# Supplementary material for: Precision Oncology: Artificial Intelligence and DNA Methylation Analysis of Circulating Cell-Free DNA for Lung Cancer Detection
Source: Front Oncol. 2022 May 4;12:790645. doi: 10.3389/fonc.2022.790645 (PMC9114890; doi:10.3389/fonc.2022.790645)
Supplement: Supplementary Table 2 — Significantly differentially methylated CpG markers (FDR-p values) for coding regions [file Table_2.xlsx]

## Sheet: Sheet1
TargetID	Chr	p-Val	FDR p-Val	AUC	CI_lower	CI_upper	% Methylation Cases	% Methylation Control	%Methylation Difference	UCSC_REFGENE_NAME	UCSC_REFGENE_GROUP	ADDRESSA_ID	ALLELEA_PROBESEQ	ADDRESSB_ID	INFINIUM_DESIGN_TYPE	NEXT_BASE	COLOR_CHANNEL	FORWARD_SEQUENCE	GENOME_BUILD	MAPINFO	SOURCESEQ	STRAND	UCSC_REFGENE_ACCESSION	UCSC_CPG_ISLANDS_NAME	RELATION_TO_UCSC_CPG_ISLAND	CHR_HG38	START_HG38	END_HG38	STRAND_HG38
cg16984992	2	9.58882e-55	8.29433e-49	0.92	0.822534	1	70.5312	35.8923	34.639	CHMP3;CHMP3;CHMP3;RNF103-CHMP3;CHMP3	Body;Body;Body;Body;5'UTR	91805842	AAAATATACATCTATATAATATTCTATAATTTCCAAAATAATATTATACC		II			ACAGATGTCACAAAATGTGCATCTATATAATGTTCTATAGTTTCCAAAGTGATGTTATAC[CG]TTATTTCATTTAAGCGCCACAATTTTTATTTTACCAAGGAGCAAAACTGAGTAAGTTTCC	37	86789171	CGGTATAACATCACTTTGGAAACTATAGAACATTATATAGATGCACATTT	R	NR_036454;NM_001193517;NM_016079;NM_001198954;NM_001005753	chr2:86789974-86790642	N_Shore	chr2	86562047	86562049	+
cg10530613	1	2.11335e-52	1.82805e-46	0.925	0.830864	1	76.8677	45.1925	31.6751	TRIT1	Body	37803195	AATTCTAACAATAAAAATTAAATATAACTCTATAATAACTATTATATCTC		II			CAAAAAAAAAAAGAAAAGAAAAAAGATAGAAACATTTCTTTGGTACACAGCTATGAGTAA[CG]AGACATAATAGCTACTATAGAGCTATATCCAACCCTCACTGCCAGAACCCAGTAACCTAC	37	40346530	CGAGACATAATAGCTACTATAGAGCTATATCCAACCCTCACTGCCAGAAC	F	NM_017646	chr1:40348941-40349288	N_Shelf	chr1	39880857	39880859	-
cg14018420	1	1.75877e-51	1.52134e-45	0.975	0.922414	1	65.0436	34.6073	30.4364	NBPF3	TSS1500	33607833	AAAAATATATCTTCTACTTCTTTAACCTAACAAAAACRATTCAAATAACC		II			CGGGCCTCCGAGGGGGTGTGTCTTCTGCTTCTTTAACCTGGCAGGGGCGGTTCAAGTGGC[CG]GGGAAATCAGCGATTTGGAGGGTCGAGGGCTGGTGCTTTGAGAGAGACGCGGAGGGCAGA	37	21766356	CGGCCACTTGAACCGCCCCTGCCAGGTTAAAGAAGCAGAAGACACACCCC	R	NM_032264	chr1:21766272-21767224	Island	chr1	21439862	21439864	+
cg02848097	4	2.02197e-51	1.74901e-45	0.895	0.782145	1	78.0379	47.6846	30.3533	MANBA	Body	15705158	ATATATAATAACTTATATTCACCATTACAATATTATAAAAAATAATTTCC		II			TACCATAGGTTAAGCAGAGGAGAAGAATGAATAAACAGAGCACAGAGAATGTTTATGGCA[CG]GAAATTATTCTTTACAATATTGCAATGGTGAATACAAGTCATTATACATTTGTCCAAACC	37	103655154	CGGAAATTATTCTTTACAATATTGCAATGGTGAATACAAGTCATTATACA	F	NM_005908			chr4	102733996	102733998	-
cg01961410	2	2.25311e-51	1.94894e-45	0.835	0.691456	0.978544	59.5631	29.2745	30.2886	CHMP3;CHMP3;CHMP3;CHMP3;RNF103-CHMP3	TSS200;TSS200;TSS200;TSS200;Body	41768285	TTATAACCAACAAATTCRTATCTTTCAAAACAATCATTTCTACACCTTAC		II			ACGTCATCGCACATGTTCTGGTCATGTCTGTGTGGGGGAGACCACGGATTCGGTGCTTTT[CG]TAAGGTGTAGAAATGATTGCTCTGAAAGATACGAATTTGTTGGCTACAACTGCTTCTAAT	37	86790732	CGTAAGGTGTAGAAATGATTGCTCTGAAAGATACGAATTTGTTGGCTACA	F	NM_001005753;NM_001193517;NM_016079;NR_036454;NM_001198954	chr2:86789974-86790642	S_Shore	chr2	86563608	86563610	-
cg26894311	10	5.3985e-51	4.6697e-45	0.98	0.933163	1	47.0122	17.2498	29.7623	NFKB2;NFKB2	TSS1500;TSS1500	86701336	CTAACACTTAACTTTCTCTAAAACAAAAAATCCCCAAAAAAAAACCAACA	0057809168	I	A	Red	CCTCTTCCGCTAACTTCCCGGCAGCGCGCCGCTCAGGGTGGGGGCCCCGAGGGCTGGGGC[CG]TCGGCTTCCCCCTGGGGATCCCCCGCTTCAGAGAAAGCCAAGCGTTAGGCGCAGCCAAAG	37	104153930	CTAACGCTTGGCTTTCTCTGAAGCGGGGGATCCCCAGGGGGAAGCCGACG	F	NM_001077494;NM_001077493	chr10:104153729-104155557	Island	chr10	102394172	102394174	-
cg08694003	6	1.79378e-50	1.55162e-44	0.875	0.751068	0.998932	74.038	45.0119	29.026	PSORS1C1	5'UTR	52618977	ACTTACAAAATATCTATAATAAAATATCACCTAATAATAAATAATATAAC		II			AAAACACACATACACACACACGTTTGGGACCATCCCTATTTCCTCGCTCTGCCTAAGCTG[CG]TCACACCATTCATCACTAGGTGACATCCTACTACAGATACCTTGTAAGCATCTGTGTATC	37	31095655	CTTACAAGGTATCTGTAGTAGGATGTCACCTAGTGATGAATGGTGTGACG	F	NM_014068			chr6	31127877	31127879	-
cg26684241	1	2.39174e-50	2.06885e-44	0.87	0.743443	0.996557	74.3371	45.4898	28.8473	GUK1;GUK1;GUK1;GUK1;GUK1	5'UTR;5'UTR;Body;Body;TSS1500	7734219	ACATCCTACATACCTTTATACCTAAAAATAACATATATATAATAAATATC		II			GGTTTGTGCACACATCCTGCATACCTTTGTGCCTGGGAGTGGCATGTGTGTGGTGGGTGT[CG]CTGTGCATGATGGAGTTGCAGCCGTGGTGCATTTGTGAGATTACCTCGGTGGCCTAAATT	37	228331879	CATCCTGCATACCTTTGTGCCTGGGAGTGGCATGTGTGTGGTGGGTGTCG	R	NM_001242839;NM_000858;NM_001159390;NM_001242840;NM_001159391	chr1:228327508-228328560	S_Shelf	chr1	228144177	228144179	+
cg17769629	10	2.41214e-50	2.0865e-44	0.915	0.814296	1	84.2983	55.4563	28.842	AKR1C1	Body	52641585	TATTTATACTACTATCTAATATACACACTATAAATATTACCCATATAATC		II			TGTAGGCCTGCTGTTTGTGCTACTGTCTAGTGTACACACTGTGGATATTGCCCATGTGGT[CG]CATTAGATGTTTCCAAATCTGTGCTTCTATCTTGTTCTTCCCAACCTGCTCAATGTCTTA	37	5018463	GTTTGTGCTACTGTCTAGTGTACACACTGTGGATATTGCCCATGTGGTCG	R	NM_001353			chr10	4976270	4976272	+
cg27315239	1	8.36798e-50	7.23831e-44	0.98	0.933163	1	89.2529	61.1942	28.0587	SLC1A7	Body	95664960	AATACCTTCAATTATCTCCTAATTCTCTATATATATATCTATATATATTC		II			CAACCATGAAGTGTGTTTATGTCACTAAGTTTGTGATAATTTGTTACACGGCAATGATAA[CG]AATACACACAGACACACACACAGAGAACCAGGAGATAACTGAAGGCACTACTTGAAGCAA	37	53593711	CGAATACACACAGACACACACACAGAGAACCAGGAGATAACTGAAGGCAC	F	NM_006671			chr1	53128038	53128040	-
cg19580166	1	1.26738e-49	1.09628e-43	0.915	0.814296	1	73.8848	46.0913	27.7935	PRKACB;PRKACB;PRKACB;PRKACB;PRKACB;PRKACB;PRKACB;PRKACB;PRKACB;PRKACB;PRKACB;PRKACB;PRKACB;PRKACB;PRKACB	TSS1500;TSS1500;TSS1500;5'UTR;5'UTR;5'UTR;5'UTR;1stExon;1stExon;1stExon;1stExon;Body;Body;Body;Body	76756310	AAACCTCACTAATATTAAAATACTATATACTATTACTAATAACTATTAAC		II			GTATAGCTTTCTGGCTCATGAAAAATGAAAGCTATCAGCGATCTCGGCAATAAGATTCAT[CG]CCAATAGTCACTAGCAACAGCACACAGCATTTTAATATCAGTGAGGTCCACAGCTAGCAG	37	84629965	CGCCAATAGTCACTAGCAACAGCACACAGCATTTTAATATCAGTGAGGTC	F	NM_001300915;NM_001242860;NM_001242861;NM_001242857;NM_001300917;NM_001242858;NM_001242859;NM_001242857;NM_001300917;NM_001242858;NM_001242859;NM_207578;NM_001300916;NM_002731;NM_182948			chr1	84164281	84164283	-
cg14885204	7	1.44407e-49	1.24912e-43	0.835	0.691456	0.978544	65.1002	37.3905	27.7097	PTPRZ1;PTPRZ1;PTPRZ1	TSS1500;TSS1500;TSS1500	35780852	CATTATACATTTTTTACATACCCTTCAATCAAACAATAAAAAATCTTCCC		II			CAGAAGGTATGCATTATACATTTTTTGCATACCCTTCAATCAAGCAATAAAAAATCTTCC[CG]TTCGACCCTGTGGGAGGAGGCACTTGTGTGGTTCGGTCTGGCAGGACCACCGCCGTGTTG	37	121512527	CGGGAAGATTTTTTATTGCTTGATTGAAGGGTATGCAAAAAATGTATAAT	R	NM_002851;NM_001206839;NM_001206838	chr7:121513046-121513911	N_Shore	chr7	121872472	121872474	+
cg11635454	11	1.5621e-49	1.35122e-43	0.885	0.766486	1	65.3586	37.6995	27.6592	DCPS	TSS1500	66714882	AACCATTTCCATTTTTCTCCCATTTTAATTACTTTACAAAAATTTTCATC		II			ATTCGTTTACCTTTTTTGTCAGCAGAAAAGTACTGAGTCTACAAAGTAAAAAACTGACCA[CG]ATGAAAATTTCTGCAAAGTAATTAAAATGGGAGAAAAATGGAAATGGCTTAAATACTCGG	37	126173444	GCCATTTCCATTTTTCTCCCATTTTAATTACTTTGCAGAAATTTTCATCG	F	NM_014026	chr11:126173539-126174042	N_Shore	chr11	126303548	126303550	-
cg16087188	13	2.38002e-49	2.05872e-43	0.825	0.677006	0.972994	63.4393	36.0522	27.3871	ITGBL1;ITGBL1;ITGBL1;ITGBL1	TSS1500;5'UTR;Body;Body	53618287	AACATATACTATATACTCAAACATTATACTAAATACCCTATATCTTATTC		II			GCAGTTTACTGAGCATGTACTGTGTGCTCAGGCATTGTACTAAGTACCCTATGTCTTATT[CG]TGAACCCCCCACTACAACCTTTGGAGATATGTGTTATGTTCTGACAACAGCAATAATTTT	37	102141020	GCATGTACTGTGTGCTCAGGCATTGTACTAAGTACCCTATGTCTTATTCG	R	NM_001271756;NM_001271754;NM_001271755;NM_004791			chr13	101488668	101488670	+
cg19048327	2	2.87284e-49	2.485e-43	0.85	0.713454	0.986546	63.9837	36.7188	27.2648	ACOXL;ACOXL;ACOXL	3'UTR;3'UTR;Body	6800313	TAAAATCTTTATTATTTATTAATATATCTAAATACTCCATATCTATAATC		II			TGGCCCAATTGAGAGGGGAAAATGCAGTTGAAACTTCAGACAGGGTTGATAAAGTGAGGA[CG]ATCATAGACATGGAGTACTTAGACATATTAATAAACAATAAAGACTTTACCTGTCTAATG	37	111851682	AAAGTCTTTATTGTTTATTAATATGTCTAAGTACTCCATGTCTATGATCG	F	NM_001142808;NM_001105516;NM_001142807			chr2	111094104	111094106	-
cg09153271	3	2.96548e-49	2.56514e-43	0.845	0.706077	0.983923	65.1271	37.883	27.2442	UTS2B;CCDC50;CCDC50	TSS1500;Body;Body	60657527	ACATAAAACTCTTCATATACATTTATATTACCCTTAAATCTTCTAATTTC		II			TGAGTGAAAAAACATAAAACTCTTCATATACATTTATATTACCCTTAGGTCTTCTGATTT[CG]TACCAAGACATGAATGATGTATTCTAACATATTATTTCTCAAGGAGTTCCACAAACACCT	37	191049143	CATAAAACTCTTCATATACATTTATATTACCCTTAGGTCTTCTGATTTCG	R	NM_198152;NM_178335;NM_174908	chr3:191046948-191047710	S_Shore	chr3	191331353	191331355	+
cg23476209	11	3.66521e-49	3.17041e-43	0.945	0.865298	1	70.9997	43.8937	27.106	LOC100133315	Body	7776857	AATACAAAAAACAAAATAATATCACCCCCTCTCCCCCACTAAATATTACA	0059685964	I	A	Red	TAGAGAAAACATAATACGAGAAACGGAGTAATATCACCCCCTCTCCCCCACTGGATATTA[CG]AGCCCCATCGCAGGGGGGTGAGGCGCCCCCCGCGATGCGGGGAGTAAGAGCCAGCCCCTC	37	71618372	AATACGAGAAACGGAGTAATATCACCCCCTCTCCCCCACTGGATATTACG	R	NR_029192			chr11	71907325	71907327	+
cg16183386	5	5.52555e-49	4.7796e-43	0.875	0.751068	0.998932	43.2258	16.3891	26.8367	MEF2C;MEF2C;MEF2C;MEF2C;MEF2C-AS1	TSS200;TSS200;5'UTR;5'UTR;Body	73755899	TACCTCCTTTTTTCCCCCTTTATTTAATTTTATCCTTACCTTTACTTCRC		II			GAAATGTCTTTTGCCTCCTTTTTTCCCCCTTTATTTAATTTTGTCCTTGCCTTTGCTTCG[CG]CTGCCTTTTTCTCTCCGTCTCTCTCTCCCCCACAATCCCAAACCGTTGACTCTTTCCTCG	37	88179479	CGCGAAGCAAAGGCAAGGACAAAATTAAATAAAGGGGGAAAAAAGGAGGC	R	NM_001193350;NM_002397;NM_001193347;NM_001131005;NR_109941	chr5:88179866-88180258	N_Shore	chr5	88883661	88883663	+
cg11513485	2	6.04191e-49	5.22626e-43	0.86	0.72835	0.99165	76.7478	49.97	26.7778	LASS6	Body	50682553	AAATTTAATATATATCTAAATATATAAATACTTACATCACTATCCATATC		II			AGGTAGTTTTACCTGAGTGGGGTAAAGAGAGACTGCTGGAGTGAGTGCTGGCAATGTTCT[CG]ATATGGATAGTGATGTAAGTATTTACATATCTAGACATACATCAAATTTCTGTGCCCTTA	37	169496681	AATTTGATGTATGTCTAGATATGTAAATACTTACATCACTATCCATATCG	F	NM_203463			chr2	168640170	168640172	-
cg01565774	12	6.38943e-49	5.52685e-43	0.755	0.580092	0.929908	54.2768	27.5359	26.7409	IKZF4	TSS200	62647524	CCAACAATAAAAAAACCCAACAAAATCTAATATCAAACTAATATTACTCC		II			GGGGGAAATGGGGAGACCGTACCAGCCTTTTTGCCCGGGATCTGAAAGGTCTCAGGGCCA[CG]GAGCAACACTAGCCTGACACCAGACTCTGCTGGGCCCTCTCACTGCTGGAAAGGAGGAGG	37	56414533	CGGAGCAACACTAGCCTGACACCAGACTCTGCTGGGCCCTCTCACTGCTG	F	NM_022465			chr12	56020748	56020750	-
cg16096084	4	6.9962e-49	6.05171e-43	0.855	0.720878	0.989122	70.2616	43.5807	26.681	G3BP2;G3BP2;G3BP2	3'UTR;3'UTR;3'UTR	84658883	TTTCCTTCTAAAATATACTTATAATCTTATTAAAATTTATATATACACAC		II			AACTAAAATGATTTCCTTCTGGAATATACTTGTAGTCTTGTTAAGGTTTATGTGTACACA[CG]CTGGTCACAGCAAGCAGATAAAATGCCCTCATCATTTCACAAACTATTTTCTACTGGAAA	37	76570006	TTCCTTCTGGAATATACTTGTAGTCTTGTTAAGGTTTATGTGTACACACG	R	NM_203505;NM_203504;NM_012297			chr4	75644821	75644823	+
cg27054887	16	7.2338e-49	6.25723e-43	0.83	0.68421	0.97579	70.9187	44.2598	26.6589	FHOD1	Body	66790265	ACATCTATTACATATATCTATTATATATTTTATAAATATACATTTTTCCC		II			TATATATCTAGACATCTATTACATATATCTATTATATATTTTATAAATATACATTTTTCC[CG]CTTGTTTCTTTAGACTGTCTTACCCAATATTTTTAATAACAGTGTAATCAGGTAAGACTG	37	67276940	CGGGAAAAATGTATATTTATAAAATATATAATAGATATATGTAATAGATG	R	NM_013241	chr16:67280023-67283152	N_Shelf	chr16	67243036	67243038	+
cg03384460	21	7.48632e-49	6.47567e-43	0.925	0.830864	1	66.2419	39.6057	26.6362	MCM3AP	Body	30770155	AATATACCCCCTAATAAACATAACTAAAATAACTATACCCCCTAATAAAC		II			CATCAGGGTGCACAGCCAGAGACCACACACACCAGAGGGGACACGACCACCCCGAGGCCA[CG]CCTATCAGGGGGCACAGCCACCCCAGCCATGCCCATCAGGGGGCACACCCGCCAGGGGAC	37	47684688	CGCCTATCAGGGGGCACAGCCACCCCAGCCATGCCCATCAGGGGGCACAC	F	NM_003906			chr21	46264773	46264775	-
cg06869938	10	1.04125e-48	9.00679e-43	0.805	0.648587	0.961413	61.5202	35.1031	26.4171	CEP55;CEP55	Body;Body	15769113	AATTTATTAAAATTACTATCTATACTATAATTATAAACAAAAATATCCTC		II			CCAAGATCAGGCGCGTTCAGGGTGGTATGGCCGTAGACTTCAATGTGTATTTCTTAAGAA[CG]AGGATACTCTTGCCCACAACTATAGCACAGATAGCAACTTTAATAAATTTAACATGGATA	37	95270460	CGAGGATACTCTTGCCCACAACTATAGCACAGATAGCAACTTTAATAAAT	F	NM_018131;NM_001127182			chr10	93510702	93510704	-
cg01304461	12	1.13953e-48	9.85693e-43	0.945	0.865298	1	49.1421	22.7851	26.357	CLEC12A	TSS1500	49647829	AAAAAAACCAAAATCTATTACTAAAATACCAAAAATTCAACCTAAATCCC		II			ATAAAGTCATCTCCCCTGGAAATACTTGCCTCAGTGATTGGCATTCTGTGCAATGAGTAA[CG]GGACCTAGGCTGAACCTCTGGCATTTCAGTAACAGATTTTGGTTCCCTCATCAGGAAGAC	37	10103711	CGGGACCTAGGCTGAACCTCTGGCATTTCAGTAACAGATTTTGGTTCCCT	F	NM_001207010			chr12	9951111	9951113	-
cg25706478	22	1.15381e-48	9.98047e-43	0.93	0.839295	1	41.9639	15.6152	26.3487	KIAA0930	TSS200	68768987	AAAAATACACTCACCAATACTATATTTAACAAATAATAACAACAACAACA	0064782932	I	A	Red	CCGCAGCCCGCCGCGAGCACCAAGGAAGCCACAGTCCGCCTCTGTGCGCGTCGCCGTCGC[CG]CCGCCGCCGCCACCACCCGCCAAACACAGCACCGGCGAGCGCACCTCCGCGCCGCCGCCG	37	45636726	CGCCGCCGCCGCCACCACCCGCCAAACACAGCACCGGCGAGCGCACCTCC	F	NM_001009880	chr22:45636070-45636606	S_Shore	chr22	45240844	45240846	-
cg21604516	8	1.55686e-48	1.34668e-42	0.93	0.839295	1	55.3286	29.1804	26.1482	PURG;PURG;PURG;WRN	TSS200;1stExon;5'UTR;TSS1500	85758284	AAAACAACAAAAAAATACAAAAAACACAAACAAAACCAAAACAACAACCA	0052705530	I	C	Grn	CGCCGGGCCCGGCTCCCCCGGCGCCGCAGCGCGGGGCTCCAGCCACTGCCGGCCGGTTGG[CG]GCCGCCGCTCCGGCTCTGCCCGCGCTCCCCGCATCCCTCCGCCGCCCCCGGGGCCGCTCC	37	30890469	CGGCCGCCGCTCCGGCTCTGCCCGCGCTCCCCGCATCCCTCCGCCGCCCC	F	NM_013357;NM_001015508;NM_001015508;NM_000553			chr8	31032952	31032954	-
cg03009213	14	1.55988e-48	1.34929e-42	0.96	0.892711	1	69.6271	43.4802	26.1469	LOC101928767	TSS1500	41791187	TACATACAATAACATATATTTTTTCCAATATAATAACCTAAATTCCTTTC		II			GTGTGGCAATGTACATACAATAGCATGTGTTTTTTCCAGTATGATGACCTAAATTCCTTT[CG]TTATATACCCAGTAATGGTGAGGGACTAAGTGGCTAAGTTGGCTGGACTTCCTGGGTCAA	37	86400582	CGAAAGGAATTTAGGTCATCATACTGGAAAAAACACATGCTATTGTATGT	R	NR_110155			chr14	85934237	85934239	+
cg07199894	12	1.88233e-48	1.62821e-42	0.985	0.944616	1	43.7584	17.7378	26.0206	ULK1	TSS200	96768261	AAAAACAAAATAAAAACAAAACCTACAAAACAAAACAACAAAACCAAACA	0086666475	I	T	Red	CCCAGCCGCCCACCCCCCCGACAGGCCCCGCCCCATTCCCCGCCCCCCGTCTGTTCGTCA[CG]CCCGGCTCTGCCGCTCCGTCCCGCAGGCCCCGCCCTCATCCCGCCTCCCGGCCCGGCGCG	37	132379104	CGCCCGGCTCTGCCGCTCCGTCCCGCAGGCCCCGCCCTCATCCCGCCTCC	F	NM_003565	chr12:132379542-132380052	N_Shore	chr12	131894558	131894560	-
cg26376783	6	1.95436e-48	1.69052e-42	0.78	0.613905	0.946095	50.7057	24.7103	25.9953	HIST1H2BD;HIST1H2BD	TSS200;TSS200	33783952	TAAAATTAATCCAATCATAAACRAAATCTAATTAACCTCATTTAAATACC		II			TGACGACACTCTAAAATTAATCCAATCATAAACGAAATCTGATTAACCTCATTTGAATAC[CG]CATCTATAAATGAACAGGGCCTCGGCGGGAGTGATTATTTTCTCAGGTGTTTGCAACAGT	37	26158315	AAAATTAATCCAATCATAAACGAAATCTGATTAACCTCATTTGAATACCG	R	NM_021063;NM_138720	chr6:26156449-26157146	S_Shore	chr6	26158086	26158088	+
cg20760063	17	1.98901e-48	1.72049e-42	0.86	0.72835	0.99165	46.6961	20.7126	25.9835	NBR2;BRCA1;BRCA1;BRCA1;BRCA1;BRCA1;BRCA1	TSS200;TSS1500;TSS200;TSS200;TSS200;TSS1500;TSS200	39801591	TTATAACAAACTCAAATAAAATTCTTCCTCTTCCRTCTCTTTCCTTTTAC		II			CAGAAAGAGCCAAGCGTCTCTCGGGGCTCTGGATTGGCCACCCAGTCTGCCCCCGGATGA[CG]TAAAAGGAAAGAGACGGAAGAGGAAGAATTCTACCTGAGTTTGCCATAAAGTGCCTGCCC	37	41277580	TATGGCAAACTCAGGTAGAATTCTTCCTCTTCCGTCTCTTTCCTTTTACG	F	NR_003108;NM_007298;NM_007297;NM_007299;NM_007300;NR_027676;NM_007294	chr17:41278134-41278460	N_Shore	chr17	43125562	43125564	-
cg16882751	1	2.5987e-48	2.24788e-42	0.875	0.751068	0.998932	42.4779	16.675	25.8029	FCMR;FCMR;FCMR	TSS200;TSS200;TSS200	91791485	AATAACCCTTTCTTACTCCACACAACATATTTTCTCAACTCCTAACTTCC		II			ACAACCTCCCTTGTTTGCTAACTATTCTCAGGCTAAAAAGAGAGTGCTGACAAACCACAG[CG]GAAGTCAGGAGCTGAGAAAACATGTTGTGTGGAGTAAGAAAGGGTCACCCTGTTCAAAAG	37	207095405	GTGACCCTTTCTTACTCCACACAACATGTTTTCTCAGCTCCTGACTTCCG	F	NM_001193338;NM_001142473;NM_005449			chr1	206922059	206922061	-
cg21400344	1	3.15134e-48	2.72591e-42	0.93	0.839295	1	69.2424	43.5703	25.6721	LDLRAP1;LDLRAP1	5'UTR;1stExon	96718497	CCAAACAAAAAATTTTTCCTAACAAAATTTTAACTACAACAACAACAACA	0019804258	I	A	Red	CGCGCCGCAGGGCCGGGCGGAAAGTTTTTCCTGACGGAGTTTTGGCTGCGGCAGCGGCGG[CG]GCGGCCGGAGCGGGCCATGGACGCGCTCAAGTCGGCGGGGCGGGCGCTGATCCGGAGCCC	37	25870172	CCGGGCGGAAAGTTTTTCCTGACGGAGTTTTGGCTGCGGCAGCGGCGGCG	R	NM_015627;NM_015627	chr1:25869893-25871042	Island	chr1	25543680	25543682	+
cg27366964	10	3.28322e-48	2.83999e-42	0.86	0.72835	0.99165	70.6124	44.9681	25.6442	C10orf11	Body	16670940	ATTTACAATCTCTATAATATAAATAATATCCTTTTAAATATAACAACATC		II			CTTCCCTCTTGCCTAGCCCATCCAGGAAGGCCGTCAAGAAAGGGCAAGTTATATACCACA[CG]ATGCTGTCACATCTAAAAGGACACTATCCACATCACAGAGACTGTAAATGTGTATTTTTA	37	77946906	TTTACAGTCTCTGTGATGTGGATAGTGTCCTTTTAGATGTGACAGCATCG	F	NM_032024			chr10	76187147	76187149	-
cg10960118	3	4.83189e-48	4.17959e-42	0.885	0.766486	1	77.228	51.8475	25.3805	GAP43;GAP43	Body;Body	39681936	TTCTTATAATCATCTACTATATATTTTTATTTTATTACTAACTAAACTTC		II			AGCTTAGAAGATTGTAAAAAAACAGATAAAGTTCTGTTCTCAGATTGTTTATAGCCCAAG[CG]AAGTTCAGTTAGTAATAAAATAAAAACATACAGCAGATGATCATAAGAACTAAGAGGGGA	37	115386082	TCTTATGATCATCTGCTGTATGTTTTTATTTTATTACTAACTGAACTTCG	F	NM_002045;NM_001130064			chr3	115667234	115667236	-
cg20758988	12	5.00868e-48	4.33251e-42	0.825	0.677006	0.972994	57.1035	31.7476	25.3559	CCDC91	Body	84647976	TTTTACCTAAACAATAATATTATAAAATCACAAAAATCAATACCTCTAAC		II			TTTCTTATGGCTTTTACCTAGACAGTAATATTGTGAGGTCACAGAGGTCAGTACCTCTGA[CG]GGGCAGAGTCAGGGAATGTTAGTAGTATGGTGTGACTGGAGTGAAGTTAGCACTTAGTGG	37	28455542	TTTACCTAGACAGTAATATTGTGAGGTCACAGAGGTCAGTACCTCTGACG	R	NM_018318			chr12	28302608	28302610	+
cg20809690	4	7.4845e-48	6.47409e-42	0.95	0.87425	1	41.0783	15.9988	25.0796	TNIP2;TNIP2	1stExon;TSS200	55767526	AAAACAAATTACACACTTCCAAAAACAACTACAAAAACAAAAAAACAACA	0082707411	I	C	Grn	CTCGCTCCCGCAGCTCCTCTGGTACCCGCCCTCGTACCTGGCGCATCTGGGCCTCGGCGG[CG]CCGCCCTCCTGCCTTCGCAGCTGCTCCCGGAAGCGCGCAACCTGCTCCAGCAGCGCGTCC	37	2757764	GGAGCAGGTTGCGCGCTTCCGGGAGCAGCTGCGAAGGCAGGAGGGCGGCG	F	NM_024309;NM_001161527	chr4:2757653-2758010	Island	chr4	2756036	2756038	-
cg14657417	1	7.80475e-48	6.75111e-42	0.955	0.883378	1	37.8964	12.8457	25.0506	PEX10;PEX10	TSS200;TSS200	64801234	CAACACAAAACAAAACAACAAAAAAATAATCAAAAACACAAAACAAAACA	0032631120	I	A	Red	TCCGAACCAGCGCAGCGCGGGGCGGGGCAGCGGGAAGGTAGTCGGAGGCGCAGGGCGGAG[CG]GAGCGGGGCGGGGCCCGCGAGCCGAGGTGGGGGCGGGGCACGCGCGAGGGGCGCTGGCGA	37	2344183	CAGCGCGGGGCGGGGCAGCGGGAAGGTAGTCGGAGGCGCAGGGCGGAGCG	R	NM_002617;NM_153818	chr1:2343385-2344717	Island	chr1	2412743	2412745	+
cg02737307	1	1.05012e-47	9.0835e-42	0.92	0.822534	1	77.5419	52.6969	24.845	HRNR	Body	18677590	ATCTTCTAACTATAACCRACATAAAACTAAATCTAACCAATCTCCTAATC		II			GAGCCAGACCCATGTTGGCCGTAGCTGGAAGAGTGCCCAGAACCGGACCCATGTCGGCCG[CG]ACTAGGAGACTGGCCAGATCCAGCCCCATGTCGGCCATAGCCAGAAGACTGACTGGAGCC	37	152190020	TCTTCTGGCTATGGCCGACATGGGGCTGGATCTGGCCAGTCTCCTAGTCG	F	NM_001009931	chr1:152188860-152189073	S_Shore	chr1	152217543	152217545	-
cg23205389	5	1.05293e-47	9.10785e-42	0.755	0.580092	0.929908	51.3602	26.5171	24.8432	GPBP1;GPBP1;GPBP1	TSS1500;5'UTR;5'UTR	10736879	AAACCTCTTTCTCTTTACACTTATCTCTAAATTACATTCRCTAATACTCC		II			TGATTTGGAGGGAGCCTCTTTCTCTTTACACTTATCTCTGAGTTACATTCGCTAATACTC[CG]TGGCAGCACACCTGTCTTCGCTTTCCTTGGTCCATCGAAGAGGGTTGGAGATCTTTTGTA	37	56470870	CGGAGTATTAGCGAATGTAACTCAGAGATAAGTGTAAAGAGAAAGAGGCT	R	NM_001127235;NM_022913;NM_001203246	chr5:56469018-56470521	S_Shore	chr5	57175042	57175044	+
cg16764909	17	1.05832e-47	9.1545e-42	0.79	0.62767	0.95233	70.9902	46.1506	24.8396	SKA2;SKA2;PRR11	TSS1500;TSS1500;5'UTR	85646879	CTAACTTCATCTTAACCATACTTCTATTTAATTAACACTTCRCAAAATAC		II			AAGTGCTCGGCCTGGCTTCATCTTAACCATACTTCTATTTAATTAACACTTCGCAAGATA[CG]TTTTGGAGCAAAGCATCTGCCTTCCTTTTGAACATTTCTTTACATATTTGCTGCTCAATG	37	57233385	CGTATCTTGCGAAGTGTTAATTAAATAGAAGTATGGTTAAGATGAAGCCA	R	NM_182620;NM_001100595;NM_018304	chr17:57231855-57232655	S_Shore	chr17	59156023	59156025	+
cg00256329	17	1.25162e-47	1.08266e-41	0.75	0.573428	0.926572	78.7017	53.9789	24.7229	NXN	Body	69646851	ATTATTATATCTACRATATCCACACCATCCTAAACTTAACTTATTAACCC		II			GCAGAGACGGGAGCTGTGGCACGGCAGAGGCGGGAGCTGTGGCATGGCAGAGCAGGACTG[CG]GGCCAATAAGCCAAGCCCAGGATGGTGTGGACACCGCAGATACAACAATGTACAAAGTGC	37	724374	CGGGCCAATAAGCCAAGCCCAGGATGGTGTGGACACCGCAGATACAACAA	F	NM_022463			chr17	821133	821135	-
cg27412032	4	1.54943e-47	1.34025e-41	0.775	0.607075	0.942925	53.7529	29.1791	24.5738	PLRG1;PLRG1	TSS1500;TSS1500	52608583	ATTATAACTACATATCAAAATTTTCCAAATTAAAACAACTATTCCTCAAC		II			TAGGCTTAACACCTGAAAACAATTTCGCTTAAACAGTCCAGTAAACACTTGTTAAGTGAA[CG]TTGAGGAATAGCTGTTTTAATTTGGAAAATTTTGACATGTAGTTATAACAAAACCCCATA	37	155472012	CGTTGAGGAATAGCTGTTTTAATTTGGAAAATTTTGACATGTAGTTATAA	F	NM_002669;NM_001201564	chr4:155471133-155471682	S_Shore	chr4	154550859	154550861	-
cg09526215	5	2.24247e-47	1.93974e-41	0.87	0.743443	0.996557	78.8432	54.529	24.3142	LOC653391;LOC100170939	Body;Body	34724899	TACTACRTATAATAATAATCCATCAACTTAAACATATATTTCCAACAAAC		II			AATCAAGAGAAGAGTTTGCTTTTTTGAATAACTACACCCTGGACATTAGTTTCAAGAAAC[CG]TCTGCTGGAAATATATGTTTAAGTTGATGGATCATTATTACACGTAGCAGAAAGAAAGTC	37	69483768	GCTACGTGTAATAATGATCCATCAACTTAAACATATATTTCCAGCAGACG	F	NR_029426;NR_024054			chr5	70187940	70187942	-
cg21837816	14	2.82333e-47	2.44218e-41	0.82	0.669842	0.970158	63.5838	39.4323	24.1515	C14orf37	Body	16665135	TAATACATATAAAAAAATACATACTTAAAATACTATATATCATACACTTC		II			AATAAAGGAGTAATAATTACAATAACTAATATTTACTGAGTTTCTATGTTAAACACCATG[CG]AAGTGCATGACATATAGTATCTTAAGTATGCATCCTCCCATATGTACTACAGGGAGATAG	37	58600554	AGTACATATGGGAGGATGCATACTTAAGATACTATATGTCATGCACTTCG	F	NM_001001872			chr14	58133835	58133837	-
cg12391538	11	2.92735e-47	2.53215e-41	0.795	0.634606	0.955394	43.7955	19.6696	24.1259	CTSC;CTSC;CTSC	TSS1500;TSS1500;TSS1500	41767167	AATCCACTTACCTCATAACCAACTTCTTATTTTTTCCTCTAAAAAACTTC		II			CTTTTTTCTCAGGTCCACTTGCCTCATAACCAACTTCTTGTTTTTTCCTCTGAAAAACTT[CG]CTAGCTAACATCAACTATTCCAGCTGTTTGAGAACTTATCTTCCTTCCGTTTTCCAACTC	37	88071409	GTCCACTTGCCTCATAACCAACTTCTTGTTTTTTCCTCTGAAAAACTTCG	R	NM_001814;NM_001114173;NM_148170	chr11:88070501-88071042	S_Shore	chr11	88338240	88338242	+
cg12131903	18	2.98465e-47	2.58172e-41	0.85	0.713454	0.986546	67.9065	43.7943	24.1122	RAB27B	TSS1500	56653140	CACRAAAACATTAAACCAATATTTATTAAACACCTACTATATACTATACC		II			AATCCCAAGATGGGCAGCCAGGATCTTTGCTTTGTGGACGAATCTAATGTGTTTAGAACA[CG]GCATAGCACATAGTAGGTGCTTAACAAATACTGGTTCAATGCCTCCGTGTGCTCATTATC	37	52495103	CGGCATAGCACATAGTAGGTGCTTAACAAATACTGGTTCAATGCCTCCGT	F	NM_004163	chr18:52495604-52496007	N_Shore	chr18	54827871	54827873	-
cg09578275	18	3.09916e-47	2.68078e-41	0.82	0.669842	0.970158	76.7439	52.6583	24.0855	LINC01387	Body	56695570	CCTATAATAATCRTAAACATCACACACTAATATACAAACATAATACCAAC		II			TGCCCTCTCATCCTGTAATAATCGTGGACATCACACACTGATGTACAGACATGGTGCCAG[CG]CCTCCCTTCCTTGGGGTCTTGGAAAACCCGGTGCCACAATGGGATCTAAGTATCCTTGGA	37	6511511	CTGTAATAATCGTGGACATCACACACTGATGTACAGACATGGTGCCAGCG	R	NR_120518			chr18	6511511	6511513	+
cg21576555	22	3.31418e-47	2.86676e-41	0.875	0.751068	0.998932	75.1697	51.1318	24.0379	ANKRD62P1-PARP4P3	Body	60603546	TTAATCATTTTAATACATATATTCAATATCCTTCAATAAACACTATATTC		II			TCCAAAATAGGTTGGTCATTTTGGTACATGTGTTCAATGTCCTTCAATGGACACTGTGTT[CG]GCTTAGGACTCCTTGCATGTGTTCTATACCCAACGTCTTTTCTTTGAGAGCCTCTCTTTC	37	17156347	TGGTCATTTTGGTACATGTGTTCAATGTCCTTCAATGGACACTGTGTTCG	R	NR_040115			chr22	16675456	16675458	+
cg24126437	9	3.68048e-47	3.18361e-41	0.845	0.706077	0.983923	77.3207	53.3572	23.9635	UGCG	Body	86732562	TTTCACTTTCCCCATTCAACCACTCTTAAAATTAATCATAAAATTTTTAC		II			TAACCATCCTCTTTCACTTTCCCCATTCAACCACTCTTAAAATTGGTCATGGAATTTTTA[CG]TTGTAGTGCTTGTGAGATGATAGTCATGGGGTTTAAATGCTTGAGGAAGTCAGTGAGGGG	37	114678662	TTCACTTTCCCCATTCAACCACTCTTAAAATTGGTCATGGAATTTTTACG	R	NM_003358			chr9	111916381	111916383	+
cg15424910	22	4.11236e-47	3.5572e-41	0.865	0.735871	0.994129	41.4506	17.5661	23.8845	THOC5;THOC5;THOC5;THOC5	TSS1500;TSS1500;TSS1500;TSS1500	36711281	TACCTACATAACCTTACTTCTTAATTATTATTTTTACCATAATATACCAC		II			GCTAGAGGATTTGCCTGCATAACCTTACTTCTTAATTATTATTTTTACCATAATATGCCA[CG]CCAGTGAAGGCAACAAGTCAGGGAGGGCATTAACCTCATTTTACACTTGGCTTTTTGAGG	37	29950050	GCCTGCATAACCTTACTTCTTAATTATTATTTTTACCATAATATGCCACG	R	NM_001002879;NM_001002878;NM_003678;NM_001002877	chr22:29949478-29949824	S_Shore	chr22	29554060	29554062	+
cg01288933	2	4.35564e-47	3.76763e-41	0.815	0.662718	0.967282	57.4877	33.6442	23.8435	AGPS;AGPS	ExonBnd;Body	3717423	AAAATAAATAAAACTAATATAAAATAACTTACCATAAACTCTAAATACTC		II			GAAGATTTTCTTCATGACCTTAAAGAAACTAATATTTCATATTCACAAGAGGCAGATGAT[CG]AGTATTTAGAGCTCATGGTAAGTTACTTTATATTAGCCCTATTTATTTTTAACAAAAAAA	37	178301594	CGAGTATTTAGAGCTCATGGTAAGTTACTTTATATTAGCCCTATTTATTT	F	NM_003659;NM_003659			chr2	177436865	177436867	-
cg12543831	8	4.96271e-47	4.29274e-41	0.885	0.766486	1	42.6129	18.8626	23.7503	EGR3;EGR3;EGR3	Body;TSS200;TSS1500	81608569	CAATAATCCATTACAATCAAATAACTACAAATAAAAACAACAAAAAAACA	0082810406	I	A	Red	ATCCATCACCAGGTCGTCCCCTCCTCCTCTTCCTCTCCCCTTCCTTCCTCGCTGCCTCGC[CG]CCTCCCCGCCGCCCTTACCTGTAGCCATCTGATTGTAATGGACTACCGAGTCGCTGCTGC	37	22550284	CGGTAGTCCATTACAATCAGATGGCTACAGGTAAGGGCGGCGGGGAGGCG	F	NM_004430;NM_001199881;NM_001199880	chr8:22547486-22553427	Island	chr8	22692770	22692772	-
cg16108521	2	5.22339e-47	4.51823e-41	0.815	0.662718	0.967282	49.1729	25.4592	23.7137	ERLEC1;ERLEC1;ERLEC1;ASB3;GPR75-ASB3;ASB3;ASB3;ASB3	TSS1500;TSS1500;TSS1500;1stExon;Body;5'UTR;5'UTR;5'UTR	35698169	ACTTTTCTTCTTTTTCTCCRCATTTAACATTTATACACTTCATTTTTCCC		II			AGCTGTTAAGTAACGAGATGGCCACGGTCCACAGCAGAAGAGATGGAGATAAGCCTCAAG[CG]GGAAAAATGAAGTGTACAAATGCCAAATGCGGAGAAAAAGAAGAAAAGCTGCAAGAAGGC	37	54013703	CGGGAAAAATGAAGTGTACAAATGCCAAATGCGGAGAAAAAGAAGAAAAG	F	NM_015701;NM_001127398;NM_001127397;NM_001201965;NM_001164165;NM_001201965;NM_145863;NM_016115	chr2:54013801-54014498	N_Shore	chr2	53786565	53786567	-
cg01795621	9	5.44306e-47	4.70825e-41	0.935	0.847836	1	40.1609	16.4767	23.6841	CTSV;CTSV	TSS1500;TSS200	48731861	CACCAAAAAAAACAAAACTAACTAATAAAATATCCAAAAACCACAAAACA	0004668274	I	T	Red	GTCGAGACCGGACACCAGGAGGGACGGGACTAGCTGATAGGGTGTCCAGAGACCGCGGAG[CG]TTTTGTGGTGCGTCCTTCCCAGTCTGTTGCATTCAGGAATTCTTCCTTCTCCCATGTCTT	37	99802027	CGCTCCGCGGTCTCTGGACACCCTATCAGCTAGTCCCGTCCCTCCTGGTG	R	NM_001333;NM_001201575	chr9:99800856-99801724	S_Shore	chr9	97039744	97039746	+
cg08172971	14	5.6858e-47	4.91822e-41	0.93	0.839295	1	75.594	51.9411	23.6529	BCL11B;BCL11B;BCL11B;BCL11B	Body;Body;Body;Body	72656550	TCTTTAACTAATAATCTAACTCAAAACAACTATAATACCTCTAATACATC		II			CAGGGAGAATGCCACAGGCAGGAACCTTAAGAAACATAAAGAATGTAAACCTATAGGCAG[CG]ATGTATCAGAGGCACCATAGCTGCCCTGAGTCAGACCACCAGCTAAAGACCCTGCCTCTG	37	99720209	CTTTAGCTGGTGGTCTGACTCAGGGCAGCTATGGTGCCTCTGATACATCG	F	NM_022898;NM_001282238;NM_001282237;NM_138576			chr14	99253871	99253873	-
cg20717875	3	5.76605e-47	4.98763e-41	0.86	0.72835	0.99165	42.0775	18.4347	23.6428	BCL6	TSS1500	77661176	CTAACCCTACTATATATATAACATACTTTTCCCAATAATTCAAACCTCTC		II			GCTAATTCCTTCTTTCTTACCCATAAACTCAGCAGATCGAGCTAAATGCACAAAAGGGAG[CG]AGAGGTTTGAACCACTGGGAAAAGTATGTTATATATATAGTAGGGTTAGAGAGGCGAGTA	37	187463723	TAACCCTACTATATATATAACATACTTTTCCCAGTGGTTCAAACCTCTCG	F	NM_001706	chr3:187461974-187462197	S_Shore	chr3	187745934	187745936	-
cg17858911	12	7.72069e-47	6.67839e-41	0.935	0.847836	1	62.3761	38.9432	23.4329	RSRC2;RSRC2;RSRC2;KNTC1	TSS1500;TSS1500;TSS1500;5'UTR	94699976	TAAACTAAAACCTAAATAACAAAAAATACACAAAACTTAAACAAAACACA	0080654364	I	A	Red	AGCATCAAACGCTTCCTACCCAGCCTCCGAGTCTTTGCACTCTGTTCCCTCTGCCTACGT[CG]CGTTCCGCCTAAGTTTTGCGTACTTCTTGTTATTCAGGTCTCAGCTCAGATGTCACCTCC	37	123012351	CGCGTTCCGCCTAAGTTTTGCGTACTTCTTGTTATTCAGGTCTCAGCTCA	F	NM_198261;NM_198262;NM_023012;NM_014708	chr12:123011261-123011765	S_Shore	chr12	122527803	122527805	-
cg15211623	3	8.00526e-47	6.92455e-41	0.88	0.758748	1	78.2998	54.893	23.4068	MST1R	Body	41758843	TCCCAATCCCCACCCACCCCAAACTATAAACACAAAATATATAAAATTTC		II			CCTGAGACCTCAGCACTGATTAGTAGCCCTGGAGGCAAAAGTAGATGTGGAGCTGAGCCT[CG]AAACCCCATACACCTTGTGCCTACAGCTTGGGGTGGGTGGGGACTGGGATTTTGTCCTCA	37	49938004	CCCAGTCCCCACCCACCCCAAGCTGTAGGCACAAGGTGTATGGGGTTTCG	F	NM_002447	chr3:49940099-49940431	N_Shelf	chr3	49900570	49900572	-
cg02320355	2	8.4791e-47	7.33443e-41	0.81	0.655633	0.964367	72.749	49.3837	23.3653	ASAP2;ASAP2	Body;Body	7714473	AATTAAAATTATAAAATACATATACTCTATAACCAATAAACTACTATTTC		II			TCAACCTTCAGAATTGGGATTGTAAAATGCATGTACTCTGTGACCAGTGAGCTGCTGTTT[CG]CTCTCCCTCTTGTAAGTTCACTGGGTCTTTCCAAGGCCCGGGACCCACTGTGTGTGCTGC	37	9514019	ATTGGGATTGTAAAATGCATGTACTCTGTGACCAGTGAGCTGCTGTTTCG	R	NM_001135191;NM_003887	chr2:9514723-9514995	N_Shore	chr2	9373889	9373891	+
cg27351449	6	8.63818e-47	7.47203e-41	0.88	0.758748	1	77.1042	53.7524	23.3518	AHI1;AHI1;AHI1	3'UTR;3'UTR;3'UTR	79776832	ATTACCAATATAATAATATTAAATAATTACTTAACAAACATCCTAATAAC		II			CACATACAACCATTACCAATATAATAATATTAAATGATTACTTAACAGACATCCTAATAA[CG]CAAACACCTTTTATTCACATTTGCTGAGTAGCAATTACAGTGTTTTCTTCATTAGTTTTC	37	135606436	TTACCAATATAATAATATTAAATGATTACTTAACAGACATCCTAATAACG	R	NM_001134831;NM_017651;NM_001134830			chr6	135285297	135285299	+
cg24029091	7	8.76666e-47	7.58316e-41	0.835	0.691456	0.978544	63.7918	40.4506	23.3412	CHCHD3	Body	45732178	ACCTAAAAATCCATTTCCCTTTCTAATATAATAAATCAAATCCATTACAC		II			TTTGACCACGTGCCTAAAAGTCCATTTCCCTTTCTAATGTAATAAATCAAATCCATTACA[CG]TTAAAAACAAAGAACAACAACAAAACTAAATTTGCTAAATTGTGCCCAAAATAAGATCAC	37	132649982	CGTGTAATGGATTTGATTTATTACATTAGAAAGGGAAATGGACTTTTAGG	R	NM_017812			chr7	132965221	132965223	+
cg08227888	17	9.687e-47	8.37926e-41	0.885	0.766486	1	77.659	54.39	23.2689	BCAS3;BCAS3	5'UTR;5'UTR	5789104	AAAAAATCTCTAATAAATAATCATAAATCTTCCTCCCTACCCCCAACAAC		II			GCATTTTTGACAAGGGATCTCTAGTGAGTAATCATAAATCTTCCTCCCTACCCCCAACAA[CG]ATCCATGTTTTTCTGTTTTTTGTTTGTTTGTTTGTTCTGGAAACAGGTTTTATGAATGAA	37	58756766	AGGGATCTCTAGTGAGTAATCATAAATCTTCCTCCCTACCCCCAACAACG	R	NM_001099432;NM_017679	chr17:58754625-58755480	S_Shore	chr17	60679404	60679406	+
cg07006961	1	1.00583e-46	8.70043e-41	0.915	0.814296	1	73.4275	50.1859	23.2417	RHBDL2;RHBDL2	Body;Body	89706372	CTTTAACCTTAACRACATACCCCTAATTACCTAACCCCCCTCTAATTATC		II			GAAGTTAGCATACAAAGGAAGTGCAGCAAGGCCCAGGTACCCCCAGAGAAGGGACTCAGA[CG]ACAACCAGAGGGGGGCCAGGCAATCAGGGGCATGTCGCTAAGGTCAAAGGTGGGGCAGAC	37	39364954	TTTGACCTTAGCGACATGCCCCTGATTGCCTGGCCCCCCTCTGGTTGTCG	F	NM_017821;NM_001304746			chr1	38899281	38899283	-
cg16533314	16	1.19907e-46	1.0372e-40	0.775	0.607075	0.942925	71.1743	48.0602	23.1141	DNAJA3;DNAJA3	TSS1500;TSS1500	5649972	CTTCTTTACTTAAACCCTAAATTTAAAAATATATAATAAAACCAATCACA	0080623303	I	A	Red	ACCTCGTGATCCGCCGGCACCTCGGCCTCCCAAAATGCTGGAATTACAGGCGTGAGTCAC[CG]CGACCGGCCTCATCACATACTCTTAAATTTAGGGTTTAAGCAAAGAAGGCAAACACTTTC	37	4474558	CGCGACCGGCCTCATCACATACTCTTAAATTTAGGGTTTAAGCAAAGAAG	F	NM_005147;NM_001135110	chr16:4475429-4476330	N_Shore	chr16	4424556	4424558	-
cg24500304	1	1.2964e-46	1.12138e-40	0.915	0.814296	1	48.0662	25.0088	23.0573	SNORA14B;TOMM20	TSS200;Body	81637179	AATAAAACCCCATCTCTACTAAACACAAAAAATCACCAAACATAATAACA	0052700226	I	C	Grn	CCTGACCAACACGGTGAAACCCCGTCTCTACTAAACACAAAAAATCACCGGGCGTGGTGA[CG]CCCGACTGTAATCCCAGCTACTGGGGAGACTGAGGCAGGAGAAGCGCTTGAACTCGGGAG	37	235291357	GGTGAAACCCCGTCTCTACTAAACACAAAAAATCACCGGGCGTGGTGACG	R	NR_002956;NM_014765	chr1:235291740-235292387	N_Shore	chr1	235128041	235128043	+
cg20642756	10	1.36868e-46	1.18391e-40	0.855	0.720878	0.989122	61.1867	38.1688	23.0178	ZNF22;C10orf25	5'UTR;TSS1500	8600110	AAATAAATAATCCTAACTATAATCTTATATTATATACRACTTACTCTTAC		II			CTTAAGTTAAGGAGTGGGTAGTCCTAACTGTAATCTTGTGTTATATGCGGCTTACTCTTA[CG]CTGACCATAATTACAGCTGATGTAATTATTAAATATCCAGATAAAGTCCTGGACCTAAAG	37	45497470	AGTGGGTAGTCCTAACTGTAATCTTGTGTTATATGCGGCTTACTCTTACG	R	NM_006963;NM_001039380	chr10:45496275-45496550	S_Shore	chr10	45002021	45002023	+
cg17419323	1	1.56876e-46	1.35698e-40	0.75	0.573428	0.926572	61.8101	38.8918	22.9182	TXNIP;NBPF20;NBPF10;NBPF10	TSS1500;Body;Body;Body	89753229	CTCTATTAACCRATCTTTCTTCTCTTTTCCTTCTTACTATTTTCTAAACC		II			AATTTATAGTGCTCTGTTGACCGATCTTTCTTCTCTTTTCCTTCTTACTGTTTTCTAAAC[CG]TTTAGGGAAAAACCTTTGAAAATAGTTTTTAAAATTGTTCCTTCAAACAGGTGTGTGGCC	37	145437296	CGGTTTAGAAAACAGTAAGAAGGAAAAGAGAAGAAAGATCGGTCAACAGA	R	NM_006472;NM_001278267;NM_001039703;NM_001302371			chr1	145997771	145997773	-
cg14488631	15	1.61364e-46	1.3958e-40	0.74	0.560198	0.919802	57.9697	35.0721	22.8976	SLCO3A1;SLCO3A1	Body;Body	50779852	AACRAATTAAAACAAAACTTCTCAACCTAAATACTTTTACACCTCATAAC		II			CAGGATTCGAGGGCGAGTTAGGGCAGAGCTTCTCAACCTGGGTGCTTTTGCACCTCATGA[CG]TTTGGCAGTGTCTGGATTCATTTTTGGTTGCTGTCATAACAGGGTTGGAACACAGGGGAA	37	92516858	CGTCATGAGGTGCAAAAGCACCCAGGTTGAGAAGCTCTGCCCTAACTCGC	R	NM_013272;NM_001145044			chr15	91973627	91973629	+
cg12881393	2	1.64726e-46	1.42488e-40	0.735	0.55363	0.91637	47.5958	24.7133	22.8825	MAT2A	Body	88749841	AAACAAATATCTCCCTAATTCAAATTCRTTTTTCTAAATTTTCTATAACC		II			TAGACCGAAGTTCAGAGCCTGCAGTCTGGCTTCCACATTATGTTTGGATTCTGTTTTAGG[CG]GTTATAGAAAATTCAGAAAAACGAACTTGAATTAGGGAGATATTTGTTCTCCCTCCTAAC	37	85767625	AACAAATATCTCCCTAATTCAAGTTCGTTTTTCTGAATTTTCTATAACCG	F	NM_005911	chr2:85765695-85766983	S_Shore	chr2	85540501	85540503	-
cg27512832	16	1.91461e-46	1.65614e-40	0.885	0.766486	1	84.0596	61.2873	22.7723	C16orf45;C16orf45	Body;Body	23611901	TACACATTTATAACACAAACTAAAATCTATCCTCAAAATATATAATAATC		II			GTGCTCACGAATACACATTTGTGGCACAGGCTGAAGTCTGTCCTCAAGGTGTATGATGGT[CG]CAGAGCAAGGCTGTGCCCTGGAACCATGTCAGGGTCTGTCCCATGGTGCAGCCTTGGGGT	37	15609068	ACACATTTGTGGCACAGGCTGAAGTCTGTCCTCAAGGTGTATGATGGTCG	R	NM_033201;NM_001142469			chr16	15515210	15515212	+
cg07407549	10	2.24685e-46	1.94353e-40	0.875	0.751068	0.998932	59.3467	36.692	22.6548	TBC1D12	Body	61777557	AACTACTTCATTTTAAATTACTTTATATATTAAATATATACTTAATTCAC		II			AATTATATTCTAGCTGCTTCATTTTGAGTTGCTTTATATATTAAATGTATACTTAGTTCA[CG]TTTTATAAAGGACAGCTTTCATCAAACTTGGCTTTATCCAAACTTTCAGTGGTTTCCCAT	37	96231137	CGTGAACTAAGTATACATTTAATATATAAAGCAACTCAAAATGAAGCAGC	R	NM_015188			chr10	94471379	94471381	+
cg21862353	2	2.24691e-46	1.94358e-40	0.795	0.634606	0.955394	69.614	46.9593	22.6547	MYT1L	Body	1754274	CCCTTCCRCAAAAAATAACAAAAAAAACCTTTCCTACATCCRACACAAAC		II			TAACAAGCAACCCCTTCCGCAGAGAGTGGCAGGAGAGGCCTTTCCTGCATCCGGCACAGG[CG]CGGCGGTCTCCCCCCATCCGGCACAGGCGCGGCGGTCTCCCCCTTCTCCGGCACAGGCGC	37	1801628	CCTTCCGCAGAGAGTGGCAGGAGAGGCCTTTCCTGCATCCGGCACAGGCG	R	NM_015025	chr2:1801618-1802060	Island	chr2	1797855	1797857	+
cg25433267	10	2.28931e-46	1.98026e-40	0.875	0.751068	0.998932	54.093	31.452	22.641	C10orf41;ZNF503	Body;TSS200	5774831	AAAACTACCCATTAAAACCAACACTAAAAATCCTAACAACAACAACAACA	0001661426	I	A	Red	AATCAAATGGGAGCCCGAGGTGATTGGAGGGTCAAGGGGATGTGACGCGTCCCGCGCCGC[CG]CCGCCGCCGCTGCCAGGACTCTCAGTGCCGGTTTTAATGGGCAGCTCCCTCTTCGCCGCC	37	77161647	GGAGCTGCCCATTAAAACCGGCACTGAGAGTCCTGGCAGCGGCGGCGGCG	F	NR_024421;NM_032772	chr10:77155128-77169600	Island	chr10	75401888	75401890	-
cg08521527	4	2.51769e-46	2.1778e-40	0.94	0.856499	1	78.8735	56.3026	22.5709	FAM13A	Body	52782242	AAACTATTTCTTATTATACRACAACTACACAATAAAACATAAACCTTTTC		II			TTTTTTGGTCATGACACAGATCCAAAACAGGTTGACAGGGGGCTCTGCTCCACAAAGAAA[CG]AAAAGGTCCATGCTCCACTGTGCAGCTGCCGTACAATAAGAAACAGTTCAGGCTGGGTGC	37	89814442	AACTGTTTCTTATTGTACGGCAGCTGCACAGTGGAGCATGGACCTTTTCG	F	NM_014883			chr4	88893290	88893292	-
cg23848432	15	2.55351e-46	2.20879e-40	0.825	0.677006	0.972994	43.9621	21.4016	22.5605	SHC4	TSS1500	81806894	AAATTACCTTTCCTTTTAACTCATTCATCAAATACCACAAAATAAAATAC		II			TACACCATAAATATACTAAACTAGTAGCCGAGAGAAATAAAGCTAGCGGGAGAGGAGGGA[CG]TATTTTATTTTGTGGTATCTGATGAATGAGTTAAAAGGAAAGGCAATCTTTACTACAGAT	37	49256258	GATTGCCTTTCCTTTTAACTCATTCATCAGATACCACAAAATAAAATACG	F	NM_203349	chr15:49254984-49255564	S_Shore	chr15	48964060	48964062	-
cg15321108	14	2.57695e-46	2.22906e-40	0.95	0.87425	1	43.9305	21.3767	22.5538	PPP2R5C;PPP2R5C	TSS200;TSS200	76782947	TAAATACAACAAAACAAAACCAAACACAAAAATAAAACAAACAACAAACA	0085628858	I	A	Red	GCAGGGCGCTGTTGAGTGCAGCGGGGCGGGGCCGGGCGCGGGGGTGGGGCGAGCGGCGGG[CG]GGGCGGGGCGGCCGGCCGGGGGGTGGGAGGAGAGGGGCGGGGCGGGCCGGCCGGGGGAGG	37	102227943	TGAGTGCAGCGGGGCGGGGCCGGGCGCGGGGGTGGGGCGAGCGGCGGGCG	R	NM_001161725;NM_001161726	chr14:102227441-102228854	Island	chr14	101761605	101761607	+
cg27147174	7	3.058e-46	2.64517e-40	0.96	0.892711	1	39.591	17.1637	22.4273	AP1S1;AP1S1	1stExon;5'UTR	42663563	AAAAAATAAAACTAACACCTACAATAACCAAAATAAAACACACCAAACCA	0036662939	I	A	Red	AAAGGATAAGAAAGGGAGTGGGACTGGCGCCTACGGTGGCCGAAGTGGGACGCGCCGAGC[CG]GAGGCTGCAGGATGGTAGGCTGTGCGAAGAGGGAGGGGAGGGGGAAGCGAGGGGCGTGGG	37	100797783	CGGCTCGGCGCGTCCCACTTCGGCCACCGTAGGCGCCAGTCCCACTCCCT	R	NM_001283;NM_001283	chr7:100797532-100798479	Island	chr7	101154501	101154503	+
cg25582924	14	3.69036e-46	3.19217e-40	0.81	0.655633	0.964367	76.3359	54.048	22.2879	PACS2;PACS2	Body;Body	12775847	TCTTATAATTACCTAAATCRAAATTACTAAACTTACTAACTTTATAAATC		II			GGTGTGGGTTCTCTTGTGATTGCCTGAGTCGGGGTTACTAGACTTGCTGACTTTGTGGAT[CG]ATGATTTTCATGAGTCCCGGGAAGCTCTCAGCCACTTTTTCTTCTGCTGTTGGTTCTGCG	37	105789516	CGATCCACAAAGTCAGCAAGTCTAGTAACCCCGACTCAGGCAATCACAAG	R	NM_015197;NM_001100913			chr14	105323178	105323180	+
cg00514511	10	3.69121e-46	3.1929e-40	0.765	0.593517	0.936483	60.4297	38.1419	22.2877	TLX1NB;TLX1NB;TLX1NB	Body;Body;Body	93717459	AAATATAATTCATATACTATAATATTCAACCCCTTTAAAATATATAATTC		II			TTTTAAAAATGAGATATAATTCATGTGCTATAATATTCAGCCCCTTTAAAATGTATAATT[CG]GTGGGTTTTAATATTTTTAAAAGTTATGTAACCATCACCACTATCTCATTCCAGAATGTT	37	102888140	GATATAATTCATGTGCTATAATATTCAGCCCCTTTAAAATGTATAATTCG	R	NR_130723;NR_130722;NR_130724	chr10:102891010-102891794	N_Shelf	chr10	101128382	101128384	+
cg04541077	16	4.16303e-46	3.60102e-40	0.875	0.751068	0.998932	66.7518	44.5535	22.1983	TAOK2	3'UTR	19668548	TCTAAACCCACCCTTCCCCTCCCCCAAAAAACTAAATAAATATTTAACAC		II			CGCCTCCCTACCATGGTGCCAGGGGTCTCCCTCCGCCACCTAGGAAAGGAGGGAGATGTG[CG]TGTCAAATATTCATCTAGTCCCCTGGGGGAGGGGAAGGGTGGGTCTAGACATACTATATT	37	30003161	CTAGACCCACCCTTCCCCTCCCCCAGGGGACTAGATGAATATTTGACACG	F	NM_004783	chr16:30006578-30007874	N_Shelf	chr16	29991839	29991841	-
cg20173524	6	4.7828e-46	4.13712e-40	0.935	0.847836	1	35.7978	13.703	22.0948	RSPO3	TSS200	9711553	ATAACATATTATACAACAACTACCACAAACAAAATCCAAACAAACAAACA	0099639563	I	A	Red	CAGCCGCAGCCGCCGCAGCTTCTGAGCCCAAGGGGCCGCCGCTGCAGCCGCCGCCGCCGC[CG]CTCGCCCGCCCGGATCCCGCCTGCGGCAGTTGCCGCACAACATGCTACCTGCGGCCGCCC	37	127439996	GTAGCATGTTGTGCGGCAACTGCCGCAGGCGGGATCCGGGCGGGCGAGCG	F	NM_032784	chr6:127439265-127441072	Island	chr6	127118850	127118852	-
cg07090069	1	5.19113e-46	4.49033e-40	0.76	0.586788	0.933212	61.0821	39.0485	22.0336	NME7;NME7;NME7	Body;Body;Body	47774118	AACTACATAAAAAATCAAATATCTTCTTATACAACAATATATATAAATAC		II			ATAACATGGGTGACTGCATGAAGAATCAAATGTCTTCTTATACAACAATGTATATGAATA[CG]TAACAACATGCTAACTTTTAAAATCATGTTTTTCTCCAGGAGGATACATCAGAACAATGC	37	169279844	ACTGCATGAAGAATCAAATGTCTTCTTATACAACAATGTATATGAATACG	R	NR_104229;NM_197972;NM_013330			chr1	169310605	169310607	+
cg15826089	10	5.25665e-46	4.54701e-40	0.895	0.782145	1	64.9194	42.8951	22.0242	ASAH2;ASAH2	TSS200;TSS200	2604421	CTACCATAAACTTAATCTATAAAATAAATAATAAATACTCTATACTTATC		II			TTTAAGCCAACCGAGGTTAAGATATCTTAGCTCTTTCATATTAATAGACTATACCAAGAA[CG]ACAAGTACAGAGCACTTACCACTCATTCCATAGACCAAGCCCATGGCAGACAAGACCAAT	37	52008504	CGACAAGTACAGAGCACTTACCACTCATTCCATAGACCAAGCCCATGGCA	F	NM_019893;NM_001143974			chr10	50248743	50248745	-
cg13896783	2	5.5695e-46	4.81761e-40	0.86	0.72835	0.99165	49.1931	27.2121	21.981	CCDC148;CCDC148;PKP4;PKP4	TSS1500;TSS1500;5'UTR;5'UTR	60649241	AACAAACAAATACAAACAAAAACACAAAACAAAACAAAAAAACCACAACA	0003713599	I	A	Red	ACCTGCGCGCCGGGGGCCGGGGGCCTCCCTCCCGCTGCCGCGTCCCCAGCGCCTCGCGGC[CG]CCGCGGCTTTCCTGCCCCGCCTCGTGTTCCTGCCCGCACTCGCCTGCTGCTCCCCTCCCC	37	159313876	CGCCGCGGCTTTCCTGCCCCGCCTCGTGTTCCTGCCCGCACTCGCCTGCT	F	NM_138803;NM_001171637;NM_003628;NM_001005476	chr2:159313652-159314813	Island	chr2	158457363	158457365	-
cg24074822	8	5.80863e-46	5.02447e-40	0.83	0.68421	0.97579	61.195	39.2455	21.9495	CHCHD7;CHCHD7;CHCHD7;CHCHD7;CHCHD7;CHCHD7	5'UTR;5'UTR;Body;Body;Body;Body	79787247	TCAACACAAAAACCATATATTAAATTAAAATACATCTACTAACTAAATAC		II			AGCTTAAGCAGCCCTCTCGCTCCAGCCTCCCAAAGTGCTGGGATTACAGGCGTGAGACAC[CG]CACCCAGCCAGTAGATGCATTTCAATCCAATATATGGCCTTTGTGTTGAGGCATGGCAAT	37	57126919	CGCACCCAGCCAGTAGATGCATTTCAATCCAATATATGGCCTTTGTGTTG	F	NM_001011671;NM_001011670;NM_001011667;NM_001011668;NM_001011669;NM_024300	chr8:57123572-57124997	S_Shore	chr8	56214359	56214361	-
cg03435772	3	7.00782e-46	6.06176e-40	0.795	0.634606	0.955394	56.3921	34.5836	21.8086	LOC101929607	TSS200	32701118	ATTACTACATACTCTAAAATTTCTAATTTTATTTTCATCACTTTCTCCCC		II			TGTGTGTGTGTGTTGCTACATACTCTGGGATTTCTAATTTTATTTTCATCACTTTCTCCC[CG]CTTATTACTACCCCCCCACCCCAATACACACACACTTGGCAGTATCCTAACTTCTTCACT	37	107149708	CGGGGAGAAAGTGATGAAAATAAAATTAGAAATCCCAGAGTATGTAGCAA	R	NR_110039	chr3:107149820-107150910	N_Shore	chr3	107430860	107430862	+
cg11209001	12	7.05709e-46	6.10439e-40	0.95	0.87425	1	34.4059	12.6026	21.8033	P2RX4	TSS200	94780281	TCTCRCTATATTATCCAAACTAATCTCTAACTCAAAATTCCTCTCACCTC		II			TAGAGACGAGGTCTCGCTATGTTGTCCAGGCTGGTCTCTAACTCAAGATTCCTCTCACCT[CG]GCCTCCGCAAGTGCTGGGATGACAGGTGTGAGCCACCGCCCCCGGCCCCTCGCCCGCCTT	37	121647654	CTCGCTATGTTGTCCAGGCTGGTCTCTAACTCAAGATTCCTCTCACCTCG	R	NM_002560	chr12:121647705-121648216	N_Shore	chr12	121209850	121209852	+
cg22669854	16	7.46701e-46	6.45896e-40	0.775	0.607075	0.942925	70.9225	49.1617	21.7608	IGSF6;METTL9;METTL9;METTL9;METTL9	Body;Body;Body;Body;Body	39624138	AATTAAACCACCTATCTTTATATATTCATATATACACTATAAAATAAAAC		II			GGCATCTTAGTAATTAGACCACCTATCTTTATGTATTCATATATACACTGTAGGATGAAA[CG]ACTACTTAGACAATATTCTTTCCTTGGCAAAAATCCTTTGTGAAAGTTAGATTTTTAGCG	37	21653316	ATTAGACCACCTATCTTTATGTATTCATATATACACTGTAGGATGAAACG	R	NM_005849;NM_001288660;NM_001288659;NM_016025;NM_001077180			chr16	21641994	21641996	+
cg18877862	22	7.52474e-46	6.5089e-40	0.965	0.902288	1	43.7754	22.0204	21.755	A4GALT	TSS200	3630938	CTCTAAAAACCAAAACCCACAAAATAAATCAAAACAAACAAAACAAAACA	0004638122	I	A	Red	GCAGTGCCTGGGGCCCGGCGGGAGGCAGCACCGCCCCTCCGGCCCGGGGCGGGGTCAGGC[CG]CCCCGCCCCGCCCGTCCCGACCTACCCTGCGGGTCCCGGTCCCCAGAGCCCTTGCGGGGT	37	43116932	CGCCCCGCCCCGCCCGTCCCGACCTACCCTGCGGGTCCCGGTCCCCAGAG	F	NM_017436	chr22:43116151-43117121	Island	chr22	42720925	42720927	-
cg20535931	7	7.5796e-46	6.55635e-40	0.785	0.62077	0.94923	69.379	47.6295	21.7495	OCM2	Body	71675294	ATATATAATAATCCTTCTAATAATACTAATTTAAAATTTAAAACTACTAC		II			CCATGTAGTAAGCGATAGTGGTATAATTTTGAACAGGTTTTTTTTTTAATAAGCATCTAA[CG]TAGCAGTTTTAAATTTCAAATTAGCACCACCAGAAGGACCACCATACATTCTGCTGAGTT	37	97615658	CGTAGCAGTTTTAAATTTCAAATTAGCACCACCAGAAGGACCACCATACA	F	NM_006188			chr7	97986345	97986347	-
cg00056325	2	7.79674e-46	6.74418e-40	0.82	0.669842	0.970158	75.0089	53.2806	21.7283	RAB3GAP1;RAB3GAP1	Body;Body	82620270	TATAATTTTTAAATAATCTTAACATATAACTAACTACATTACTAAATAAC		II			TTGCTGTGTTATGTGGTTTTTGAGTAATCTTAACATATAGCTGACTGCATTACTGAGTAA[CG]TGGGACATTTTCATATCTTTATTATGTTAATTCATCTGTCCTTCAAAAGCATCTGAGTTT	37	135926009	GTGGTTTTTGAGTAATCTTAACATATAGCTGACTGCATTACTGAGTAACG	R	NM_001172435;NM_012233			chr2	135168438	135168440	+
cg15298179	17	8.13082e-46	7.03316e-40	0.83	0.68421	0.97579	69.8558	48.1592	21.6966	PELP1;PELP1	Body;5'UTR	60785904	CCTTAAAAATATTATCTATACTTTTTATCTCTCCTTCTTCTTCTTTTAAC		II			TTGAAATTCTTTCAAATATTGTTCCAACTTTTCTGTAAATTTTCAGTTATTTCAAAGTAA[CG]CTAAAAGAAGAAGAAGGAGAGACAAAAAGTACAGATAACACTTTCAAGGAGTTTTTGCCA	37	4602777	CGCTAAAAGAAGAAGAAGGAGAGACAAAAAGTACAGATAACACTTTCAAG	F	NM_014389;NM_001278241			chr17	4699481	4699483	-
cg02201479	10	8.4529e-46	7.31176e-40	0.92	0.822534	1	55.7922	34.1249	21.6673	INPP5A	Body	71653926	ATATATAAACACRTATATATACTCTAATACATACRTATACACATATACAC		II			TGTGTGGGTCTGTGTGTGAGCACGTGTGTGTGCTCTAGTGCATGCGTGTGCACATGTGCA[CG]TGAGTGCGTATCTGCCTCTGTGGGGTGGGTGTGCCGCTGTATGTCCATGAGCACGTGTGT	37	134563815	CGTGCACATGTGCACACGCATGCACTAGAGCACACACACGTGCTCACACA	R	NM_005539	chr10:134562566-134563206	S_Shore	chr10	132750310	132750312	+
cg21352612	8	8.58357e-46	7.42478e-40	0.835	0.691456	0.978544	44.5211	22.8654	21.6557	HAS2-AS1;HAS2	Body;TSS200	27703991	CCAAAACTAAATAATTCTTTCCAAACATCTTAACTTCTCCTTCCCCACCA	0027797253	I	T	Red	GGCTGCTCGAAGCCAGGACTGGGTAATTCTTTCCAGACGTCTTGACTTCTCCTTCCCCGC[CG]TTGTTGCCCTTCTGCCTCCTCCAACTTAAGGGGGTCTTAACAAGTGAGCTGGTGGGTGTT	37	122653642	CGGCGGGGAAGGAGAAGTCAAGACGTCTGGAAAGAATTACCCAGTCCTGG	R	NR_002835;NM_005328	chr8:122651665-122652389	S_Shore	chr8	121641401	121641403	+
cg14263098	9	8.9846e-46	7.77168e-40	0.88	0.758748	1	75.158	53.5367	21.6213	FGD3;FGD3	5'UTR;5'UTR	89806323	ATCTAATTATAAATATAAATACRTATATAACTATAAATATAAACCAACCC		II			GGCAGAGGAATATCTAATTGTGAGTGTGAGTGCGTGTGTGACTGTGAGTGTGAGCCAGCC[CG]TCAGTGTGAATGTTTGAGAGAGCCTCTCTGTATGTGCCTGGGGGAGGGTGTGAGGTGTGG	37	95737070	CGGGCTGGCTCACACTCACAGTCACACACGCACTCACACTCACAATTAGA	R	NM_033086;NM_001083536			chr9	92974787	92974789	+
cg07482761	2	9.09477e-46	7.86697e-40	0.965	0.902288	1	32.0259	10.4139	21.612	WNT10A	Body	79786145	CACTCTTCACAAACCACAAAACAACACCAATAAAAACAACAATAACAACA	0089605425	I	C	Grn	GGCTGCGGCAGCATGTGCTGCGGCCGCGGCCACAACATCCTGCGCCAGACGCGCAGCGAG[CG]CTGCCACTGCCGCTTCCACTGGTGCTGTTTCGTGGTCTGCGAAGAGTGCCGCATCACCGA	37	219757910	CACTCTTCGCAGACCACGAAACAGCACCAGTGGAAGCGGCAGTGGCAGCG	F	NM_025216	chr2:219757458-219758001	Island	chr2	218893187	218893189	-
cg23835766	15	1.01054e-45	8.74113e-40	0.81	0.655633	0.964367	66.7016	45.1693	21.5323	C15orf41;C15orf41;C15orf41;C15orf41	Body;Body;Body;Body	8615205	AAATACCATCTTATAATAACCACACAAATAAATACTATTATTAATCCCCC		II			TTGTGCCACTGCACTCCAGCCTGGGCAAGACCAAGAGTCCATCTCAAAAAAAAAAAGAGG[CG]GGGGACTAATAATAGTATCTACTTGTGTGGCTATTATAAGATGGTATCTCAAAGTATTTA	37	36988061	CGGGGGACTAATAATAGTATCTACTTGTGTGGCTATTATAAGATGGTATC	F	NM_001290233;NM_001130010;NM_032499;NM_001290232			chr15	36695859	36695861	-
cg14402950	2	1.0786e-45	9.3299e-40	0.82	0.669842	0.970158	68.2468	46.7638	21.4829	LOC101927967	Body	20743521	CTCTTCTTATTTACACTAAACATAAACCACTTTTATCATTAAAATAACAC		II			CTGTGGTGTTGAGGGAATAATGTTAGGCAAAGAACAAAACAGTGATTTAATTTTTAAAAA[CG]TGTCATTTTAATGATAAAAGTGGTTTATGTTTAGTGTAAACAAGAAGAGGCCAATGTTCT	37	78014402	CGTGTCATTTTAATGATAAAAGTGGTTTATGTTTAGTGTAAACAAGAAGA	F	NR_110288			chr2	77787275	77787277	-
cg15120855	5	1.10293e-45	9.54037e-40	0.915	0.814296	1	47.0479	25.5818	21.466	PCDHB5	1stExon	89714940	AAAAAACTATTCTCRAACACCTATACCTCATAAAATAATTATAAAAATTC		II			GCCCAGGTCCGGGACCACCACAATTCGCATTGTCGTCTTGGATAATAATGACAACGCCCC[CG]AATTTTTACAATCATTCTATGAGGTACAGGTGCCCGAGAACAGCCCCCTTAACTCCTTAG	37	140515736	GGGGGCTGTTCTCGGGCACCTGTACCTCATAGAATGATTGTAAAAATTCG	F	NM_015669	chr5:140516311-140517300	N_Shore	chr5	141136153	141136155	-
cg09234453	6	1.14813e-45	9.93132e-40	0.8	0.641578	0.958422	68.9571	47.5216	21.4355	RNF144B	Body	9792962	CATAAAACATTTCATTCAAAAATATCTCTATTTCCCAAAACTAATAATCC		II			AGTTATTTCCTTATCTTTAGAGAGACCTGGCCTTTAAATAGATGCCCCAAGTGTGTTCCA[CG]GACCACCAGCTCTGGGAAACAGAGATATCCTTGAATGAAATGTTCCATGGTCAAATTAGC	37	18402672	CGGACCACCAGCTCTGGGAAACAGAGATATCCTTGAATGAAATGTTCCAT	F	NM_182757			chr6	18402440	18402442	-
cg09756436	6	1.1626e-45	1.00565e-39	0.775	0.607075	0.942925	74.7348	53.3088	21.426	FARS2	5'UTR	52752119	CTATAACTATATCATCTTATATAATATATAATACTTATAAACCAAACACA	0025637298	I	A	Red	ACCTCAGGTGATCCAGCTGCCTTGGCCTCCCAAAGTGTGGGGATTACAGGCGTGAGCCAC[CG]CGCCCGGCCCATAAGTACCATATATTATATAAGATGATATAGTCACAGTGATGAGAGCTT	37	5264929	CGCGCCCGGCCCATAAGTACCATATATTATATAAGATGATATAGTCACAG	F	NM_006567	chr6:5260730-5261935	S_Shelf	chr6	5264695	5264697	-
cg21645620	2	1.20831e-45	1.04519e-39	0.83	0.68421	0.97579	69.7466	48.3499	21.3967	PUS10	Body	83730306	ATATATATTATATATACAAACATAAACTATCATCTTTATTCATTAACTCC		II			AATCGAGAAGCCATGCACAAATGGACAAAAAGCAGAAAATACACATGCTAAATCAGAAAG[CG]GAGTTAATGAACAAAGATGACAGCTCATGCCTGCACACACAATATATATATAGCTCCTAT	37	61225153	CGGAGTTAATGAACAAAGATGACAGCTCATGCCTGCACACACAATATATA	F	NM_144709			chr2	60998017	60998019	-
cg26363414	11	1.21194e-45	1.04833e-39	0.83	0.68421	0.97579	66.3645	44.9701	21.3944	LBHD1;UQCC3	5'UTR;TSS1500	5634182	TAATTACTTATCTTTAACATTTATTTTACAAACAACCTATTCCTTTTCTC		II			ACACTAACAACAACAACAAAACCAAAAAAAAACCCAAACAATACCAAGTGTGTACCATGA[CG]AGAAAAGGAATAGGTTGTTTGTAAAATAAATGTTAAAGATAAGTAACTATTACCCATTTC	37	62438657	AGTTACTTATCTTTAACATTTATTTTACAAACAACCTATTCCTTTTCTCG	F	NM_024099;NM_001085372	chr11:62439047-62439803	N_Shore	chr11	62671184	62671186	-
cg07464263	18	1.45799e-45	1.26116e-39	0.815	0.662718	0.967282	65.3606	44.1069	21.2537	ANKRD12;ANKRD12;ANKRD12	Body;Body;Body	75747231	TTTTCATATACATACCAATATATAACATATAAATTCTAAAACTACACATC		II			TAAATTGATATTGTTCTTATTTATTTTTAGTAGCTTCTTCATCACTCCTTTTTTTTTGCA[CG]ATGTGCAGTTTTAGAATTTATATGTCACACATTGGTATGTATATGAAAAGCATATATTTT	37	9216649	TTTCATATACATACCAATGTGTGACATATAAATTCTAAAACTGCACATCG	F	NM_001204056;NM_001083625;NM_015208			chr18	9216650	9216652	-
cg07139547	6	1.47464e-45	1.27556e-39	0.875	0.751068	0.998932	70.3156	49.0705	21.245	BTBD9;BTBD9;BTBD9;BTBD9	Body;Body;Body;Body	12801977	AAAATAAATTTTATATATTCATTCRTCACTCACCCATTCAACAAATAAAC		II			TTGGCAATCTTCTTCAGTGTTGTGGCCTCAATATCAAGTACAACAATAGCATAAAGTAGG[CG]CTTATTTGTTGAATGGGTGAGTGACGAATGAATACATAAAATCTATTTCCTTAGCTGGTG	37	38540063	AAATAGATTTTATGTATTCATTCGTCACTCACCCATTCAACAAATAAGCG	F	NM_152733;NM_001172418;NM_001099272;NM_052893			chr6	38572286	38572288	-
cg09789536	1	1.57089e-45	1.35882e-39	0.895	0.782145	1	45.94	24.7432	21.1968	KLHL17	Body	56795246	AACATAAATAAACAAAAATCAAAACACAAAAAACAACCTCAAAACCTACA	0087742358	I	C	Grn	GCCGCAGCCGCCGGCGTGAGTGGGCGGGGGTCGGGGCGCGGGGGGCGGCCTCGGGACCTG[CG]CGGCCCCCGCCCTCGCGTCCGCTCGCAGAAGGGGCGGGGGCCGCTTCCGAGGGCCGGGGG	37	896226	GGCGTGAGTGGGCGGGGGTCGGGGCGCGGGGGGCGGCCTCGGGACCTGCG	R	NM_198317	chr1:894313-902654	Island	chr1	960845	960847	+
cg23813732	2	1.63708e-45	1.41608e-39	0.87	0.743443	0.996557	63.7551	42.5899	21.1652	MAP4K4;MAP4K4;MAP4K4	Body;Body;Body	16753992	ACTTTTCAAATTCACRTATAAACATTCTAAACRATAAAACCTATAAAAAC		II			ATCGGGCCCGGGCTTTTCAGGTTCACGTGTGAGCATTCTGAGCGATAAGGCCTGTAGGGA[CG]CTGGAGAGCTCCTGCTGGTCTAACGGGGCAGTTCCCACTGGACTCCAGACATTGTTTTCT	37	102392841	CTTTTCAGGTTCACGTGTGAGCATTCTGAGCGATAAGGCCTGTAGGGACG	R	NM_145687;NM_004834;NM_145686			chr2	101776378	101776380	+
cg17879511	20	1.67465e-45	1.44858e-39	0.825	0.677006	0.972994	70.9771	49.8292	21.1479	SNRPB2;SNRPB2	5'UTR;5'UTR	21649948	AATAAAATTTAAATTCACATCTAACTAATACTAAAATCTAAATTTAATCA	0087688165	I	T	Red	GTAAGAAGCATAAATAGGATTTGAATTCACATCTGGCTGATACTGGAATCTGAGTTTAAT[CG]TCATGCCACACTGCTGTCATTGAGCTCCTTTCTTTCAAGTCGGTTAGAGATAACCTTGGA	37	16711773	AATAGGATTTGAATTCACATCTGGCTGATACTGGAATCTGAGTTTAATCG	R	NM_003092;NM_198220	chr20:16710507-16711115	S_Shore	chr20	16731127	16731129	+
cg15949830	17	1.82724e-45	1.58057e-39	0.905	0.798071	1	36.6835	15.6024	21.0811	GPRC5C	TSS200	63600582	AAACCATAAAAACTAATTAAAACAAATCAAAACAAAAAACAAAAACACCA	0054681225	I	A	Red	CCTCGGGGAACAAAACCGTGAAGGCTAATTAGGACAAGTCGGAGCAGGGAACGGGGACGC[CG]GGAGGGGAGAGCGCGCTCCGAGTTGGGCAGAACCTGGAACGGTCACAGGAAACCCGGGCG	37	72427637	CGGCGTCCCCGTTCCCTGCTCCGACTTGTCCTAATTAGCCTTCACGGTTT	R	NM_022036	chr17:72426783-72428977	Island	chr17	74431497	74431499	+
cg16122423	10	1.83231e-45	1.58495e-39	0.84	0.698745	0.981255	70.616	49.537	21.079	MLLT10;MLLT10	Body;Body	98628163	AACTACTTATAATTTCCTAATATTATACTACTATATACAACATCTCTAAC		II			GCATCAATAGAAGCTACTTGTAGTTTCCTGATGTTATACTACTATGTGCAACATCTCTGA[CG]TAGACCTTGTTTGTATCTGTTGGTGTGGACTTCCAACTTTATCTAGTAAAAGTAGTCATT	37	21973823	CGTCAGAGATGTTGCACATAGTAGTATAACATCAGGAAACTACAAGTAGC	R	NM_004641;NM_001195626			chr10	21684893	21684895	+
cg03429512	2	2.04868e-45	1.77211e-39	0.88	0.758748	1	75.2686	54.2752	20.9934	NOP58;SNORD70	Body;TSS1500	74771534	TCTAATAAAAAAACATACTAATATAATCCCTTAAATATACATACAAATAC		II			CCTCGGCCTCACAAAGTGCTGGGAGTACAGGCGTGAGCCACCACACCTGGCCTAAATCTT[CG]TATTTGTATGTATATTTAAGGGACCACACTAGTATGTTCCCTTACCAGATAAGAAAACCT	37	203140700	CTGGTAAGGGAACATACTAGTGTGGTCCCTTAAATATACATACAAATACG	F	NM_015934;NR_003058			chr2	202275976	202275978	-
cg17190362	6	2.15229e-45	1.86174e-39	0.78	0.613905	0.946095	59.3403	38.3848	20.9555	LAMA4;LAMA4;LAMA4	Body;Body;Body	53649869	TTAACACTAAAACTATATTACACAAAATTTCCTCTTTCTTAAACAATTTC		II			CATCCTAATTGACTCACAGTGATGACTCGTTCCTTCATGGGAAACATTTTAAAAGGACTT[CG]AAATTGTTCAAGAAAGAGGAAATTTTGTGCAATATAGTTTTAGTGTTAAGTGTATTTTAG	37	112475675	TAACACTAAAACTATATTGCACAAAATTTCCTCTTTCTTGAACAATTTCG	F	NM_001105207;NM_002290;NM_001105206			chr6	112154472	112154474	-
cg00034154	19	2.30597e-45	1.99467e-39	0.83	0.68421	0.97579	56.2645	35.362	20.9025	S1PR2	5'UTR	88679551	AAACTAATAACATTTAACAATATTTATTAAATACTTACTATAAACTAAAC		II			GAGAAGAAAGCCCACTTCATGGGGGTGATGGGAAAATCCTTTTAAATGACGCATGAGGCA[CG]TTTAGCTCATAGTAAGCACTCAACAAATACTGCCAAATGTTATTAGCTCCCCTCTTTCCT	37	10337163	AGCTAATAACATTTGGCAGTATTTGTTGAGTGCTTACTATGAGCTAAACG	F	NM_004230	chr19:10334618-10335511	S_Shore	chr19	10226486	10226488	-
cg18641088	20	2.36618e-45	2.04674e-39	0.725	0.540587	0.909413	73.122	52.2394	20.8826	PPP4R1L	Body	55690823	ATATTACATTATAAACCTACRAATACACTATATTAAACCATTCTTACATC		II			CCATGATTCAATTAAACCTCTTTTCTTATAAATTACCCAGTCTCAGTTATTCCTGCATAG[CG]ATGCAAGAATGGCCTAACACAGTGTATTCGCAGGCTCATAATGTAATATACATGAAAGCA	37	56832184	TATTACATTATGAGCCTGCGAATACACTGTGTTAGGCCATTCTTGCATCG	F	NR_003505			chr20	58257127	58257129	-
cg26607775	10	2.402e-45	2.07773e-39	0.86	0.72835	0.99165	81.3008	60.4298	20.871	VCL;VCL	TSS1500;TSS1500	44606902	TACATAAATTATACTTACCCCTATACTATACATCTATATATTTATCTAAC		II			ACCTATCAAAATATAAAATGCATATACTTTTGCGTTTTTCTCTTTCCTGGTAGGCATTTG[CG]CTAGATAAATACACAGATGCACAGCACAGGGGTAAGTACAATTCATGCAGAATTGTTTTT	37	75756947	CGCTAGATAAATACACAGATGCACAGCACAGGGGTAAGTACAATTCATGC	F	NM_003373;NM_014000	chr10:75757484-75758227	N_Shore	chr10	73997188	73997190	-
cg07395500	12	2.48902e-45	2.153e-39	0.82	0.669842	0.970158	65.2089	44.3653	20.8436	SUDS3	Body	72668532	AAAAAATACTTAATCTATAATAACCTTATATATATAAATTTAACCATAAC		II			GCATTTCAGATAAGGGATACTTAATCTGTAGTAACCTTGTGTGTATGAGTTTGACCATAG[CG]CTTCCAAAGACCATGTATGTTTACAATTTCTCCACTTTAAATTAATTACATTTAATCAGT	37	118818345	AGGGATACTTAATCTGTAGTAACCTTGTGTGTATGAGTTTGACCATAGCG	R	NM_022491	chr12:118814014-118814839	S_Shelf	chr12	118380539	118380541	+
cg19085699	1	2.51114e-45	2.17214e-39	0.955	0.883378	1	33.8066	12.9698	20.8368	C1orf198;C1orf198	5'UTR;TSS200	34680128	AAACAAAATTCCCAAAAAAAACAAAACTCCAAATAACACAAAACAAAACA	0080718525	I	A	Red	GCCATGCCCGGCCTGCCCGCCGCTCCCGGCCCGCGCCCCGCCCCTCGCTGTGCCCGCCCT[CG]CCCCGCCCCGCGCCACCCGGAGCCCCGCCCCCTCCGGGAACCCCGCCCTGCACCGCCGCG	37	231004314	CGCCCCGCCCCGCGCCACCCGGAGCCCCGCCCCCTCCGGGAACCCCGCCC	F	NM_001136494;NM_032800	chr1:231003631-231004655	Island	chr1	230868567	230868569	-
cg27647390	10	2.6782e-45	2.31665e-39	0.75	0.573428	0.926572	43.7812	22.9941	20.7871	PRKG1;PRKG1	Body;Body	33660961	TCTATCAAAACAACTTTTTATTAATTCCTTTTCCACCTCACTTTAAACTC		II			TAGACAAATTTGACATTATCTTATAACAGCCATTTTGAAACAAATATCAACATTTATAAA[CG]AGTCCAAAGTGAGGTGGAAAAGGAACTAATAAAAAGTTGTTTTGATAGAAACTGAAGCTG	37	53006005	CGAGTCCAAAGTGAGGTGGAAAAGGAACTAATAAAAAGTTGTTTTGATAG	F	NM_001098512;NM_006258			chr10	51246244	51246246	-
cg07879399	17	2.84166e-45	2.45803e-39	0.9	0.790073	1	87.294	66.5526	20.7414	TRIM65	3'UTR	48720118	CATCCCACCCCTAAATATAAAACTTTAAAACAACCRTATATACAAATATC		II			CGTGGCAGCTTGCTCTGCAATGGCAAACACCACACCAAACCAGGAGGAGCTAGCCTGTGC[CG]ACACCTGCACACACGGCTGCCCCAAAGTCCCACACCCAGGGGTGGGATGCTGGAGATGAA	37	73885626	ATCCCACCCCTGGGTGTGGGACTTTGGGGCAGCCGTGTGTGCAGGTGTCG	F	NM_173547	chr17:73887196-73887397	N_Shore	chr17	75889544	75889546	-
cg02784033	12	2.86929e-45	2.48194e-39	0.895	0.782145	1	56.1171	35.3832	20.7339	LOC400043	TSS200	7694319	TCTCCCCAAAACCAAAAAACAAACAAAAAATTACAACTAAAATTCAATCA	0056748908	I	A	Red	GCTCATCCCGGGCGGCCTGGTCATTGGCCAGCCCCTGGCCACGTGGTCCCTCGTACCAAT[CG]ATCGAATTCTAGTCGCAATTCTCTGTCTGTCCCTCGGCTCTGGGGAGAAAGGGGGGGCTG	37	54519821	CGATCGAATTCTAGTCGCAATTCTCTGTCTGTCCCTCGGCTCTGGGGAGA	F	NR_026656	chr12:54519768-54520457	Island	chr12	54126036	54126038	-
cg23009170	5	3.14142e-45	2.71733e-39	0.69	0.495893	0.884107	63.5905	42.9267	20.6638	SPATA9;SPATA9;SPATA9	Body;Body;Body	22635251	ATATCAATTATTTATAATCAATACCATTCAATTACAATAATAATCATACC		II			CTGGTTTTATCATGTCAGTTATTTATGGTCAGTACCATTCAGTTGCAATGATGGTCATAC[CG]TACCAGTTGTAATGTATTTAAAATAACACCCCAAGCACCCACCATGCAAAAATCAGCAGC	37	94993023	CGGTATGACCATCATTGCAACTGAATGGTACTGACCATAAATAACTGACA	R	NR_125327;NR_125328;NR_125330			chr5	95657318	95657320	+
cg08391321	5	3.17282e-45	2.74449e-39	0.905	0.798071	1	33.5815	12.9254	20.6561	MCC;MCC	TSS200;Body	69707860	AATTAAACACAACTATCTAACTACTAACCACAAAATACACAAAAAAAACA	0096753976	I	A	Red	TAAGTGGTTTCTGATTGAACACAGCTGTCTAGCTGCTGGCCACGGGGTGCGCGGAGGAGG[CG]GGGCTAGAGGGAGAAAAGGGTGGGGGCGAGTAGCCTGGAGGCCGAGCAGAGGAGACCGTG	37	112630695	GATTGAACACAGCTGTCTAGCTGCTGGCCACGGGGTGCGCGGAGGAGGCG	R	NM_002387;NM_001085377	chr5:112630219-112630624	S_Shore	chr5	113294997	113294999	+
cg14957855	1	3.4131e-45	2.95233e-39	0.765	0.593517	0.936483	68.0294	47.4298	20.5996	SWT1;SWT1	Body;Body	77733157	AAAAAACRTATAATTTTAATTTTACTTATAATAAATAATCCCCCCCAAAC		II			AAATTAACTATAGAAAACGTATAATTTTAGTTTTACTTGTAATAAATAATCCCCCCCAAA[CG]TGCTCTAAGATCCAAGACTTTTTTTCCTTAGTGTTTCCTCATTGTGGATTTGATACATTT	37	185234541	GAAAACGTATAATTTTAGTTTTACTTGTAATAAATAATCCCCCCCAAACG	R	NM_001105518;NM_017673			chr1	185265408	185265410	+
cg25289803	7	3.48536e-45	3.01483e-39	0.94	0.856499	1	39.9316	19.3483	20.5833	AEBP1	TSS200	7761538	AAAACAAAAAACTAAAAACAAAACAAACAAACAAACACTAACAACAAACA	0051714534	I	T	Red	TCTTCCCAGTCGCCCCGCCCCCTGCCCCTCTGTCCTAGGCGCAAGTCTCCGGGCTTGGGA[CG]CTCGCCGCCAGCGCCCGCCCGCCTGCCCCGCCCCTAGCCCCCCGCCCCCCGCCCCCCGCC	37	44143774	CGCTCGCCGCCAGCGCCCGCCCGCCTGCCCCGCCCCTAGCCCCCCGCCCC	F	NM_001129			chr7	44104174	44104176	-
cg17749695	14	3.53827e-45	3.0606e-39	0.795	0.634606	0.955394	81.6619	61.0903	20.5716	RAD51B;RAD51B;RAD51B	Body;Body;Body	54658280	TAAAACTACATTAACAAAAATACATATCAAAATCAAAAATAAACATATTC		II			GATGTGGGCTTTGGAGCTGCATTAACAAAAGTACATGTCAAGATCAAAGATGGACATATT[CG]CTGGGTGCGGTGGCTCACGCCCGTAATCCCTGCACTTTGGGAGGCCAAGGCAGGCTGATC	37	68598131	GGAGCTGCATTAACAAAAGTACATGTCAAGATCAAAGATGGACATATTCG	R	NM_133510;NM_002877;NM_133509			chr14	68131413	68131415	+
cg22034608	10	3.5463e-45	3.06755e-39	0.91	0.806143	1	41.0156	20.4457	20.5699	SLC25A28	1stExon	53699125	AAAAAAACAAAATACTAACAATATAACAAAAAAACCAACAACAAAACCCA	0030715979	I	A	Red	CCCGGCCCACGCCCCGCTGCAGCCACCCGTCCAGCAGCGCCGACTCCCCGGGGCTCCGCC[CG]GGCCCTGCCGCCGGCCCCCCCGCCACACCGCCAGCACCCCGCCCCTCCAACTCCATCCAC	37	101380035	CGGGCCCTGCCGCCGGCCCCCCCGCCACACCGCCAGCACCCCGCCCCTCC	F	NM_031212	chr10:101379708-101381445	Island	chr10	99620277	99620279	-
cg10511301	6	3.58905e-45	3.10453e-39	0.81	0.655633	0.964367	86.544	65.9834	20.5606	MDC1	5'UTR	57621258	ATATATAAAAACTTCCTATATATCAAACACTATTCTAATTACTTTATATC		II			TAAAAGATGACATATATAGAAGCTTCCTATGTGTCAAGCACTGTTCTAATTACTTTATAT[CG]ACTCTGACTCATTTAATCTTCACAAGAACCTTGTAAAGTAGTATTACTATCTTCCATTTC	37	30683561	TATATAGAAGCTTCCTATGTGTCAAGCACTGTTCTAATTACTTTATATCG	R	NM_014641	chr6:30684836-30685503	N_Shore	chr6	30715783	30715785	+
cg23715938	6	3.89358e-45	3.36795e-39	0.805	0.648587	0.961413	79.3719	58.8746	20.4973	PPIL4	Body	38748963	TATTATAAATCCCATATCTCTTTACAATATTTATTTACAATAATTTAAAC		II			CTCTCGCCCCCTATTATGAGTCCCATATCTCTTTGCAATATTTATTTGCAATAATTTAGA[CG]TATTTAGAATGGTAATTATTTAATGTCTGGTTTTTTTTCCCCACTCCAACAGCAAAATGT	37	149836665	CGTCTAAATTATTGCAAATAAATATTGCAAAGAGATATGGGACTCATAAT	R	NM_139126			chr6	149515528	149515530	+
cg10739659	9	3.92011e-45	3.3909e-39	0.92	0.822534	1	33.4243	12.9323	20.492	FPGS;FPGS;FPGS;FPGS;FPGS;FPGS	5'UTR;5'UTR;1stExon;1stExon;Body;TSS1500	90710117	AAACAAAATAAAACAACACTACACTAATTAACTAAAAACAAAACAAAACA	0094725895	I	T	Red	GATTGGCGGGGGGGGCGGGGTGAGGCGACGCTGCGCTGATTGGCTGGGGGCGGGGCGGGG[CG]TCTCCCGCCCGGGCCTAGAGCGCTGCCGGGGGCGCCGGGACTATGTCGCGGGCGCGGAGC	37	130565160	CGCCCCGCCCCGCCCCCAGCCAATCAGCGCAGCGTCGCCTCACCCCGCCC	R	NM_004957;NM_001288803;NM_004957;NM_001288803;NR_110170;NM_001018078	chr9:130564863-130565566	Island	chr9	127802880	127802882	+
cg14472680	7	4.17461e-45	3.61104e-39	0.86	0.72835	0.99165	55.8463	35.4032	20.4431	FAM126A	Body	69612956	CTACACCTAAATTAAAAATCAAAACTACTTCTCTATATCAAAATAACTTC		II			AAAGTTTGTTGTTGAACATGTATCAGTAAGAACAAAACATCCCACTCTTGCCTAGAGCAT[CG]AAGTCACTTTGACATAGAGAAGCAGCCTTGATTTTCAACCCAGGTGCAGAGATATAAATA	37	23029644	TGCACCTGGGTTGAAAATCAAGGCTGCTTCTCTATGTCAAAGTGACTTCG	F	NM_032581			chr7	22990024	22990026	-
cg21114840	21	4.31107e-45	3.72908e-39	0.825	0.677006	0.972994	54.783	34.365	20.418	WRB	TSS200	47682857	CAAAAAACTAATTCAATAAAAATAAATACTAAAAAACTACAAAACCACCA	0084810419	I	A	Red	AAACACGGACGTCAGAAAACTGGTTCAGTAGGGATGGGTGCTAGAAGGCTACGGAACCGC[CG]AAGGCCCAGGAGAAACCCGGAACGTGTTAACCGCTCCAACTGGAGCCGGACGAAAAAACG	37	40752097	CGGCGGTTCCGTAGCCTTCTAGCACCCATCCCTACTGAACCAGTTTTCTG	R	NM_004627	chr21:40752087-40752825	Island	chr21	39380170	39380172	+
cg22126211	3	4.33977e-45	3.7539e-39	0.86	0.72835	0.99165	57.4205	37.0077	20.4128	SLITRK3	TSS200	99659824	TTACTTCCTAAACCAAAATTTTACCTACAATACACAACAAAAAAACTACA	0022785164	I	A	Red	CCAGCGCGTCCCCCCCGCACCCCCGGCCCCTCCTCCGCGCCAACTGTGTAAATCAGCCGC[CG]CAGTCCTCTCGCCGCGCATCGCAGGCAAAATCCCGGCTTAGGAAGCAAGGAAGCAAGTGA	37	164914600	TTGCTTCCTAAGCCGGGATTTTGCCTGCGATGCGCGGCGAGAGGACTGCG	F	NM_014926			chr3	165196811	165196813	-
cg19149013	15	4.46071e-45	3.85851e-39	0.78	0.613905	0.946095	66.9745	46.5831	20.3914	FBN1	Body	30743888	AAACACATAAACATTAAATATATATATACATTATATACTCCTCCACATAC		II			AAGACTGCTACATTAATAATTTGGTATAAGTGTGGATGTGTGTGGGGGTGTGTGTGTACA[CG]CATGTGGAGGAGTACATAATGTATATATATATTTAATGTCTATGTGTTCCTAATTAAAAA	37	48706606	CGCATGTGGAGGAGTACATAATGTATATATATATTTAATGTCTATGTGTT	F	NM_000138			chr15	48414408	48414410	-
cg13290564	6	4.46363e-45	3.86104e-39	0.71	0.521253	0.898747	72.482	52.0911	20.3909	HCRTR2	TSS1500	2669165	TTAATATAAACTTATTTTAACATTTAACATTTACCAACTTAATACTTACC		II			AAAAACAGTCTCATTCTCAAATTTTAAGGAGAAAGTGAAGACGGAGATGTCTTAAAGACT[CG]GCAAGTACTAAGTTGGCAAATGTCAAATGTTAAAATAAGTTTATATTAAATGTTAAAGTG	37	55038660	CGGCAAGTACTAAGTTGGCAAATGTCAAATGTTAAAATAAGTTTATATTA	F	NM_001526	chr6:55039170-55039392	N_Shore	chr6	55173861	55173863	-
cg26459499	12	4.54817e-45	3.93417e-39	0.885	0.766486	1	85.0619	64.6856	20.3763	PRR4	Body	22797252	ACAAACTCAACAAACTAACTAATTATAAAATATAAATACATATAAATATC		II			GCACCACCAATCCAGGGAAGAAGTGAACAGCAGGGAAGCCACCCATCTGCCTACTAGCCA[CG]ACACCCACATGCACCCACACCTCACAACCAGCTAGTCTGCTGAGCCTGTGCATGCTGGTG	37	11005841	CAGGCTCAGCAGACTAGCTGGTTGTGAGGTGTGGGTGCATGTGGGTGTCG	F	NM_001098538			chr12	10853241	10853243	-
cg00482802	2	4.69767e-45	4.06349e-39	0.875	0.751068	0.998932	41.7541	21.403	20.351	LOC100505984	Body	46730234	AAATCTCTCAAAATCRCATAAAACAACCRAATTCTTTAATTCAAAACCAC		II			CATCAAATCTTAAGTCTCTCAGAGTCGCATAAAACAACCGAATTCTTTAATTCAAAGCCA[CG]TTTTCAATTCTGAGCAGCCCAGAGACCTGCCATCGCTTTCTCGCGCCGAGTCACGTGGTC	37	161126330	CGTGGCTTTGAATTAAAGAATTCGGTTGTTTTATGCGACTCTGAGAGACT	R	NR_103775	chr2:161126364-161126825	N_Shore	chr2	160269818	160269820	+
cg17533331	3	4.71299e-45	4.07673e-39	0.805	0.648587	0.961413	59.9884	39.6399	20.3485	TAMM41;TAMM41;TAMM41	Body;Body;Body	30688590	ACTTACTACTTACTTCCCCTTCACTTTTTTTTCTTTTTAATTTTTAAAAC		II			ATGGGTACACTAAAAGCCCAGACTTCACCATGTAAGAAAAATGCACTTGTATTCCTTAAA[CG]TTTTAAAAATTAAAAAGAAAAAAAAGTGAAGGGGAAGCAAGCAGTAAGCACTCAGGGGAA	37	11845535	CTTACTGCTTGCTTCCCCTTCACTTTTTTTTCTTTTTAATTTTTAAAACG	F	NR_104314;NM_138807;NM_001284401			chr3	11804060	11804062	-
cg04047674	12	4.89198e-45	4.23156e-39	0.745	0.566797	0.923203	56.151	35.8316	20.3194	LMO3;LMO3;LMO3;LMO3;LMO3	TSS1500;TSS1500;TSS1500;TSS1500;TSS1500	54670223	AACTTAACTAAATAAACAAAAACACAAATTCTTCTTTCACTTTTTCCCTC		II			ACCCTCAGCAAACTCCCTGTTTTCCTGGCTCCCCCCAACCCCAAAGTCTCACCCCTCCCG[CG]AGGGAAAAAGTGAAAGAAGAATTTGTGCTTTTGTTTACTCAGCCAAGCTAAAGGTTGGAT	37	16762264	GCTTGGCTGAGTAAACAAAAGCACAAATTCTTCTTTCACTTTTTCCCTCG	F	NM_001001395;NM_001243609;NR_045014;NR_045013;NR_045012			chr12	16609329	16609331	-
cg04921814	1	5.00345e-45	4.32799e-39	0.92	0.822534	1	30.1849	9.88309	20.3018	PIAS3	TSS1500	55691945	AAACRCAAACCCTCATCTCCATCTCTACATAAATTTAATCAACTAAAATC		II			ACTCCACGGCTTCCCTAAGACGGATCAGCGCTCGCCCATTTCCCGAGTTGGAAGACCTCT[CG]ATTTTAGTTGATTAAACTTATGCAGAGATGGAGATGAGGGTTTGCGCTCCAACTTCGCTA	37	145575587	AGCGCAAACCCTCATCTCCATCTCTGCATAAGTTTAATCAACTAAAATCG	F	NM_006099	chr1:145575130-145576219	Island	chr1	145859480	145859482	+
cg04743007	10	5.05579e-45	4.37325e-39	0.815	0.662718	0.967282	45.4574	25.1637	20.2937	KLLN;PTEN;PTEN;PTEN	TSS1500;5'UTR;Body;Body	55737572	TCTAAAACCTAAACCAAAATTTAATCRAAATATACTCAACCTCAAAAAAC		II			ACACTGTTAGTGGATTAGCGAGCTCGGTAATCCGGTCTCCTAAATGAACAAAAAAGTAGA[CG]CTTTTTGAGGTTGAGCATATTTCGATTAAATCTTGGCTTAGGCCCTAGATCAAGGGTTTA	37	89624649	CGCTTTTTGAGGTTGAGCATATTTCGATTAAATCTTGGCTTAGGCCCTAG	F	NM_001126049;NM_001304718;NM_001304717;NM_000314	chr10:89621772-89624128	S_Shore	chr10	87864891	87864893	-
cg21197271	5	5.15447e-45	4.45862e-39	0.87	0.743443	0.996557	76.9578	56.6792	20.2786	SNHG4;SNHG4;MATR3;MATR3;MATR3	Body;Body;5'UTR;5'UTR;5'UTR	46740226	CCTATTTACAAAAAACTATTAATAATATCCCCATTCAACTTAATATACTC		II			CTCCCAACCACCCTATTTACAGAGGACTATTAGTAATATCCCCATTCAGCTTGGTGTGCT[CG]CTCACGCCTGTAGTCCCAGCTACTCAGGAGGCTGAGGTAGGAGAATCACTTGAGCCCAGG	37	138611361	CTATTTACAGAGGACTATTAGTAATATCCCCATTCAGCTTGGTGTGCTCG	R	NR_003141;NR_036536;NM_001194954;NM_199189;NM_001282278	chr5:138609320-138609851	S_Shore	chr5	139275671	139275673	+
cg21292201	15	5.73566e-45	4.96135e-39	0.815	0.662718	0.967282	63.6105	43.4156	20.195	C15orf24	3'UTR	34780281	TTACAACTATATATATTAACTTTTTAACACATATTTTATACTTAATACAC		II			ATTAATTCAGTGACATCAATATTGACCTCATACAGACAAAAGATGAAAGCTGGGTTTTCT[CG]TGTACCAAGTACAAAACATGTGCTAAAAAGTTAACATACACAGTTGTAAGAGATCAACGT	37	34376369	CGTGTACCAAGTACAAAACATGTGCTAAAAAGTTAACATACACAGTTGTA	F	NM_020154			chr15	34084167	34084169	-
cg03530721	16	5.7732e-45	4.99381e-39	0.845	0.706077	0.983923	80.5627	60.3729	20.1899	TRAF7	Body	60686861	TACATAACACAACCTAATCACATAATTAAATATATAAATACTATATAACA	0079748977	I	C	Grn	GCGTGTTAGTGCTGCGTGGCGCGGCCTGGTCGCATGGTTAAGTGTGTGAGTGCTGTGTGG[CG]CGGCCTGGTCGCATGGTTAAGCGTGTGAGTGCTGCGTGGCGCGGCCTGGTCGCATGGTTA	37	2215330	TGCGTGGCGCGGCCTGGTCGCATGGTTAAGTGTGTGAGTGCTGTGTGGCG	R	NM_032271	chr16:2214222-2215518	Island	chr16	2165328	2165330	+
cg14413209	8	5.88785e-45	5.09299e-39	0.795	0.634606	0.955394	55.1428	34.9684	20.1744	ADGRA2	Body	93695117	ACCAACTACAAATTAATAAACTTACAAAAACCCAAAACCAACRAATAACC		II			CGGTTCCCCGGTGTTCGGGGAGGGCCCCCCCTCCCTCAAGTCCTCCCCAAGCGGCAGCAG[CG]GCCATCCGCTGGCTCTGGGCCCCTGCAAGCTCACCAACCTGCAGCTGGCCCAGAGTCAGG	37	37699231	CGGCCATCCGCTGGCTCTGGGCCCCTGCAAGCTCACCAACCTGCAGCTGG	F	NM_032777	chr8:37698846-37699931	Island	chr8	37841712	37841714	-
cg17685099	11	5.97181e-45	5.16561e-39	0.765	0.593517	0.936483	62.7094	42.5461	20.1633	PPME1	3'UTR	17696599	TTTATACATAAACTATATTTAACCTAAATTACTCTATAACAAATAAAAAC		II			ACTCCCACATGTCTGGGCACCTGCCCTGGGCTGAGGCCAGGCTGCTCCAGGGGCCTCCTG[CG]CCCTCACCTGCCACAGAGCAACCCAGGTTAAATACAGCCCATGCACAAAGCCACAGGCCA	37	73965265	CGCCCTCACCTGCCACAGAGCAACCCAGGTTAAATACAGCCCATGCACAA	F	NM_016147			chr11	74254219	74254221	-
cg09721595	11	6.0588e-45	5.24086e-39	0.83	0.68421	0.97579	60.8898	40.7378	20.152	THRSP	TSS1500	40757292	TTAAACTTTATAATTTACAAAACATTTTTTTTCCTCTTTTAATCCCAACC		II			ACATCTGAGGATTGGGCTTTGTGGTTTACAAAGCATTTTTTTTCCTCTTTTGATCCCAGC[CG]CTTGTCTGGACTGATACAAAGCATTTTTATTAGTTTGTCTTATTCAATCCTCACACCACC	37	77773924	CGGCTGGGATCAAAAGAGGAAAAAAAATGCTTTGTAAACCACAAAGCCCA	R	NM_003251			chr11	78062877	78062879	+
cg27305348	5	6.73599e-45	5.82663e-39	0.91	0.806143	1	85.6571	65.5883	20.0688	WDR55	Body	21745576	TATTCTAACCACTAAAAATAACACAAATAATATCTATCTCTAAAACCAAC		II			GTGGATGAGAATGTTCTGGCCACTGGGGATGACACAGGTGGTATCTGTCTCTGGGACCAG[CG]GAAGGAGGGCCCCTTAATGGATATGAGGCAACATGAAGAGTACATCGCAGACATGGCTCT	37	140048282	CGCTGGTCCCAGAGACAGATACCACCTGTGTCATCCCCAGTGGCCAGAAC	R	NM_017706	chr5:140052059-140053381	N_Shelf	chr5	140668696	140668698	+
cg24401870	13	7.02447e-45	6.07617e-39	0.82	0.669842	0.970158	60.6456	40.6097	20.0358	KLHL1;KLHL1;ATXN8OS	1stExon;5'UTR;Body	6616542	AAACCTTAACAACTTCACAAACRAACTTTTTCTTTTACCTCCCTATATAC		II			AATGCCAGAAGAGGTGGTTTTATATAGTCAGTTTGTAAAAGAGAAAAATAGATATTCTAG[CG]CATATAGGGAGGCAAAAGAAAAAGCCCGCCTGTGAAGCTGTCAAGGTCCTCACAGTACAA	37	70682525	GACCTTGACAGCTTCACAGGCGGGCTTTTTCTTTTGCCTCCCTATATGCG	F	NM_020866;NM_020866;NR_002717	chr13:70681732-70682219	S_Shore	chr13	70108392	70108394	-
cg03301282	8	7.04809e-45	6.0966e-39	0.865	0.735871	0.994129	45.8099	25.7767	20.0332	THAP1;THAP1	TSS1500;TSS1500	64681137	TATCCCATTACCTATATCTTCAAATATCACAAATTTCTATAAAAACCAAC		II			GTGCTAATCTTTATCCCATTACCTGTGTCTTCAGGTATCACAAGTTTCTGTGAGAGCCAA[CG]TGACAGATTTTTAGCAATGAAAAAAGACACACTCGCCAAATCATCTCAATTGCCAACGCA	37	42698936	ATCCCATTACCTGTGTCTTCAGGTATCACAAGTTTCTGTGAGAGCCAACG	R	NM_199003;NM_018105	chr8:42697869-42698326	S_Shore	chr8	42843792	42843794	+
cg01384410	6	7.06909e-45	6.11476e-39	0.82	0.669842	0.970158	54.1885	34.1576	20.0309	DTNBP1;DTNBP1;DTNBP1;DTNBP1;DTNBP1;DTNBP1	Body;Body;Body;Body;Body;Body	18623522	AAATTTCTACTAACTTAAATTCAACATAAAATATTCRAAATACACATTAC		II			AGGTTCATCCCCTTATATTAAACTTAAAAAAGCTCTTCATATAATAATGACAAGTACATA[CG]TAATGTGTATTCCGAATATTTTATGTTGAATTTAAGTTAGCAGAAATTTAATTTCCCTGT	37	15622671	AATTTCTGCTAACTTAAATTCAACATAAAATATTCGGAATACACATTACG	F	NM_001271667;NM_001271669;NM_001271668;NM_032122;NR_036448;NM_183040			chr6	15622439	15622441	-
cg09738906	15	7.11868e-45	6.15766e-39	0.91	0.806143	1	50.6216	30.5963	20.0254	NR2F2;NR2F2;NR2F2;MIR1469;NR2F2	TSS200;1stExon;Body;TSS1500;TSS1500	97649935	AAACACTTTTTAAAACRACAATACTAACACTAATTACRATAATACTAATC		II			CAAGCGCAGCGTGCGGAGGAACCTGAGCTACACGTGCCGCGCCAACCGGAACTGTCCCAT[CG]ACCAGCACCATCGCAACCAGTGCCAGTACTGCCGCCTCAAAAAGTGCCTCAAAGTGGGCA	37	96875703	CGACCAGCACCATCGCAACCAGTGCCAGTACTGCCGCCTCAAAAAGTGCC	F	NM_001145156;NM_021005;NM_001145155;NR_031715;NM_001145157	chr15:96873408-96877721	Island	chr15	96332473	96332475	-
cg23084309	19	7.16425e-45	6.19708e-39	0.95	0.87425	1	38.1058	18.0855	20.0204	MLLT1	TSS1500	43707164	ACCAAAAAAACAAAACCCACAACCAATAAAAAACCAAAACCAAAAAAACA	0007779559	I	A	Red	TGCCGGGCTGCGGCCGGAGGGACGAAGCCCGCAGCCAATGGGAGGCCGGGACCGGAGGGG[CG]GGAGGAGGGAGGGAGGGAGGCGCGAGGCGAGCCTGGCGGAGGGGAGCGCGAGGTGTGCGC	37	6280164	CGCCCCTCCGGTCCCGGCCTCCCATTGGCTGCGGGCTTCGTCCCTCCGGC	R	NM_005934	chr19:6279483-6280231	Island	chr19	6280152	6280154	+
cg02214188	4	7.36845e-45	6.37371e-39	0.825	0.677006	0.972994	44.7727	24.7745	19.9982	BDH2;BDH2	1stExon;5'UTR	14717909	TTATCTCAAATTTATTACTCAAACCRAATTCTAAAAAACRCCATCAACTC		II			TCCCCTCTTTCCGTTCTAAAGTTTCATTTCAAAAGTATTAGGAAATCTTACTTTAAGCAG[CG]AGCTGATGGCGTTCTCCAGAACTCGGTTTGAGCAACAAACTTGAGACAACCTTTGTCTGG	37	104020949	TGTCTCAAGTTTGTTGCTCAAACCGAGTTCTGGAGAACGCCATCAGCTCG	F	NM_020139;NM_020139			chr4	103099791	103099793	-
cg14755414	2	7.5241e-45	6.50835e-39	0.845	0.706077	0.983923	72.864	52.8822	19.9818	ASAP2;ASAP2	Body;Body	6786891	AAAAATCAATAACACAATATTCTATTTCTATTTTTATTCATATATACACA	0097674223	I	T	Red	TTTCATAAGGGGGAGGATCAATAACGCAGTGTTCTGTTTCTGTTTTTGTTCGTGTGTGCA[CG]TGTATGTGTGCGTGCATGCGTCTGTGTGCATGCGTGTGGGTTCAGTTCAGACAGCCTCCT	37	9531144	CGTGCACACACGAACAAAAACAGAAACAGAACACTGCGTTATTGATCCTC	R	NM_001135191;NM_003887	chr2:9533572-9533807	N_Shelf	chr2	9391014	9391016	+
cg23840338	12	7.65309e-45	6.61992e-39	0.845	0.706077	0.983923	67.7972	47.8288	19.9684	MYBPC1;MYBPC1;MYBPC1;MYBPC1	3'UTR;3'UTR;3'UTR;3'UTR	97804132	AAATTCATAATCCTTTAATAAAATACTTTACTACTTACTAATAAATTCAC		II			CTCAAATTTGCATTAAAGAAGTTTTTAAGAATGTTCAAATGGCATGCTGCTTTGTCTGGA[CG]TGAATTTATTAGCAAGTAGTAAAGCACTTCACTAAAGGACCATGAATTTTTGTGGTTTCA	37	102078642	AATTCATGGTCCTTTAGTGAAGTGCTTTACTACTTGCTAATAAATTCACG	F	NM_206819;NM_206821;NM_002465;NM_206820			chr12	101684863	101684865	-
cg14867138	7	7.84513e-45	6.78603e-39	0.775	0.607075	0.942925	45.8648	25.916	19.9488	TBXAS1;TBXAS1	5'UTR;5'UTR	85762156	ATTTCTATTCTCACACTTCTCAAAACTAACACAAATCACTATTTTTCAAC		II			GGCTCACAAGGTACACGTGGAAGCGAGAGCAGGAAACAAAATGCAAGTCAGCTGGGCTAA[CG]CTGAAAAATAGTGATCTGTGTCAGTTTTGAGAAGTGTGAGAATAGAAACCTTCTATGCAG	37	139498312	CGCTGAAAAATAGTGATCTGTGTCAGTTTTGAGAAGTGTGAGAATAGAAA	F	NM_001130966;NM_001166254			chr7	139798512	139798514	-
cg24576201	11	7.92645e-45	6.85638e-39	0.82	0.669842	0.970158	64.9277	44.987	19.9407	YAP1;YAP1;YAP1;YAP1;YAP1;YAP1;YAP1;YAP1;YAP1	Body;Body;Body;Body;Body;Body;Body;Body;Body	52655128	TTTTTTATTTTACTCTTTTCTTTAACTAAAACTATATAATTTCCCRTTTC		II			GTGCCTTGCAGTTTTTTGTTTTGCTCTTTTCTTTAACTGGAGCTATATGATTTCCCGTTT[CG]TTTCGTACTGAAGTGTTTGAGGCTTTTTCCTCCCCCGCCCAAACACAGAAGCAAGGAGAT	37	102097523	CGAAACGGGAAATCATATAGCTCCAGTTAAAGAAAAGAGCAAAACAAAAA	R	NM_006106;NM_001130145;NM_001282099;NM_001282098;NM_001282100;NM_001195044;NM_001282097;NM_001282101;NM_001195045			chr11	102226791	102226793	+
cg05877280	15	7.93802e-45	6.86639e-39	0.885	0.766486	1	86.9124	66.9728	19.9396	C15orf27	Body	26681844	ATATTATAAACCCATTAACCTTATTTTATAAATTAAATAACTATACAAAC		II			TACCAACTAGGGGCACCAGATGCTGTCAGAAGTGGTCTTTGTGCCCAAGAAGAAAACAGT[CG]CCTGCACAGTCACCCAACCCATAAAACAAGGCCAATGGGCTCACAACATTCCCTACCCTT	37	76475969	CGCCTGCACAGTCACCCAACCCATAAAACAAGGCCAATGGGCTCACAACA	F	NM_152335			chr15	76183627	76183629	-
cg14416359	22	8.12624e-45	7.02919e-39	0.76	0.586788	0.933212	64.0023	44.0812	19.9211	DGCR5	Body	39651175	TACATTCACACTCTCTTCATAACTATAACCTAAAAATAATATAAAACRAC		II			AAGATGAGGGTTGCATTCACACTCTCTTCATAGCTGTGACCTAAGGATGATATGAAACGA[CG]CCCTTGGCAGATCTATCAGAACCCCTACCACATAATAAGTGCTCAGTAAAAGGTTTTGCT	37	18984379	GCATTCACACTCTCTTCATAGCTGTGACCTAAGGATGATATGAAACGACG	R	NR_110533	chr22:18985499-18985700	N_Shore	chr22	18996865	18996867	+
cg06828655	1	8.57932e-45	7.42111e-39	0.72	0.534112	0.905888	62.8713	42.993	19.8783	KMO	Body	93734892	TAAATTTACCCAATATATCATTATCTCRCTTCTCCACTTTCTTCTATCTC		II			TTTTAAGTGGTAGGTTAGGCATCCCTATACAGCACATGACCTGTAAATAAGGAAGTATGA[CG]AGACAGAAGAAAGTGGAGAAGCGAGATAATGATACATTGGGTAAATCCATAATTATGTAA	37	241705673	CGAGACAGAAGAAAGTGGAGAAGCGAGATAATGATACATTGGGTAAATCC	F	NM_003679			chr1	241542372	241542374	-
cg23270415	1	8.79811e-45	7.61037e-39	0.715	0.527668	0.902332	60.9843	41.1259	19.8584	HSPA7	TSS1500	58663174	AAACATTTCTAAAACTTTTAAAAATTAACAAAATCCCCACACAATTTTCC		II			GGTAAGTATCTCTGCCTGTCATGCATGAGAGAGGGGGTCGATTCCCTGACGGGGAGGTTA[CG]GAAAATTGTGTGGGGATTTTGTCAACCTTCAAAAGTCTCAGAAATGTCTCCTTGTTTTGG	37	161574664	CGGAAAATTGTGTGGGGATTTTGTCAACCTTCAAAAGTCTCAGAAATGTC	F	NR_024151	chr1:161575534-161576908	N_Shore	chr1	161604873	161604875	-
cg27375966	3	8.94395e-45	7.73651e-39	0.82	0.669842	0.970158	63.3559	43.5105	19.8454	PROS1	Body	42747958	AACTATAAATACATACCACCATAAACAATTAATATTTTTTATATAATAAC		II			CTGCCAGATTCAAGTGATTCTCCTGCATCAGCCTCCTGAGTAGCTGGGATTACTAGAATG[CG]CCACCACATAAAAAATATTAATTGTTCATGGTGGTATGCACTTATAGTCCTTGCTACCTG	37	93647007	CGCCACCACATAAAAAATATTAATTGTTCATGGTGGTATGCACTTATAGT	F	NM_000313			chr3	93928162	93928164	-
cg17141237	2	9.18531e-45	7.9453e-39	0.905	0.798071	1	64.7111	44.8868	19.8243	SPATS2L;SPATS2L;SPATS2L;SPATS2L	TSS1500;TSS1500;TSS1500;TSS1500	29624299	TTACTAATATCTATTAAATAAATTATATTATCCACACACCAATCCAAAAC		II			TTATAAAGCACTTGCTAATGTCTGTTAAATAAATTATATTATCCACACACCAATCCAAGG[CG]ACTATAAGGTAGCAAGAACCACTCCAAGTCACATAAGAAAATGAATTCCTTTCGTTTTAG	37	201170198	CGCCTTGGATTGGTGTGTGGATAATATAATTTATTTAACAGACATTAGCA	R	NM_015535;NM_001100424;NM_001100422;NM_001100423	chr2:201171200-201172492	N_Shore	chr2	200305474	200305476	+
cg25929351	14	9.31869e-45	8.06066e-39	0.855	0.720878	0.989122	40.3535	20.5406	19.8129	TTC6	5'UTR	11692574	TTAAATCCACACCTTACTCTAAATACCTTACCAAATTCTTATCACACATC		II			CCCTGCCCTCCTTAGGTCCACACCTTGCTCTGGATGCCTTGCCAGGTTCTTATCACACAT[CG]ACAGCAAATTCTATTTGTTTATTTTTCATTTTTTTTCTCTCCCTTACTGGTCTAGTAGCT	37	38070469	TAGGTCCACACCTTGCTCTGGATGCCTTGCCAGGTTCTTATCACACATCG	R	NM_001310135	chr14:38067446-38069207	S_Shore	chr14	37601263	37601265	+
cg15470857	9	9.49191e-45	8.2105e-39	0.885	0.766486	1	33.5778	13.7794	19.7984	ZNF510	TSS1500	69763831	TAATTTCCAATCCRTATACAAATTTTCCCAATTATTTTCAAACRTCTTCC		II			TGGGTTAGACTTGATGACATAACAGCAAATGCAGCGTGTGGTTACAGAAAGCAAGAGCCG[CG]GAAGACGTTTGAAAACAATTGGGAAAATTTGTATACGGACTGGAAATTAGAATTATTAAT	37	99540640	AATTTCCAGTCCGTATACAAATTTTCCCAATTGTTTTCAAACGTCTTCCG	F	NM_014930	chr9:99540025-99540472	S_Shore	chr9	96778357	96778359	-
cg18106397	12	9.57238e-45	8.28011e-39	0.81	0.655633	0.964367	40.0687	20.277	19.7917	ERGIC2	TSS200	27741559	CAAATTACAACCTCATTTCCCTATAAACACRCCTCTTTTATCTTAACCAC		II			GACAATGTACAGATCTCGCGATATTCCCTTTGCTTACGACGTGCTTAGGGAATGAAGAGG[CG]TGGTTAAGATAAAAGAGGCGTGCCTACAGGGAAATGAGGTTGCAACTTGTTTTAGGTGTA	37	29534230	AAGTTGCAACCTCATTTCCCTGTAGGCACGCCTCTTTTATCTTAACCACG	F	NM_016570	chr12:29534090-29534308	Island	chr12	29381296	29381298	-
cg25354206	7	9.85398e-45	8.52369e-39	0.835	0.691456	0.978544	77.9377	58.169	19.7687	PTPRN2;PTPRN2;PTPRN2	Body;Body;Body	16765225	TACTACACTTAAATAAATACTACTAAAACATTAATAATACTATTTACTAC		II			GACGTCGTCCCAGAGGGAGAGGTGCTGGAGGGAAAGTGGCCACTCCAGGCGGGCAGCTCC[CG]TAGCAAACAGCACCATCAATGCTCCAGCAGCACTCACTCAAGTGCAGCATCGGCCTCCTC	37	157958049	GCTGCACTTGAGTGAGTGCTGCTGGAGCATTGATGGTGCTGTTTGCTACG	F	NM_002847;NM_130842;NM_130843	chr7:157956911-157957273	S_Shore	chr7	158165356	158165358	-
cg16672940	10	9.95365e-45	8.60991e-39	0.84	0.698745	0.981255	55.7462	35.9854	19.7608	SGMS1	Body	67786831	TTAATATTCTTAACAAAAACATTTATAAACTAATATTCTTCTCTAATATC		II			ATCTATATGCCTCTAATTTCAAGTAAAATACAAAGCACAATTAAATAATATAAAGAGGGA[CG]ATACTAGAGAAGAATACCAGCCTATAAATGTCTTTGCCAAGAACACCAAAAAAGAAATAC	37	52088596	TGGTGTTCTTGGCAAAGACATTTATAGGCTGGTATTCTTCTCTAGTATCG	F	NM_147156			chr10	50328835	50328837	-
cg14200211	12	1.04829e-44	9.06773e-39	0.86	0.72835	0.99165	69.3251	49.6054	19.7197	BICD1;BICD1	Body;Body	94733992	ATATATACCAAACTAAACCACATACTAAATATATATTAAATACCATATAC		II			CTCAAATTTCTCACCCACAAAATAGGGATAATAATATCCTGTTGTTGTGCCCTTAGATGA[CG]CATATGGCATCTAACACATACTTAGCATGTGGTTTAGTCTGGCACATACTTAGTATTCAG	37	32313007	CGCATATGGCATCTAACACATACTTAGCATGTGGTTTAGTCTGGCACATA	F	NM_001714;NM_001003398			chr12	32160072	32160074	-
cg20985479	3	1.05532e-44	9.12855e-39	0.87	0.743443	0.996557	37.8659	18.1515	19.7144	FGF12	Body	59643284	AAATCCCCTCTTACCCTAAAATTCCACATAAAATTACRTCCTATCACTTC		II			TTCCTGATGCCAACAATGCCCTTTTGGAAGTGCAATGAGTAAGCATGGGAAGAATGCTGT[CG]AAGTGACAGGACGTAACCCTATGTGGAATCTCAGGGCAAGAGGGGACTTTAGGGGACACT	37	192233698	AGTCCCCTCTTGCCCTGAGATTCCACATAGGGTTACGTCCTGTCACTTCG	F	NM_004113	chr3:192232072-192233137	S_Shore	chr3	192515908	192515910	-
cg18606005	4	1.06846e-44	9.24218e-39	0.82	0.669842	0.970158	40.2243	20.5197	19.7046	PGRMC2	TSS200	5721983	TAAAAAAATAACCTCTAAAATCTCACRCACTCAACTCRTTTAACRAACTC		II			AAATTCTAGTGTGAAAAAGTGACCTCTGAAGTCTCACGCACTCAACTCGTTTGACGAACT[CG]TTTGACGTGTTCTCTCTTGCCCTTTGTTGTCTGTTGTCTTGAGTCTCATAGAATAGGTTT	37	129210025	CGAGTTCGTCAAACGAGTTGAGTGCGTGAGACTTCAGAGGTCACTTTTTC	R	NM_006320	chr4:129208297-129209780	S_Shore	chr4	128288869	128288871	+
cg25481680	10	1.09055e-44	9.43323e-39	0.915	0.814296	1	27.7039	8.01553	19.6884	PCGF6;PCGF6;PCGF6;PCGF6	5'UTR;5'UTR;1stExon;1stExon	88669242	AAAAAACACCAAACAAAACAAAACAACAAAAAAACACAAAAATTCAACCA	0094674282	I	A	Red	CTCCATGGTCGGGAGAGACACCAGGCGAGGCGAGGCGGCGGGAGAGCGCGGGAGTTCGGC[CG]GCCTCGGACGCCACCACTGCGCAGGCGCGGCAGCCTGAGGGGCTCGCCGGGAAATGTGGT	37	105110878	CGGCCGAACTCCCGCGCTCTCCCGCCGCCTCGCCTCGCCTGGTGTCTCTC	R	NM_001011663;NM_032154;NM_001011663;NM_032154	chr10:105110265-105111008	Island	chr10	103351120	103351122	+
cg10458809	9	1.09287e-44	9.45335e-39	0.765	0.593517	0.936483	48.1171	28.4304	19.6867	CDKN2A;CDKN2A;CDKN2A;CDKN2A	TSS1500;TSS1500;TSS1500;Body	3786152	TTCACACTTCTCACATTTCTCTTTCCTACTAAAAATACCTTACATTTTTC		II			GTCCTGTCTCCTTCACACTTCTCACATTTCTCTTTCCTACTGAAAATACCTTGCATTTTT[CG]TAATTATAAAGGGGGAAGGGAATATGAGTGCCCCCTGCTTTATAGGGGTTGTTGTGAGTT	37	21975898	CGAAAAATGCAAGGTATTTTCAGTAGGAAAGAGAAATGTGAGAAGTGTGA	R	NM_058197;NM_000077;NM_001195132;NM_058195	chr9:21974578-21975306	S_Shore	chr9	21975898	21975900	+
cg06541956	12	1.11168e-44	9.61603e-39	0.79	0.62767	0.95233	63.5726	43.8994	19.6731	ZNF705A	TSS1500	18679919	TATACACCTATATACCTACATATCTATATACRAATATATACATAAACATC		II			TCATATAAACATATGCACCTATATACCTACATATCTATGTACGAATATATACATGGACAT[CG]GTATTTCTCAGCAAATATGTATCATGATAATCAGAGATATTGCAACTAACAAAGACTAAT	37	8324013	ATGCACCTATATACCTACATATCTATGTACGAATATATACATGGACATCG	R	NM_001004328			chr12	8171416	8171418	+
cg17213381	6	1.15652e-44	1.00039e-38	0.79	0.62767	0.95233	69.205	49.5632	19.6418	AGPAT1;AGPAT1	5'UTR;5'UTR	20621595	TCTATAAATTATAAATATCTATATCTTATATCTCTTATCTAAATATATCC		II			GGATGAGGGTGGTGGAGAAAGAGCTCAGGACTGCTCTCCCACCACTCTTCCCAAAGGCTC[CG]GATATATTCAGACAAGAGACACAAGACACAGACATCTACAATTCACAGATACCTGATAAT	37	32139504	CTGTGAATTGTAGATGTCTGTGTCTTGTGTCTCTTGTCTGAATATATCCG	F	NM_006411;NM_032741			chr6	32171726	32171728	-
cg03855748	12	1.15813e-44	1.00178e-38	0.745	0.566797	0.923203	74.4012	54.7605	19.6407	LRMP;LRMP;LRMP	Body;Body;Body	16717287	CTACTTTAAATAACACCTAAAAAACTAAATAAATCTTATATTTCCTTTAC		II			CAAAAGTGTTCCTACTTTAAATAACACCTGGAAGGCTGGATGAATCTTATGTTTCCTTTA[CG]TTTGGTTCTTTCTCCTGAACATCTGAATACTTCCGATGGAGTTGTTTTGAATTAGATAAG	37	25245717	TACTTTAAATAACACCTGGAAGGCTGGATGAATCTTATGTTTCCTTTACG	R	NM_001204127;NM_001204126;NM_006152			chr12	25092782	25092784	+
cg17105206	16	1.16277e-44	1.0058e-38	0.86	0.72835	0.99165	43.8785	24.241	19.6375	KIAA0895L	Body	2633965	CTACCCTCCCAAATTATTTCAACAAAAACCAAATATACCTAAACRACATC		II			CCTTGCCCAGTGAGGTCAGCAACGGGAAATCGATGGTCTGGCGATGTCGCAGAATGCGCA[CG]ATGCCGTCCAGGTACACCTGGTCCTTGCTGAAACAACCTGGGAGGGCAGGAGGGCGGTGA	37	67211972	TGCCCTCCCAGGTTGTTTCAGCAAGGACCAGGTGTACCTGGACGGCATCG	F	NM_001040715	chr16:67211933-67212509	Island	chr16	67178068	67178070	-
cg03847895	12	1.1855e-44	1.02546e-38	0.775	0.607075	0.942925	53.5453	33.9232	19.6221	ANKRD52	TSS1500	8772373	CCCTAAATCACCTTTTATAAATTATATCAATTTTTCAATCTCCACTTTTC		II			TCAATTAGAGAAGAAATGAATGGAGGTCATCTCAACCCAGAAACGGAAAAAGGAGGAAGA[CG]AAAAGTGGAGATTGAAAAATTGATACAATTTATAAAAGGTGATCCAGGGTCCTGTTCAGA	37	56652945	CCTGGATCACCTTTTATAAATTGTATCAATTTTTCAATCTCCACTTTTCG	F	NM_173595	chr12:56651692-56652527	S_Shore	chr12	56259160	56259162	-
cg00557440	1	1.18563e-44	1.02557e-38	0.69	0.495893	0.884107	82.7681	63.1461	19.622	ZNF642	Body	77784141	AAATATAAAAACTATAACAACATAAAAACTAATTAAAATCACAAACTTCA	0064781820	I	A	Red	ACTAAACTGGAAGGAGTACAATTCACAATATCAAGAAGATTTGGACTTCAAGGGTTTCAT[CG]AAGTTTGTGACCTTAATTAGCTTTTACGTTGTTACAGTTTTTATATTTTTAGTAGAGCTG	37	40946609	AAATATAAAAACTGTAACAACGTAAAAGCTAATTAAGGTCACAAACTTCG	F	NM_198494	chr1:40942784-40943387	S_Shelf	chr1	40480936	40480938	-
cg23031969	7	1.193e-44	1.03194e-38	0.92	0.822534	1	35.2498	15.6328	19.6171	RNF216L;RNF216L;RNF216L	Body;Body;Body	11804855	CCCRATAAAACRAAACCAAAACTCTAAAACTTAAACCACTTACAACCAAC		II			GTGGTTCTGCTCCCGGTGGAACGGGACCAGGGCTCTAAGACTTGGGCCACTTGCAGCCAA[CG]TGGAGCGTGCGCGGCGTGCGGGTTACAGAAATTTCTGACAAATCCGCCAGGGCTCTGTGA	37	5014415	CCGGTGGAACGGGACCAGGGCTCTAAGACTTGGGCCACTTGCAGCCAACG	R	NR_015449;NR_023384;NR_023385	chr7:5013508-5014436	Island	chr7	4974783	4974785	+
cg00930755	5	1.20707e-44	1.04411e-38	0.77	0.600279	0.939721	76.2524	56.6446	19.6078	TENM2	Body	65606986	AATATTTATATTATAAACTAATTTCAATATAACTTTCTTAAAATACTCTC		II			TTTTTTTTTTTAATATTTATATTGTGAGCTGGTTTCAATGTAACTTTCTTGGGGTGCTCT[CG]TGACACTCATTGCTGACCTTTGACCCCTCTGTCCTCTTTCCCAGGTCGTCCCATTCCACC	37	167302945	CGAGAGCACCCCAAGAAAGTTACATTGAAACCAGCTCACAATATAAATAT	R	NM_001122679			chr5	167875939	167875941	+
cg05573019	5	1.20877e-44	1.04558e-38	0.83	0.68421	0.97579	64.4687	44.8621	19.6066	DHX29	Body	15784295	TATTTATAATTACAAATATACTAACTCTATAACTAACACTACAATAAATC		II			GAAATTCTATGTATTTGTAATTACAAGTATGCTAACTCTGTAGCTAACACTACAATAAAT[CG]CAGGGCAAAGAACTGTTTCCACCTTCTAGGTAAAGGTCTGGTACCTGCCTACTTTTTCAG	37	54601993	ATTTGTAATTACAAGTATGCTAACTCTGTAGCTAACACTACAATAAATCG	R	NM_019030	chr5:54603209-54603904	N_Shore	chr5	55306164	55306166	+
cg23093116	1	1.22376e-44	1.05855e-38	0.82	0.669842	0.970158	75.0948	55.4979	19.5968	PTGFRN	Body	87802138	TCCATAACTAACTACTTATATATTCTTATCACATTATTATAATAAATAAC		II			CACCTGCACTATCCATAGCTGGCTGCTTATATATTCTTATCACATTGTTATGATAAATGG[CG]CAGAGTGAAGCTGTGCTACCCATGTGGCAGGGAGCCTCCTCCCCAGCCCCTCCTCCCTGT	37	117489843	CGCCATTTATCATAACAATGTGATAAGAATATATAAGCAGCCAGCTATGG	R	NM_020440	chr1:117487249-117487645	S_Shelf	chr1	116947220	116947222	+
cg15934090	1	1.2282e-44	1.06239e-38	0.935	0.847836	1	34.3434	14.7495	19.594	SLC35A3;SLC35A3	5'UTR;1stExon	9638410	AAACCAAAACAAAAACCAAAACATTTAAAAAACAAAACCACAAAAACCCA	0048687119	I	A	Red	CGGCATTTGCCAGAGCCGAGGCGGAAGCCGGAGCATTTGGGGGACGGGACCGCGGGAACC[CG]GAAACGCCTGGGCTGCACCGAGCTGGCGGTGGCTACGGCGACGGGAGCCGGCGGCGCTGC	37	100435551	CGGGTTCCCGCGGTCCCGTCCCCCAAATGCTCCGGCTTCCGCCTCGGCTC	R	NM_012243;NM_012243	chr1:100435297-100436070	Island	chr1	99969994	99969996	+
cg08931902	15	1.31688e-44	1.1391e-38	0.745	0.566797	0.923203	63.5088	43.9703	19.5385	PML;PML;PML;PML;PML;PML;PML;PML;PML	Body;Body;Body;Body;Body;Body;Body;Body;Body	84606509	TAATCAATATTTATATAATAAACTCTATCTTATTTCTTACAACATTTACC		II			AAATAGCTTTATAATCAGTATTTATGTGATAAACTCTGTCTTATTTCTTGCAACATTTAC[CG]GCATGTAAATCCAAATTGAATATTGGTTAATGTTCAGCAATATTCAATACTATATAATTG	37	74306203	AATCAGTATTTATGTGATAAACTCTGTCTTATTTCTTGCAACATTTACCG	R	NM_033244;NM_033246;NM_033240;NM_033239;NM_033250;NM_033247;NM_033249;NM_002675;NM_033238			chr15	74013861	74013863	+
cg22235387	5	1.37587e-44	1.19013e-38	0.77	0.600279	0.939721	53.7902	34.2866	19.5036	MATR3;MATR3;MATR3	5'UTR;5'UTR;5'UTR	86726935	TATAACTTAAAAAACCTCTCTTACAAACAAACATATTAATAAATAACTAC		II			TTTGTGTAAATTATAACTTGAAGAACCTCTCTTACAAGCAGGCATATTGGTAAGTAGCTG[CG]AGGATATAACTTATAACCAGATTGAAGTGTATAATTATAATATGTTATTATTCTGGGGTT	37	138620501	CGCAGCTACTTACCAATATGCCTGCTTGTAAGAGAGGTTCTTCAAGTTAT	R	NM_001194954;NM_199189;NM_001282278			chr5	139284811	139284813	+
cg24877975	10	1.5052e-44	1.302e-38	0.83	0.68421	0.97579	52.0106	32.5787	19.4319	VWA2	TSS1500	96669548	CAATTAATTTCCAAACCTCCRACACTAACAACTTCCAATAAAAATAACCC		II			CAGGAAAAATGAGTCCTTTCCTAGCCTCCTTCAATGAGGTTTGCAACATTAAAGTCACCA[CG]GGCCACTTTCACTGGAAGCTGTCAGTGTCGGAGGTTTGGAAATTAACTGAGAACTACAGA	37	115998132	CGGGCCACTTTCACTGGAAGCTGTCAGTGTCGGAGGTTTGGAAATTAACT	F	NM_001272046	chr10:115999008-115999603	N_Shore	chr10	114238372	114238374	-
cg17178730	1	1.52093e-44	1.3156e-38	0.825	0.677006	0.972994	81.597	62.1734	19.4236	BATF3	Body	99651544	TTAAAACTAAATCAAATATAATTAATAACATAATACTATCTCTAACTTTC		II			TCACCATGATCACACCTGCCAACCCAGCAGAAACATTTAATCAAGACAGAAAGAGGTGAG[CG]AAAGTTAGAGATAGTATTATGTTATTAACCATATCTGATTCAGTCTCAAAAATCCTGAGA	37	212872117	TGAGACTGAATCAGATATGGTTAATAACATAATACTATCTCTAACTTTCG	F	NM_018664	chr1:212872460-212874048	N_Shore	chr1	212698774	212698776	-
cg12789714	16	1.55127e-44	1.34185e-38	0.82	0.669842	0.970158	42.427	23.0191	19.4078	NFAT5;NFAT5;NFAT5;NFAT5;NFAT5;NFAT5	TSS1500;TSS1500;TSS1500;TSS1500;TSS1500;TSS1500	88602847	CACATAATCCAATTTTTTAATTATCTTCTATATCCCACTCCRAATAACCC		II			CCAGGTGGATTCACATGATCCAATTTTTTAATTGTCTTCTATGTCCCACTCCGAATAACC[CG]GATGCCCCAGCACAATCAGAGAGATCGTTTTTTTTAAAAAAAATTTCAGCCTCCAAAGGT	37	69599233	CGGGTTATTCGGAGTGGGACATAGAAGACAATTAAAAAATTGGATCATGT	R	NM_006599;NM_001113178;NM_173215;NM_173214;NM_138713;NM_138714	chr16:69599437-69600736	N_Shore	chr16	69565329	69565331	+
cg18622281	20	1.70063e-44	1.47105e-38	0.865	0.735871	0.994129	41.0875	21.7532	19.3343	SDC4	TSS200	71649564	AAAAAATTCCAAACAAAATACAAACAACAAAACAAAAACAAACCAAAACA	0011638857	I	A	Red	GGCTGCGGCGAGTGGCCCCGGGCGGGCGCGCCACCCATCTTATAGGCGGCCTACCGGCCC[CG]CCCCGGCCCGCCCCCGCCCCGCCGCCCGCACCCCGCCCGGAATTCCCCAGTGGAAGCGAG	37	43977112	CGCCCCGGCCCGCCCCCGCCCCGCCGCCCGCACCCCGCCCGGAATTCCCC	F	NM_002999	chr20:43976533-43977242	Island	chr20	45348471	45348473	-
cg09339985	3	1.74239e-44	1.50717e-38	0.9	0.790073	1	83.1667	63.8518	19.3149	GLB1;GLB1;GLB1	Body;Body;Body	13728209	TCTTACTAATAAACTAATAATTCTTTAAATTAATATTAAACCCTATTTAC		II			ATTGGCTGTGGAATATGCTAAGTAAATAGGAAGAGAAAGCACTGAAGTCAGTTGGTCAAC[CG]CAAACAGGGTTCAATACCAATTCAAAGAATTACCAGTTTATCAGTAAGATCTGGTTACGT	37	33109160	CTTACTGATAAACTGGTAATTCTTTGAATTGGTATTGAACCCTGTTTGCG	F	NM_001079811;NM_000404;NM_001135602			chr3	33067667	33067669	-
cg01565559	11	1.81442e-44	1.56947e-38	0.79	0.62767	0.95233	85.2547	65.9723	19.2824	LOC100129203;SESN3	Body;TSS1500	24629553	TTCTTATAACCTTTTCTTTTCTTTTTTCACTTAACAACTAAAATCCTTTC		II			CTAGCACATTCTTCTTATAACCTTTTCTTTTCTTTTTTCACTTGACAGCTAAAATCCTTT[CG]AAATGAGTTCCTTTAAGTTCTTCAGTAACTAAATCCTCCAGAAAGGAAAGCCGAGAGAAT	37	94966630	CGAAAGGATTTTAGCTGTCAAGTGAAAAAAGAAAAGAAAAGGTTATAAGA	R	NR_110295;NM_001271594	chr11:94965357-94965588	S_Shore	chr11	95233465	95233467	+
cg06936779	1	1.82484e-44	1.57849e-38	0.88	0.758748	1	39.6233	20.3454	19.2778	PIP5K1A;PIP5K1A;PIP5K1A;PIP5K1A;PIP5K1A;PIP5K1A;PIP5K1A;PIP5K1A	5'UTR;1stExon;5'UTR;1stExon;5'UTR;1stExon;1stExon;5'UTR	94758831	AAAAATAACCCACAAAACRCRAATTCTATAAAAAAACRTTAAAAAAATTC		II			GGAGGGGGCGGGGAGGTGGCCCACAGAACGCGGGTTCTGTAAAGAGACGTTGGGAAGATT[CG]ATTCCGAGAAGAGGAAGAACCGGATTGAAAGAGAGCCAGGCCGCTGAGGGGGAGGGGGCT	37	151171405	GAGGTGGCCCACAGAACGCGGGTTCTGTAAAGAGACGTTGGGAAGATTCG	R	NM_001135637;NM_003557;NM_001135638;NM_001135636;NM_003557;NM_001135637;NM_001135638;NM_001135636	chr1:151170847-151171532	Island	chr1	151198928	151198930	+
cg27359472	6	1.8436e-44	1.59472e-38	0.805	0.648587	0.961413	70.7203	51.4507	19.2696	OR12D3	1stExon	80757286	TTTTATAATAATATATCTTTTCTATAAACCTATAAACTTCACATATATTC		II			ACGGCGCTATACATGATGGCCATTATCCGGTCCTGAATCATGGAGGTGGCTGAAGCAGGA[CG]AATATATGTGAAGCCCACAGGTCCATAGAAAAGACATACCACCATAAAATGGGAGGCACA	37	29342286	TTTATGGTGGTATGTCTTTTCTATGGACCTGTGGGCTTCACATATATTCG	F	NM_030959			chr6	29374508	29374510	-
cg19773547	2	1.88404e-44	1.6297e-38	0.815	0.662718	0.967282	66.3308	47.0785	19.2522	FN1;FN1;FN1;FN1;FN1;FN1	Body;Body;Body;Body;Body;Body	33697255	TTTTTATTATCATAATATATATACCTTTATCATCACAATATAATTTTATC		II			GTTAGTGACTGAAAGTCTAGGTGATTGTTGAGTAAGGTATCTTTTAGTTTTTGAGACCAG[CG]ATAAAATCATACTGTGATGACAAAGGTACACACACCATGACAACAAAAAATGGAGATGTA	37	216252792	TTTTGTTGTCATGGTGTGTGTACCTTTGTCATCACAGTATGATTTTATCG	F	NM_212475;NM_212476;NM_212478;NM_212474;NM_212482;NM_002026			chr2	215388068	215388070	-
cg14920334	12	1.96188e-44	1.69702e-38	0.83	0.68421	0.97579	69.3684	50.1486	19.2198	GALNT8;GALNT8	1stExon;5'UTR	92684530	AAAAAACTTTAAAAAATTTCCTCCAAAACATCATCTTCTTCCTAAAAATC		II			GGCTGGTTCTGATTCTTAACCTGCTCCAGCAGTGACACACTCAGTCCCACAGGGAGTGGA[CG]ACCCCCAGGAAGAAGATGATGTTTTGGAGGAAACTCCCCAAAGCCCTCTTCATTGGGCTG	37	4829827	CGACCCCCAGGAAGAAGATGATGTTTTGGAGGAAACTCCCCAAAGCCCTC	F	NM_017417;NM_017417			chr12	4720660	4720662	-
cg01636614	4	1.96232e-44	1.69741e-38	0.695	0.502189	0.887811	58.6009	39.3813	19.2196	WDFY3	5'UTR	48671559	CCTTTATCATTCTTCATAATCTTTACTACCACTCAATTTCTAAACTCCAC		II			GCATTTACACCATGTGCCAGGAAATGACAATTCATTTAAGATAGACATGATATCTGACCT[CG]TGGAGTTTAGAAACTGAGTGGTAGCAAAGATTATGAAGAATGATAAAGGCTATGCATGTT	37	85808290	CTTTATCATTCTTCATAATCTTTGCTACCACTCAGTTTCTAAACTCCACG	F	NM_014991			chr4	84887136	84887138	-
cg23295683	14	1.98261e-44	1.71496e-38	0.865	0.735871	0.994129	71.5822	52.3709	19.2113	SEL1L	Body	14602187	TAATAATAATTTAAATTAATAACCAAATCTTTAAACTATACTTAACTCTC		II			AGCTCAACAGCTTCATTTCATGCTTTTTGATCAAATATTAAATAACTGCTAAAAGTGCTT[CG]AGAGTTAAGTATAGTCTAAAGATCTGGTCATTAACTCAAACCATCACTACTACTGGAGGG	37	81998796	CGAGAGTTAAGTATAGTCTAAAGATCTGGTCATTAACTCAAACCATCACT	F	NM_005065	chr14:81999751-82000434	N_Shore	chr14	81532451	81532453	-
cg27186231	12	2.01344e-44	1.74163e-38	0.845	0.706077	0.983923	69.4994	50.3005	19.1989	NR1H4;NR1H4;NR1H4;NR1H4	TSS1500;TSS1500;TSS1500;TSS1500	40741161	TATATATAATATATACATTTCCCATCTATAATATATATCATTTATTTCCC		II			AGCAAAATATAACATTTCTAACAGGTTTGAATGTAGATCTTCTACTAGCTGACCTTGTGA[CG]GGAAACAAATGACACACATCACAGATGGGAAATGCACACATCACATACACACACACACAC	37	100866177	CGGGAAACAAATGACACACATCACAGATGGGAAATGCACACATCACATAC	F	NM_005123;NM_001206977;NM_001206978;NM_001206979			chr12	100472398	100472400	-
cg17397365	18	2.11493e-44	1.82941e-38	0.73	0.547093	0.912907	69.323	50.1635	19.1594	CD226;CD226;CD226	Body;Body;5'UTR	53729848	CTCCTCCATCACTTTCACCTATCATTAATAAATATAATAATATCATTTTC		II			GACCAAATCTCCTCCTCCATCACTTTCACCTGTCATTAATAGATATGATAGTGTCATTTT[CG]TATGTTTTCTTCCTTCCTTCTGAATTTGGGATAGGCAAAACAAAAGCCGAAATGAAAGTG	37	67604251	TCCTCCATCACTTTCACCTGTCATTAATAGATATGATAGTGTCATTTTCG	R	NM_001303618;NM_006566;NM_001303619			chr18	69937014	69937016	+
cg07633499	22	2.16849e-44	1.87574e-38	0.8	0.641578	0.958422	42.6669	23.5276	19.1393	UFD1L;UFD1L;CDC45L	TSS1500;TSS1500;TSS1500	27628897	TTCTAACCATACATTAAACTCAATCACATACCCAATAAAACAACATTTAC		II			GACTCGGGCGGAACTAAGCTACAAATCCTTCTTCAAACCACACCAAAAACCTATTGCAAA[CG]TAAATGCTGCCCCATTGGGTATGTGACTGAGTTTAATGTATGGTTAGAAGTATACTTTCC	37	19467075	TCTAACCATACATTAAACTCAGTCACATACCCAATGGGGCAGCATTTACG	F	NM_001035247;NM_005659;NM_003504	chr22:19466308-19467811	Island	chr22	19479551	19479553	-
cg09686800	10	2.17378e-44	1.88032e-38	0.905	0.798071	1	83.852	64.7146	19.1374	IPMK	Body	6730383	AATAAAAAACACCTATACCCAACTACCCTTAATCTAAAAAATAAAAAACA	0061662258	I	C	Grn	CCCCACCTGGGAGGTGAGGAGCGCCTATGCCCGGCTGCCCTTGGTCTGGGAGGTGGGGAG[CG]CGTCTGCCCAGCCGCCCCGTCGGGGAAGTGGGCGCCTCTGCCCAGGCCGCCCCGTCTGGG	37	60004027	GGTGAGGAGCGCCTATGCCCGGCTGCCCTTGGTCTGGGAGGTGGGGAGCG	R	NM_152230			chr10	58244265	58244267	+
cg01008854	12	2.19706e-44	1.90046e-38	0.89	0.774284	1	32.8415	13.7127	19.1288	HVCN1;HVCN1	TSS200;5'UTR	56809196	ACCCACCAACCATTAAAAATCTACAAACTATAAAAACAAAAACAAAAACA	0024719221	I	A	Red	TCCGGCCCAGCCCGTCCCGCCCCGTACCGTACCAGGCCCCGCCCCCGCCCGGGCCGCCCC[CG]CCCCCGTCCCCGCCCCCACAGCCCGCAGACCCCCAACGGTCGGCGGGCTTCTAGGCCTCG	37	111126998	GCCCGCCGACCGTTGGGGGTCTGCGGGCTGTGGGGGCGGGGACGGGGGCG	F	NM_032369;NM_001040107	chr12:111126611-111127347	Island	chr12	110689192	110689194	-
cg07832354	10	2.29694e-44	1.98685e-38	0.755	0.580092	0.929908	77.5343	58.4413	19.093	PTPRE	5'UTR	91762520	AATACCTTCATAATAAATAATAACATTATAAAATTAAAATACTTAATCAC		II			TGGTGTGGCATGCCAGATAATTTTTGCATGGCAATCTAAATGATTATTATGTAAATTTTG[CG]TGATTAAGTATTTTAATCCCATAATGTTATCACTTACCATGAAGGCATTCATTCTTCAAT	37	129709517	ATGCCTTCATGGTAAGTGATAACATTATGGGATTAAAATACTTAATCACG	F	NM_006504	chr10:129705217-129706237	S_Shelf	chr10	127911252	127911254	-
cg02433785	7	2.32489e-44	2.01103e-38	0.815	0.662718	0.967282	66.5044	47.4211	19.0833	RALA	TSS1500	81647432	CCCATAACACTATAATTTAATAACTTATAAAAAATAATTTCACTAAATCC		II			AAGAGAGATAAGCGAATAAATGTCAAGACATAAGAATCTGTAGCTGCTAACTTAAATTTA[CG]GATTTAGTGAAACTACTTCTCACAAGCTACCAAATCACAGTGCCATGGGGCCGCAAGATG	37	39662467	CGGATTTAGTGAAACTACTTCTCACAAGCTACCAAATCACAGTGCCATGG	F	NM_005402	chr7:39662543-39663792	N_Shore	chr7	39622867	39622869	-
cg23363706	10	2.35329e-44	2.0356e-38	0.76	0.586788	0.933212	70.9737	51.9002	19.0735	GPR158	Body	33748917	AAATAAAATTACCCCTCCCATCCCATACCTTACTAATATTTATAAATTAC		II			AGGCCTGGCTGATTAAAAAAAAAAAGATGAATTAGAATAGATCATCTTAATTGGGTTGAC[CG]TAACTTACAAATATCAGTAAGGCATGGGATGGGAGGGGCAACCCCATTCATTAGTGACTA	37	25639100	AATGGGGTTGCCCCTCCCATCCCATGCCTTACTGATATTTGTAAGTTACG	F	NM_020752			chr10	25350170	25350172	-
cg25484147	14	2.38005e-44	2.05875e-38	0.58	0.364521	0.795479	79.3474	60.2831	19.0644	ACOT1;HEATR4;HEATR4	TSS1500;5'UTR;5'UTR	94763458	CTAATCTTAAAACTTTTCTTTCAAAATCTACACCATAATATTTTACTTTC		II			TAAGAAGCCAGCACCCTTCGATGTGGGAGTGATGTGGAGGATAGGCATATACAGAGAACA[CG]AAAGCAAAACACCATGGTGCAGATTTTGAAAGAAAAGCCCTAAGATTAGTAATGAGTGTG	37	74003529	TAATCTTAGGGCTTTTCTTTCAAAATCTGCACCATGGTGTTTTGCTTTCG	F	NM_001037161;NM_203309;NM_001220484	chr14:74004122-74004683	N_Shore	chr14	73536824	73536826	-
cg17982992	8	2.39347e-44	2.07035e-38	0.76	0.586788	0.933212	61.7954	42.7355	19.0599	ZNF705G	TSS1500	42683228	TATACACCTATATATCTACATATCTATATACRAATATATACATAAACATC		II			ATTAGTCTTTGTTAGTTGCAATATCTCTGATTATCATGATACATATTTGCTGAGAAATAC[CG]ATGTCCATGTATACATTCGTACATAGATATGTAGATATATAGGTGCATATGTTTATATGA	37	7221680	ATGCACCTATATATCTACATATCTATGTACGAATGTATACATGGACATCG	F	NM_001164457			chr8	7364157	7364159	-
cg04890780	2	2.50196e-44	2.1642e-38	0.815	0.662718	0.967282	46.5178	27.4937	19.0241	DGKD	Body	85601905	CCATTATTTCTTTAAAACCTTCTCAAAAACTACATTTCTTCTCCTAATTC		II			ATTGCTTTTGACTAAATGTTTAAAAATATTCTGCAGCATATCTATAGTACTCACAAGCAG[CG]AATCAGGAGAAGAAATGCAGTTTCTGAGAAGGCTTCAAAGAAATAATGGTCTTTATCTTT	37	234294449	CATTATTTCTTTGAAGCCTTCTCAGAAACTGCATTTCTTCTCCTGATTCG	F	NM_152879			chr2	233385802	233385804	-
cg09381333	9	2.50445e-44	2.16635e-38	0.8125	0.659171	0.965829	65.3842	46.3609	19.0233	CACNA1B;CACNA1B	Body;Body	6720100	TCTATCCCTATATCTATATATCCCTATATCCTTATATCTATATATATACC		II			CTGTGTGTCTCTCTGTCCCTGTGTCTGTGTGTCCCTGTGTCCTTGTGTCTGTGTGTGTAC[CG]TGTGTCCCTGTGTCTGTGTGTCCTTGTGTCTGTGCTGTGTGTCCCTGTGTCTGTGTCTGT	37	140795255	CGGTACACACACAGACACAAGGACACAGGGACACACAGACACAGGGACAG	R	NM_001243812;NM_000718			chr9	137900802	137900804	+
cg17735131	7	2.54119e-44	2.19813e-38	0.875	0.751068	0.998932	36.9447	17.9332	19.0116	C7orf23	TSS200	4773898	AAACAAAAAAACTACAATTTACTATACTAACCAAAAACAAACAACAAACA	0079716982	I	A	Red	TCAAATCTCAGCCCTTGGCGCCGCGTGGCTCTCCGCCCCTCTGGGCCGCCAGGGTAGCGC[CG]CCCGCCGCTCGCCCCCGGCTAGCACAGCAAATCGCAGTCCCCTCGCCCCGGGAGAGACTC	37	86849176	CGCCCGCCGCTCGCCCCCGGCTAGCACAGCAAATCGCAGTCCCCTCGCCC	F	NM_024315	chr7:86848911-86850024	Island	chr7	87219859	87219861	-
cg18436758	1	2.66642e-44	2.30646e-38	0.94	0.856499	1	40.6023	21.6296	18.9727	HP1BP3	TSS200	86755402	CACTAAAAACTCCATAATAACAACAACAAAAACAAAAAACCCAAAAAACA	0019619960	I	A	Red	CCGCACACTCACCACTGGGAGCTCCGTAATGGCGGCGGCGGGGGCGGAGAACCCGGGGGG[CG]GGCCCGCCGCAGCCAGTCACCGCCGCCGGCATCTTTCGAACCGGCTCCGAAAACCGCTGA	37	21113190	CACTGGGAGCTCCGTAATGGCGGCGGCGGGGGCGGAGAACCCGGGGGGCG	R	NM_016287	chr1:21112708-21114121	Island	chr1	20786696	20786698	+
cg00167783	17	2.68963e-44	2.32653e-38	0.825	0.677006	0.972994	79.5438	60.5781	18.9657	CDRT15	TSS1500	28622230	TAACATCAACATCTATTATTTTCATCAAACATTATACACTATTAATAATC		II			ACATAAAACAATAACATCAGCATCTATTATTTTCATCAAGCATTATGCACTGTTGATAAT[CG]TATGTTCACACCCACATCACCACAAACATGTAAGCTCTGTGGTGTCCAATGAATCTGCCT	37	14141486	AACATCAGCATCTATTATTTTCATCAAGCATTATGCACTGTTGATAATCG	R	NM_001007530			chr17	14238168	14238170	+
cg12023589	4	2.70771e-44	2.34217e-38	0.815	0.662718	0.967282	44.1961	25.2358	18.9603	HNRNPD;HNRNPD;HNRNPD;HNRNPD	1stExon;1stExon;1stExon;1stExon	70780192	AAAACACTAACACTATATCAAAAAAACAATTCAACAAAAACAAAACAACA	0008634316	I	A	Red	CGCCACCATGGCTCCCTCCTGCTCGCCCGCCGAGCCGCCTACCGCCGCCGTTGCCGCTGC[CG]CCGCCCCGTCCCCGCCGAACTGCTCCTCCGACATAGTGCTAGTGTCTCCGCCGCTGCCGC	37	83294796	CGCCGCCCCGTCCCCGCCGAACTGCTCCTCCGACATAGTGCTAGTGTCTC	F	NM_031369;NM_001003810;NM_002138;NM_031370	chr4:83294845-83295786	N_Shore	chr4	82373642	82373644	-
cg00160670	21	2.73029e-44	2.3617e-38	0.805	0.648587	0.961413	64.6141	45.6605	18.9536	LINC00649;LINC00649	TSS1500;Body	92662505	TATACTCTACAAACCACACTCAAACATTAACATCRCTAAACATAATAAAC		II			CCAGCGAGGCTGCTGGATTTTCTCGAAGGGTATTGAGTTGCTAAGCAACAGCACTGGCGG[CG]CCTATCATGCCCAGCGATGTCAATGCCTGAGTGTGGCCTGCAGAGCACATTTGCTCCCCT	37	35320599	GTGCTCTGCAGGCCACACTCAGGCATTGACATCGCTGGGCATGATAGGCG	F	NM_001288961;NR_038883			chr21	33948294	33948296	-
cg15982046	5	2.73286e-44	2.36392e-38	0.825	0.677006	0.972994	79.6056	60.6528	18.9528	ZNF608	Body	27702593	TCRATATCACTACTTTACTATCTATTTCTATATACTCTATATATAAATAC		II			GACCAGCCTGCTCGGTGTCACTGCTTTACTGTCTATTTCTATATACTCTGTGTGTAAATA[CG]TGTGTTTACACAGACACTGAGATCGTCTGTATACACACAGTCACACACAGCCAGCTAACC	37	123997440	CGGTGTCACTGCTTTACTGTCTATTTCTATATACTCTGTGTGTAAATACG	R	NM_020747			chr5	124661746	124661748	+
cg01368550	2	2.85711e-44	2.4714e-38	0.705	0.514869	0.895131	54.2661	35.3492	18.9169	HECW2;HECW2	Body;Body	73660110	AAAAAATATTAAATAATATAAATATACTCTAAATCTCTTTAACCTATCTC		II			AATATGTAATCTTACTATGAATGAGAATACAATGCAGAGAGCATGGAATTAAGACATGTA[CG]AGACAGGCTAAAGAGATCTAGAGCACATCCACATTATCTAATATCCTTTAGAAACTACAA	37	197080163	CGAGACAGGCTAAAGAGATCTAGAGCACATCCACATTATCTAATATCCTT	F	NM_001304840;NM_020760			chr2	196215438	196215440	-
cg19412167	10	2.86542e-44	2.47859e-38	0.79	0.62767	0.95233	58.5712	39.6567	18.9146	MICU1;MICU1;MICU1	Body;Body;Body	5643992	CTTACAATAAACAATAACATAAATTTCTTACTCTTCTCTATATATAATTC		II			TGAGTGAAATGGAATAAAAGGTGTTTAAACGTGTAGGTTGGCCAAGGAAGGCCCATTACC[CG]AATCACATACAGAGAAGAGTAAGAAATTCATGCCACTGCTTATTGTAAGCACGAGATATT	37	74261499	TTACAATAAGCAGTGGCATGAATTTCTTACTCTTCTCTGTATGTGATTCG	F	NM_001195519;NM_001195518;NM_006077			chr10	72501740	72501742	-
cg12502155	15	2.89688e-44	2.5058e-38	0.865	0.735871	0.994129	59.9349	41.0292	18.9057	NMB;NMB	TSS200;TSS200	4789281	AAATTAAATTTACAATAAACCATAATCACACCACCACACTCCAACCTACA	0024680534	I	C	Grn	GGTAACAGGCTTTTTTTTTTTTTTTTTTTTTTTTTTCTGAGACAGGATCTGGCAGTATCG[CG]CAGGTTGGAGTGCGGTGGCGCGATCACGGCTCACTGCAAACTCAACCTCCAGGGCTGGGC	37	85201891	AGGTTGAGTTTGCAGTGAGCCGTGATCGCGCCACCGCACTCCAACCTGCG	F	NM_021077;NM_205858	chr15:85201196-85201684	S_Shore	chr15	84658659	84658661	-
cg15866800	6	2.91696e-44	2.52317e-38	0.935	0.847836	1	33.1739	14.2738	18.9001	STXBP5;STXBP5;STXBP5-AS1	TSS200;TSS200;Body	90630192	AAAAAATACTACAACAACAAAAACAACAACCACAAAAAACCTAAACAACA	0034671106	I	A	Red	CGGCTGAATCGGCACCACAGCAGCCGCGCCAAGCAGCGGCGGCCTCGGAGGAAGAGGGGT[CG]CCGCCCAGGTTTCTTGCGGCCGCCGCTCTTGTCGTCGCAGTATTTCCTGTTCGGATTATC	37	147525459	CGCCGCCCAGGTTTCTTGCGGCCGCCGCTCTTGTCGTCGCAGTATTTCCT	F	NM_001127715;NM_139244;NR_034115	chr6:147525374-147525848	Island	chr6	147204322	147204324	-
cg14474276	8	3.03914e-44	2.62886e-38	0.82	0.669842	0.970158	68.6371	49.7702	18.8669	CPNE3	TSS1500	37626977	AAATACCCTAAATAAACATATAAACATAATTAACAACTAAAATATATTTC		II			GTGCACATTAAGAATGCCCTAAATAAGCATATAAGCATGGTTAACAGCTAAGATGTATTT[CG]CTATTTTCATGTTGATAATTTGTCTTGGTAACTTTTTTTTTTTTTTTTAAGACAGGGTCT	37	87526050	AATGCCCTAAATAAGCATATAAGCATGGTTAACAGCTAAGATGTATTTCG	R	NM_003909	chr8:87526560-87527272	N_Shore	chr8	86513820	86513822	+
cg00705638	3	3.0747e-44	2.65962e-38	0.825	0.677006	0.972994	31.1505	12.293	18.8575	SOX14	TSS1500	45795174	TTATTTAATATCTTTAAACCTCCAACTTTTACTCCACAAATATTCATACC		II			AGGGCCGCTGCAGAAGGGGCACCGGGAAGAGCCCCATACCCAGCCTCTAGGCTCTTCTTA[CG]GTATGAACATTTGTGGAGTAAAAGTTGGAGGTTTAAAGACACTAAATAATAATAACATAA	37	137482305	CGGTATGAACATTTGTGGAGTAAAAGTTGGAGGTTTAAAGACACTAAATA	F	NM_004189	chr3:137482964-137484454	N_Shore	chr3	137763462	137763464	-
cg10088939	7	3.15195e-44	2.72643e-38	0.765	0.593517	0.936483	71.2945	52.4571	18.8374	ZKSCAN5	TSS1500	99749222	AAATAACTTCCTATCTAAAACCAAACCCCCRATAAATATTTACAATACCC		II			GAGCAACAAAATTAAGCCATAGGTGCAAAATTCTATACCAACTCACTAACACACAAAATA[CG]GGCATTGCAAACATTCACCGGGGGTTTGGTCCTAGATAGGAAGCTACTTAAAATGCAAGA	37	99101050	CGGGCATTGCAAACATTCACCGGGGGTTTGGTCCTAGATAGGAAGCTACT	F	NM_145102	chr7:99102154-99102968	N_Shore	chr7	99503426	99503428	-
cg01344564	16	3.18137e-44	2.75189e-38	0.875	0.751068	0.998932	60.2194	41.3895	18.8299	ZNF597;NAA60;NAA60	TSS200;1stExon;5'UTR	97708343	CTACRAAAAATAATTTTCCTCCTTTTCTCTAAACAACCATTTCCRCTTCC		II			CCACTGGGCAGCTGCGAGAGGTAGTTTTCCTCCTTTTCTCTAAGCAACCATTTCCGCTTC[CG]CTGGCGGGGTCTCCTCCGTGAGCTCCGGGCCTGTTTGCCTGCTGAAGTAGAGTCTTAGGG	37	3493687	TGCGAGAGGTAGTTTTCCTCCTTTTCTCTAAGCAACCATTTCCGCTTCCG	R	NM_152457;NM_001083601;NM_001083601	chr16:3493098-3493569	S_Shore	chr16	3443686	3443688	+
cg22199450	14	3.226e-44	2.79049e-38	0.845	0.706077	0.983923	42.4323	23.6137	18.8186	HEATR4;HEATR4;C14orf169	Body;Body;TSS1500	39704229	CAAATTACAACCAAACACAATAATTCACAACTATAATCCTAACACTTTCA	0064707142	I	A	Red	CCATACTGGTCAGGCTGGTCTCGAACTCCTGACCTCAGGTGATCCACACACCTCGGCCTC[CG]AAAGTGCTAGGATTACAGTCGTGAACCACCGCGCTTGGCCGCAACTTGATTTTTAAATTG	37	73957418	CAAGTTGCGGCCAAGCGCGGTGGTTCACGACTGTAATCCTAGCACTTTCG	F	NM_203309;NM_001220484;NM_024644	chr14:73957750-73958889	N_Shore	chr14	73490712	73490714	-
cg17665601	8	3.26535e-44	2.82453e-38	0.735	0.55363	0.91637	79.8404	61.0316	18.8088	ASAP1	Body	80684186	ATAACATACCATATATAACCATTCTATTAATACTTATTACTACTATTACC		II			TAGCAGGAGGGTTTGCTTGTCAACAGATTTCAGTATTGTCAGCAACATCCAATAAACTAA[CG]GTAATAGCAGCAATAAGTATTAACAGAATGGCCACACATGGCATGTTATCTCACTGAATC	37	131162292	CGGTAATAGCAGCAATAAGTATTAACAGAATGGCCACACATGGCATGTTA	F	NM_018482			chr8	130150045	130150047	-
cg03671597	17	3.29935e-44	2.85393e-38	0.96	0.892711	1	36.0891	17.2887	18.8004	SEZ6;SEZ6	TSS1500;TSS1500	95725572	AAAATAATAATTTATTATCCTTTATACRCTCAAAAACCATCTTCATTATC		II			CATCCGAGAGTGAGGCAGCTGGTGAGGCCCGCGTGCCCTTGTGGCAGTTCCGTCTTGGGA[CG]ATAATGAAGATGGCTTTTGAGCGTACAAAGGATAATAAATTATTACTTTGCGCTCAATAA	37	27333463	AAGTAATAATTTATTATCCTTTGTACGCTCAAAAGCCATCTTCATTATCG	F	NM_178860;NM_001098635	chr17:27332268-27333188	S_Shore	chr17	29006444	29006446	-
cg15544650	1	3.33037e-44	2.88077e-38	0.945	0.865298	1	30.1457	11.3529	18.7928	CNIH4;CNIH4	5'UTR;1stExon	11737939	CAAAAATAAATCAAAACATCCAAACAAATTTAACAAAAAAAACAACAACA	0015663586	I	A	Red	GCAAGGGCCTATCAGGGGTGGGTCGGGGCATCCGAGCGGGTTTGACGGAAGGAGCGGCGG[CG]ACGGAGGAGGAGGATGGAGGCGGTGGTGTTCGTCTTCTCTCTCCTCGATTGTTGCGCGCT	37	224544612	CGCCGCCGCTCCTTCCGTCAAACCCGCTCGGATGCCCCGACCCACCCCTG	R	NM_014184;NM_014184	chr1:224544523-224545224	Island	chr1	224356909	224356911	+
cg22262034	15	3.37017e-44	2.9152e-38	0.825	0.677006	0.972994	64.6446	45.8615	18.7831	C15orf41;C15orf41;C15orf41;C15orf41	Body;Body;Body;Body	8607295	AAAATATAATCTATAAAACCAAATAAACTTAATAAAAAATATCCCTTATC		II			GGGACTCTGAGAGAGTATAATCTGTAAAGCCAAATAGGCTTAGTGAAGGATGTCCCTTGT[CG]TAAGAAATTAGGATCTTTGTTTCTAAGAGTTCATCTGCCCCTGCTGCTTTATTCCTCACC	37	36994092	CGACAAGGGACATCCTTCACTAAGCCTATTTGGCTTTACAGATTATACTC	R	NM_001290233;NM_001130010;NM_032499;NM_001290232			chr15	36701890	36701892	+
cg13131370	4	3.45733e-44	2.99059e-38	0.735	0.55363	0.91637	70.9639	52.2015	18.7624	CSN1S1;CSN1S1	Body;Body	63656136	CCATAATTTTTCAAATAAAATTCACACTCCAAAAAAATACAATATAATAC		II			TAAACCTACCACCATAATTTTTCAAGTAAAATTCACACTCCAAGAAAATACAATGTAGTA[CG]CCTGAATTTTTCCATACCACTTATTCAGTTATAATGTTACCATGGTAAGCATTTCACCAT	37	70804758	CATAATTTTTCAAGTAAAATTCACACTCCAAGAAAATACAATGTAGTACG	R	NM_001025104;NM_001890			chr4	69939039	69939041	+
cg21480211	8	3.46919e-44	3.00085e-38	0.67	0.471	0.869	46.2467	27.487	18.7596	ZHX1;ZHX1;ZHX1;ZHX1;ZHX1-C8orf76	Body;Body;5'UTR;5'UTR;Body	52735862	TATTTAATTAATATCCTAACTCTTATAATTAACTATTATTAATAACCTAC		II			ATAAGTAAGAGTATTTAATTAATATCCTGACTCTTATAATTAACTATTATTAGTAGCCTA[CG]TTTTGAAAATACAGTTTCAGAATTTGTTCTTGTACATCCTGAAGCATTTTTCTGGATATA	37	124279081	CGTAGGCTACTAATAATAGTTAATTATAAGAGTCAGGATATTAATTAAAT	R	NR_037874;NR_037873;NM_007222;NM_001017926;NM_001204180			chr8	123266840	123266842	+
cg17298331	1	3.52257e-44	3.04702e-38	0.755	0.580092	0.929908	66.8734	48.1262	18.7472	OSBPL9;OSBPL9;OSBPL9;OSBPL9;OSBPL9;OSBPL9;OSBPL9;OSBPL9	Body;Body;Body;Body;Body;Body;Body;Body	21729565	AAAAAAATTCTAAAACATATATATACATACATATAACCAACTAACTATAC		II			ACCTTGTCATCAAGAGAATTCTAAAGCATATATATGCATGCATGTAACCAGCTAACTGTA[CG]AGTCTAGCTTACTATGATTCTAAATTGCTTTCTTTAGCTTAAATAAGGTAATTAATGTTT	37	52237674	AGAGAATTCTAAAGCATATATATGCATGCATGTAACCAGCTAACTGTACG	R	NM_148907;NM_148905;NM_148904;NR_036662;NM_148909;NM_148908;NM_148906;NM_024586			chr1	51772001	51772003	+
cg05552035	8	3.55705e-44	3.07685e-38	0.81	0.655633	0.964367	48.6664	29.9271	18.7393	GPR124	Body	48658178	AACTCTAAACCAACTACAAATTAATAAACTTACAAAAACCCAAAACCAAC		II			CGGTGTTCGGGGAGGGCCCCCCCTCCCTCAAGTCCTCCCCAAGCGGCAGCAGCGGCCATC[CG]CTGGCTCTGGGCCCCTGCAAGCTCACCAACCTGCAGCTGGCCCAGAGTCAGGTGTGCGAG	37	37699239	CGCTGGCTCTGGGCCCCTGCAAGCTCACCAACCTGCAGCTGGCCCAGAGT	F	NM_032777	chr8:37698846-37699931	Island	chr8	37841720	37841722	-
cg26349917	1	3.56718e-44	3.08561e-38	0.87	0.743443	0.996557	86.9077	68.1707	18.737	ZMYM6NB	Body	91694977	TTCTAATAACTACATAATATTACCTTATAAAAATATATTACAAACTCAAC		II			TGGCAGCTGCTCCTCCATCCCCTCATCCTAGGAGTGGATGTGTGGAGGAAGGAGCAGAGG[CG]CTGAGCTTGCAATATATCTTCACAAGGCAATACTATGCAGCCATTAGAATTGAGGAGGTA	37	35448775	TCTAATGGCTGCATAGTATTGCCTTGTGAAGATATATTGCAAGCTCAGCG	F	NM_001195156	chr1:35450649-35451037	N_Shore	chr1	34983173	34983175	-
cg11740865	15	3.56775e-44	3.0861e-38	0.77	0.600279	0.939721	59.0163	40.2794	18.7369	CASC4;CASC4	Body;Body	87806536	TTTATTATTAAAAATTTATATCATCTCTTCCTATCTTAATATATACTAAC		II			TCCAGCCTGGGCGACAAAGTGAGACTCCATCTCAAAAAAAAAAAAAGAAATTGGAAAGAT[CG]TCAGCACACATTAAGACAGGAAGAGATGACACAAATTCTCAATAACAAAAATGAAAAAAA	37	44683742	CGTCAGCACACATTAAGACAGGAAGAGATGACACAAATTCTCAATAACAA	F	NM_138423;NM_177974			chr15	44391543	44391545	-
cg12282830	22	3.6086e-44	3.12144e-38	0.995	0.971902	1	32.4747	13.747	18.7276	AP1B1;AP1B1;AP1B1;AP1B1;AP1B1;AP1B1	1stExon;5'UTR;1stExon;5'UTR;1stExon;5'UTR	10768965	AACAAAAAATAAAAACCACAAACATTTTAATACCAAACCAAACCAAACCA	0003731354	I	A	Red	CTCCTGGCTCGCCCGGGTCCCCGCTTCCTCACCCGCAGGTCCCAATAGCTCCCGGCGCCC[CG]GCTCGGTTCGGCTTGGCACCAAAATGTCCGCGGCCTCCACCTCTCGCTCTCCCGGTGCGT	37	29784441	AGCGAGAGGTGGAGGCCGCGGACATTTTGGTGCCAAGCCGAACCGAGCCG	F	NM_145730;NM_001166019;NM_001166019;NM_001127;NM_001127;NM_145730	chr22:29784169-29784779	Island	chr22	29388451	29388453	-
cg04951822	12	3.6311e-44	3.1409e-38	0.83	0.68421	0.97579	53.2527	34.5301	18.7226	OAS1;OAS1;OAS1	Body;Body;Body	45610881	ATAAAAACAACTTTCTTCTTTTACTTACTAAACTTTTACTCCAAACTCAC		II			GAATTAGTACCCAAGGTTCTTTGTCCTGCATCCAAGAAAATTAAGGAACATGGACACAAA[CG]TGAGCTTGGAGCAAAAGTTCAGTAAGCAAAAGAAGAAAGCTGTCTCCACTGTGGAGAGGG	37	113345598	CGTGAGCTTGGAGCAAAAGTTCAGTAAGCAAAAGAAGAAAGCTGTCTCCA	F	NM_001032409;NM_002534;NM_016816			chr12	112907792	112907794	-
cg21446224	1	3.63271e-44	3.1423e-38	0.8	0.641578	0.958422	82.9337	64.2114	18.7222	SASS6	Body	57672586	AATATCTACTATATCTCAAAAACTATCCTAAATATAAAAAATATAAATAC		II			GACAGAATGAAAAGAGGTTTTTGTTGGCTTTTGTTGTTGTTGGGGACGGAGAGGGGGGTG[CG]TATTTACATCCTCCACACTTAGGACAGTTCCTGAGACACAGCAGACATTTGCCAGTATTT	37	100595852	ATGTCTGCTGTGTCTCAGGAACTGTCCTAAGTGTGGAGGATGTAAATACG	F	NM_194292	chr1:100598130-100598754	N_Shelf	chr1	100130295	100130297	-
cg24110229	4	3.65127e-44	3.15834e-38	0.89	0.774284	1	61.7943	43.0763	18.7181	ANKRD50;ANKRD50	Body;5'UTR	42683908	ATCACTCCCAAAATTTACTCTCATACTATCTAAAATTCRTATATACAAAC		II			GCAAGCTAGGAAGAAACTGATGGGGAAGAGGAAGGGAAACTGATACGGAAGAGGAAGCAG[CG]CTTGCACATACGAACTCTAGACAGTATGAGAGCAAATTCTGGGAGTGATAAAAAATGCAG	37	125624536	TCACTCCCAGAATTTGCTCTCATACTGTCTAGAGTTCGTATGTGCAAGCG	F	NM_020337;NM_001167882			chr4	124703380	124703382	-
cg17457814	15	3.6613e-44	3.16702e-38	0.82	0.669842	0.970158	85.6309	66.915	18.7159	IREB2	Body	98628117	ATATACCACAACTCTTTATACCCTATATATACTACTATTATAATACTTAC		II			AAATCTGGTTTGTGTGCCACAGCTCTTTGTACCCTATGTATGCTGCTATTATGGTACTTA[CG]ATACATAGCCGCATAAGAAATAAATGATATTTCTTACACCATTTATTCAGAAACTGCTTT	37	78756804	CGTAAGTACCATAATAGCAGCATACATAGGGTACAAAGAGCTGTGGCACA	R	NM_004136			chr15	78464461	78464463	+
cg02733795	6	3.72889e-44	3.22549e-38	0.81	0.655633	0.964367	40.3619	21.661	18.701	ZBTB9;ZBTB9	5'UTR;1stExon	43722838	CAACTTCCCAAAAACAAACCTCTATAAACACTATAAAACAAAACAAAACA	0011740893	I	A	Red	TCCGGGTGACCGCGGCTTCCCGGGAGCAGACCTCTGTGGGCACTGTGAGGCGGAACGGAG[CG]GCGGGGCAGGAGCTGTTCTGGGCAGGTGAAGGCAGGCTGGTGGCTGAAGGACCTCCTTCT	37	33422526	CGGCTTCCCGGGAGCAGACCTCTGTGGGCACTGTGAGGCGGAACGGAGCG	R	NM_152735;NM_152735	chr6:33422046-33422530	Island	chr6	33454748	33454750	+
cg01871750	1	3.75379e-44	3.24703e-38	0.87	0.743443	0.996557	45.7546	27.059	18.6956	SSBP3;SSBP3;SSBP3;SSBP3;SSBP3;SSBP3	1stExon;1stExon;1stExon;5'UTR;5'UTR;5'UTR	87773449	AAACCAAAAACAAAAAACAACTCAAAAAAACCAAAACAATAACAACAACA	0056634204	I	A	Red	TTGCCTTTGGCAAACATGGTTTGCAGGGAAGAGGGCGCCGAGCCTCGCCGCCGCCGCCGC[CG]CCGCCGCTACCGCTCCGGCTCTCCCGAGCTGCCCCTCGCTCCCGGCCCCCTCCCCGGCGC	37	54871725	GGGCCGGGAGCGAGGGGCAGCTCGGGAGAGCCGGAGCGGTAGCGGCGGCG	F	NM_018070;NM_001009955;NM_145716;NM_018070;NM_001009955;NM_145716	chr1:54870853-54872476	Island	chr1	54406051	54406053	-
cg17847344	5	3.8569e-44	3.33622e-38	0.985	0.944616	1	66.4945	47.8209	18.6735	EBF1	Body	63657553	ACTACAAAACRAAATCRACTAAAATAAAAACCACRAAACAAAAACACCCC		II			GTAATTCATGAGTCCCCACAATGCCACTACTGAGAGGCATTCAGAAGGGGGGGCAAGACA[CG]GGGTGTTCCTGCTCCGTGGCCTCCATCCCAGCCGATCCCGCTTTGCAGTTGTGCACAATC	37	158478734	CGGGGTGTTCCTGCTCCGTGGCCTCCATCCCAGCCGATCCCGCTTTGCAG	F	NM_024007	chr5:158478378-158478630	S_Shore	chr5	159051725	159051727	-
cg13162810	2	3.92644e-44	3.39637e-38	0.89	0.774284	1	31.5117	12.8527	18.659	MOB4;MOB4;MOB4;MOB4;HSPE1-MOB4	TSS1500;TSS1500;TSS1500;TSS200;Body	26794587	AAATATCCACTCTTCATCTCACATAATTAACATCTACRTCTTTTATCTAC		II			CGCACAAAACCAGATGTCCACTCTTCATCTCACATAATTGACATCTGCGTCTTTTATCTA[CG]TAAACAAACTTGTCATTGAAAAAGTCCTTGGCTTTGAAGTCGCCGGATGGCGTAAATAAC	37	198380197	CGTAGATAAAAGACGCAGATGTCAATTATGTGAGATGAAGAGTGGACATC	R	NM_015387;NM_001100819;NM_001204094;NM_199482;NM_001202485	chr2:198380423-198381301	N_Shore	chr2	197515472	197515474	+
cg13548664	6	3.95875e-44	3.42431e-38	0.79	0.62767	0.95233	73.8902	55.2379	18.6523	GFOD1	Body	31746834	TAAAAATCACAACCACCAATCRATATAATTAATAACCCCAATAATCCCCC		II			GGCTGCCCCAGGAGAATGAGGGGGAAAGCATCAAGACAGAGAACTGTATGTGTTAGAACC[CG]GGGGACCACTGGGGTCATTAATTATATCGACTGGTGGCTGTGATCTCTAGGTTGGAGGTT	37	13446618	CGGGGGACCACTGGGGTCATTAATTATATCGACTGGTGGCTGTGATCTCT	F	NM_018988			chr6	13446385	13446387	-
cg01244379	21	3.96926e-44	3.43341e-38	0.8	0.641578	0.958422	76.0573	57.4071	18.6502	PRDM15;PRDM15;PRDM15;PRDM15;PRDM15	TSS1500;TSS1500;TSS1500;TSS1500;TSS1500	74775110	CATCCCATAAAAAATATTAAATACACCTAAACACATCCATAAACTACAAC		II			ATACTACGTGCCATCCCATGGGAAGTGTTGGATGCACCTGGGCACATCCATAGGCTGCAA[CG]CCGGGCAGCCGGAGACAGATTAGGCAAGTGTTGATCTGTGAAGGCTGGTTTCTCTGCCTG	37	43300824	ATCCCATGGGAAGTGTTGGATGCACCTGGGCACATCCATAGGCTGCAACG	R	NM_001040424;NM_001282934;NM_022115;NR_104258;NR_104257			chr21	41880714	41880716	+
cg03743428	15	3.99215e-44	3.45321e-38	0.915	0.814296	1	38.423	19.7776	18.6455	CATSPER2P1;PDIA3	Body;TSS200	86706281	CCAATCCTAAACTAAAAACAAAAACTAAAACCAAATCCCAAAATAAACCA	0047794234	I	A	Red	TCAGGGCCGGCTCCCAGCCTCACTGCGCCCCATTTCCCGCCCCGCCCGACCCCCAGGTTT[CG]GCTCACCCCGGGACCCGGCCCTAGCCCCTGCCCCCAGCCCAGGACCGGGCCCAGCCACGC	37	44038404	CGGCTCACCCCGGGACCCGGCCCTAGCCCCTGCCCCCAGCCCAGGACCGG	F	NR_002318;NM_005313	chr15:44038504-44039122	N_Shore	chr15	43746205	43746207	-
cg23546626	7	3.99333e-44	3.45423e-38	0.795	0.634606	0.955394	72.5618	53.9166	18.6452	SLC37A3;SLC37A3;SLC37A3	5'UTR;5'UTR;5'UTR	79782325	AATATAATTATAAACTCTATTAATAAATACTAAATACACAATTATCAACC		II			GGTGGTATGCAGGTATGGTTGTAGACTCTATTAATGAATACTGAATACACAATTATCAAC[CG]ATATTTGTCAGCAACAAGAATTTTAACATTATAGTATTTTTAATTGACAAATACAATTAT	37	140086742	CGGTTGATAATTGTGTATTCAGTATTCATTAATAGAGTCTACAACCATAC	R	NM_032295;NM_207113;NM_001287498			chr7	140386941	140386943	+
cg07224992	11	4.03003e-44	3.48598e-38	0.76	0.586788	0.933212	56.8948	38.257	18.6378	OR6A2	TSS1500	17680209	ACACTATTATTATTACATACACTACTATAAAACATTTACAATATTAATTC		II			TATTAGCACAGGCACTGTTATTATTGCATGCACTGCTGTAAAACATTTGCAGTATTAATT[CG]CTTGATCTTAACAACAATCTTGTGGGCTAGTACTACTAATAGCTACAACTGTATGCCTAA	37	6817449	CACTGTTATTATTGCATGCACTGCTGTAAAACATTTGCAGTATTAATTCG	R	NM_003696			chr11	6796217	6796219	+
cg17241310	1	4.03593e-44	3.49108e-38	0.875	0.751068	0.998932	56.2288	37.5922	18.6366	BARHL2	TSS200	28643100	AAAAAACTATCRATCRTAAAACAAAATAAACACCAAACAATATTACCRCC		II			CGAACCAGCGAAGAAAGCTATCGATCGTAAAACAAAATAAACACCAAACAATGTTGCCGC[CG]CTTAAAAAAAAAAAAGTGGGGCGGGGAGAGAAGGAAGGGTAATTGGGAAGTGGCAATCTG	37	91182856	CGGCGGCAACATTGTTTGGTGTTTATTTTGTTTTACGATCGATAGCTTTC	R	NM_020063	chr1:91182509-91182857	Island	chr1	90717298	90717300	+
cg05149988	3	4.12632e-44	3.56926e-38	0.715	0.527668	0.902332	64.0233	45.4048	18.6186	ATP13A3	Body	68633968	AACTCAAAATAACTAAATCTATTAACATTCCAACCATTCTTAATTCTTAC		II			TAAATAAATAAATAAAAGAGGAGGACGAGGAACAGGTGAAAAGTGTCTTGACAAAGAAGA[CG]CAAGAACTAAGAATGGCTGGAATGCTAACAGACTTAGTTACCTTGAGTTATACGGTAAAA	37	194153366	CGCAAGAACTAAGAATGGCTGGAATGCTAACAGACTTAGTTACCTTGAGT	F	NM_024524			chr3	194432636	194432638	-
cg24334391	10	4.18908e-44	3.62355e-38	0.795	0.634606	0.955394	78.3405	59.7342	18.6063	AKR1C2;AKR1C2	Body;Body	84708879	CRTTTATATTACTATCTAATATACACACTATAAATATAACCCATATAATC		II			TAAGACATTGAGCAGGTTGGGAAGAACAAGATAGAAGCACAGATTTGGAAACATCTAATG[CG]ACCACATGGGCCATATCCACAGTGTGTACACTAGACAGTAATACAAACGGCAGGCCTACA	37	5033684	GTTTGTATTACTGTCTAGTGTACACACTGTGGATATGGCCCATGTGGTCG	F	NM_205845;NM_001354			chr10	4991491	4991493	-
cg24578937	1	4.25106e-44	3.67716e-38	0.74	0.560198	0.919802	55.835	37.2407	18.5943	PRKCZ;PRKCZ;PRKCZ	Body;Body;Body	85777293	CCTAATCACTAAAAATAACTACAAACTTTATAAAAACTTCCTCTTTATAC		II			CGCCTCTGCTCCCTGGTCACTGGAGGTGACTGCAGGCTTTATGAGGACTTCCTCTTTGTG[CG]TTGGTTCTGCTGGAACATCCAGCTGAGGTTTTGCGTGGGCCCCTTGCTGAGGGCCAGGTG	37	2090814	CGCACAAAGAGGAAGTCCTCATAAAGCCTGCAGTCACCTCCAGTGACCAG	R	NM_001033581;NM_001033582;NM_002744			chr1	2159374	2159376	+
cg04434154	17	4.28472e-44	3.70628e-38	0.835	0.691456	0.978544	60.7469	42.159	18.5879	TUBG2	Body	98736949	AAAATTATATCTTATTCACCTCAATATCCCACATCTAATACTCCATAAAC		II			GGGACAGGTCAGGAGGTGGCCTGGATAGGTAATATGAGGGGAGCAATTCAATTCAAAACC[CG]TTTATGGAGCATCAGATGTGGGATATTGAGGTGAATAAGATATAATCTTTGTTCTCAAGG	37	40812837	AGATTATATCTTATTCACCTCAATATCCCACATCTGATGCTCCATAAACG	F	NM_016437	chr17:40811232-40811597	S_Shore	chr17	42660818	42660820	-
cg00980194	10	4.30162e-44	3.7209e-38	0.745	0.566797	0.923203	61.4625	42.8779	18.5846	ADD3;ADD3-AS1	TSS1500;Body	96668482	ACTAACTCTAAATACATATAAATCTACTATTTACACTATTAAAATATATC		II			CTTAAATCAAGTAATATAAAGATAAAATGTAAGGTTATAATGCAGATTCTCAGGTGGACA[CG]ACACATTTTAATAGTGTAAATAGCAGATTCATATGCACTTAGAGTCAGTCAATCCACTTG	37	111764646	CTGACTCTAAGTGCATATGAATCTGCTATTTACACTATTAAAATGTGTCG	F	NM_019903;NR_038943	chr10:111767087-111768355	N_Shelf	chr10	110004887	110004889	-
cg16531903	10	4.32177e-44	3.73833e-38	0.86	0.72835	0.99165	61.1202	42.5393	18.5808	A1CF;A1CF;A1CF	TSS1500;TSS1500;TSS1500	79745448	TTATATAAATACTTTATATATTTTCTATTTATAAACCAACATTTATCTAC		II			TTTTACACTTTTTATATCACTATATTACATGGAGTAAAGTGTGGAGTTTTAGGTCAAGTA[CG]TAGATAAATGCTGGCTTACAAACAGAAAATACACAAAGCATTTATATAACAAAGTAGATA	37	52645847	TATATAAATGCTTTGTGTATTTTCTGTTTGTAAGCCAGCATTTATCTACG	F	NM_138933;NM_014576;NM_138932			chr10	50886086	50886088	-
cg05852276	5	4.34036e-44	3.75441e-38	0.765	0.593517	0.936483	43.5307	24.9534	18.5773	PCDHB11	1stExon	17795535	AACAAACTCTAAAACCTAAAACTTTTCTATAACAAAAAAAATACAAAACA	0034662173	I	A	Red	CGGAATGTCTCAGGCGGGCTCTGAAACCTGGAGCTTTTCTGTGGCAGAAGAAATGCAGAG[CG]GGAGTTTTGTAGGCAATCTGGCAAAGGACCTGGGGCTGAAGGTGAGAGAACTGTCCTCAC	37	140579470	GGCGGGCTCTGAAACCTGGAGCTTTTCTGTGGCAGAAGAAATGCAGAGCG	R	NM_018931	chr5:140580723-140581625	N_Shore	chr5	141199896	141199898	+
cg25876975	15	4.34142e-44	3.75533e-38	0.92	0.822534	1	43.7687	25.1916	18.5771	TSPAN3;TSPAN3;TSPAN3	Body;Body;Body	22656904	TCTTCTAAATAAACAAAACCAAACAAAACAAAAAACCAACAACAAAACCA	0055712572	I	A	Red	CCCGCGCGCCCGCCCAGGCCCAAGCCCGGCCCCCACGGGCGCCTCCGCCGCGGCCTCGCC[CG]GCCCCGCCGCCGGCCCCTCGCTCTGCCCGGCCCCGCTCACCCAGAAGATGAGGTTGAGAA	37	77363192	CGGCCCCGCCGCCGGCCCCTCGCTCTGCCCGGCCCCGCTCACCCAGAAGA	F	NM_198902;NM_005724;NM_001168412	chr15:77362740-77363560	Island	chr15	77070849	77070851	-
cg07554359	1	4.47857e-44	3.87396e-38	0.74	0.560198	0.919802	74.8974	56.3457	18.5518	AKT3;AKT3;AKT3	Body;Body;Body	59651955	AACTAACATAAACTTCTCTAAAATCAACTAACTATAATCTCATAATTTAC		II			AATCCCAAGAACTGGAGTCAAACTTAGTGGGAAAGCAGGAGGCACTGCTTATACTTTAAA[CG]TAAATCATGAGATTATAGCCAGTTGATCCCAGAGAAGCTTATGCTAGTCTGTTAAAAATT	37	243806608	CGTAAATCATGAGATTATAGCCAGTTGATCCCAGAGAAGCTTATGCTAGT	F	NM_181690;NM_001206729;NM_005465			chr1	243643305	243643307	-
cg02860168	19	4.48488e-44	3.87942e-38	0.76	0.586788	0.933212	64.3661	45.8155	18.5506	MAU2	Body	24724199	AATAAAATCTCAAATCTACTATATTAATCAAACTAATATTAAATTCCTAC		II			CAGTGGCTCAGGCCTGTAATCCCAACACTTTGGGAGGCAGAGGTGGAAGGATCATTTGAG[CG]CAGGAATTCAATATCAGCCTGACCAACATAGTAGATCTGAGATCCCATCTCTACAAAAAC	37	19462266	CGCAGGAATTCAATATCAGCCTGACCAACATAGTAGATCTGAGATCCCAT	F	NM_015329			chr19	19351456	19351458	-
cg21722128	19	4.50366e-44	3.89567e-38	0.91	0.806143	1	32.1805	13.6333	18.5472	MEIS3;MEIS3;MEIS3	Body;Body;Body	70775196	TAAACACATCAAAATAAATCTCAACAACATATCACACTCCACTCACCACA	0023611131	I	T	Red	ACAGTTGGCAGATAAGCGCATCAGAGTAAGTCTCAACAACATGTCACACTCCACTCGCCA[CG]TGAATCTACCACACATGTAGACACAGCCATACACACCAACCCACGTGCACACTCATGTGT	37	47921095	CGTGGCGAGTGGAGTGTGACATGTTGTTGAGACTTACTCTGATGCGCTTA	R	NM_001009813;NM_020160;NM_001301059	chr19:47922251-47922777	N_Shore	chr19	47417837	47417839	+
cg06716766	10	4.51217e-44	3.90303e-38	0.885	0.766486	1	37.9708	19.4251	18.5457	HNRNPF;HNRNPF;HNRNPF;HNRNPF;HNRNPF;HNRNPF	TSS200;5'UTR;5'UTR;5'UTR;5'UTR;5'UTR	30784244	AAAAAAACCCCTAACAAACTTCCAAAACCCTAAAAACAAAAACAAAAACA	0096757542	I	A	Red	GGGAGGGGAGGGGAGGGGGCCCCTGGCGGGCTTCCGGGGCCCTGAGGGCGAGAGCGAGGG[CG]ACGGCAAGGTGGGGTGGGGGCTGCTCCCCGGCCCGCCAAGCTAGCGCTGCCTAGGCGGGA	37	43892412	CGCCCTCGCTCTCGCCCTCAGGGCCCCGGAAGCCCGCCAGGGGCCCCCTC	R	NM_001098208;NM_001098207;NM_001098206;NM_001098205;NM_004966;NM_001098204	chr10:43891546-43892917	Island	chr10	43396963	43396965	+
cg13925692	3	4.62697e-44	4.00233e-38	0.845	0.706077	0.983923	38.7148	20.1896	18.5252	CHL1	5'UTR	97708190	AAACTCTAAAACTAAACCCRAAAACTTCTATAACTAAAAATATTACACTC		II			CCCGGTGCAGGCCGGCTGGCTGTGGGTCACACGCAGACAAGATCAGCGACCCTCGTTTTG[CG]AGTGCAACACTCCCAGCCACAGAAGTTCCCGGGTCCAGCCTCAGAGCCCAGTATTTCCCA	37	350789	GGCTCTGAGGCTGGACCCGGGAACTTCTGTGGCTGGGAGTGTTGCACTCG	F	NM_006614	chr3:350660-350893	Island	chr3	309105	309107	-
cg22849858	4	4.62975e-44	4.00473e-38	0.75	0.573428	0.926572	71.2786	52.7539	18.5247	GRSF1;GRSF1	5'UTR;Body	34699888	TTAATTACTATTATTCAAATAAACATTTAATCRTACTACTTCTTTCTCTC		II			CTTGAAGGAAGGATAGAATTTTTATGAGGATATAAAAGATAGGGTATTCCAGTTTGAAGG[CG]AGAGAAAGAAGCAGTACGACCAAATGCCCATTTGAATAACAGCAATTAATTCCAACTGTT	37	71702575	TAATTGCTGTTATTCAAATGGGCATTTGGTCGTACTGCTTCTTTCTCTCG	F	NM_001098477;NM_002092	chr4:71704664-71705736	N_Shelf	chr4	70836857	70836859	-
cg12604575	10	4.78295e-44	4.13725e-38	0.77	0.600279	0.939721	49.0628	30.5647	18.4981	GRID1	Body	23635110	TTAAAATAATAATCAACTATAATCAATTTCTTATATCTTCTTTAAAAATC		II			TGTAATGTGAAAGATGACACATACAAGAGAAAATGCAGGGAGAACCCAATTACAGGGACA[CG]ATTTCCAAAGAAGACATAAGAAACTGATCATAGCTGATCATCACCTCAATAGAAAAATTC	37	88018625	TGAGGTGATGATCAGCTATGATCAGTTTCTTATGTCTTCTTTGGAAATCG	F	NM_017551			chr10	86258867	86258869	-
cg25730315	1	4.82651e-44	4.17494e-38	0.795	0.634606	0.955394	49.5468	31.0561	18.4907	PTP4A2;PTP4A2;PTP4A2	Body;Body;Body	2620461	TTAATCTTAAAACCTTTTCCCCTAAACATTACTTAAAATAATATTACAAC		II			CTAATGTTTTGAGTCAAAGTGTGCATCCTAAATTGGCATTTAATCTGCTGCTGATGACAG[CG]TTGCAACACCATTCTAAGCAATGCTCAGGGGAAAAGGTTTTAAGATCAAAGTCAATTCTT	37	32376835	TGATCTTAAAACCTTTTCCCCTGAGCATTGCTTAGAATGGTGTTGCAACG	F	NM_001195101;NM_001195100;NM_080391			chr1	31911233	31911235	-
cg09899665	13	4.99151e-44	4.31766e-38	0.905	0.798071	1	36.5887	18.1255	18.4632	UCHL3	TSS200	82789244	ATATATTAAAAAAACCCAAATCAAAACACACATAAACAAAAACAACAACA	0044630210	I	A	Red	CTCCTCCGGGCGGTGTGTTGGGAGGGCCCAGGTCAAGGCGCGCGTGGGCGGAAGCGGCGG[CG]GCGGCGAAGGCGGCGGCTGTCAGAGCTGGAGGGCCGGGCACCGCGGCCATGGAGGGTCAA	37	76123907	CGCCGCCGCTTCCGCCCACGCGCGCCTTGACCTGGGCCCTCCCAACACAC	R	NM_006002	chr13:76123438-76124268	Island	chr13	75549770	75549772	+
cg01194336	12	5.08179e-44	4.39575e-38	0.885	0.766486	1	54.2654	35.8169	18.4485	IRAK3;IRAK3	Body;Body	80759382	TCRTCTACATATATTCATACTATAACAAATAAACTCCTTACATAACTAAC		II			AGGAGCCGCTGTCGTCTGCATATGTTCATACTGTGGCAAGTAGGCTCCTTGCATAGCTGA[CG]TTGCAGGCATGTATGTTCCGGTGCTGCCTAGTGACAGATGACTCATCTGCTGGGCCAGAG	37	66627997	CGTCAGCTATGCAAGGAGCCTACTTGCCACAGTATGAACATATGCAGACG	R	NM_001142523;NM_007199			chr12	66234216	66234218	+
cg06431334	17	5.12677e-44	4.43466e-38	0.91	0.806143	1	53.6928	35.2514	18.4413	CDC27;CDC27;CDC27;CDC27;CDC27;CDC27;CDC27;CDC27	5'UTR;1stExon;1stExon;1stExon;1stExon;5'UTR;5'UTR;5'UTR	36687582	AAAAAAAATTATCATTACCTAAACAAATTCCTACAACACCATCATCCTCA	0091739152	I	A	Red	CCAAGCCCCAGAGAAGAAGGTTATCATTACCTGGACGGGTTCCTGCAGCACCGTCATCCT[CG]AGGCTCAGGCCCACTTTCTGCAGTGCCTCAGGCCCCCCCTGTAGCGGCTCCGGCCCGGCC	37	45266542	GAAGAAGGTTATCATTACCTGGACGGGTTCCTGCAGCACCGTCATCCTCG	R	NM_001293091;NM_001256;NM_001293089;NM_001293091;NM_001114091;NM_001256;NM_001293089;NM_001114091	chr17:45266251-45266974	Island	chr17	47189175	47189177	+
cg24943401	8	5.16532e-44	4.468e-38	0.74	0.560198	0.919802	78.9483	60.5132	18.4352	UTP23	Body	79635859	CTTTACATAAATTCTTAATTAATCTCAAAATAACCCTATAAAATTAAATC		II			GGCATGTTACTTGAAATCTCAGAATGGGGTGCTCTAAAATAAGGATAATTTCAAGGTAAG[CG]ACCTAACTTCATAGGGTTACTTTGAGATTAATCAAGAATTTATGTAAAGAGCAATTTGCA	37	117782155	TTTACATAAATTCTTGATTAATCTCAAAGTAACCCTATGAAGTTAGGTCG	F	NM_032334	chr8:117778487-117779146	S_Shelf	chr8	116769915	116769917	-
cg24113243	12	5.2874e-44	4.5736e-38	0.695	0.502189	0.887811	75.1795	56.7634	18.4161	GALNT9	Body	77672867	ATAAAAATATACCCRAATAAAAATATACCCAAATCAAACTATATCTAAAC		II			CGGGCACATCCTCACCGGGGCACACCCTCACCCGGGCACACCCTCACCCGGGCACAGAAT[CG]CCCAGACACAGCCTGACCTGGGCACACCCTCACCCGGGCACACCCTCACCGGGGCACACC	37	132882028	CGCCCAGACACAGCCTGACCTGGGCACACCCTCACCCGGGCACACCCTCA	F	NM_001122636	chr12:132880703-132882253	Island	chr12	132305441	132305443	-
cg02607754	17	5.36729e-44	4.6427e-38	0.78	0.613905	0.946095	32.8383	14.4345	18.4038	RNF43;RNF43	TSS1500;TSS1500	10712973	TCCTTTTAAACTTATATTTACAAAACCTTATATCCATTCTTTTATCTTCC		II			GCACCCAACAGAGCATAGATGATGGTATGAGGAAATAAACAGAAAAAAATAAAGGTAATC[CG]GAAGATAAAAGAATGGACACAAGGTTTTGCAAATATAAGTTCAAAAGGATTTCTGCTCAT	37	56495283	CGGAAGATAAAAGAATGGACACAAGGTTTTGCAAATATAAGTTCAAAAGG	F	NM_017763;NM_001305544			chr17	58417921	58417923	-
cg17609731	7	5.3937e-44	4.66555e-38	0.89	0.774284	1	37.0451	18.6453	18.3998	RSBN1L	TSS1500	29805588	TTCAAAAATCAAAACTCAACAAAATACAACTAATAACAAAACACACTACA	0009769862	I	A	Red	CTTCCCTGATACCCACCGGGCACGCGAGTTCACGCCAGCGACAGTGGAAAGCCCTCCCCT[CG]CAGCGCGCTCCGCCACTAGCCGCACCCCGCCGAGCTCTGACCTCCGAAGAGGGTCCCTGT	37	77325533	CGCAGCGCGCTCCGCCACTAGCCGCACCCCGCCGAGCTCTGACCTCCGAA	F	NM_198467	chr7:77325410-77326409	Island	chr7	77696215	77696217	-
cg10693314	3	5.42878e-44	4.69589e-38	0.765	0.593517	0.936483	75.4085	57.014	18.3945	CLRN1-AS1	Body	44729243	AAACRTCATCAACRACATTACCAAACTTTTTACTTTTTATCACTATAATC		II			CATCTAAAAAAAAACAAAAGAAAACAAAACAAAAAACTACAATGAGATAAGATTTCATAA[CG]ATCATAGTGACAAAAAGTAAAAAGTTTGGCAATGCCGTTGATGACGTTTTAAAATAACAC	37	150784729	CGATCATAGTGACAAAAAGTAAAAAGTTTGGCAATGCCGTTGATGACGTT	F	NR_024066			chr3	151066941	151066943	-
cg24568646	21	5.42997e-44	4.69692e-38	0.9	0.790073	1	34.8409	16.4466	18.3943	CCT8	TSS1500	55759169	AAACTAAAAATATATAACTTCCAAATCAAAAACCRCAAAAATCTAACRCC		II			GACAGCCCAGGCCGTGAGAGGTTGCTCCAGTCTGTGCTCTCTGACCGTAGTCAGTAGTCA[CG]GCGTTAGATTTTTGCGGTTTTTGATCTGGAAGCCACACATCCTTAGCTTAATTTCCACGT	37	30446238	CGGCGTTAGATTTTTGCGGTTTTTGATCTGGAAGCCACACATCCTTAGCT	F	NM_006585	chr21:30445575-30446255	Island	chr21	29073916	29073918	-
cg00322133	10	5.49169e-44	4.75032e-38	0.79	0.62767	0.95233	66.6779	48.2929	18.385	CCDC7;CCDC7;CCDC7;CCDC7	Body;Body;Body;Body	89776844	AATTCTAACATAAAATAACTATTTATAATACATACACTTAAACTAAAAAC		II			TTTTTCTAGGGAGGCATAGATGTTACAAGTGAAGGTAATAGGCTGTTTTGCCTTTCAAAG[CG]TCTTTAGCCCAAGTGCATGCATCACAAATAGTCACCTTATGTCAGAATTGGAATCATAAT	37	32801309	ATTCTGACATAAGGTGACTATTTGTGATGCATGCACTTGGGCTAAAGACG	F	NR_109827;NR_109826;NM_145023;NM_001026383			chr10	32512380	32512382	-
cg14796889	18	5.52949e-44	4.78301e-38	0.72	0.534112	0.905888	60.1818	41.8024	18.3794	ATP9B;ATP9B	Body;Body	93704528	ACTTCTTCCRTTATAATCTATATACCTTACCTTATAAAACTAACTAAAAC		II			GCAGTGGTATTACTTCTTCCGTTATGGTCTGTGTGCCTTGCCTTGTGGAGCTGGCTGGAA[CG]TACAGCATTGTGCAGTAGCGAGAAGGGTCACCGTCACCTTGTTCTTTCCCAGGTGGGAGC	37	76863124	CGTTCCAGCCAGCTCCACAAGGCAAGGCACACAGACCATAACGGAAGAAG	R	NM_198531;NM_001306085			chr18	79103123	79103125	+
cg25680952	5	5.55268e-44	4.80307e-38	0.785	0.62077	0.94923	63.1963	44.8204	18.376	FAM71B	TSS1500	3657952	ATTCCCCCTCCCCCAACTAAAAAAATACTTCTAAAATAAACATACATTCC		II			GAAGAATCCAAATTCCCCCTCCCCCAGCTAGAGAAATACTTCTGAAATAAACATACATTC[CG]CCAAACTCAATCATTACCATGTGGAGGTCTTGAAATAAACTTCAACCACAAAATGTTATT	37	156594617	TTCCCCCTCCCCCAGCTAGAGAAATACTTCTGAAATAAACATACATTCCG	R	NM_130899			chr5	157167605	157167607	+
cg06215939	16	5.62475e-44	4.86541e-38	0.865	0.735871	0.994129	52.8996	34.5342	18.3654	MAPK8IP3;MAPK8IP3	TSS1500;TSS1500	94759116	ACACATAACTAAAAAATAACCAAAAATCTAAACTAACACAATAACTCACA	0055737290	I	C	Grn	GTTAAACAGATTGCACGTAGCTGAAAAGTAACCGAAAATCTGGACTGGCGCGGTGGCTCA[CG]CCTGTCATCCCAGCACTCTGGGAGGTCGAGGCGGGCGGATCACTTGAGATCAGAAATTTG	37	1755402	GCACGTAGCTGAAAAGTAACCGAAAATCTGGACTGGCGCGGTGGCTCACG	R	NM_015133;NM_001040439			chr16	1705400	1705402	+
cg03071241	8	5.66179e-44	4.89745e-38	0.76	0.586788	0.933212	65.4244	47.0644	18.36	TOX	Body	10654197	AATTCTTCCTAAACTACCCTTAAACTTTCTAATCAAAATATACTTTAATC		II			AAGTGCAATAGACCCAATTATACAGCACTGCTGAGTCACCAGGGCCACATCTGCACAGCA[CG]ACCAAAGCACACTTTGACTAGAAAGTCCAAGGGTAGTTCAGGAAGAATCAAATCAGAACT	37	59953254	ATTCTTCCTGAACTACCCTTGGACTTTCTAGTCAAAGTGTGCTTTGGTCG	F	NM_014729			chr8	59040694	59040696	-
cg02941068	4	5.73532e-44	4.96105e-38	0.76	0.586788	0.933212	72.8723	54.5228	18.3494	SLC9B2;SLC9B2;SLC9B2;BDH2	TSS1500;TSS1500;TSS1500;3'UTR	59728159	TCTTTCTAAATACTAATCAAAATATCCTTTTATATAAATTTTAATATACC		II			AATCAATGGACTCTTTCTGAATGCTAGTCAAAATGTCCTTTTGTGTGAATTTTAATGTAC[CG]TCATCAACTGCATGATATTCTTCCCCATACACAAAGTGTTATCTTTTTGTTGTCCATTTC	37	103999148	CGGTACATTAAAATTCACACAAAAGGACATTTTGACTAGCATTCAGAAAG	R	NM_178833;NM_001300756;NM_001300754;NM_020139	chr4:103997208-103998007	S_Shore	chr4	103077990	103077992	+
cg12167245	1	5.74491e-44	4.96934e-38	0.86	0.72835	0.99165	36.5664	18.2183	18.3481	PEAR1	TSS200	90633540	AAAAAACAAAACACTACTAATCACAAAACCAAAAAAAACACCAAAAAACA	0039758219	I	A	Red	TTCCTTGTCAAAACTTCCTGCCTTGGCGAGGGCCCGAGTTCCCACCCCCTTCCTGCCCCC[CG]CCCCTCGGCGCCCCTCCCGGCCCTGCGATCAGCAGCGTCCCGCCTCCCCGCCGCTCCCGC	37	156863450	GGGAGGCGGGACGCTGCTGATCGCAGGGCCGGGAGGGGCGCCGAGGGGCG	F	NM_001080471	chr1:156863415-156863711	Island	chr1	156893657	156893659	-
cg11544506	7	5.78511e-44	5.00412e-38	0.765	0.593517	0.936483	40.0877	21.7453	18.3423	CHN2;CHN2;CHN2;CHN2;CHN2	TSS1500;Body;5'UTR;Body;Body	16684872	CTAAAAAATAACACTTCCTTTCTCRATCACTACCAACTAATTAAAAACAC		II			AGATTTACTTCCTGGGAAATGGCACTTCCTTTCTCGATCACTGCCAACTAATTGAAAACA[CG]TTGTTGTTAGGTGTGTGATATAGTTCAAGTTTCTAGTAGTGGCAGCCAATGGGGCAGAAG	37	29235947	CGTGTTTTCAATTAGTTGGCAGTGATCGAGAAAGGAAGTGCCATTTCCCA	R	NM_001293072;NM_001293069;NM_001293071;NM_004067;NM_001293070	chr7:29233704-29235046	S_Shore	chr7	29196330	29196332	+
cg16626958	6	5.81184e-44	5.02724e-38	0.86	0.72835	0.99165	68.8687	50.5301	18.3386	PDE7B	Body	43746879	AATTTATAATACTATATTATAACAACCTTAACTAATTAAAACATATACCC		II			AGAACATGATTGGGTTAATTAAGTAAAAGTGAATATTTTCTTTACTGAGTCATAAAATTA[CG]GGCATATGTCTTAATCAGCTAAGGCTGTCATAACACAGCACCATAAACTCAATGGCTTAA	37	136394502	CGGGCATATGTCTTAATCAGCTAAGGCTGTCATAACACAGCACCATAAAC	F	NM_018945			chr6	136073363	136073365	-
cg11909250	9	5.83704e-44	5.04904e-38	0.695	0.502189	0.887811	55.8553	37.5203	18.335	HEMGN;HEMGN	5'UTR;TSS1500	38771218	CACACTTTCTAAAAACTTTTATATCTATTATTTTCACTTTCACAAAAACC		II			TTTCTATGACTCTCTGCATTTGCAAAATGGGTAAATAATTCCTGTCTTGCCTACTTCATA[CG]GTTCTTGTGAAAGTGAAAATAATAGATATAAAAGTTTCTAGAAAGTGTGATATATATTAA	37	100700917	CGGTTCTTGTGAAAGTGAAAATAATAGATATAAAAGTTTCTAGAAAGTGT	F	NM_018437;NM_197978			chr9	97938634	97938636	-
cg13100600	1	5.91893e-44	5.11987e-38	0.84	0.698745	0.981255	58.0273	39.7037	18.3236	AGRN	Body	49709872	TATAACATTTACCATCRTAAAATCTTACTTACTATTCCCATAACTCTACC		II			GATGTGGAGGGTGTGGCATTTGCCATCGTGAGGTCTTGCTTGCTGTTCCCATGGCTCTGC[CG]AAGGGCCGAGGAGTGGCCCTCCCTGACCCCAGCCTGGTGGGGGCAGAAATCCCATGGCAG	37	958351	CGGCAGAGCCATGGGAACAGCAAGCAAGACCTCACGATGGCAAATGCCAC	R	NM_198576	chr1:954768-956343	S_Shelf	chr1	1022970	1022972	+
cg10988336	5	5.95786e-44	5.15355e-38	0.86	0.72835	0.99165	41.6522	23.334	18.3182	PCSK1	Body	38658868	AAAAATCTATTTCTTTCTTATTCTTCAACCAAATACRTAATCRTTTTCCC		II			CCAACCAGCTACCTATCGACCAAGCCTTCACTTGGACAGGCAACAATAAGCTGAAATTCC[CG]GGAAAACGATTACGTACTTGGCTGAAGAACAAGAAAGAAATAGATCCCTTCCCCATAGTC	37	95767768	CGGGAAAACGATTACGTACTTGGCTGAAGAACAAGAAAGAAATAGATCCC	F	NM_000439	chr5:95768874-95769080	N_Shore	chr5	96432063	96432065	-
cg21696677	8	6.05002e-44	5.23327e-38	0.72	0.534112	0.905888	73.7526	55.447	18.3056	HOOK3	Body	25646114	TTCTAAAAATTCCTTTATCTTTCTCCTATCTTATTTTATTTACTAAATTC		II			TTTCACCCTCCTTCTGGGAATTCCTTTGTCTTTCTCCTATCTTATTTTGTTTGCTGAATT[CG]GTGTATTTCTCTTTTTTGGTTTACTTTCATGTTTTGGTAGAGCCCATTTTCTAGTGGCAT	37	42788742	TCTGGGAATTCCTTTGTCTTTCTCCTATCTTATTTTGTTTGCTGAATTCG	R	NM_032410			chr8	42933598	42933600	+
cg23373087	7	6.20251e-44	5.36517e-38	0.715	0.527668	0.902332	66.7311	48.4459	18.2852	LOC441242;LOC441242	Body;Body	29664558	ACTCACACCTATATTAATACTTATAAACATAAAATAACAATATTATAAAC		II			ATCCACCTCACACTCACACCTGTATTAATACTTGTGGGCATGAGATGGCAGTATTGTAGA[CG]CTGTTTTGCTAAAGCATATCACATTAAAAATATATATATATAGTTGCCTAGAAGACACTA	37	65200196	CTCACACCTGTATTAATACTTGTGGGCATGAGATGGCAGTATTGTAGACG	R	NR_103527;NR_038378			chr7	65735227	65735229	+
cg02855201	12	6.20825e-44	5.37014e-38	0.76	0.586788	0.933212	65.8095	47.5251	18.2844	STAT2;STAT2	Body;Body	37711946	AAAATTTATTATAATTTAATCTTTTAAAAATATACCAAACCAAACATAAC		II			CAAGACTGAAGTGATCCTCCTGCCTCAGCCTTCCAAAGTACTAGGATAACAGGCATGAGA[CG]CCATGCCTGGCCTGGTATATTTCTAAAAGACTAAATTATAATAAATTTTTAAATGAGAAA	37	56747203	CGCCATGCCTGGCCTGGTATATTTCTAAAAGACTAAATTATAATAAATTT	F	NM_005419;NM_198332			chr12	56353418	56353420	-
cg01147612	11	6.22293e-44	5.38284e-38	0.755	0.580092	0.929908	73.1418	54.8593	18.2825	SBF2-AS1;SBF2	Body;Body	83738965	TTCCACTATATAAAAATACCATAATTTATTTAATATCCCTAATAATAAAC		II			TGTACAAAGGTATCAATCTCAGAGTTAGTTATCGTGGTAAAAAACTGGAAACAACCTACA[CG]TCCATTATTAGGGACATTAAACAAATTATGGCATTTCCATACAGTGGAATTCTAGACAGC	37	9807043	CGTCCATTATTAGGGACATTAAACAAATTATGGCATTTCCATACAGTGGA	F	NR_036485;NM_030962			chr11	9785495	9785497	-
cg05552307	1	6.24266e-44	5.3999e-38	0.775	0.607075	0.942925	46.1203	27.8404	18.2799	YOD1;YOD1	TSS200;Body	84679843	CCTAAAAAACAACRAATCTTACTACCTATAAAACRAATAAAATACCCTCC		II			ACCTCCGTATTCCTAAAGGACAACGGGTCTTGCTACCTATAGAGCGAGTGAGGTGCCCTC[CG]CGTGGGTAGCATATATGCTCAAGAAAAGAGGGCGGGGGAAGGAGTTCCTGAATGAAGGTC	37	207224565	CTAAAGGACAACGGGTCTTGCTACCTATAGAGCGAGTGAGGTGCCCTCCG	R	NM_018566;NM_001276320	chr1:207224089-207224450	S_Shore	chr1	207051219	207051221	+
cg10199913	6	6.25529e-44	5.41082e-38	0.855	0.720878	0.989122	44.677	26.3988	18.2782	HIST1H3C	1stExon	21711253	CCACAAATACAACATACCAACTAAATATCTTTAAACATAATAATAACACA	0024808199	I	T	Red	TGTGAGGCCTACCTGGTGGGACTCTTCGAAGACACCAATCTGTGCGCTATTCACGCTAAA[CG]CGTCACCATCATGCCCAAAGATATCCAGCTGGCACGTCGCATCCGTGGGGAAAGGGCATA	37	26045987	CGCGTCACCATCATGCCCAAAGATATCCAGCTGGCACGTCGCATCCGTGG	F	NM_003531	chr6:26045644-26046033	Island	chr6	26045758	26045760	-
cg01509141	13	6.38256e-44	5.52092e-38	0.825	0.677006	0.972994	53.2396	34.9779	18.2617	CCDC122;C13orf31;C13orf31	5'UTR;TSS200;TSS1500	76802365	AAAACAAAAAACTAAAAACCCAATTAAAAAACCAAACAACAAAAACAACA	0064627963	I	A	Red	GGTCGCTCCAGCAGCCCGGCCTCACGCGACCCACCATTCCCGCCGCCCCCTCACGGTGCC[CG]CCGTTCCCGCCGCCCGGCTTTCTAACCGGGCCCCTAGTTCCCCGCCCCGTGCCCTCTGGA	37	44453359	GGGGCGGGGAACTAGGGGCCCGGTTAGAAAGCCGGGCGGCGGGAACGGCG	F	NM_144974;NM_001128303;NM_153218	chr13:44453207-44454295	Island	chr13	43879222	43879224	-
cg06280360	8	6.42776e-44	5.56002e-38	0.675	0.47718	0.87282	77.3864	59.1305	18.2559	ANGPT1;ANGPT1	Body;Body	86615872	TTCTTTACTAACCTTTAAAATATCCAAAACTATAATCATTTTCTTTACTC		II			CTAATAGCCTGAAGAATCATGGAGACAATAATCTAAATGAGAAATTTAAGAAAGAAAACA[CG]AGCAAAGAAAATGATCATAGTTTTGGATACCTCAAAGGCTAGCAAAGAAAATGATCGTAG	37	108307873	CGAGCAAAGAAAATGATCATAGTTTTGGATACCTCAAAGGCTAGCAAAGA	F	NM_001146;NM_001199859			chr8	107295644	107295646	-
cg20615655	10	6.55728e-44	5.67205e-38	0.845	0.706077	0.983923	73.3385	55.0991	18.2394	FAM21B	TSS1500	41784848	AAATCAATAAAAATAAACTAATAAAAATCTTCTAACATTAAACAATAACC		II			TCAGTCCTTTAAAAAGTATACAATTTGGTGGTTTTTACTGTACTCAAAGTTTTATAATCA[CG]GCCACTGTCTAATGCCAGAAGATTTTCATCAGTTCATTTCTATTGACTTCTTATTTCTTT	37	47893488	CGGCCACTGTCTAATGCCAGAAGATTTTCATCAGTTCATTTCTATTGACT	F	NM_018232			chr10	50077590	50077592	-
cg08438793	17	6.55736e-44	5.67211e-38	0.835	0.691456	0.978544	31.6441	13.4046	18.2395	KAT7;KAT7;KAT7;KAT7;KAT7	TSS1500;TSS1500;TSS1500;TSS1500;TSS1500	22610274	AACCACRATATTTCTTAAAATACAAAATTTCTTTTACAAAACATCCCTCC		II			CACCCCTTCGAGACCACGATGTTTCTTAAAATACAAAGTTTCTTTTACAAAACATCCCTC[CG]CAACTTTGAGTTTATATAATAAACGGAAACGTCCTTTAAACAATCAGGCTACGAAGGGGT	37	47865630	CGGAGGGATGTTTTGTAAAAGAAACTTTGTATTTTAAGAAACATCGTGGT	R	NM_001199158;NM_001199157;NM_001199156;NM_001199155;NM_007067	chr17:47865974-47866724	N_Shore	chr17	49788267	49788269	+
cg25318494	6	6.60956e-44	5.71727e-38	0.73	0.547093	0.912907	74.4809	56.248	18.2329	NEDD9;NEDD9	5'UTR;Body	24714111	ATATCTACTAAACTTCCCTAATAAACAACATTTCATACCTATCATAACTC		II			TCTGGCACTAAGTATCTACTGAGCTTCCCTAGTAGACAACATTTCATACCTGTCATAACT[CG]TTGCTGGAGGAGTTAAGTATGTCCTGTGTGACTCCCCTAGGAGAGGACTCTTGGTAGCTC	37	11364476	CGAGTTATGACAGGTATGAAATGTTGTCTACTAGGGAAGCTCAGTAGATA	R	NM_001142393;NR_073131			chr6	11364242	11364244	+
cg16785953	4	6.61374e-44	5.72088e-38	0.74	0.560198	0.919802	77.1653	58.9329	18.2324	MRPL1	Body	56681262	ATATAACTTACATTATTCTTCTATTAAATAACACTAATATACAAATCTTC		II			TTAAATTGTACATGTGGCTTACATTATTCTTCTGTTGAGTAGCACTGGTGTACAAGTCTT[CG]ATATCACCTTGTGCCTACCTTCTCCTACCCCCGCCTCACCCAGCTGACCTCTCTGACCTC	37	78787669	CGAAGACTTGTACACCAGTGCTACTCAACAGAAGAATAATGTAAGCCACA	R	NM_020236	chr4:78783745-78784015	S_Shelf	chr4	77866514	77866516	+
cg08567142	10	6.71036e-44	5.80446e-38	0.925	0.830864	1	33.7982	15.5777	18.2205	HK1;HK1;HK1;HK1;HK1	Body;Body;Body;Body;Body	64808542	CAACTCTACTCAAAAAAAACTCAAACCAACAACCTCTCAAACCRTCTTCC		II			GTAAATGTGCCCAGCTCTGCTCAGAGAAAACTCAAGCCAGCAGCCTCTCAGACCGTCTTC[CG]TAAAAGGAGAGGGTGGCTGTACCCACGTGGCAGGGAAAACTGAACCGTGAAGTCGGCGGC	37	71087924	CGGAAGACGGTCTGAGAGGCTGCTGGCTTGAGTTTTCTCTGAGCAGAGCT	R	NM_033500;NM_000188;NM_033498;NM_033497;NM_033496			chr10	69328167	69328169	+
cg12647496	1	6.72612e-44	5.8181e-38	0.8	0.641578	0.958422	72.3966	54.1781	18.2186	NGF	5'UTR	8716348	AAAAAATTTAACATCTCTCCCTAACACTTATACCTTAATATAATAATACC		II			GAGGCCGGTGGGGAGAGTTTAACATCTCTCCCTGGCACTTGTGCCTTGATGTGATGGTGC[CG]TCCTGCTCAACAGTTTTGAATCCTCTGGGAAGGCACGGGGAAGATCTGCTGGGGACATGT	37	115829856	CGGCACCATCACATCAAGGCACAAGTGCCAGGGAGAGATGTTAAACTCTC	R	NM_002506			chr1	115287234	115287236	+
cg23178322	17	6.80845e-44	5.88931e-38	1	1	1	31.9592	13.7507	18.2085	FXR2;FXR2;SHBG	1stExon;5'UTR;Body	18744902	AACAACAACAAAAACAACAACAAACAAAAACTAAAATAACAAAAACAACA	0089775228	I	A	Red	CTCCCCGTCCGCCGCCGCCGCCTTGGTCTCCGCCACCGTGAGGGAAACGGCCGCCGCCGC[CG]CTGCCTTCGTCACCTCAGCTTCCGCCCGCCGCCGCCCCCGCTGCTGCCTCAGTCCCGGGA	37	7518094	GGCAGCAGCGGGGGCGGCGGCGGGCGGAAGCTGAGGTGACGAAGGCAGCG	F	NM_004860;NM_004860;NR_027463	chr17:7517690-7518748	Island	chr17	7614775	7614777	-
cg08915024	4	6.97007e-44	6.02911e-38	0.765	0.593517	0.936483	58.7872	40.598	18.1892	TSPAN5	Body	71803190	ACATTATACTACCACTATAAATTAATATAAACCTAATATATTCTATCAAC		II			TTGATACAAGATTTCATTTAAAGCTGTTTAACCAGAGAGGGTCGCCATGGGAAAGTAAAC[CG]CTGACAGAATATATTAGGTTCACATTAATTTACAGTGGTAGCATAATGCTTATGAAAAAT	37	99445460	CGCTGACAGAATATATTAGGTTCACATTAATTTACAGTGGTAGCATAATG	F	NM_005723			chr4	98524308	98524310	-
cg02788233	3	7.27847e-44	6.29588e-38	0.69	0.495893	0.884107	71.1854	53.0319	18.1536	PTPRG	Body	55781282	TTTTAAAATTTATAAATATACAACATCATCTTTTTACCATTACTAATACA	0011692874	I	A	Red	TTCCACTTGTCATTTTGGGATTTGTGAATATGCAGCATCGTCTTTTTACCATTGCTAATG[CG]AAGAGCTGCCTCCCTCTCAATTACTGTTGTGCAAATATCAGTTTATAGATTGTCCTTGTA	37	61976174	CGCATTAGCAATGGTAAAAAGACGATGCTGCATATTCACAAATCCCAAAA	R	NM_002841			chr3	61990499	61990501	+
cg10015199	9	7.42449e-44	6.42218e-38	0.76	0.586788	0.933212	68.2448	50.1076	18.1372	MVB12B;MVB12B	Body;Body	26789162	TCTAACTATTTCCTACTCCTATAATCCTATTTACATAATTAATATAAACC		II			GTTAAGAAGGACTCTGTGATCATTCCCTTCCTACACACTCAAAAATCCCGTTTTGCAACA[CG]GTTTACACTAATTATGTAAACAGGACTACAGGAGTAGGAAATAGTTAGAATAAACATACT	37	129156420	CGGTTTACACTAATTATGTAAACAGGACTACAGGAGTAGGAAATAGTTAG	F	NM_001011703;NM_033446			chr9	126394140	126394142	-
cg24029430	10	7.50016e-44	6.48764e-38	0.905	0.798071	1	34.5385	16.4097	18.1288	CISD1;IPMK	TSS200;TSS1500	9785201	CAACAAAATTTACACAACACCAAAAAACAAAACCCTAAAACCAAAAAACA	0075691301	I	A	Red	GACGTAAAATCTGGCCTGGATTCCCTAATCCCAGGGCCCTGCCCCTCGGCTTCAGGGCCC[CG]CCCCTCGGCTTCAGGGCCCCGCCCCTCGGCGTTGCGCAAACTCTGTTGCTACCTAAGTCT	37	60028721	CAACAGAGTTTGCGCAACGCCGAGGGGCGGGGCCCTGAAGCCGAGGGGCG	F	NM_018464;NM_152230	chr10:60027007-60029241	Island	chr10	58268960	58268962	-
cg20844851	6	7.69201e-44	6.65359e-38	0.905	0.798071	1	32.785	14.677	18.108	VGLL2;VGLL2	Body;Body	41694560	AATACAAATAACCATACAACACAACAAACAAATAAAAATCAACAACAACA	0097637823	I	A	Red	GGCGCCAGTGCCCCCGCCGCTGGGCAGCCCTCTGGCCACCGCGCACTCGGAGCTGCCCTT[CG]CCGCCGCCGACCCCTACTCGCCCGCCGCGCTGCATGGCCACCTGCACCAGGGCGCCACGG	37	117591827	CGCCGCCGCCGACCCCTACTCGCCCGCCGCGCTGCATGGCCACCTGCACC	F	NM_182645;NM_153453	chr6:117591533-117592279	Island	chr6	117270663	117270665	-
cg00202246	9	7.99411e-44	6.9149e-38	0.71	0.521253	0.898747	75.7334	57.6572	18.0762	OR13C8	1stExon	68706551	TTCTCTAAATATATAATACAAATATTTATTTCTTTTACCATAAAAACCAC		II			AAAAGGTTTCCTTCTCTGGGTGTATGGTGCAAATGTTTATTTCTTTTGCCATGGGGGCCA[CG]GAGTGCATGATCTTAGGCACGATGGCACTGGACCGCTATGTGGCCATCTGCTACCCACTG	37	107331777	TCTCTGGGTGTATGGTGCAAATGTTTATTTCTTTTGCCATGGGGGCCACG	R	NM_001004483			chr9	104569495	104569497	+
cg12190935	2	8.10554e-44	7.01129e-38	0.77	0.600279	0.939721	55.7099	37.6452	18.0648	MTA3;MTA3;MTA3	Body;Body;Body	34665189	AACTATTATACTCATTATATTAATATATAACCCAATCTTATATATAACTC		II			TGTGATGCTCGGGCTGTTGTACTCATTATATTAATATATAACCCAGTCTTATATATAACT[CG]TGTAATATAGTGAATTCGGCTTTAAAATATTCTAATATTCAGCTGGGTGCAGTGGCTCAT	37	42841791	GCTGTTGTACTCATTATATTAATATATAACCCAGTCTTATATATAACTCG	R	NM_020744;NM_001282756;NM_001282755			chr2	42614650	42614652	+
cg27221126	16	8.12559e-44	7.02863e-38	0.755	0.580092	0.929908	59.1357	41.0729	18.0627	PARN;PARN;PARN	Body;Body;Body	48744955	ACATAATAACRATAATCTATACTTTCTCATAACCTTTTTATAATAATACC		II			AGAATACAAACTAATATTTGTATACTTTCAAGTTTACAAGGCATCACTTCCACTTACCCA[CG]GTATCACCATAAAAAGGCTATGAGAAAGTATAGATCACCGTTATCATGCTCAGTCCCAAT	37	14699809	CGGTATCACCATAAAAAGGCTATGAGAAAGTATAGATCACCGTTATCATG	F	NM_001134477;NM_002582;NM_001242992			chr16	14605951	14605953	-
cg21086969	6	8.32815e-44	7.20385e-38	0.825	0.677006	0.972994	63.7512	45.7088	18.0424	GMPR	Body	21630850	AAATAAACCTACATAAACTACCTAAATAACTAAACCTACTATACTACTAC		II			GGCTGCCCAAGAAATGAACCTGCATGAACTGCCTGGGTGACTGAGCCTGCTGTGCTGCTA[CG]CACAGTCCCATTCTGACAGTCCTGTATCCGCTCCACACCCAAGGTGCTTCATGACAAGAT	37	16270633	AATGAACCTGCATGAACTGCCTGGGTGACTGAGCCTGCTGTGCTGCTACG	R	NM_006877			chr6	16270401	16270403	+
cg26848180	4	8.4418e-44	7.30216e-38	0.79	0.62767	0.95233	62.4729	44.4417	18.0312	LOC101060498;LOC101060498	TSS1500;Body	63804196	TAACACAATAATTACACAATATATAAAATCACAATATATATAACCACTTC		II			GTAGGCAGTTATAACACAATGGTTACACAGTATATGGGATCACAGTATATGTGGCCACTT[CG]CGTTGACTGAAATGTTTTGTAGCACGTGACTCTATTTTATAAAGTCATATATATGTATGT	37	40317304	AACACAATGGTTACACAGTATATGGGATCACAGTATATGTGGCCACTTCG	R	NR_121640;NR_121641			chr4	40315286	40315288	+
cg02680441	19	8.46195e-44	7.31958e-38	0.785	0.62077	0.94923	62.3224	44.2932	18.0292	ZNF793	Body	43702596	TATAATTAAATTTATATCTATCATTTTAATATCTATTTTCTATTTATCCC		II			TACATTATTGGTATGGTTGGATTTGTATCTGTCATTTTAGTGTCTGTTTTCTGTTTATCC[CG]TCTACTCTTTTGTTCCTCTATTTCTTCTTTCCTCTCTTTTGTTGTGCTAGTGTGGATGAA	37	38021769	CGGGATAAACAGAAAACAGACACTAAAATGACAGATACAAATCCAACCAT	R	NM_001013659			chr19	37530866	37530868	+
cg15489593	17	8.58101e-44	7.42257e-38	0.79	0.62767	0.95233	31.8891	13.8714	18.0177	TNRC6C;TNRC6C	5'UTR;5'UTR	20790113	AACAATAATCTTAAATATTTTCTCTCCAAAAATACAAAATCCTACAACCC		II			CCTGCACCAGCCTTGTCTTACTAAATGTTGGAGTAGTTTAACTTTGGCTCCCTCTTCTGG[CG]GGTTGTAGGATTCTGCACTTTTGGAGAGAAAATACCTAAGATTACTGCTATTTCCCAATT	37	76010131	GCAGTAATCTTAGGTATTTTCTCTCCAAAAGTGCAGAATCCTACAACCCG	F	NM_018996;NM_001142640			chr17	78014049	78014051	-
cg15653401	1	8.74338e-44	7.56302e-38	0.785	0.62077	0.94923	77.7583	59.7561	18.0022	LAMC2;LAMC2	Body;Body	51661588	TTCTTTTACTCTTTCCTAATAAATCATCTTTATTTCCAAAATACCTCATC		II			TGACCAAGGATAAAAGAAGGAAGGGGGAAAGGGGGCTTAAATCAGCAAAACAAAATCTAC[CG]ATGAGGTACTTTGGAAATAAAGATGATTTATCAGGAAAGAGTAAAAGAAAATCTGCAATA	37	183171578	TCTTTTACTCTTTCCTGATAAATCATCTTTATTTCCAAAGTACCTCATCG	F	NM_018891;NM_005562			chr1	183202442	183202444	-
cg12831340	20	9.15053e-44	7.91521e-38	0.925	0.830864	1	36.7518	18.7872	17.9645	DLGAP4;DLGAP4;DLGAP4	TSS200;Body;5'UTR	80672868	AAACAAAAACACAAACTAAAAAACTAACAACTAAACAAAACAAAAACACA	0088786224	I	A	Red	TCCTCCTCCTCCTCCCCGTCTGTCCGTCCGTCCGTCCGTCCGCCCGCCCGCCCGCCCGCC[CG]CGCTTCCGTCCTGTCCAGCCGCCAGTCCTCCAGCCCGTGTCCCCGCTCCGCCCGCTTTGT	37	35090173	GAGCGGGGACACGGGCTGGAGGACTGGCGGCTGGACAGGACGGAAGCGCG	F	NM_183006;NM_014902;NM_001042486	chr20:35089448-35089998	S_Shore	chr20	36461769	36461771	-
cg20362423	8	9.20852e-44	7.96537e-38	0.9	0.790073	1	33.3566	15.3973	17.9593	C8orf44-SGK3;C8orf44;VCPIP1	TSS200;TSS200;TSS1500	50797864	AATAAAACTACAACTACCAACAAACAACACAAATCACCATCTTTCTTTCA	0058662916	I	C	Grn	TGAGGCCAAGCGGTTCAGCGCTAGAGGAGAGGAGGAAGAGGACGGCAACAGGAAAAGGGG[CG]AAAGAAAGATGGTGACTCGCGTTGCCTGCCGGTAGTTGTAGTTTTACTGGGCTCTCCTTC	37	67579658	AGTAAAACTACAACTACCGGCAGGCAACGCGAGTCACCATCTTTCTTTCG	F	NM_001204173;NM_019607;NM_025054	chr8:67578694-67579509	S_Shore	chr8	66667422	66667424	-
cg04181107	14	9.46556e-44	8.18771e-38	0.77	0.600279	0.939721	62.3492	44.4127	17.9365	LINC00643	Body	58627989	TTTAAAAAACCATATTTAACTACACCTTTTCTACATAAATATATACTTAC		II			ATTGGCTGCCTATCTTCCTTTGGAAAGCGCATCTCTCTAAATTTAGAAGATGATGAGATC[CG]TAAGCATACATCCATGTAGAAAAGGTGCAGTTAAACATGGCCCTTTAAAGAAATGCTGTC	37	62584859	TTAAAGGGCCATGTTTAACTGCACCTTTTCTACATGGATGTATGCTTACG	F	NR_015358	chr14:62583679-62584279	S_Shore	chr14	62118140	62118142	-
cg20702483	2	9.57103e-44	8.27894e-38	0.665	0.464848	0.865152	76.6982	58.7709	17.9273	ICA1L;ICA1L	TSS1500;TSS1500	52720202	ATACCCCAAAAACTTTACTATAAAACATAATAACATTTAAAAATCATTTC		II			TATAAAATATCTGAAAAGAACAGATTATCTTTCTCACCAAGGAATAAATAAAGTGGCAAG[CG]AAATGACTTTCAAATGTTACTATGCCCCATAGTAAAGTTCTTGGGGTATTTTAGAAAATG	37	203738134	TACCCCAAGAACTTTACTATGGGGCATAGTAACATTTGAAAGTCATTTCG	F	NM_001288622;NM_138468	chr2:203735925-203736883	S_Shore	chr2	202873410	202873412	-
cg12364461	15	9.80742e-44	8.48342e-38	0.775	0.607075	0.942925	69.9837	52.0766	17.9071	MTHFS	Body	2807541	TAAACTTTATTCTATAACTATAATAAATCTACTAAACAATATTTATAACC		II			ATATTTTTGTAAATACTGTTTACTGTAAATACAATTTACTGAAATCTCAAGTTTGGAAAT[CG]GTCACAAATACTGCTCAGTAGACTCATTATAGTTACAGAACAAAGTTTAAATATTACAAA	37	80185399	CGGTCACAAATACTGCTCAGTAGACTCATTATAGTTACAGAACAAAGTTT	F	NM_006441	chr15:80189006-80189695	N_Shelf	chr15	79893056	79893058	-
cg19240869	21	9.85069e-44	8.52085e-38	0.77	0.600279	0.939721	52.2435	34.34	17.9035	LINC00114;LINC00114	Body;Body	46640201	CCTACCTAAAAAACCTACTATATATTTCRAACATTACTATTTATCCTCAC		II			CTCCAAAACAAAATAGAAGTGAACATTTTGTATGAGAGTGACTCACATGTAAAACTATGA[CG]TGAGGATAAACAGTAATGCCCGAAACATACAGCAGGCCTTCCAGGCAGGCAAGAGATGAC	37	40140783	CGTGAGGATAAACAGTAATGCCCGAAACATACAGCAGGCCTTCCAGGCAG	F	NR_027066;NR_027065			chr21	38768858	38768860	-
cg09067234	19	9.99731e-44	8.64767e-38	0.75	0.573428	0.926572	75.4149	57.5237	17.8912	ATG4D;ATG4D;ATG4D;ATG4D;MIR1238	Body;Body;Body;Body;TSS1500	24779897	ATATAATTATCACCTCTAACACATAAAATAAATCATATAATTAACTAAAC		II			TATTCTTTTCCATATAGTTATCACCTCTAACACATGAGATAAATCATGTAATTGGCTGGG[CG]TGGTGGCCCACGCCTGTAATCCCAGCACTTTGGGAGGCAGGTGGATCACCTGAGGTCAGG	37	10661869	CGCCCAGCCAATTACATGATTTATCTCATGTGTTAGAGGTGATAACTATA	R	NR_104025;NR_104024;NM_032885;NM_001281504;NR_031603			chr19	10551192	10551194	+
cg19963544	2	1.00283e-43	8.67451e-38	0.68	0.483389	0.876611	75.141	57.2524	17.8886	NCK2;NCK2;NCK2	Body;Body;Body	9750270	CTATCTTAATTCTATTTTAAATATTCCRCTTCTCCAACAAATTATTTATC		II			AGAAAATTCAGCTATCTTAATTCTATTTTAAATGTTCCGCTTCTCCAACAAATTGTTTAT[CG]TCTCTTTATCACGCTAAGACAAGGACTCTGTGGGTTTTCAGAGATGCATTTAATACTTCA	37	106483650	TATCTTAATTCTATTTTAAATGTTCCGCTTCTCCAACAAATTGTTTATCG	R	NM_001004722;NM_001004720;NM_003581			chr2	105867193	105867195	+
cg17142723	17	1.00367e-43	8.68173e-38	0.875	0.751068	0.998932	41.3491	23.4612	17.8879	NBR1;NBR1;NBR1	5'UTR;5'UTR;5'UTR	60760581	ATACCACTAACTCACCTTTACTTAACACAAATTAACTTTTCCTCCACRTC		II			AAAGCTCAGGTTGCCAGGTCTGTTTCATTAAAGGGATTTTGTTGAGGCTGAAAAAAAAAT[CG]ACGTGGAGGAAAAGCTAACTTGTGCCAAGCAAAGGTGAGTCAGTGGCATGGACTTACAAT	37	41324085	CGACGTGGAGGAAAAGCTAACTTGTGCCAAGCAAAGGTGAGTCAGTGGCA	F	NM_031858;NM_031862;NM_005899	chr17:41322972-41323363	S_Shore	chr17	43172067	43172069	-
cg22933439	1	1.00758e-43	8.71561e-38	0.855	0.720878	0.989122	77.4093	59.5245	17.8847	S100A7A	TSS1500	14668597	TATTACTACAAAAATCATCATTTCATTCTTTTTATAATTAAATAATATTC		II			AGTTCCATCCATGTTGCTGCAAAAGTCATCATTTCATTCTTTTTATGGTTGAGTAGTATT[CG]TCTGTGTGTGTGTGTATGTGTGCGTTTGTGTGTGTGTTTGTGTGTGTGTGCGTGTGTGTG	37	153387609	GTTGCTGCAAAAGTCATCATTTCATTCTTTTTATGGTTGAGTAGTATTCG	R	NM_176823			chr1	153415132	153415134	+
cg12195133	5	1.02307e-43	8.84953e-38	0.815	0.662718	0.967282	64.0327	46.1606	17.8721	LOC285626;IL12B	TSS1500;TSS1500	70605299	TCCCCAAATCTATATCTATATAAAATATACATAAATATATATATACACRC		II			CTATTTACCACCCATCTTGGCTCCATGCACCTCTCCCCACATTCCCCGAGTGGGAACACA[CG]CGTGCACACACACACCCATGCACATTTCATACAGACACAGACCTGGGGAGATGATAAAAC	37	158758075	CGCGTGCACACACACACCCATGCACATTTCATACAGACACAGACCTGGGG	F	NR_037889;NM_002187	chr5:158758474-158758839	N_Shore	chr5	159331066	159331068	-
cg08758529	9	1.05248e-43	9.10392e-38	0.885	0.766486	1	47.9974	30.1489	17.8485	PRSS3;PRSS3;PRSS3	5'UTR;Body;Body	19637165	AAACCACACAAACTAAATATTAACCTAACTATCRACCATTACTCTTAAAC		II			AGAAAGTACAAGAGCCACACAAGCTGGGTGTTAGCCTAGCTATCGGCCATTACTCTTAAG[CG]CCATCTACTGGATCACGGCACAAACTACCACACTAAAATTATCATGCTAATTATATATGC	37	33778932	AGCCACACAAGCTGGGTGTTAGCCTAGCTATCGGCCATTACTCTTAAGCG	R	NM_001197097;NM_007343;NM_001197098			chr9	33778933	33778935	+
cg02964602	2	1.06835e-43	9.24124e-38	0.895	0.782145	1	75.0212	57.185	17.8361	NOP58	TSS1500	40684544	AACATAAACCACTACACCCAACTAAAAAAATTTCTTAAACCCAAAAAACA	0002756446	I	A	Red	GCTGGGATTACAGGCGTGAGCCACTGCGCCCGGCTAGGAGAATTTCTTGAACCCGGGAGG[CG]GAGGTTGCAGTAAGCCGAGATCACACCACTGCACTCCAGCCTGGGTTACAGAGCGAGACT	37	203130213	CGCCTCCCGGGTTCAAGAAATTCTCCTAGCCGGGCGCAGTGGCTCACGCC	R	NM_015934	chr2:203130313-203130760	N_Shore	chr2	202265489	202265491	+
cg25633983	1	1.12122e-43	9.69857e-38	0.805	0.648587	0.961413	62.1194	44.3234	17.796	DPYD-AS2;DPYD;DPYD	TSS1500;Body;Body	29699987	TACTAACTATTAACTATATACTAATCTTACTAACAAAATACATAAAATAC		II			TTAGTAACTGATACTAACTGTTAGCTATATGCTGATCTTGCTAACAGAATACATAAAATA[CG]TTTTAAAAGCAAAATAACATAGAATGGAGACTAAAGATCATAATGCACATTGACGCAATT	37	98261042	ACTAACTGTTAGCTATATGCTGATCTTGCTAACAGAATACATAAAATACG	R	NR_046591;NM_000110;NM_001160301			chr1	97795485	97795487	+
cg12817575	8	1.12962e-43	9.77118e-38	0.76	0.586788	0.933212	35.5015	17.7117	17.7898	DCAF13;SLC25A32;SLC25A32;SLC25A32	TSS1500;Body;Body;Body	51777131	AAAAACAAACATTCAAAAAAATTCTATTCTAAATCTACTCCCAACCATTC		II			TACAAATGCCAAAAAACAAACATTCAAGAGAATTCTATTCTAAATCTACTCCCAACCATT[CG]CTGAAGATTACGCCCTATCCCAATACTAGTCGAGCTGCCAAACCACGTGGGTATGCTAAG	37	104426592	AAAACAAACATTCAAGAGAATTCTATTCTAAATCTACTCCCAACCATTCG	R	NM_015420;NR_102337;NR_102338;NM_030780	chr8:104426894-104427823	N_Shore	chr8	103414363	103414365	+
cg17480980	5	1.13836e-43	9.84681e-38	0.825	0.677006	0.972994	57.7846	40.0013	17.7834	PCDHA8;PCDHA8;PCDHA1;PCDHA1;PCDHA2;PCDHA3;PCDHA4;PCDHA5;PCDHA6;PCDHA6;PCDHA7	TSS1500;TSS1500;Body;Body;Body;Body;Body;Body;Body;Body;Body	90674544	ATTTACCAAAATTATACCTTTAAACTTTTTTCCCCAACTTTTTATTTAAC		II			CAGATATGGAGTTAAGAATACTTCAAATAATAGGCTAGTTTAAAGCCGTGGAAATAGAAA[CG]TTAAATAAAAAGTTGGGGAAAAAAGTTTAAAGGCATAATTCTGGTAAATACTCACTTTTT	37	140220032	TTTACCAGAATTATGCCTTTAAACTTTTTTCCCCAACTTTTTATTTAACG	F	NM_031856;NM_018911;NM_031411;NM_018900;NM_018905;NM_018906;NM_018907;NM_018908;NM_031849;NM_018909;NM_018910	chr5:140221007-140221381	N_Shore	chr5	140840446	140840448	-
cg00385527	13	1.14506e-43	9.90476e-38	0.77	0.600279	0.939721	66.1219	48.3434	17.7785	PCDH9;PCDH9	Body;Body	23620534	TTAAAAAACAATACTCAATACAAAACATATACATCTTCATTAAACATCTC		II			CAAGAACCTCTACAATACTTTTTTCTTGCAGCTTAGAAGAAAAGCAAAAGAAGGAACATT[CG]AGATGCCTAATGAAGATGTACATGTCCTGCACTGAGCATTGTTCTTCAAGACTCACTGAA	37	67209742	CGAGATGCCTAATGAAGATGTACATGTCCTGCACTGAGCATTGTTCTTCA	F	NM_020403;NM_203487			chr13	66635609	66635611	-
cg26157600	14	1.15023e-43	9.94953e-38	0.72	0.534112	0.905888	71.8471	54.0723	17.7748	PRKCH	Body	98758531	CACTAATCTATATAACTCTCTTTATTCCAATATCACATTATCTTAATTAC		II			TGAAAAAGAACAAGTTGGGGGACTTAGAGTATCTGATTTCAAGGCTAACTGTAACATGAC[CG]TAATCAAGATAATGTGATATTGGAATAAAGAGAGTCATACAGATCAGTGGAATGAATAGA	37	61791949	ACTGATCTGTATGACTCTCTTTATTCCAATATCACATTATCTTGATTACG	F	NM_006255	chr14:61787880-61789467	S_Shelf	chr14	61325230	61325232	-
cg18201385	13	1.18345e-43	1.02368e-37	0.725	0.540587	0.909413	71.9062	54.1551	17.7511	UBL3	Body	22685197	TTTACCTATTAATCTTCTATCTTTCAAATATCACAATCTAATTATCAACC		II			GATCTCAAACAAGTTCCTTACCCTCTCTGAACCTAGGCTGTGAGAAAGTAAAAATGAGCT[CG]GTTGATAATCAGACTGTGATATCTGAAAGATAGAAGACCAACAGGTAAAAAGTTTTTCCT	37	30415979	CGGTTGATAATCAGACTGTGATATCTGAAAGATAGAAGACCAACAGGTAA	F	NM_007106			chr13	29841841	29841843	-
cg13909695	7	1.19571e-43	1.03429e-37	0.88	0.758748	1	34.4088	16.6663	17.7425	ABHD11;ABHD11;ABHD11;ABHD11;ABHD11;ABHD11	Body;Body;Body;Body;Body;Body	10651857	ATTAAAATTAATTTTACTACCAAAAAACCCATACAAAAAAACAACAACCA	0049602872	I	A	Red	CTTGGCGATGGAGTTGAAGTTAGTTTTGCTGCCGAAGAGCCCGTGCAAAAAGACGACGGC[CG]GGAGGGCTGCCTCCCCGTCCAGAAGCCTGTAGGAAAGCGGAAGCGGCCTGGCAGGGGAAG	37	73152745	CGGCCGTCGTCTTTTTGCACGGGCTCTTCGGCAGCAAAACTAACTTCAAC	R	NR_026910;NR_026912;NM_148913;NM_148912;NM_001145364;NM_001301058	chr7:73152564-73153716	Island	chr7	73738414	73738416	+
cg23697266	12	1.21358e-43	1.04975e-37	0.665	0.464848	0.865152	69.8633	52.1332	17.7301	ANKS1B;ANKS1B;ANKS1B;ANKS1B;ANKS1B;ANKS1B;ANKS1B;ANKS1B	Body;Body;Body;Body;Body;Body;Body;Body	99695365	AAACTCTCTCTAAACAACTCTAATTTATCCTTATAAATTTCAACTAACAC		II			CTAATCTTGTGGAACTCTCTCTGGGCAACTCTAATTTATCCTTATGGATTTCAACTAACA[CG]TGACTTTCTCTAGGAAATTTTTGTACTTCCCTTGCTCTGCACTGGCCTAGGCAGTTCTCT	37	99294699	AACTCTCTCTGGGCAACTCTAATTTATCCTTATGGATTTCAACTAACACG	R	NM_020140;NM_181670;NM_001204069;NM_001204070;NM_001204066;NM_001204067;NM_001204068;NM_152788			chr12	98900920	98900922	+
cg19502700	4	1.21458e-43	1.05061e-37	0.8	0.641578	0.958422	40.3804	22.6509	17.7294	LARP7;LARP7;LARP7;C4orf21	1stExon;5'UTR;TSS1500;TSS200	79682255	ATCACAAACAAAATAATTCCAAAAAAACTAAACATCAAAAAACACAACCA	0052717902	I	A	Red	CCAAAAACCGCCGCTTTCAAATCGCCAATCAAATTCTTCCTTGGCTTCGAGTCTCTCAGC[CG]GCCGCGCTCTCCGATGCCCAGCCCTCCTGGAACCACCTCGCCTGTGACGTAGGTGGAGCG	37	113558183	CGGCCGCGCTCTCCGATGCCCAGCCCTCCTGGAACCACCTCGCCTGTGAC	F	NM_016648;NM_016648;NM_015454;NM_018392	chr4:113558032-113558681	Island	chr4	112637026	112637028	-
cg25472897	8	1.22245e-43	1.05742e-37	0.83	0.68421	0.97579	49.2978	31.5738	17.7241	SCRT1	TSS1500	80725233	AAACTTACTTTATTATTCTACAACCAAAACAAACAACAATAACAACAACA	0022714832	I	A	Red	GGGGTCTCTGGGAGGCTTGCTTTATTGTTCTGCAGCCGGAGCGAGCGGCAGTGGCGACGG[CG]GCGGCGGCGGCGGCGGCGGCGGCGGGCGGGGGGCGGGGGTCCTGGGGGGAGGGGTGCGCA	37	145560555	AGGCTTGCTTTATTGTTCTGCAGCCGGAGCGAGCGGCAGTGGCGACGGCG	R	NM_031309	chr8:145555342-145562310	Island	chr8	144336892	144336894	+
cg09443479	8	1.228e-43	1.06222e-37	0.81	0.655633	0.964367	55.9098	38.1895	17.7203	ANGPT1	TSS1500	18660156	CAATTATTACCTATTTATATTTATAAATCCCTTTATTCAAATATTTATAC		II			TCTCTGTGCTTCTGTGAAGGAAGAAAGAAAAATTATCAGAAGATGATTTCCCACAGGCAG[CG]TATAAACATTTGAACAAAGGGACCCATAAACATAAACAGGCAATAATTGTAGAATTTAGG	37	108511174	AATTATTGCCTGTTTATGTTTATGGGTCCCTTTGTTCAAATGTTTATACG	F	NM_001146			chr8	107498945	107498947	-
cg05076221	7	1.23212e-43	1.06578e-37	0.765	0.593517	0.936483	57.8047	40.0872	17.7175	HOXA5	Body	54748267	ACRCAAACTACACATAAATCATAATAAAACCAACCTTTTTCTAAATCCAC		II			GAGACTGGGAGAGGGCGGCAGAGAAGAGAGGGGGGACCGAGAGCCGCGTCCCCGCGGTCG[CG]TGGATTTAGAAAAAGGCTGGCTTTACCATGACTTATGTGCAGCTTGCGCATCCAGGGGTA	37	27182637	CGCAAGCTGCACATAAGTCATGGTAAAGCCAGCCTTTTTCTAAATCCACG	F	NM_019102	chr7:27182613-27185562	Island	chr7	27143017	27143019	-
cg23023604	3	1.24135e-43	1.07377e-37	0.66	0.458725	0.861275	74.9095	57.1982	17.7113	MIR563	TSS200	3643254	TATATTCAAAATTATATTAAACAACATTATTACAATTACAAATTCTTATC		II			TTATCTCTATTTGGTTCTAGCTAGGTCATGATTGCTTATGTCAAAGAAACAAAGAAAATA[CG]ACAAGAATCTGTAACTGTAACAATGTTGTTTAACACAACTTTGAATACATTTTTACAGGA	37	15915216	CGACAAGAATCTGTAACTGTAACAATGTTGTTTAACACAACTTTGAATAC	F	NR_030289			chr3	15873708	15873710	-
cg02331030	2	1.25175e-43	1.08277e-37	0.74	0.560198	0.919802	82.8954	65.1911	17.7044	PLEKHB2;PLEKHB2;PLEKHB2;PLEKHB2;PLEKHB2;PLEKHB2;PLEKHB2;PLEKHB2;PLEKHB2;PLEKHB2;PLEKHB2;PLEKHB2;PLEKHB2	Body;Body;Body;Body;Body;Body;Body;Body;Body;Body;Body;Body;Body	14767297	TATATATAATACTATAAATAACTAAAAATATTCACCTTTATTACCACTAC		II			GAGCATTCCAATGTATGTAGTGCTGTAAGTGGCTGGAAATGTTCACCTTTGTTACCACTG[CG]GGTTTCACTTCTGCTCTTCATCCACATGTGCACATCACTAGTGACTAGTTTTTTTTCTTT	37	131902853	GTATGTAGTGCTGTAAGTGGCTGGAAATGTTCACCTTTGTTACCACTGCG	R	NM_001267067;NM_001267068;NM_001267066;NM_001100623;NM_001267065;NM_001267064;NM_001267063;NM_001267062;NM_017958;NM_001309450;NM_001309451;NM_001309448;NM_001309452			chr2	131145279	131145281	+
cg05898179	15	1.27371e-43	1.10176e-37	0.675	0.47718	0.87282	60.7143	43.0245	17.6899	DENND4A;DENND4A	Body;Body	49767952	AATCTATCACAATTATATATACTCTTAACTTAACTAAATATAAAACRATC		II			CTGTACTTGGTGGTCTATCACAGTTGTGTGTACTCTTGACTTGACTAGGTGTGAGACGAT[CG]TATGCCATCTTGTACTCTTTATCAAAAGCATCTGCAGAAATTGATAAAGAAATAAAAGAA	37	65954293	CGATCGTCTCACACCTAGTCAAGTCAAGAGTACACACAACTGTGATAGAC	R	NM_001144823;NM_005848			chr15	65661954	65661956	+
cg11386390	6	1.28219e-43	1.1091e-37	0.825	0.677006	0.972994	59.5139	41.8295	17.6843	SYNGAP1	Body	89785487	AACAATATCTATTTAATAAAATACATATCTTCAAAATATATACAAAACTC		II			ACAAACGGAATGACAGTGTCTATTTAATGAAATGCATGTCTTCAAAATATATACAGAACT[CG]ATGAACAAGGCTTTTTCCACTCCTCAGGGAGCATGCATTAATGAATAGATAGGATTCAAA	37	33418869	CGAGTTCTGTATATATTTTGAAGACATGCATTTCATTAAATAGACACTGT	R	NM_006772	chr6:33422046-33422530	N_Shelf	chr6	33451091	33451093	+
cg13309027	11	1.28729e-43	1.11351e-37	0.835	0.691456	0.978544	35.1934	17.5124	17.681	NUP160	TSS200	44638835	TTTCTATTTCTAAAACACAAAACTCAATCAACCAAAAAAAACAAAATCCA	0025785837	I	A	Red	GGGCCGGGTTTGTTTCTGTTTCTAAAACGCGGGGCTCAGTCGACCAGGAGGGGCGAGGTC[CG]GGGAGTCCCGGCCTTTCGGCGTCCTCTGCCGGATCCCGGGTTTATGGTCACCTCTCCCTC	37	47870224	TTTCTGTTTCTAAAACGCGGGGCTCAGTCGACCAGGAGGGGCGAGGTCCG	R	NM_015231	chr11:47869793-47870356	Island	chr11	47848671	47848673	+
cg19888485	21	1.29785e-43	1.12264e-37	0.955	0.883378	1	36.9537	19.2795	17.6742	NRIP1	TSS200	20717988	CAAACATTACAACAAAACCCCAAACTCAAAAAACAACAACAAAAAAAACA	0033790971	I	A	Red	GGACGGGCGCGCGCGGGTGGCGGGCGGGCGTGGGGCCGGGTCGTCCCTGCGCCTCGCCGC[CG]CCTCCTCCGCCGCCGCCTCCCGAGTTCGGGGCTCTGCTGCAATGTCTGCGAGGCTGACTT	37	16437273	CAGACATTGCAGCAGAGCCCCGAACTCGGGAGGCGGCGGCGGAGGAGGCG	F	NM_003489	chr21:16436496-16437864	Island	chr21	15064951	15064953	-
cg13468249	17	1.30735e-43	1.13086e-37	0.875	0.751068	0.998932	41.8742	24.2061	17.6681	DULLARD;DULLARD;C17orf81;C17orf81;C17orf81;C17orf81;DULLARD	5'UTR;5'UTR;TSS1500;TSS1500;TSS1500;TSS1500;1stExon	24632579	ACCCCTAACAAAAATAAAACCCAACAAAACAAAAAACTAAAAAACAAACA	0016686548	I	T	Red	GCTCAGAAAGCCACCCCTGGCGAGGGTAAAGCCCAGCGGAACGGGGAGCTGGGGGACAGG[CG]TGGGCAGCCCGCGGGGGCCCACATGGGCTGGGAGTGGCACCGACGGCTTCGGGGAGGTTG	37	7154818	CGCCTGTCCCCCAGCTCCCCGTTCCGCTGGGCTTTACCCTCGCCAGGGGT	R	NM_015343;NM_001143775;NM_015362;NM_203414;NM_203413;NM_203415;NM_001143775	chr17:7154424-7156126	Island	chr17	7251498	7251500	+
cg00156633	5	1.34053e-43	1.15956e-37	0.83	0.68421	0.97579	76.3526	58.7054	17.6472	HTR4;HTR4;HTR4;HTR4;HTR4;HTR4;HTR4	TSS1500;TSS1500;TSS1500;TSS1500;TSS1500;TSS1500;TSS1500	50758580	TTATATAATACAAATATACCACTTAATAAATTACAATACCTATAAAAAAC		II			TAAACTCACAGTTGTGTGGTGCAGGTGTGCCACTTAGTGAGTTGCAGTACCTGTGAGGGA[CG]GTGACAGAGTGAAAAATATTTTTCCTCAACACATGTGACAAAAGCCTCAAATTCCAAGGA	37	148034578	TGTGTGGTGCAGGTGTGCCACTTAGTGAGTTGCAGTACCTGTGAGGGACG	R	NM_000870;NM_001040172;NM_001040174;NM_001040173;NM_001040169;NM_001040171;NM_199453	chr5:148033472-148034080	S_Shore	chr5	148655014	148655016	+
cg03386823	3	1.35327e-43	1.17058e-37	0.93	0.839295	1	26.4468	8.80749	17.6393	PTPRG	TSS200	69612850	TATAAACATAAATCCTAACAAAAACTTTAAAACCAACAAACAAAAAAACA	0037620839	I	A	Red	CCCGCCGCCAGCTGGCCCGGGCTGCGCGCCCCCGCCGCCACCGCGCGCCCCCTGTTCGCT[CG]CTCCTTCGCTCGCCGGCTTTAAAGTCTCTGCCAGGATCCATGCTCACATGTTACTTCCTG	37	61547196	CGCTCCTTCGCTCGCCGGCTTTAAAGTCTCTGCCAGGATCCATGCTCACA	F	NM_002841	chr3:61546328-61549669	Island	chr3	61561521	61561523	-
cg14094333	4	1.36197e-43	1.1781e-37	0.915	0.814296	1	30.2186	12.5846	17.634	KLF3;KLF3;FLJ13197	1stExon;5'UTR;Body	16735577	ACTACACTCAAAAAACTCCAAACAACCCATATCAAAACCTTTATTTCTCA	0084786100	I	T	Red	AGCCCTGACATTGCTGCGCTCGGGGGGCTCCAGGCAGCCCGTATCGGGGCCTTTATTTCT[CG]TCGGCGGCGCCCTGCACCGCGCCTCGCAAAGTAAGTCCCGTCTCCCTCACCTCTGCTCCG	37	38666051	GCTGCGCTCGGGGGGCTCCAGGCAGCCCGTATCGGGGCCTTTATTTCTCG	R	NM_016531;NM_016531;NR_026804	chr4:38664649-38666531	Island	chr4	38664429	38664431	+
cg10973068	22	1.36614e-43	1.18171e-37	0.91	0.806143	1	28.0292	10.3978	17.6314	SPECC1L;SPECC1L;SPECC1L;SPECC1L;SPECC1L;SPECC1L;SPECC1L-ADORA2A	1stExon;1stExon;1stExon;5'UTR;5'UTR;5'UTR;Body	42693940	TAAACACAAAAAAACTAACCAAAAACAAAACCCACAAAAAAAACCAAACA	0013722293	I	A	Red	CCGCAGCCCTGCTGGGCGCGAAGGGGCTGGCCAAGGGCGGGGCCCGCGAGGGAGGCCGGG[CG]GCCCGGCAAGCGGCGCTGCGGGGTAGGCTGCTTTCCTGAGGCCGGACTCAACGGGTCTCG	37	24666818	CGCCCGGCCTCCCTCGCGGGCCCCGCCCTTGGCCAGCCCCTTCGCGCCCA	R	NM_001145468;NM_015330;NM_001254732;NM_001145468;NM_015330;NM_001254732;NR_103546	chr22:24666580-24667475	Island	chr22	24270849	24270851	+
cg10657941	7	1.37839e-43	1.19231e-37	0.72	0.534112	0.905888	68.8018	51.1778	17.624	LOC101927668	Body	92774443	AATCATATCATCTTATCTAACTCATTCTAAATCTAACCTATTTCTTCAAC		II			GAATTATAAATCCATTTAAGCACTCAATCATCAAAATTAGTAATGCTGAGAAATGGGGCA[CG]TTGAAGAAATAGGCTAGATTTAGAATGAGTTAGATAAGATGATATGACTTAAAAGGAAGA	37	19997878	GTCATATCATCTTATCTAACTCATTCTAAATCTAGCCTATTTCTTCAACG	F	NR_110114			chr7	19958254	19958256	-
cg18263335	2	1.41947e-43	1.22784e-37	0.695	0.502189	0.887811	73.7987	56.1992	17.5995	TMEM18	Body	3709498	TTTCAAACTCCTTAATCAACACTAAAAACCTCAAAAAATCTTAAACCATC		II			ATGAATCATCATTTCAGACTCCTTAGTCAGCACTGAAGACCTCAGGGAATCTTGAGCCAT[CG]CCACGTGCAAGACTTGATTTTCTCCAACCTCTCTGCAATACACTGAACTCTCCAGACAGT	37	676133	TTCAGACTCCTTAGTCAGCACTGAAGACCTCAGGGAATCTTGAGCCATCG	R	NM_152834	chr2:676651-677678	N_Shore	chr2	676132	676134	+
cg00547068	5	1.42908e-43	1.23616e-37	0.73	0.547093	0.912907	65.2559	47.662	17.5938	FAM196B;DOCK2	5'UTR;Body	55615907	ATAATTAAAAACACTCTTTAAAAAAACTAAAATATACTATCTATCCTTAC		II			GTACTGCCTTATCCATCCTGCTCATTGCTCCATGCCTCGCACCTAGCACAGAGCCCAGAA[CG]CAAGGACAGACAGCACACCTTAGTTTTCCCAAAGAGTGCTCCCAATTACAATTCTGAACT	37	169404742	CGCAAGGACAGACAGCACACCTTAGTTTTCCCAAAGAGTGCTCCCAATTA	F	NM_001129891;NM_004946			chr5	169977737	169977739	-
cg25847702	2	1.44579e-43	1.25061e-37	0.865	0.735871	0.994129	81.7281	64.144	17.5841	LTBP1;LTBP1;LTBP1;LTBP1;LTBP1	Body;Body;Body;Body;Body	29754159	ATTCATTTTCTTCTTACRAAAATTCCCAATTATTTTCTCTTTCATACTAC		II			ATATTTCTTTCAAGCTCTTTAGAAAATTAGCTTTGCAGCTTAGAAATAACTTAAAACCAA[CG]TAGCATGAAAGAGAAAATAATTGGGAATTCCCGTAAGAAGAAAATGAATAGCCAAGGATA	37	33591533	CGTAGCATGAAAGAGAAAATAATTGGGAATTCCCGTAAGAAGAAAATGAA	F	NM_206943;NM_001166266;NM_001166264;NM_001166265;NM_000627			chr2	33366465	33366467	-
cg09635597	3	1.45021e-43	1.25443e-37	0.81	0.655633	0.964367	33.1538	15.5723	17.5816	MECOM;MECOM	TSS1500;TSS1500	57755109	ATTATTATTTTTCCCACCATAAATTACAAACATTTTTCTATACCATCTAC		II			TCATGATTATTGTTATTGTTTTTCCCACCATAAATTGCAGACATTTTTCTATACCATCTA[CG]AGGGAAGCAAGAAGCCAGGGGGGAAAAAAACTTTAAAAACATTTTTTAAAAACCCTTCTC	37	169381790	TTATTGTTTTTCCCACCATAAATTGCAGACATTTTTCTATACCATCTACG	R	NM_004991;NM_001205194	chr3:169379437-169381056	S_Shore	chr3	169664001	169664003	+
cg15043642	5	1.45426e-43	1.25794e-37	0.91	0.806143	1	34.2685	16.6893	17.5792	ARAP3	TSS200	89698899	AAAAACCTACACTTACACAAAAAATAACCAAAACCCCACAAAAAAAACCA	0092658853	I	A	Red	CGCGCCGGCCCCGCCTCCCCTCTGCCCTCCCTCGACGGGCCCAGCCCCGCCCCGCCCGGC[CG]GTTCCCTCCGCGGGGCCCCGGCCACTCCTTGTGCAAGCGCAGGCCTCCAAAGGGTTTGGG	37	141061863	GGAGGCCTGCGCTTGCACAAGGAGTGGCCGGGGCCCCGCGGAGGGAACCG	F	NM_022481			chr5	141682295	141682297	-
cg07505589	1	1.49203e-43	1.29061e-37	0.79	0.62767	0.95233	70.4636	52.9058	17.5578	ESRRG;ESRRG;ESRRG;ESRRG;ESRRG;ESRRG;ESRRG;ESRRG;ESRRG;ESRRG;ESRRG;ESRRG;ESRRG;ESRRG;ESRRG;ESRRG	5'UTR;5'UTR;5'UTR;Body;5'UTR;5'UTR;5'UTR;5'UTR;5'UTR;5'UTR;5'UTR;5'UTR;5'UTR;5'UTR;5'UTR;5'UTR	83720902	ATTAAATTTATCACCTACTCATTTACACAAAAATACCTAACTTACTTCTC		II			AGTAGGTTGAAATTAAGTTTATCACCTACTCATTTACACAAAAATGCCTAACTTACTTCT[CG]TACCCCCTACTCACTCCCCCCCCTTTAGTAATCTAAATATATATTTCCATGTGCATAAAG	37	216895737	CGAGAAGTAAGTTAGGCATTTTTGTGTAAATGAGTAGGTGATAAACTTAA	R	NM_001243519;NM_001243515;NM_001243518;NM_001438;NM_001243514;NM_001243505;NM_001243506;NM_001243513;NM_001243512;NM_001243509;NM_001243507;NM_206595;NM_206594;NM_001134285;NM_001243511;NM_001243510			chr1	216722394	216722396	+
cg19712490	11	1.50215e-43	1.29936e-37	0.955	0.883378	1	26.5962	9.04404	17.5521	CD81	TSS200	93768278	CCTAACAACAAAAAACAAAACCAAAAACAAAACATAAACTAACCAAAACA	0088708527	I	A	Red	TCGGCTGCGCGCCCTGGCGGCAGGAGGCGGGGCCGGGGGCGGGGCGTGAGCTGGCCGGGG[CG]GGGCCTATGGAGGGGCGGGACCGCGGCGCCCTATAAGTACTGCGGAGCGAGGCGCGCGCC	37	2398477	CGCCCCGGCCAGCTCACGCCCCGCCCCCGGCCCCGCCTCCTGCCGCCAGG	R	NM_004356	chr11:2398223-2399598	Island	chr11	2377246	2377248	+
cg15987572	1	1.50852e-43	1.30487e-37	0.79	0.62767	0.95233	65.9604	48.4118	17.5486	LDLRAD2	TSS1500	43788102	AATAAAATAACCAATATATTTCAACTTAAATAATAATCATTAATATCATC		II			CAATTTGGGCTGCTTAGCTCCTCCCCTCCCCCACACTTGAAACATCTGCTTAAATAATAA[CG]ATGACATTAATGATCATCATTCAAGCTGAAATACATTGGTTACTTTACTACATGATAGAC	37	22137435	CGATGACATTAATGATCATCATTCAAGCTGAAATACATTGGTTACTTTAC	F	NM_001013693	chr1:22140891-22141407	N_Shelf	chr1	21810941	21810943	-
cg10951289	1	1.51679e-43	1.31202e-37	0.8	0.641578	0.958422	79.0213	61.4772	17.544	LEMD1	TSS1500	28693202	TTTAATTTAATAACAACTCCTTACTTACTATACATAATAATAACTTCTCC		II			ACAAAAGGAGGTACTGGTTGACTTCATAGGCACACTGCCATGATACAATGTCAAGAGATG[CG]GAGAAGTTATCATTATGCACAGCAAGTAAGGAGCTGCTACCAAACCAAATGGTGTCAAGA	37	205391381	CGGAGAAGTTATCATTATGCACAGCAAGTAAGGAGCTGCTACCAAACCAA	F	NM_001001552			chr1	205422252	205422254	-
cg19241051	10	1.51688e-43	1.3121e-37	0.82	0.669842	0.970158	48.953	31.409	17.544	GRID1	Body	98726491	CTTTCCAAATTTTATTAAAATAAAAACTATAAACTAACCTCTTTCCCAAC		II			GCTTAGCATTCCATGTCTGCTCTCAGGCACCACTCTTCTTCCCCTCTTTCCCAGCTGTAA[CG]TTGGGAAAGAGGCTAGCCCACAGCTTTCATCCTAACAAAACTTGGAAAGAGTTAATCAGA	37	87870434	CGTTGGGAAAGAGGCTAGCCCACAGCTTTCATCCTAACAAAACTTGGAAA	F	NM_017551			chr10	86110676	86110678	-
cg02958263	1	1.53351e-43	1.32648e-37	0.82	0.669842	0.970158	41.5173	23.9824	17.5349	RABGAP1L	Body	64779188	CAACTACTAAACTCACACCTCCTATCAAAAAATCCCAAAACATACACRAC		II			CTGCCCAGCCCCAGCTGCTAAGCTCACACCTCCTGTCAAAAAGTCCCAGGACATGCACGA[CG]AGAGGAGCAAGCTGGTGAATGAGTATGCGTGTCGAGTGCTGGAACTTCTGGGGATGGGGC	37	174769548	CGTCGTGCATGTCCTGGGACTTTTTGACAGGAGGTGTGAGCTTAGCAGCT	R	NM_014857			chr1	174800409	174800411	+
cg05452625	10	1.55821e-43	1.34785e-37	0.74	0.560198	0.919802	72.4041	54.8826	17.5215	WNT8B	TSS1500	85623973	AACTCCATACAATAATTATATAAAAAAAATTTACTATATCTCTTCCCCCC		II			GGGAGGAAAGAGACTCCATGCAGTGATTATGTGGAGGGGATTTGCTATGTCTCTTCCCCC[CG]CTTCTTTCTTTGTCCTCTTTCTCCTGGTCCCCTTCTTCTGCATTTGTCTGGGAGGATCCT	37	102222582	CGGGGGGAAGAGACATAGCAAATCCCCTCCACATAATCACTGCATGGAGT	R	NM_003393			chr10	100462824	100462826	+
cg11311843	17	1.55855e-43	1.34814e-37	0.905	0.798071	1	32.9006	15.3793	17.5213	PHOSPHO1;PHOSPHO1	Body;Body	69788242	CCAACCCCAACAAATTACTAAAAATACAACAAAACAAACTATAATAACCA	0084767555	I	A	Red	GTCCCCGCGCATCCGGCCCCGACGGGTTGCTGAGGATGCGGCGGAACAGGCTGTGGTGGC[CG]GCGGCGCGCAGCGAGCTCTCCACGCCAAAGGTGTTGGCATCGGAGATGAGAATCACCTCG	37	47302003	CCGGCCCCGACGGGTTGCTGAGGATGCGGCGGAACAGGCTGTGGTGGCCG	R	NM_178500;NM_001143804	chr17:47301545-47302477	Island	chr17	49224640	49224642	+
cg03900431	1	1.56399e-43	1.35285e-37	0.71	0.521253	0.898747	73.5449	56.0265	17.5184	RABGAP1L	Body	61791822	CCTTCTCATCTAAAAACACTAATACTTCTAATTTTTATCATTATTTTCTC		II			TTGTACTGGTTCCTTCTCATCTGAAGACACTGGTACTTCTAATTTTTGTCATTATTTTCT[CG]CAGGTATGATTGTTTTTCTTTCTTCATTTCCCTATAGTGTTATTTTATTTTTTCTGTACC	37	174382740	CTTCTCATCTGAAGACACTGGTACTTCTAATTTTTGTCATTATTTTCTCG	R	NM_014857			chr1	174413601	174413603	+
cg25754579	19	1.60511e-43	1.38842e-37	0.755	0.580092	0.929908	85.2162	67.7195	17.4967	ZNF724P	TSS1500	78804595	TCAATATAACAACTATTAACCACRTATAACTCCTAAATACCTAAAATATC		II			ACTAAATCTTTGAAACTCACTCTGTATTTTACCATTCCAGCACATCGCAGTTTAGACCAG[CG]ACATTCCAGGCACCCAGGAGCCACACGTGGCCAATAGCTGCCATATTGAAGTGCAGCTGC	37	23433952	CAATATGGCAGCTATTGGCCACGTGTGGCTCCTGGGTGCCTGGAATGTCG	F	NR_045525			chr19	23251149	23251151	-
cg26590064	15	1.60614e-43	1.38931e-37	0.825	0.677006	0.972994	69.1384	51.6423	17.4961	LOC390595	Body	50752989	ATCTCTAACTAAACAAAATCCCCCAAACCAAAAATTAATATTATACCCCC		II			CCAGGCTGAAGTCGTGCTGCGGAAAGAAGGCGACGTAAAGCCCAGGGCAAACCAGGACCC[CG]GGGGCACAACACTAACCCCTGGCCTGGGGGACCCTGTTCAGCCAGAGACTCTCTAAGCCT	37	65395067	CGGGGGCACAACACTAACCCCTGGCCTGGGGGACCCTGTTCAGCCAGAGA	F	NM_001163692	chr15:65394413-65395041	S_Shore	chr15	65102728	65102730	-
cg19972824	4	1.61474e-43	1.39675e-37	0.655	0.45263	0.85737	66.2172	48.7255	17.4917	ARHGAP10	Body	60674979	TCCATCTCCTATACTCTTTAATTTATTACTAAATCAACATTACTTTATTC		II			TATTCTCAATATCCATCTCCTGTACTCTTTAATTTGTTGCTGAATCAACATTGCTTTATT[CG]TAGATTGAAAATGGAATTTATTTCTAGGCTATCCCATTCTTAGGCAATTGTCTGTCTTTC	37	148915822	CCATCTCCTGTACTCTTTAATTTGTTGCTGAATCAACATTGCTTTATTCG	R	NM_024605			chr4	147994670	147994672	+
cg26096333	8	1.62997e-43	1.40992e-37	0.74	0.560198	0.919802	64.1554	46.6716	17.4838	SLC20A2;SLC20A2;SLC20A2	5'UTR;5'UTR;5'UTR	32655896	TTTTAAAACTTCTCTTTATTCTTTTCTCCTTAAATCTTCCTAATATTACC		II			TTTCTCTAACGTACCAACCTGAAAGCTTCCAGTTTTCCCAAGAGATAAACATTACTATGA[CG]GTAACATTAGGAAGATTTAAGGAGAAAAGAACAAAGAGAAGTCTTAAAATTCCACCCAGT	37	42358481	CGGTAACATTAGGAAGATTTAAGGAGAAAAGAACAAAGAGAAGTCTTAAA	F	NM_001257180;NM_001257181;NM_006749			chr8	42500962	42500964	-
cg26786980	3	1.63347e-43	1.41295e-37	0.81	0.655633	0.964367	41.721	24.239	17.482	RARB;RARB;RARB;RARB	5'UTR;1stExon;1stExon;5'UTR	90773847	AATTCCCCCATACAAACTATTTAAAAACTAAAATACCAAAAACACAAACA	0077614349	I	A	Red	AGGGGGGACCAGAATTCCCCCATGCGAGCTGTTTGAGGACTGGGATGCCGAGAACGCGAG[CG]ATCCGAGCAGGGTTTGTCTGGGCACCGTCGGGGTAGGATCCGGAACGCATTCGGAAGGCT	37	25469872	CGCTCGCGTTCTCGGCATCCCAGTCCTCAAACAGCTCGCATGGGGGAATT	R	NM_016152;NM_016152;NM_000965;NM_000965			chr3	25428380	25428382	+
cg25644380	19	1.63881e-43	1.41757e-37	0.86	0.72835	0.99165	79.4264	61.9471	17.4793	BCL3	3'UTR	98711215	AAAAAAAATATATAAATAAATACATATACTTCTATACAAATCCTAATCCC		II			CTGTGGGGTCAACCCTTCTGGAAACTGTGAAGATCTCACTCTGCCCCCCCCCCCCATCTT[CG]GGACCAGGATTTGCACAGAAGCACATGCACCTACCCATACACCCCCTCTTCTGAGCACAG	37	45262982	CGGGACCAGGATTTGCACAGAAGCACATGCACCTACCCATACACCCCCTC	F	NM_005178	chr19:45260352-45261809	S_Shore	chr19	44759724	44759726	-
cg02937763	17	1.65427e-43	1.43095e-37	0.76	0.586788	0.933212	76.0536	58.5821	17.4714	SOCS7	TSS1500	19777197	ATTAATTATAAATTATAAACTACACATCCTTTATATCAATAAAACTTAAC		II			GCCAATTTACTATTAATTGTAAATTGTGAACTACACATCCTTTATGTCAGTAAAACTTAA[CG]ACAAATTTTTGTACCTATATATGTGCATACATTCCCGTTCTCCCCCCAGAGAGCTGGTTG	37	36507251	TTAATTGTAAATTGTGAACTACACATCCTTTATGTCAGTAAAACTTAACG	R	NM_014598	chr17:36507657-36508939	N_Shore	chr17	38351367	38351369	+
cg10862312	6	1.66324e-43	1.43871e-37	0.67	0.471	0.869	55.6462	38.1793	17.4669	FAM65B	Body	90673855	CCAAAAACAAAATCTAAATTTCTTTTTCTCACCAAACCTTTAAAAACTCC		II			GTAAGGCACTTCATAGGAACATTAAAAACTGGTACAAAGGAAATGTCATGGTTGGTGGGG[CG]GAGTTTTTAAAGGTTTGGTGAGAAAAAGAAATCCAGACCTTGCTTCTGGCATTTTCTGGG	37	24951934	CAGAAGCAAGGTCTGGATTTCTTTTTCTCACCAAACCTTTAAAAACTCCG	F	NM_001286446			chr6	24951705	24951707	-
cg04630448	7	1.68538e-43	1.45785e-37	0.815	0.662718	0.967282	71.323	53.8672	17.4558	IGF2BP3	Body	79711338	AAATTAACTCATCAAATATCTAAAACTTAATAAAAACATTTCTAAACRTC		II			GTCTTGAAGAAAAGTTGACTCATCAGATGTCTGAGGCTTGGTGAAGACATTTCTGAACGT[CG]TCCAATTCCCTTTGCTCCAATTTCCTATCCATGAAGCATCTTCTTAACCAAAGATTACTT	37	23373488	CGACGTTCAGAAATGTCTTCACCAAGCCTCAGACATCTGATGAGTCAACT	R	NM_006547			chr7	23333868	23333870	+
cg02792602	2	1.68683e-43	1.45911e-37	0.9	0.790073	1	32.3518	14.8967	17.4551	TNS1	TSS200	14726963	CCATAACTAACAAAAAAAACCCACTACTAACTAACTCCAAAAAAAAAACA	0013688828	I	A	Red	GAGGGCTCTGCTAGTCGGGTTCCCTCCCAGGCCAGCCCAGGGGGCGGGCCAACAGTGCAC[CG]CCTCCTTCCCGGAGCCAGCCAGCAGTGGGCCCCCTCCGCCAGCCATGGCCTCCTTTAACC	37	218808859	CGCCTCCTTCCCGGAGCCAGCCAGCAGTGGGCCCCCTCCGCCAGCCATGG	F	NM_022648			chr2	217944135	217944137	-
cg24688511	4	1.70104e-43	1.4714e-37	0.8	0.641578	0.958422	36.5577	19.1097	17.448	PHOX2B	TSS200	45760130	ATTAATTCCTACATCTCTAATTAAAATTTAATACCACACCATTACRCACC		II			ACCTCCCTATCATTGATTCCTGCATCTCTAATTAGAATTTAATACCACACCATTACGCAC[CG]AGCCCCTGATCCTCCCTTCTAACCAGCTCCCTGCCCTTTAATTCAATCACACTACTTGGA	37	41751006	CGGTGCGTAATGGTGTGGTATTAAATTCTAATTAGAGATGCAGGAATCAA	R	NM_003924	chr4:41752280-41752502	N_Shore	chr4	41748988	41748990	+
cg01445325	7	1.70394e-43	1.47391e-37	0.745	0.566797	0.923203	54.7053	37.2587	17.4466	GTF2IRD2B	5'UTR	72711222	AATTTTAAATTTTTAAATTAAAAATATTCAACCTATACATACATACCTAC		II			CTATTTTATTATTGTTGTTGTTAATTTCTTACTGTGCCTAATTTATAAATTAAAATTCAT[CG]TAGGTATGTATGTACAGGTTGAACATCTCTAATCCAAAAATCCAAAATTTGAACCGTTCC	37	74510954	CGTAGGTATGTATGTACAGGTTGAACATCTCTAATCCAAAAATCCAAAAT	F	NM_001003795	chr7:74508135-74509130	S_Shore	chr7	74848976	74848978	+
cg05821197	8	1.71968e-43	1.48753e-37	0.745	0.566797	0.923203	68.7318	51.2929	17.4389	STMN2;STMN2	Body;Body	59643298	AAAAAAACTTTAAATATTTACACACACACCTCTCTCCCTATAACAATTCC		II			TTTTCCCAGAGAGAGAAACTTTAAATATTTACACACACACCTCTCTCCCTGTAACAATTC[CG]TAGTCCTGATAACAGCAAATAAGCAAAGTCTGTGTAGGATGCTTTACCAACAGTCCCACC	37	80565094	CGGAATTGTTACAGGGAGAGAGGTGTGTGTGTAAATATTTAAAGTTTCTC	R	NM_001199214;NM_007029			chr8	79652858	79652860	+
cg20012885	18	1.78118e-43	1.54072e-37	0.995	0.971902	1	29.0467	11.6372	17.4094	AFG3L2	TSS1500	78694954	AAACAAAAACCAACAAAACAACATTAAAAACACAACAAAAAACAAAACCA	0023622222	I	A	Red	GGGCGGGACCGGAGGCGGGGGCCGACGGAGCAGCGTTGGGGGCGCGGCAGGAGGCGGGGC[CG]AGAAGGACCCTGGAGGGCAAGGGGGAGCTAGAGGCGGGGACCGGGCCGAGGGAGGACTCG	37	12377404	CGGCCCCGCCTCCTGCCGCGCCCCCAACGCTGCTCCGTCGGCCCCCGCCT	R	NM_006796	chr18:12376538-12377306	S_Shore	chr18	12377404	12377406	+
cg02485729	12	1.79428e-43	1.55205e-37	0.755	0.580092	0.929908	76.8146	59.4113	17.4033	TMEM132C	Body	87745321	CAATCTATAAAATTAACATTTAATTTAACTCTCTAATAACAAAATAATAC		II			GAGCCTTTCTGTACCATGTCACAGGCCAGAGAACATCTTGTGGCTAAAAGGGGAAAAGAA[CG]TATTATTCTGTTATCAGAGAGTCAAACTAAATGCTAATCCTACAGACTGTCTCCTTTTTC	37	128994427	AGTCTGTAGGATTAGCATTTAGTTTGACTCTCTGATAACAGAATAATACG	F	NM_001136103			chr12	128509881	128509883	-
cg04712122	14	1.80086e-43	1.55774e-37	0.86	0.72835	0.99165	57.9091	40.5089	17.4002	BCL11B;BCL11B	Body;Body	31753236	TCCCCCTACATTTTATTATAAACTTACATATATATATACATATAATATAC		II			CAGAGGACTCTAAGATGCACCGAACGCCACCATGGGCGGTTATGGAAGAGAAAAGCTGCA[CG]CACACTACATGCACACACACATGCAAGTTCACAATAAAATGCAGGGGGATGTGTGTCCAC	37	99655747	CGCACACTACATGCACACACACATGCAAGTTCACAATAAAATGCAGGGGG	F	NM_022898;NM_138576			chr14	99189409	99189411	-
cg00137168	5	1.82635e-43	1.5798e-37	0.855	0.720878	0.989122	32.589	15.2006	17.3884	HK3	TSS200	83633177	TTATAAAAAAAATAACCCAAAATCTTAAACCCAATTCAACRCTCCACTTC		II			CCCTAAGAGTAGCCCAGGCTAGGCAAGGCTGTGGTGAAAACTTGAGCAAGATGATTACCG[CG]AAGTGGAGCGTTGAACTGGGTCTAAGATTTTGGGCCATTCCCTCTACAATGCTGAGGGCT	37	176326518	TGTAGAGGGAATGGCCCAAAATCTTAGACCCAGTTCAACGCTCCACTTCG	F	NM_002115			chr5	176899516	176899518	-
cg00000289	14	1.86768e-43	1.61555e-37	0.76	0.586788	0.933212	61.2443	43.8747	17.3696	ACTN1;ACTN1;ACTN1	3'UTR;3'UTR;3'UTR	12747940	ATCTACTATATTCATTTCTCCAATCTCATATCCATTTTAATATAAAAATC		II			CAAGTGAGCTAGCAAACACACATGCACCAATGTGCCTTTTGACAAGAGTACCCCCTACCC[CG]ACTCCCACACCAAAATGGACATGAGATTGGAGAAATGAATACAGCAGATGGAACAGATAG	37	69341139	TCTGCTGTATTCATTTCTCCAATCTCATGTCCATTTTGGTGTGGGAGTCG	F	NM_001130005;NM_001130004;NM_001102	chr14:69341427-69341820	N_Shore	chr14	68874421	68874423	-
cg19841896	2	1.89197e-43	1.63655e-37	0.69	0.495893	0.884107	64.0823	46.7235	17.3588	MYO1B;MYO1B;MYO1B	Body;Body;Body	51687115	ACCATACAATATTACTACTACTTCTATCTATATTTATAATTAATTTAACC		II			CCTCACGTTTGGCCATGCAGTGTTGCTGCTGCTTCTATCTATATTTATAATTGGTTTGGC[CG]TTATTAATAGCAGAAGCTTATGCATATTTTTCTCATGTGAATAGCATTATGGATTAAAAA	37	192176336	CGGCCAAACCAATTATAAATATAGATAGAAGCAGCAGCAACACTGCATGG	R	NM_012223;NM_001161819;NM_001130158			chr2	191311609	191311611	+
cg20411258	4	1.89639e-43	1.64037e-37	0.78	0.613905	0.946095	71.602	54.2452	17.3568	FBXW7;FBXW7;FBXW7	Body;Body;Body	81652894	ACAAATCTATCAAAAATATCACAAAATACCAAATATATACCTTCCTAACC		II			TTATCTTATTAGCAAATCTGTCAAAAATATCACAAAATACCAAATATATACCTTCCTAAC[CG]AGAGTCTCCAGAAAAACATGGAAATAAATATGCTGTTTGGTCTAATTTTGCTTTAATAAA	37	153269600	CGGTTAGGAAGGTATATATTTGGTATTTTGTGATATTTTTGACAGATTTG	R	NM_018315;NM_001013415;NM_033632			chr4	152348447	152348449	+
cg04550474	7	1.90054e-43	1.64397e-37	0.86	0.72835	0.99165	56.8323	39.4773	17.355	LOC642006	Body	9712404	CAAAAATAAACCACCTAACCTATCCAAAATTTTTTTCTAATTAACCAAAC		II			TGCTGGGATTACAGGAGTGAGCCACCTAGCCTGTCCAAGGTTTTTTTCTGATTAGCCAGG[CG]TGGTGGCCCCAGCTAACTTGCAAGGCTGGGGCAGGAGAATCACTTGAGCTCAATGGATTG	37	57247176	CGCCTGGCTAATCAGAAAAAAACCTTGGACAGGCTAGGTGGCTCACTCCT	R	NR_030766	chr7:57247588-57247927	N_Shore	chr7	57179468	57179470	+
cg15846643	11	1.92682e-43	1.6667e-37	0.915	0.814296	1	26.6747	9.33122	17.3434	SESN3	TSS200	84668357	AAAATAATAAAACAACAAAAACAAAACCACACTAAAACACTACAACAACA	0049701932	I	A	Red	CCAGACCCCCGCCCCCGCCAGGCTAGGACGAGCAGCCGCCACCGCTGCCACCGCCACCAC[CG]CCGCCGCAGCGCCTCAGTGCGGCCCCGCCTCCGCCGCCCCACCACCTTCACCACCTCCAC	37	94964345	CGCCGCCGCAGCGCCTCAGTGCGGCCCCGCCTCCGCCGCCCCACCACCTT	F	NM_144665	chr11:94963753-94964573	Island	chr11	95231180	95231182	-
cg17681277	16	1.96701e-43	1.70146e-37	0.88	0.758748	1	41.254	23.9279	17.3261	TNFRSF12A	TSS200	41682238	AACTTTATTAAATAAATAACTAAACTAAACAAACACCACAAAACAAAACA	0038643219	I	T	Red	CTCCCGCGCCAGGACTTTGTTGAATGAATGACTGAACTGAGCGGGCGCCGCGGGGCGGGG[CG]TCCCGAAGCGGACCTCAAGGCGGGCGGAGGCGAGAGCTCCGCCCCGGAAGGCGGGGGCGG	37	3070264	CGCCCCGCCCCGCGGCGCCCGCTCAGTTCAGTCATTCATTCAACAAAGTC	R	NM_016639	chr16:3070095-3071305	Island	chr16	3020262	3020264	+
cg02743036	13	1.99317e-43	1.72409e-37	0.76	0.586788	0.933212	59.0622	41.7472	17.315	ATP12A;ATP12A	TSS1500;TSS1500	34602119	AATTAATTCAACTACTCTTCAAAATCTCTCAATTATTCCCAAATTCTCTC		II			TGGATCCGGCAAATTAATTCAGCTACTCTTCAGAGTCTCTCAGTTATTCCCAAATTCTCT[CG]GAAGCTTGAATTTACCTATCTAAATCCATTCTCAAAAACACATTGGCCTTTTCTAGCCGG	37	25254192	ATTAATTCAGCTACTCTTCAGAGTCTCTCAGTTATTCCCAAATTCTCTCG	R	NM_001185085;NM_001676	chr13:25254393-25255093	N_Shore	chr13	24680053	24680055	+
cg12536921	19	2.02578e-43	1.7523e-37	0.92	0.822534	1	72.7764	55.475	17.3013	CATSPERG	TSS1500	76751937	AAAAAAATCACTTAAATCCAAAACAAAAACACAAAAATTTCAATAAACCA	0042689950	I	A	Red	GGAGGCTGAGGCAGGAGAATCGCTTGAATCCGGGGCAGGGGCGCGGAGGTTTCAGTGAGC[CG]AAATCGCGCCACTTCACACTCCAGCCTGGGAGAAAGAGCGAAACTCCGTCTCAAAAAAAT	37	38826123	CGGCTCACTGAAACCTCCGCGCCCCTGCCCCGGATTCAAGCGATTCTCCT	R	NM_021185	chr19:38826303-38826573	N_Shore	chr19	38335482	38335484	+
cg02062731	16	2.06646e-43	1.78749e-37	0.87	0.743443	0.996557	27.7889	10.5043	17.2846	HAS3	TSS1500	45607822	AAATTATTTTAACTTTAAAACACCRAAACCTCCAAAATTCCTACAAAACC		II			AAGAAGAGGAGGAATTGTTTTGGCTTTAAGACACCGGAACCTCCAAGGTTCCTACAAAAC[CG]TTTGCAGCTTTTGCAAACCGCCTTAAAGTCATCAGCGCCCCACTGCGGAATTCAAAGCTA	37	69139444	CGGTTTTGTAGGAACCTTGGAGGTTCCGGTGTCTTAAAGCCAAAACAATT	R	NM_138612	chr16:69139628-69141900	N_Shore	chr16	69105540	69105542	+
cg04183933	2	2.08078e-43	1.79987e-37	0.82	0.669842	0.970158	26.1327	8.85388	17.2788	HSPD1;HSPD1;HSPE1	5'UTR;5'UTR;TSS1500	42749171	AATTTCTCAAAAACCACAATTAAAATAAATCTACCCACAAAACCRTTTTC		II			TGCGGCTCCTTCCCCACGGCCACCTATCCCTGCCGCCAAAAACGAGTTAATCTTTCACCG[CG]AAAACGGCCTTGTGGGCAGACCCACTCCAACTGTGGCCCCTGAGAAACCAAGTCAGCCGG	37	198363868	GTTTCTCAGGGGCCACAGTTGGAGTGGGTCTGCCCACAAGGCCGTTTTCG	F	NM_199440;NM_002156;NM_002157	chr2:198363689-198365405	Island	chr2	197499143	197499145	-
cg07912251	12	2.10514e-43	1.82095e-37	0.805	0.648587	0.961413	50.7455	33.4765	17.269	BTBD11	TSS200	70694299	TACTTTACATACACCCATCCCACTAACTACCCAAAATTTACTAAAATTCA	0097739451	I	A	Red	CTCCGCCGCCCCTGCTTTGCATACGCCCGTCCCACTGGCTGCCCGGGGTTTGCTGGGGTT[CG]GCAAGGTTTGCAGCCGCCACGGCCGCTGCTGCGCTCCGGTGCAGGGCAGGCTGGCGCCGA	37	107712194	TGCTTTGCATACGCCCGTCCCACTGGCTGCCCGGGGTTTGCTGGGGTTCG	R	NM_001018072	chr12:107711603-107714107	Island	chr12	107318416	107318418	+
cg10432859	2	2.11155e-43	1.82649e-37	0.85	0.713454	0.986546	85.5616	68.2952	17.2664	UGT1A10;UGT1A7;UGT1A9;UGT1A8	Body;1stExon;Body;Body	83764887	AAACTTAAAATCCCAACTACTAACTCTAAACTAAAATTCTCTAATAACTC		II			CTATATTATAGGAGCTTAGAATCCCAGCTGCTGGCTCTGGGCTGAAGTTCTCTGATGGCT[CG]TGCAGGGTGGACTGGCCTCCTTCCCCTATATGTGTGTCTACTGCTGACCTGTGGCTTTGC	37	234590590	CGAGCCATCAGAGAACTTCAGCCCAGAGCCAGCAGCTGGGATTCTAAGCT	R	NM_019075;NM_019077;NM_021027;NM_019076			chr2	233681943	233681945	+
cg10027844	10	2.12587e-43	1.83888e-37	0.695	0.502189	0.887811	62.1601	44.8993	17.2607	CACNB2;CACNB2;CACNB2;CACNB2;CACNB2;CACNB2	Body;Body;Body;Body;Body;Body	84644838	TACTACCATATCTAATAAAATCAAATATTAAAACTATTATACATACTTAC		II			CCTTTAGTCTTAAGCAAACCAAAAAGCTACATGGTGATTATTATGAGTGGACATATCCCA[CG]TAAGCATGTACAACAGTCTTAACACCTGATTTCATTAGATATGGCAGTAATACAGCTCTA	37	18505412	ACTGCCATATCTAATGAAATCAGGTGTTAAGACTGTTGTACATGCTTACG	F	NM_201597;NM_201593;NM_201596;NM_001167945;NM_201572;NM_201571			chr10	18216482	18216484	-
cg09046370	5	2.16659e-43	1.8741e-37	0.765	0.593517	0.936483	77.9818	60.737	17.2448	ADAMTS2;ADAMTS2	Body;Body	29799984	CAACTATTACATCTAACATCTAAACTTTCTTACCAACAATATCTATTACC		II			ACCCAAAATGTCCAGTTTCACACAACAGAAACACAAATGACTCATTCACAGAAAAAAAGG[CG]GCAACAGACACTGCTGGTAAGAAAGCCCAGATGTCAGATGTAACAGCTGTCAGATTTTGC	37	178670670	CGGCAACAGACACTGCTGGTAAGAAAGCCCAGATGTCAGATGTAACAGCT	F	NM_021599;NM_014244			chr5	179243668	179243670	-
cg10547616	10	2.19257e-43	1.89657e-37	0.795	0.634606	0.955394	68.8819	51.6471	17.2347	THNSL1;ENKUR	5'UTR;Body	77623829	CCACTTAACTAATAACRTTATCATTCCATAAATCCTTAATTCRAATCTTC		II			TTTGGGATTTCTGTTTAGCAAGTATAGAGAAAAAATTTGGCGGGAAACCTCCTGTATGTA[CG]AAGATTCGAACCAAGGACTCATGGAATGATAACGCCATTAGCCAAGTGGATAGTCACTGG	37	25306800	CGAAGATTCGAACCAAGGACTCATGGAATGATAACGCCATTAGCCAAGTG	F	NM_024838;NM_001270383	chr10:25305318-25306024	S_Shore	chr10	25017870	25017872	-
cg09247963	12	2.23668e-43	1.93473e-37	0.935	0.847836	1	34.347	17.129	17.2179	CAPRIN2;CAPRIN2;CAPRIN2;CAPRIN2;CAPRIN2	TSS1500;TSS1500;TSS1500;TSS1500;TSS1500	9697500	AAAAAAACAATAACAAAACAACCAAAAACAAAACAAACCAAAACAAAACA	0088616345	I	C	Grn	CCGACTCAGCCGCTCGCGCCCAGGCCCGCCCACCGCGCCGCGCGTGGCTTTTGTAGGCCG[CG]CCCCGCCCCGGCCCGCTCCGCCCTCGGCCGCCCCGCCACCGCCTCCTTCCGGTGCTCCTT	37	30907923	CGCCCCGCCCCGGCCCGCTCCGCCCTCGGCCGCCCCGCCACCGCCTCCTT	F	NM_001206856;NM_032156;NM_023925;NM_001002259;NR_038177	chr12:30907359-30908245	Island	chr12	30754988	30754990	-
cg19182075	3	2.25373e-43	1.94948e-37	0.93	0.839295	1	31.0931	13.8816	17.2115	ZNF852	TSS200	29802928	TATTAACCCTCCCAATTTCCTAAAAAAACCACAAAAAACCCAAAAAAACA	0052649109	I	A	Red	CGCCACCGCAGCCGACCGCCCCGCGCCTACCTCCCAGCTTCCCCAGTTGCGCACGCGCGT[CG]CCTCCCCGGGCCCTCTGCGGCCTCTCTAGGAAACTGGGAGGGCCAACATCTCTGCTTCTC	37	44552139	CGCCTCCCCGGGCCCTCTGCGGCCTCTCTAGGAAACTGGGAGGGCCAACA	F	NM_001287349			chr3	44510646	44510648	-
cg06172116	5	2.32929e-43	2.01483e-37	0.74	0.560198	0.919802	74.6448	57.4611	17.1837	ANKHD1;ANKHD1-EIF4EBP3	Body;Body	45654217	TAAAAAAATATTTTACCACCAAATAACTCTCCTATTCCATCTATTTCTTC		II			TAATAAAACAATAGAGAAATATTTTGCCACCAGGTGACTCTCCTATTCCATCTGTTTCTT[CG]GGATCATCTTCACCTCTTTCAGCCACTTCTGCCCCACCAACGTTGGGCCAACCAAAAGGA	37	139916950	AGAGAAATATTTTGCCACCAGGTGACTCTCCTATTCCATCTGTTTCTTCG	R	NM_017747;NM_020690			chr5	140537364	140537366	+
cg03531899	15	2.3362e-43	2.02081e-37	0.79	0.62767	0.95233	74.3979	57.2166	17.1812	SMAD3;SMAD3;SMAD3	Body;Body;5'UTR	75726346	TAATTAAAAAAACTAATAATAAAATCAATACATCAATCAACTAATATTAC		II			TACCTGCAAGTTAATTGGGAAAACTGGTGGTGGAGTCAGTGCATCAGTCAGCTAGTGTTG[CG]TAACAAAGCACTCTAAAAACCCAGCAGCTTAAATCCATTGTTTATGCTCACTCATGCTTC	37	67448980	CGCAACACTAGCTGACTGATGCACTGACTCCACCACCAGTTTTCCCAATT	R	NM_005902;NM_001145103;NM_001145102			chr15	67156641	67156643	+
cg11998816	12	2.37424e-43	2.05372e-37	0.73	0.547093	0.912907	36.0899	18.9223	17.1676	MYL6B;MYL6B	TSS1500;TSS1500	99661348	AACTCATTAAAAACAAACTACTCTAAAACCTCTTTTTTTTCTACCAAACC		II			CTTCAGCAACCAGCTCATTAAAAACAAACTACTCTGAGGCCTCTTTTTTTTCTACCAAAC[CG]CGAGAGGAAGCAAAAGAGAGTGCAGCGGTTCTCCCCGGGGCCGTTAAGTGCTTCCAGCTA	37	56545925	GCTCATTAAAAACAAACTACTCTGAGGCCTCTTTTTTTTCTACCAAACCG	R	NM_002475;NM_001199629	chr12:56546192-56546411	N_Shore	chr12	56152140	56152142	+
cg13363640	11	2.37866e-43	2.05754e-37	0.83	0.68421	0.97579	78.8208	61.6548	17.166	SNORA54;NAP1L4	TSS200;Body	78632549	ACTAACATTACTAATACAATAATATACCATAACAAACATATTATAAAAAC		II			TGATCCATGCCACTAACATTACTAATGCAATGATATGCCATGGCAAGCATATTGTAAAGA[CG]TGTTTCAGGACAAATCAAAGAGCAGGAAAACATTTTTCAGTCTTATTTGCGCTTTTTTTT	37	2985302	CTAACATTACTAATGCAATGATATGCCATGGCAAGCATATTGTAAAGACG	R	NR_002982;NM_005969			chr11	2964071	2964073	+
cg01113680	13	2.40901e-43	2.08379e-37	0.735	0.55363	0.91637	64.8915	47.7362	17.1553	ENOX1;ENOX1	Body;Body	23725587	TCTTCCTTCTCAATTATATTTTCTAAATCTTTAATAATTTTAACTATTTC		II			AGATTTAAAATTCTTCCTTCTCAATTGTATTTTCTAGGTCTTTAATGATTTTAGCTGTTT[CG]AATCTTCTTCACGTTCTCTTTTTTTTAAAATAATGGAGAGTGAAGTGTGATGTTTCACCC	37	43842067	CGAAACAGCTAAAATCATTAAAGACCTAGAAAATACAATTGAGAAGGAAG	R	NM_017993;NM_001127615			chr13	43267930	43267932	+
cg27104499	5	2.45192e-43	2.12091e-37	0.73	0.547093	0.912907	54.8024	37.662	17.1404	CDC42SE2;CDC42SE2	5'UTR;5'UTR	37784267	TATCTCATTAAAAAACCATATACTAAATAACTTCCAAATACTATAATTTC		II			AGTATGGTGAGTGTCTCATTAAAAAGCCATATGCTAAATAACTTCCAAATACTGTAATTT[CG]ATTCCTTTTTTTTTAGAGAGAGCCTCACTCTATGGTCCAGGCTGAAGTGCAGTGGTGCAG	37	130624191	GTCTCATTAAAAAGCCATATGCTAAATAACTTCCAAATACTGTAATTTCG	R	NM_001038702;NM_020240			chr5	131288497	131288499	+
cg16439564	2	2.51891e-43	2.17886e-37	0.73	0.547093	0.912907	52.5713	35.4536	17.1176	SATB2;SATB2	TSS1500;5'UTR	63734966	ATTTACATTTTAATTAACTTTCATTACATTCTAACTTCCACTCAATATCC		II			TTTCCCTAATAGTTTGCATTTTAATTAACTTTCATTACATTCTGACTTCCACTCAATATC[CG]TTGTTTTCAGTAAAGACTTCTATATGATAAAACGTTGTAATTTTTGTTCTGGTTTTCCAA	37	200330179	CGGATATTGAGTGGAAGTCAGAATGTAATGAAAGTTAATTAAAATGCAAA	R	NM_001172517;NM_015265	chr2:200320502-200329681	S_Shore	chr2	199465455	199465457	+
cg15797223	14	2.52178e-43	2.18134e-37	0.91	0.806143	1	32.2059	15.0893	17.1167	ASPG	TSS200	91701292	AAAAACTACACAAAAAAAACCCAAAACACCAAAAACAACCTAAAAAAACA	0098640908	I	A	Red	TCCCACCCTCCCGGGCAGACTCCACTCCCGCCCCCTCCCCGTGGGTGCCCCCGCCGGCCC[CG]CCCTCCCAGGCTGCCCCCGGCGCCCCGGGCCTCCTCCGCGCAGTCCCTGAGTCCCGCAGG	37	104551994	AGGGACTGCGCGGAGGAGGCCCGGGGCGCCGGGGGCAGCCTGGGAGGGCG	F	NM_001080464	chr14:104552012-104552478	N_Shore	chr14	104085656	104085658	-
cg04528483	3	2.5362e-43	2.19381e-37	0.715	0.527668	0.902332	73.5379	56.4261	17.1119	SETD5;SETD5	5'UTR;5'UTR	10622244	TTATATTTCTATATACTATCTTATTTATCATCCTACATCTATACTATCTC		II			TGGAAAAATAAAAAATTAAAGGGCAAAAAATTCAGTGCCGGATGGACGTAGGGTGGTAAA[CG]AGATAGTATAGATGTAGGATGATAAACAAGACAGTATACAGAAACATAATATAGCTGTAG	37	9466022	CGAGATAGTATAGATGTAGGATGATAAACAAGACAGTATACAGAAACATA	F	NM_001080517;NM_001292043			chr3	9424337	9424339	-
cg12988850	5	2.56099e-43	2.21525e-37	0.82	0.669842	0.970158	74.439	57.3353	17.1036	TAF9;TAF9;TAF9;TAF9	Body;Body;Body;Body	8753899	AATTTATTCAAACCATACTAAAAAAACTACTATTAATACAAATAATATAC		II			AAAAAATCTCTTGGGGGAGGAGAGGTAAAAGACTGATCAGCGCGGCACTGGATTGCCAAT[CG]CACATCATCTGCATCAACAGTAGCTTTCTTAGCATGGCTTGAATAAATTTTTGCATCATC	37	68661350	CGCACATCATCTGCATCAACAGTAGCTTTCTTAGCATGGCTTGAATAAAT	F	NM_001015891;NM_003187;NM_001015892;NM_016283	chr5:68665087-68665866	N_Shelf	chr5	69365522	69365524	-
cg08186584	16	2.58216e-43	2.23357e-37	0.705	0.514869	0.895131	68.6751	51.5784	17.0967	CCDC101	TSS1500	41725241	CTAAAAATATAAACATACAATAAACATATAACCTCAATAATATTTTATCA	0059797185	I	A	Red	ACAAATAATTACAGACATTTGTAGGTTATGTAAGAAACTTTAAGATACCAGGATGGCTTT[CG]ATAAAATACCATTGAGGCTACATGTCCATTGCACGTCCATATCCTTAGTACTTTCCTGAG	37	28564487	CTAAGGATATGGACGTGCAATGGACATGTAGCCTCAATGGTATTTTATCG	F	NM_138414	chr16:28565145-28565753	N_Shore	chr16	28553165	28553167	-
cg23106652	13	2.60572e-43	2.25395e-37	0.65	0.446563	0.853437	78.9691	61.8801	17.089	ESD	5'UTR	88627940	TATATAAATTTCCATATATATTTTTCTTACTAAATATCAATCACTTCATC		II			GACTGAAGGACTACTACTAGGGTGACTAGAAAGGATGTATAAGAAAAGTGGGCTTATGAA[CG]ATGAAGTGACTGATATTCAGTAAGAAAAATATATATGGAAACTTACATAGTATATATCAT	37	47368091	CGATGAAGTGACTGATATTCAGTAAGAAAAATATATATGGAAACTTACAT	F	NM_001984	chr13:47370763-47371484	N_Shelf	chr13	46793955	46793957	-
cg15521636	5	2.64737e-43	2.28997e-37	0.885	0.766486	1	29.354	12.2784	17.0756	DCTN4;DCTN4;DCTN4	TSS1500;Body;Body	96675594	AACTAAAACTATTTTCCTTCCTTACTAATTAATTATATCTTCCRTCACTC		II			CCGAGGCTGCTCCTCCTTTCCAAGTGACAGATTAGAAGCAAATTAAATCGCAGGCAAACC[CG]AGTGACGGAAGACATAACCAATCAGTAAGGAAGGAAAATAGCTCCAGCCTTCCGGTGGCA	37	150138296	GCTGGAGCTATTTTCCTTCCTTACTGATTGGTTATGTCTTCCGTCACTCG	F	NM_001135644;NM_016221;NM_001135643	chr5:150138371-150138714	N_Shore	chr5	150758733	150758735	-
cg01022041	8	2.65003e-43	2.29228e-37	0.705	0.514869	0.895131	70.5667	53.492	17.0747	SYBU;SYBU;SYBU;SYBU;SYBU;SYBU;SYBU;SYBU;SYBU;SYBU;SYBU;SYBU;SYBU;SYBU;SYBU	Body;Body;Body;Body;Body;Body;Body;Body;Body;Body;Body;Body;Body;Body;Body	22639985	TATTATTACTTACTACTAAAAACAAAACTCTTTACCTCTTATCRACTTCC		II			AGGAGGGGACATGCACTGGGATGCCTCGCTCCTACTTCTGTCTTCCTTCTCGAGCTGGGG[CG]GAAGCCGACAAGAGGCAAAGAGCTCTGTCTCCAGCAGCAAGCAACAACATTTCACCTCAT	37	110615382	GTTGTTGCTTGCTGCTGGAGACAGAGCTCTTTGCCTCTTGTCGGCTTCCG	F	NM_001099749;NM_001099755;NM_001099746;NM_001099756;NM_001099753;NM_001099754;NM_017786;NM_001099743;NM_001099752;NM_001099751;NM_001099750;NM_001099748;NM_001099747;NM_001099745;NM_001099744			chr8	109603152	109603154	-
cg24374538	19	2.65097e-43	2.29309e-37	0.855	0.720878	0.989122	44.4743	27.3998	17.0744	RPS9	TSS1500	50644109	ATCACTCAAACCCAAAAAATTAATCAAAACCTCAATAAACCAAAATCACA	0061687545	I	C	Grn	GGAGGTGGGAGGATCGCTCGAGCCCGAGAGGTTGGTCGGGGCCTCAGTGAGCCGAAATCA[CG]CCACTGCACTCCAGCCTGGGCGACGGAGCGAGACCCTGTCTCAGAAAGAAAAAGAAAAAC	37	54704434	ATCGCTCGAGCCCGAGAGGTTGGTCGGGGCCTCAGTGAGCCGAAATCACG	R	NM_001013	chr19:54704584-54705204	N_Shore	chr19	54200565	54200567	+
cg09964116	17	2.7059e-43	2.3406e-37	0.755	0.580092	0.929908	67.1306	50.0735	17.0571	CDK3;MIR4538;TEN1-CDK3	5'UTR;Body;Body	44757548	AAAAAAACCCCCTAACCCCCTTAAAATCCRAACTAAACTAAATAAAAAAC		II			TGGGCTGGGTGAAGGGGGCCCCCTGACCCCCTTGGGGTCCGGGCTGGGCTGGGTGAGGGG[CG]GTTTCCGACCCCCAGCCAGGTTCCCAGGCAGGATGAGCTGGGGTTGGGGTGGCTAGGCCG	37	73997308	CGCCCCTCACCCAGCCCAGCCCGGACCCCAAGGGGGTCAGGGGGCCCCCT	R	NM_001258;NR_130467;NR_037709			chr17	76001226	76001228	+
cg21982482	11	2.74308e-43	2.37276e-37	0.73	0.547093	0.912907	78.8657	61.8201	17.0455	UBE4A;UBE4A	Body;Body	87719166	TCATAAATCAACTTTATCCAAATTCCTTAAATTTATTTTTAACTTTTATC		II			TTACTTGTGTTTCATGAATCAGCTTTGTCCAGATTCCTTAAATTTGTTTTTAACTTTTAT[CG]TTGTCGTTGTTGTTGAAATGGATTTTCGCTCTTGTCACCTTGGCTGGAGTACAGTGGCAC	37	118247924	CATGAATCAGCTTTGTCCAGATTCCTTAAATTTGTTTTTAACTTTTATCG	R	NM_001204077;NM_004788			chr11	118377208	118377210	+
cg11454165	11	2.74434e-43	2.37385e-37	0.79	0.62767	0.95233	67.605	50.5598	17.0451	FAR1	Body	8765536	CACTATAATACTTTAACACTAAACTATCACCTTATATAATATTAACTAAC		II			TGATTACAAAAGGTTTGATATTATTCCCCCTATTGTCTTTATCTAATATGGAAGTATAAA[CG]TCAGTCAACATTATATAAGGTGACAGTTCAGTGCCAAAGCATTACAGTGTGTTTTGCCTG	37	13723178	CGTCAGTCAACATTATATAAGGTGACAGTTCAGTGCCAAAGCATTACAGT	F	NM_032228			chr11	13701630	13701632	-
cg15897613	1	2.78447e-43	2.40857e-37	0.795	0.634606	0.955394	81.6221	64.5892	17.0329	LUZP1;LUZP1	Body;Body	22600174	AAATATATAATAATACTACTTATCACTTTATTTAACCCTAATTTAAAAAC		II			TGCTGTCAGATGGATATATAGTAATGCTACTTGTCACTTTGTTTGGCCCTGGTTTGGAGA[CG]GGTTTCTGTTTCTCCAACGTAGTCTCTGTTCCAGATCCTCCCATGATTTTTTTCACATCC	37	23418405	GATATATAGTAATGCTACTTGTCACTTTGTTTGGCCCTGGTTTGGAGACG	R	NM_001142546;NM_033631			chr1	23091911	23091913	+
cg04617251	11	2.80689e-43	2.42796e-37	0.92	0.822534	1	34.1063	17.0803	17.0261	CNTN5;CNTN5	TSS200;TSS200	9757208	TTCCCAATATAACCAACTACAACATAAAAAAACAAAACTACAAAAAAACA	0006806172	I	A	Red	CGCCGCACCTACTTCCCAATATAACCAACTACGGCGTGGGGGAGCGGAACTGCGAGAAGG[CG]GCAGCCAAAGTGCCATTAAAGCTCGGGGCGGAGAGGATGCGTTACCTGGGTCCCGTCTGC	37	98891756	TTCCCAATATAACCAACTACGGCGTGGGGGAGCGGAACTGCGAGAAGGCG	R	NM_175566;NM_014361	chr11:98891543-98891821	Island	chr11	99021025	99021027	+
cg27197276	15	2.81426e-43	2.43433e-37	0.795	0.634606	0.955394	71.3153	54.2914	17.0238	C2CD4A	TSS1500	5758877	AAATAAACTAATAAACATTTACTCTCTTCTATAATAATAATATTATATCC		II			TTACTTTGAATGAATGAACTAATGAGCATTTGCTCTCTTCTGTAATAATAATATTATATC[CG]ACATTGTGTATGTCATGCCCTATGCTGAACTCTTCATATTCACCATCTTACTTTATACTC	37	62357710	CGGATATAATATTATTATTACAGAAGAGAGCAAATGCTCATTAGTTCATT	R	NM_207322	chr15:62359827-62360995	N_Shelf	chr15	62065510	62065512	+
cg10372833	2	2.84267e-43	2.45891e-37	0.67	0.471	0.869	75.4755	58.4602	17.0153	HDAC4	Body	2736262	ATTTCACATATAACTCCCATCATAATACATTTCTACTAAAATATCCTAAC		II			ATTGCCCTTTCATCAGATTCGTACCAGTGATTTCCAAGAAATACAACGAGGAACCACATA[CG]CCAGGATACTCCAGCAGAAATGTACCATGATGGGAGCCACATGTGAAATTTACAATTTCC	37	240081784	CGCCAGGATACTCCAGCAGAAATGTACCATGATGGGAGCCACATGTGAAA	F	NM_006037			chr2	239160087	239160089	-
cg05003666	11	2.86782e-43	2.48066e-37	0.91	0.806143	1	41.446	24.4382	17.0079	TUB;TUB	TSS200;Body	73681956	AAACCCTAAACCAACCAAAAAATAAAATCTCTACAAAACAAAACAAAACA	0051613177	I	A	Red	AGGGCGCTCCGCAGGCCCTGAGCCGGCCGGGGGGTGGGGTCTCTGCGGGGCGGGGCGGGG[CG]GGGCGAGGGAGAAGGGGCAGGCCGCCGCTGCCACGCAGTACTCCCGCCTTGGCGCCAGAG	37	8102717	CGCCCCGCCCCGCCCCGCAGAGACCCCACCCCCCGGCCGGCTCAGGGCCT	R	NM_177972;NM_003320	chr11:8102358-8102913	Island	chr11	8081169	8081171	+
cg02433460	17	2.87019e-43	2.48271e-37	0.74	0.560198	0.919802	62.6859	45.6788	17.0072	KRTAP1-1	TSS1500	34656979	TTATATAAAACTACTTTATATTTTTTAAACTAATAAAATTATCCTCTCTC		II			CATGATTGCCCTTATGTAAGACTGCTTTGTATTTTTTAGACTAATAAGATTATCCTCTCT[CG]ATATAATCTTATTAGCCAGATAGAAACTCTGATAAACTCTATATTCATAGAAATTCATAG	37	39198137	CGAGAGAGGATAATCTTATTAGTCTAAAAAATACAAAGCAGTCTTACATA	R	NM_030967			chr17	41041884	41041886	+
cg02492835	1	2.87568e-43	2.48746e-37	0.895	0.782145	1	74.7486	57.743	17.0056	KIF26B	Body	69759821	ATAATTAAATCTAATATTTCCCAAACAACTATATATAAAACTATAAAATC		II			AGTGAAGGTGGCGCCCCAGAGGCCACTCCTGGGAGAAACCTCATCCCCTCCCTCCTTCTG[CG]ACTTCACAGCCTCACACACAGTTGTCTGGGAAACATCAGATCTAACCACCTCGAGCCTTG	37	245508613	TGGTTAGATCTGATGTTTCCCAGACAACTGTGTGTGAGGCTGTGAAGTCG	F	NM_018012			chr1	245345310	245345312	-
cg16136385	11	2.87571e-43	2.48749e-37	0.905	0.798071	1	46.1288	29.1233	17.0055	CKAP5;CKAP5	5'UTR;5'UTR	75712282	ACTAAAATCCAAACAAAATCAACAAAAATACCCAACAAACAACAACAACA	0019641895	I	A	Red	GAGGTCAGGGAAGCTAAGGTCCGAGCAGGATCAGCAGGAATACCCGGCAGGCGGCGGCGG[CG]GCGGCAGCAGCATTGGTGCTGCGGTCCGCTGGGAAACGCCTCCTCCGAGGGCGGGGCCCG	37	46848389	CGCCGCCGCCGCCTGCCGGGTATTCCTGCTGATCCTGCTCGGACCTTAGC	R	NM_014756;NM_001008938			chr11	46826837	46826839	+
cg10917293	12	2.88448e-43	2.49508e-37	0.82	0.669842	0.970158	70.9013	53.8983	17.003	EFCAB4B;EFCAB4B;EFCAB4B	5'UTR;5'UTR;5'UTR	45735277	AAAACACAATACAATTTAATTAAAAATAACTTCTATAACATCTACTAATC		II			TCAAGAAAGACATGTGTAATAATGGCCAAATTAGTATTATCTTCCCCCAGCCCTCACCCA[CG]ACCAGCAGATGCCACAGAAGTCACTCTTAACTAAATTGCACTGTGCTCCCAGCTGGATTC	37	3841539	GAGCACAGTGCAATTTAGTTAAGAGTGACTTCTGTGGCATCTGCTGGTCG	F	NM_001144959;NM_032680;NM_001144958			chr12	3732372	3732374	-
cg14172633	1	2.89772e-43	2.50653e-37	0.92	0.822534	1	51.0145	34.0155	16.9991	HMCN1	TSS200	44730949	AAATTAAAAACCTCAATCACTAACCCAAACAAAAAACAACAACAACAACA	0049681579	I	A	Red	GCAAACAGTGGAAAGTTGGGAACCTCAGTCGCTGGCCCAGGCGGAGAGCAGCGGCGGCGG[CG]AGGGCAGCGGGATTCGGGCCGCGGCGCCGCAGGCTCAGAGCTGCCCCCGGGGCATGGACC	37	185703557	CGCCGCCGCCGCTGCTCTCCGCCTGGGCCAGCGACTGAGGTTCCCAACTT	R	NM_031935	chr1:185703458-185703662	Island	chr1	185734424	185734426	+
cg14035787	8	2.91948e-43	2.52535e-37	0.755	0.580092	0.929908	68.5536	51.5608	16.9928	POU5F1B	1stExon	66688991	AAATTAAACCAAACTCTAAAATATAAAAAATTCCCCCTTACCCCCCACCA	0035733147	I	T	Red	GAATCGGGCCGGGGGTTGGGCCAGGCTCTGAGGTGTGGGGGATTCCCCCTTGCCCCCCGC[CG]TATGAGTTATGTGGGGGGATGGCGTACTGTGGGCCTCAGGTTGGAGTGGGGCTAGTGCCC	37	128428308	CGGCGGGGGGCAAGGGGGAATCCCCCACACCTCAGAGCCTGGCCCAACCC	R	NM_001159542			chr8	127416062	127416064	+
cg01986502	4	2.92925e-43	2.5338e-37	0.935	0.847836	1	28.6804	11.6905	16.9899	JADE1;JADE1;JADE1;JADE1;JADE1;JADE1;JADE1;JADE1;JADE1;JADE1	TSS1500;1stExon;1stExon;5'UTR;5'UTR;5'UTR;5'UTR;5'UTR;5'UTR;5'UTR	7784928	ACAAAAAACAAAACTAAAAACACAACTACTACTCAAAATAACAAAACACA	0010720597	I	A	Red	GCCCGCCTTCGGGCAGGAGGCGGGGCTGAGGACGCGGCTGCTGCTCAAAGTGGCGGAGCG[CG]GCGGCGGGAGGCAGGTGCACGGCACCCGCCAGTGGGGGTGCCTCAACTTCCGCGGGCGTT	37	129732461	GCAGGAGGCGGGGCTGAGGACGCGGCTGCTGCTCAAAGTGGCGGAGCGCG	R	NM_001287443;NM_001287442;NM_001287441;NM_024900;NM_001287437;NM_199320;NM_001287439;NM_001287440;NM_001287441;NM_001287442	chr4:129732322-129733985	Island	chr4	128811305	128811307	+
cg04941127	11	2.94835e-43	2.55032e-37	0.865	0.735871	0.994129	35.6879	18.7035	16.9844	ST5	5'UTR	25744556	AAAAAAATAAACTACTAAAACCCAACAAAAAAAAACACTCAAAAACACCA	0084633469	I	A	Red	CCACCCAAGACAGAGAGGGTGGGCTGCTGGAGCCCGGCGGAGGGGAGCGCTCGGAGGCGC[CG]GAGGCAGCGAGAAAGCCGCGCCGAGAGTGTGCGAGGGAGGGTGGGGGACAGGGGTGAGGG	37	8892760	CGGCGCCTCCGAGCGCTCCCCTCCGCCGGGCTCCAGCAGCCCACCCTCTC	R	NM_005418	chr11:8892072-8892794	Island	chr11	8871212	8871214	+
cg03646270	6	2.96771e-43	2.56707e-37	0.74	0.560198	0.919802	54.7973	37.8184	16.9789	RANBP9	Body	79790447	AAACATTACTTACATAACTATTAATAAATACATAATTTATAATAATCTAC		II			GTGGTACTATGTGTTTACCAAGAGCAATGAACATGAAGATTTTTCAGATCAATATGTCAA[CG]TAGATCATCACAAATTATGCATTTATTAACAGTTATGTAAGTAATGTTTGTGCCTAACAT	37	13667368	AACATTACTTACATAACTGTTAATAAATGCATAATTTGTGATGATCTACG	F	NM_005493			chr6	13667135	13667137	-
cg18669948	10	2.97153e-43	2.57038e-37	0.795	0.634606	0.955394	73.1625	56.1847	16.9778	PTCHD3	1stExon	35652206	CCRTCCAATTTACTAACTTCTACAAAAATAACTAAATCCAACAATAAATC		II			CCTGCACCGCGCCGTCCAGTTTGCTGACTTCTGCAAAGGTAGCTGGGTCCAGCAGTGAGT[CG]CTGTAGGAGACCACCAGAAGCGAGACGAAATTGGCTTCGGTGCTCCTCCTGGAGGCGGAG	37	27702528	CGTCCAGTTTGCTGACTTCTGCAAAGGTAGCTGGGTCCAGCAGTGAGTCG	R	NM_001034842	chr10:27702368-27703378	Island	chr10	27413598	27413600	+
cg15620385	12	2.99027e-43	2.58658e-37	0.89	0.774284	1	31.5287	14.5563	16.9724	ITPR2	TSS200	51636193	AACCAATCAAAAAACAACAACCAAAAACAAAACTAAACCAAAACAAAACA	0065627898	I	A	Red	AGGTGGGGGGGCGGCCAATCAGGGAGCAGCGGCCGGGGGCGGAGCTGGGCCGGGGCGGGG[CG]ACCCTCGGGAGGCCGGGCCACCCGGGAAGCCTCTGCTGCCGCCGCACCGGCCCGCGCGGG	37	26986279	CGCCCCGCCCCGGCCCAGCTCCGCCCCCGGCCGCTGCTCCCTGATTGGCC	R	NM_002223	chr12:26985453-26986304	Island	chr12	26833345	26833347	+
cg09154103	6	2.99797e-43	2.59324e-37	0.75	0.573428	0.926572	70.8952	53.9249	16.9703	SOGA3;KIAA0408	3'UTR;5'UTR	2806450	CCTTTCTAAAACCAAACAACAAAATTATAATAAACAAAATAATTAAATAC		II			AAGTTTTTTTCCCTTTCTGAGACCAGACAGCAAAATTATAGTGGACAAGATGATTAAATG[CG]CATGTGAGATGTAATCATCCCTTTAACCACTTACTCTAAAAATAGATTTTTTCATGAATA	37	127775491	CTTTCTGAGACCAGACAGCAAAATTATAGTGGACAAGATGATTAAATGCG	R	NM_001012279;NM_014702			chr6	127454345	127454347	+
cg03392090	7	2.99814e-43	2.5934e-37	0.775	0.607075	0.942925	60.0841	43.1139	16.9702	NDUFB2	Body	71806919	AATATACTAATAACTCTAAACAAAAAACTTTAAACAATAAATTTAAATAC		II			CTTATGGACTCTGTGCCACAACTTGTCAAGTGTCTGAATGAAAAGAAGAAAAAAGAAACA[CG]TATTCAAACTTACTGTTTAAAGTTCTTTGTTCAGAGCCATTAGCATATTTAATAGGATTT	37	140402153	ATATGCTAATGGCTCTGAACAAAGAACTTTAAACAGTAAGTTTGAATACG	F	NM_004546			chr7	140702352	140702354	-
cg25028313	18	3.02389e-43	2.61566e-37	0.835	0.691456	0.978544	74.9851	58.0221	16.963	LOC643542	Body	7706577	CATACAAATAAAATCCTCTTACATCTTCTCTCTCCTTTTAACTTTAAAAC		II			TAATTTCCAGTTTGCATTCTACAAAAGACCAAGCTCTACCTGTAAGTATTACAATGTCTA[CG]TTTTAAAGTTAAAAGGAGAGAGAAGATGCAAGAGGATTTTACTTGCATGAAGGAGTGGAG	37	65451348	ATGCAAGTAAAATCCTCTTGCATCTTCTCTCTCCTTTTAACTTTAAAACG	F	NR_033921			chr18	67784110	67784112	-
cg21604034	20	3.03249e-43	2.6231e-37	0.655	0.45263	0.85737	73.6269	56.6664	16.9605	PHF20	Body	42619881	ACAAATAAATAAAAACATCAAAATTTATCTATATCTTACTAACTAATTTC		II			TTTTAGCTCCTACAAATAGGTGAGAACATCAAAGTTTGTCTATGTCTTGCTAGCTAGTTT[CG]TCATGTATTGGTGACACCTGTGACAAATAATCACCTTTATTTTGTAATTACCAGGAATAA	37	34444158	CAAATAGGTGAGAACATCAAAGTTTGTCTATGTCTTGCTAGCTAGTTTCG	R	NM_016436			chr20	35856235	35856237	+
cg05578152	5	3.0351e-43	2.62536e-37	0.805	0.648587	0.961413	70.9803	54.0204	16.9598	PKD2L2;PKD2L2;PKD2L2;PKD2L2	Body;Body;Body;Body	53786127	TTTATAATTACTACATTAATTAATCAATATATATACTCCAATCTATCTAC		II			CAGTGCACAGGAAGGTTCAGCAATACAAATTTTGTGGTACAAAGGGCTTGTTTTTGGATA[CG]TAGACAGACTGGAGTACACACATTGACTAACCAATGCAGTAATTACAAAGAGGGGGTTTT	37	137270997	CGTAGACAGACTGGAGTACACACATTGACTAACCAATGCAGTAATTACAA	F	NM_001258449;NM_001258448;NM_001300921;NM_014386			chr5	137935307	137935309	-
cg24930416	2	3.03567e-43	2.62586e-37	0.82	0.669842	0.970158	55.6157	38.656	16.9597	SGOL2;SGOL2;SGOL2	TSS1500;TSS1500;TSS1500	57798907	ACAACTACATTTTAAAAATATATTATTCACCTTATATTCCATATCAATTC		II			TTCTTTGTAGTTTCTCCAAATTCTTTGTAAAAATTATGAAAGTAATTTGCGAAAAATAAG[CG]AATTGACATGGAATATAAGGTGAATAATACATTTTTAAAATGTAGTTGTGTATAATGGAA	37	201390305	CAACTACATTTTAAAAATGTATTATTCACCTTATATTCCATGTCAATTCG	F	NM_001160046;NM_001160033;NM_152524	chr2:201390685-201391217	N_Shore	chr2	200525581	200525583	-
cg19211149	12	3.05506e-43	2.64263e-37	0.835	0.691456	0.978544	38.272	21.3178	16.9543	PARP11	Body	25746250	CACCATTATATAAAAAACAAATCCAATAAATAACCAAACAAAACAAAACA	0082683580	I	A	Red	GGGGAAGCAGTTCCGGTGACCCCCTCCCGCCCCTCTCTCATCAACCCCGCCCCCTGGGCC[CG]CCCCGTCCCGCCCGGCTACTCACTGGATTCGCTTCCCACATAACGGTGACAAAATCGAGC	37	3982353	CGCCCCGTCCCGCCCGGCTACTCACTGGATTCGCTTCCCACATAACGGTG	F	NM_020367	chr12:3982246-3982708	Island	chr12	3873186	3873188	-
cg21623633	19	3.05693e-43	2.64425e-37	0.845	0.706077	0.983923	44.5288	27.5751	16.9537	CD97;CD97;CD97	TSS1500;TSS1500;TSS1500	31711575	AACCTACTTTCAAAAACCCTCTACTAAAATTTCCACCATATAACTCTAAC		II			CGCCCGGCTGCCACACCTTCCCCTCAGAGCAGCCAGCCCCAACACAGAGGCCAAAGGGTT[CG]TCAGAGCCACATGGTGGAAACTCTAGCAGAGGGTTTTTGAAAGCAGGTTGCACTTCATTC	37	14492003	CGTCAGAGCCACATGGTGGAAACTCTAGCAGAGGGTTTTTGAAAGCAGGT	F	NM_001784;NM_078481;NM_001025160			chr19	14381190	14381192	-
cg06724594	10	3.08448e-43	2.66807e-37	0.675	0.47718	0.87282	83.6761	66.7299	16.9461	ACSL5;ACSL5;ACSL5	5'UTR;5'UTR;Body	44617170	ATTTCAAATTAAACAATACACATCAAATATTACCTTCCCACTAAAACTAC		II			TAAGTGTGCATATTTCAGATTAAACAGTACACATCAAGTGTTACCTTCCCACTGAGACTA[CG]CTACGCCTCCCTAATTAAAACTCATCCACCAGGCGCGGTGGTTCATGCCTGTAATCCCAG	37	114143641	TTTCAGATTAAACAGTACACATCAAGTGTTACCTTCCCACTGAGACTACG	R	NM_203379;NM_203380;NM_016234			chr10	112383882	112383884	+
cg20753294	5	3.10841e-43	2.68878e-37	0.785	0.62077	0.94923	38.5324	21.5928	16.9396	NR3C1;NR3C1;NR3C1;NR3C1;NR3C1;NR3C1;NR3C1;NR3C1;NR3C1;NR3C1	1stExon;5'UTR;5'UTR;5'UTR;1stExon;5'UTR;5'UTR;5'UTR;5'UTR;1stExon	75617219	AATTATTTATCTCAACTACAACAAAAACTACAAACAATAACAAACAAACA	0057747878	I	A	Red	CGGGGGAGCGAGCGCGCCCCGGCCCCCTCCCGCCTCGCTTCTTACCTCTGGCAGAGGAGC[CG]CTCGCCCGCCACCGTCCGCAGTTCCCGCCGCAGCCGAGATAAACAACTTAGCTTGTGAAC	37	142782791	AGTTGTTTATCTCGGCTGCGGCGGGAACTGCGGACGGTGGCGGGCGAGCG	F	NM_001020825;NM_001020825;NM_000176;NM_001018075;NM_001024094;NM_001018074;NM_001018076;NM_001018077;NM_001024094;NM_000176	chr5:142782071-142785071	Island	chr5	143403225	143403227	-
cg13390998	8	3.10959e-43	2.68979e-37	0.91	0.806143	1	25.7328	8.79355	16.9393	NFKBIL2	TSS1500	43795127	CRAAATTCACACACACAACCTACTCACAAACRCAACTATTAAAAACRAAC		II			CCAATTCCTCCCGAAATTCACACACACAGCCTGCTCACAGGCGCAACTATTAAAAACGAA[CG]TAGTGTCCAGATAGACTGACGATAAATTCACGAGCATTTGGCTGTGGGGACGTAATAAGG	37	145670370	CGTTCGTTTTTAATAGTTGCGCCTGTGAGCAGGCTGTGTGTGTGAATTTC	R	NM_013432	chr8:145669110-145670460	Island	chr8	144444986	144444988	+
cg26752465	11	3.14211e-43	2.71792e-37	0.78	0.613905	0.946095	66.4612	49.5308	16.9304	QSER1	Body	86695176	TTACATTCTTAAAATCTAAATACCTATAAAATAAAAACTAAATACTATTC		II			TTACAATTTGATTTCATTCAAAGTGACTGGTATGTTTTTTCAAAATGAAGGCCAAACTGA[CG]AACAGCACTCAGCCCCTACTTCACAGGCACCCAGATCTCAAGAATGTAATGAAACCAAAA	37	32960760	TACATTCTTGAGATCTGGGTGCCTGTGAAGTAGGGGCTGAGTGCTGTTCG	F	NM_001076786			chr11	32939213	32939215	-
cg10433805	1	3.22136e-43	2.78648e-37	0.83	0.68421	0.97579	84.2835	67.3743	16.9093	TRIM67	Body	82637890	CTTTATAAATAAACTCTTCTTCTAAAATTCTTTAAAAACCATAATAAATC		II			AATTCTTTTTTCTTTATAGATAAGCTCTTCTTCTGGAGTTCTTTGAGAGCCATGGTAAAT[CG]AAGAGCCTTAAAAGAAAATCTCACTGATACTCCAGGAGTACTATTCCCACTGAGTCAGCA	37	231302931	TTTATAGATAAGCTCTTCTTCTGGAGTTCTTTGAGAGCCATGGTAAATCG	R	NM_001004342	chr1:231297812-231299777	S_Shelf	chr1	231167184	231167186	+
cg15468923	19	3.25147e-43	2.81252e-37	0.685	0.489627	0.880373	71.9798	55.0785	16.9014	URI1;URI1;URI1	Body;Body;Body	39775191	AAACACTTTATTTCTTAAATAAAATATTCACACAACTTTTTCTTACATAC		II			CCCTATTTCCAAAACACTTTGTTTCTTAAATGGAATATTCACACAACTTTTTCTTACATG[CG]TGAGTTATGATGAATTTTTTTTAAAGTCAACAATAGTTGATTGAAAGTAACTCCTATAAC	37	30494522	CGCATGTAAGAAAAAGTTGTGTGAATATTCCATTTAAGAAACAAAGTGTT	R	NM_001252641;NR_045557;NM_003796			chr19	30003614	30003616	+
cg06951157	9	3.30025e-43	2.85471e-37	0.93	0.839295	1	34.203	17.3142	16.8887	ST6GALNAC4;ST6GALNAC4	TSS200;TSS200	44618954	AACTAAAAACTAATCCACACAACCAAAAACAAAAAACAAAACCAAAACCA	0071656839	I	A	Red	CCGGGCCGACTGGGCTGGAAGCTGATCCGCGCGGCCAGAGGCAGGGGGCGGGGCCGGGGC[CG]GGGCCGGCGAGGAGGGGCGGAGACTCGCGCGCCGGGGGCGGGGCCTGCGCGCCGCAGGCG	37	130679334	CGGCCCCGGCCCCGCCCCCTGCCTCTGGCCGCGCGGATCAGCTTCCAGCC	R	NM_175039;NM_175040	chr9:130679120-130679612	Island	chr9	127917054	127917056	+
cg20490900	1	3.31387e-43	2.8665e-37	0.82	0.669842	0.970158	77.1416	60.2564	16.8852	SSU72	Body	81763933	ATATTTCACRTACACTAAATAAACACATCTTCTCTATATATATAAATAAC		II			CTCCGAAGATGAGTAGAGGAAGCAAAAGAGCCCAAGGGCACCCTGCTGCGCCACCACACA[CG]TCACCCACACACACAGAGAAGATGTGCTCATCTAGTGTACGTGAAACACCTGAGTCCCCT	37	1502606	CGTCACCCACACACACAGAGAAGATGTGCTCATCTAGTGTACGTGAAACA	F	NM_014188			chr1	1567225	1567227	-
cg15763218	17	3.35601e-43	2.90295e-37	0.775	0.607075	0.942925	62.0184	45.1439	16.8745	PRPSAP1	Body	45644868	AAATATACCTCACATCTATATATCAATTATCCAATATATACCAATAATTC		II			AAGGTTGAATATTTATTCTGTCATAACCATTCTAAGATCTTAATCTTCTTTACCAACCAA[CG]AACCACTGGCACACATTGGATAACTGACACACAGATGTGAGGCATATTTAATTTGGGAGG	37	74314653	CGAACCACTGGCACACATTGGATAACTGACACACAGATGTGAGGCATATT	F	NM_002766			chr17	76318571	76318573	-
cg18182621	1	3.37959e-43	2.92334e-37	0.825	0.677006	0.972994	75.8232	58.9547	16.8685	RNF2	5'UTR	12727535	TTATTAATATATTTCCATTAACACAAAAAAATATTACTATAACTTCTTAC		II			AAAAGTAGAACTTGTTAGTATATTTCCATTGACACAAGGGAATGTTACTGTGACTTCTTG[CG]TTGCCACTTGCTAAAGCTAACATTGGAACTTGATGAACATTTCTCTACCCAGGAAAGGAT	37	185029162	CGCAAGAAGTCACAGTAACATTCCCTTGTGTCAATGGAAATATACTAACA	R	NM_007212			chr1	185060029	185060031	+
cg09876447	6	3.44298e-43	2.97818e-37	0.835	0.691456	0.978544	58.2826	41.4298	16.8527	MUC21	TSS1500	60682199	CATTCCTTCTTTCCAACTTCCTCTCTCTCRCTATATAATCTATACAAACC		II			GTCACCTCCTCCATTCCTTCTTTCCAGCTTCCTCTCTCTCGCTATATGATCTGTGCAAAC[CG]GCTCCCCTTCTCCTTCGGCCACGAGTGGAAGCTTTTTGAAGCCCTCACCAGTGCAGACGT	37	30950282	ATTCCTTCTTTCCAGCTTCCTCTCTCTCGCTATATGATCTGTGCAAACCG	R	NM_001010909			chr6	30982504	30982506	+
cg09379443	12	3.44593e-43	2.98073e-37	0.79	0.62767	0.95233	67.8975	51.0455	16.852	CLEC1B;CLEC1B;CLEC1B;CLEC1B	Body;Body;ExonBnd;ExonBnd	35688877	TTATTACAAAATTCCTATACRATTTTCATTCTCACCTTATAAATAATTAC		II			CGCTTTGCTAATTGTTGCAGAGTTCCTGTGCGATTTTCATTCTCACCTTGTAGGTAATTG[CG]CTGCATGACAGCTAGGTTTAAAAAGTAAATAATAATAATTTGTAATTAGAACCATAGAAA	37	10149866	TGTTGCAGAGTTCCTGTGCGATTTTCATTCTCACCTTGTAGGTAATTGCG	R	NM_016509;NM_001099431;NM_016509;NM_001099431			chr12	9997266	9997268	+
cg10015665	6	3.52688e-43	3.05075e-37	0.705	0.514869	0.895131	70.9943	54.162	16.8323	MOXD1	Body	7750192	TTTACTACTAACTAATTATCAAACTTTTTTTATATAAATACAAACTTTAC		II			TGTGCCTTTCCTTCCTTGGAAAAATTAAAAGAGGGACTATAGCACTATGAAATGTCTTAC[CG]CAAAGTTTGCATTTATACAAAAAAAGTTTGATAACTAGTTAGCAGCAAAGCCAGAATCAG	37	132696243	TTGCTGCTAACTAGTTATCAAACTTTTTTTGTATAAATGCAAACTTTGCG	F	NM_015529			chr6	132375103	132375105	-
cg21140145	8	3.61211e-43	3.12447e-37	0.835	0.691456	0.978544	40.8967	24.0847	16.8119	ZC2HC1A	TSS1500	42744230	TCTTAACCTACCTTAACCCTATACTTTATCATCCATAAACCAAAACAATC		II			GTCAGGTTGTAGGTTAATTCCCCAACTCAAACTTCCCCGATCAAACATTGTCAGGCCAGG[CG]ACTGTTTTGGTTTATGGATGATAAAGTATAGGGCCAAGGTAGGCCAAGAGTAGAAGACAG	37	79577641	CTTGGCCTACCTTGGCCCTATACTTTATCATCCATAAACCAAAACAGTCG	F	NM_016010	chr8:79578112-79578667	N_Shore	chr8	78665405	78665407	-
cg02867426	15	3.63099e-43	3.14081e-37	0.81	0.655633	0.964367	62.2765	45.469	16.8075	AP3B2;AP3B2;AP3B2	Body;Body;Body	1723897	AACTCTAACTAACCTCTAAACAAAATCCTTCCAAAAATACTTCTAAAATC		II			TGGCTGGCTCTGGCTCTGGCTGGCCTCTGGGCAAGGTCCTTCCAGAGATGCTTCTGGGGT[CG]TGTCTTCCTCCTGGGCCTGCAGCCACCGAAGCTCCTCAGGCTCCAAGGCCTGGTACCGGA	37	83368451	CGACCCCAGAAGCATCTCTGGAAGGACCTTGCCCAGAGGCCAGCCAGAGC	R	NM_004644;NM_001278512;NM_001278511			chr15	82699698	82699700	+
cg22501454	18	3.65333e-43	3.16013e-37	0.93	0.839295	1	40.9117	24.1095	16.8023	ZNF521	5'UTR	36767525	CAAAAAACAAAACACAAAACAAAAACACAAAAAAAACCAAACAAAAAACA	0031773233	I	C	Grn	CAGCCCTGAAAGAAACTATACTTCCTCGTGGCCGCGCGCCCCTCGGGCCGCGGCGCCTCG[CG]CCCTCCGCTCGGCCTCCCTCGCGCCCTCGCTCCGCGCTCCGCTCCTCGCTCCGGCTCCGG	37	22931003	CGCCCTCCGCTCGGCCTCCCTCGCGCCCTCGCTCCGCGCTCCGCTCCTCG	F	NM_015461	chr18:22930018-22930904	S_Shore	chr18	25351038	25351040	-
cg04933524	19	3.7361e-43	3.23173e-37	0.825	0.677006	0.972994	72.8883	56.1051	16.7832	SHANK1	Body	44772919	TAACATATCCTTAAAATCCAATATATAATTCRCATACATAATACATCTCC		II			CAGCAGCCACCTGCCAGGTACGGACCAGGAGCACTTTAGTTTAAACGTGGCCGGCCCAAA[CG]GAGATGCACCATGCATGCGAACTACACACTGGATTTCAAGGATATGCCATATGAAAACAA	37	51207961	CGGAGATGCACCATGCATGCGAACTACACACTGGATTTCAAGGATATGCC	F	NM_016148			chr19	50704703	50704705	-
cg08793459	17	3.74954e-43	3.24336e-37	0.785	0.62077	0.94923	38.9372	22.1571	16.7801	PTRH2;TMEM49	5'UTR;TSS1500	20695289	CCAATATCATTATTCATTTTCTCRCCAATAAAAACRTTTCTTTTCACCTC		II			AGCGGCCCCTGGGCGGAAGACAGTTTATAAAGGAGAAAATGAAGAAGGTGGGTAATGCAA[CG]AGGTGAAAAGAAACGTTCCTACTGGCGAGAAAATGAATAATGATATTGGTCTCCTTCGCC	37	57784647	CGAGGTGAAAAGAAACGTTCCTACTGGCGAGAAAATGAATAATGATATTG	F	NM_016077;NM_030938	chr17:57784754-57785108	N_Shore	chr17	59707285	59707287	-
cg27432036	17	3.83855e-43	3.32034e-37	0.995	0.971902	1	29.5538	12.7937	16.7601	ZBTB4;ZBTB4;ZBTB4	1stExon;5'UTR;5'UTR	35680249	AAAACTAAAACCAAAACCAAAACTAAAAACAAACAAAACCAAAACAACCA	0001627315	I	A	Red	GCCCACCTGACTGCGATGGCGCCGCGTCCGCCAGGCCCGGCTCATCACCGTGGCCGCCCC[CG]GCCGCTCCGGTTTTGCCCGCCTCCAGCTCCGGCTCCGGCTCCAGCTCCGGCCCTGGCCCC	37	7382829	GGAGCTGGAGCCGGAGCCGGAGCTGGAGGCGGGCAAAACCGGAGCGGCCG	F	NM_001128833;NM_001128833;NM_020899	chr17:7382266-7382710	S_Shore	chr17	7479509	7479511	-
cg02569138	2	3.84328e-43	3.32444e-37	0.71	0.521253	0.898747	70.7781	54.019	16.7591	SMARCAL1;SMARCAL1	TSS1500;TSS1500	82735498	CTAAACACAATAACTAATAACTACAATAATAACRATAATAACAACCRAAC		II			TCATATTTATGCTAAACACAATGACTGATGACTACAATGATGACGATGATGGCAGCCGGG[CG]CAGCGGGTGGGGCTTAAATGGCAAGTATAGCAATACCAGGAATGGATGCCCCGGGGAGAT	37	217276821	CGCCCGGCTGCCATCATCGTCATCATTGTAGTCATCAGTCATTGTGTTTA	R	NM_014140;NM_001127207	chr2:217277037-217277557	N_Shore	chr2	216412097	216412099	+
cg07714622	1	3.85561e-43	3.3351e-37	0.705	0.514869	0.895131	79.4335	62.6772	16.7564	RNU6-79P;NAV1;IPO9-AS1;NAV1	Body;Body;Body;Body	72601973	ATTCTTATAAAAACTCRCCCCAAATAAAAACTTTTAACACCATTTCTATC		II			AAAGTGCCATTGTTCTTATAAGAACTCGCCCCAAATAAAAACTTTTGACACCATTTCTGT[CG]TACATCAGTAGCCTGTTGGTGGTTGTTTGGATTTGTAGATTAGATTATACAGGGTTATTG	37	201743131	CGACAGAAATGGTGTCAAAAGTTTTTATTTGGGGCGAGTTCTTATAAGAA	R	NR_046945;NM_020443;NR_046696;NM_001167738			chr1	201774002	201774004	+
cg25558969	12	3.8787e-43	3.35508e-37	0.735	0.55363	0.91637	51.8431	35.0919	16.7513	CHST11;CHST11	Body;Body	80753373	AAAAACCTTAAATTCAAACCCAAAACAACTTTAACATTCATAACCACAAC		II			AATTGGTCGTGGGGAGCCTTGAATTCAAGCCCAAAGCAACTTTAACATTCATAACCACAA[CG]CATCTGTAATCAGCGGGACTTATCATGAGTTCTTGAGCTGCAAATGGAAACGGTGGAAAC	37	104879525	GGAGCCTTGAATTCAAGCCCAAAGCAACTTTAACATTCATAACCACAACG	R	NM_001173982;NM_018413			chr12	104485746	104485748	+
cg17737409	1	3.88941e-43	3.36434e-37	0.61	0.399026	0.820974	79.7794	63.0305	16.7489	GALNT2	Body	55619866	ATTCATCTTCCTAATATTTCCACACCTCATTCTAAAAAAAAATTTAATCA	0005787298	I	T	Red	GTCAGGTTTTCAGTTCGTCTTCCTGGTGTTTCCGCGCCTCATTCTAGGGGGAGGTTTAGT[CG]TTCCTTTCTCTGCTGTCCCCCAGTAGCTTCCGGCCATTCCTTGTGAAGGAATCTTCCTAA	37	230250010	CGACTAAACCTCCCCCTAGAATGAGGCGCGGAAACACCAGGAAGACGAAC	R	NM_004481			chr1	230114262	230114264	+
cg02342910	2	3.94014e-43	3.40822e-37	0.78	0.613905	0.946095	75.7175	58.9796	16.7379	TTN-AS1;TTN-AS1;MIR548N	TSS1500;TSS200;Body	65680960	ATCCCTAACAAAATAATAATTACTAATATTTATTAAATACTCTACTAAAC		II			TCTGTACTGTGGTCCCTAACAGAATAATGATTGCTGGTATTTATTGGGTGCTCTGCTAAG[CG]CTGTTCTGAGTTTTACAAGTAGTAACTTGTCTAATCGTCACAATAATACTGTGAGGTTGC	37	179387456	TCCCTAACAGAATAATGATTGCTGGTATTTATTGGGTGCTCTGCTAAGCG	R	NR_038271;NR_038272;NR_031666			chr2	178522728	178522730	+
cg05934333	10	4.08031e-43	3.52947e-37	0.84	0.698745	0.981255	72.5581	55.85	16.7081	LOC100188947	TSS1500	38722104	ATAACCCTTATTAACCTTTCTAATATAAATTAAAAATCTATATATAAACC		II			CGTGATCCCCCTGCCTCGGCCTCCCAAAGTGCTGGGATTACAGGCGTGAGCCACCGTGCC[CG]GCCTACACATAGATTTTCAATCCATATTAGAAAGGCTAACAAGGGCCATATTATGTGTAG	37	93372513	TGGCCCTTGTTAGCCTTTCTAATATGGATTGAAAATCTATGTGTAGGCCG	F	NR_024467			chr10	91612755	91612757	-
cg11408224	2	4.12328e-43	3.56664e-37	0.98	0.933163	1	27.6625	10.9634	16.6991	ZFAND2B;ZFAND2B;ZFAND2B	TSS200;TSS200;TSS200	94633102	CTCAAAACAATCTTCCAACTCAACCTTCTAAAACAAAACAAAACAAAACA	0017710230	I	A	Red	ACACCCTCTCGCCTCGGGACAGTCTTCCGACTCAGCCTTCTAGAGCAAGGCGAGGCGGGG[CG]GGGCTCAACCGAGGCCCTCCCCGGCTGCCCGGAGACTGCGCCGGACGCGCCAGCCCTGCG	37	220071435	CGCCCCGCCTCGCCTTGCTCTAGAAGGCTGAGTCGGAAGACTGTCCCGAG	R	NM_001270999;NM_001270998;NM_138802	chr2:220071305-220071759	Island	chr2	219206712	219206714	+
cg02231590	2	4.2002e-43	3.63318e-37	0.71	0.521253	0.898747	75.2053	58.522	16.6833	ITM2C;ITM2C;ITM2C	Body;Body;Body	96644458	TATCTCCTTTTCTCTTTCRAAATTTATCTCRATTTCTCTTTAACCAAAAC		II			CTTTCGAGGTGTGTCTCCTTTTCTCTTTCGAGGTTTGTCTCGGTTTCTCTTTAGCCAGGA[CG]AGTCCGGGTGACCCTGGTGGGCCTTCCTTTCCCTTCTAGGTGTCATCTCCTTCCCTCCCT	37	231737958	CGTCCTGGCTAAAGAGAAACCGAGACAAACCTCGAAAGAGAAAAGGAGAC	R	NM_001012516;NM_030926;NM_001012514			chr2	230873242	230873244	+
cg12609948	1	4.25809e-43	3.68325e-37	0.72	0.534112	0.905888	75.4095	58.7379	16.6716	CAMTA1	Body	18631917	ACTAAATAATACCAATAAATAATATCACATCATATCATAAAAATATTAAC		II			CTTATTAGCCTGCTGGGTGATACCAATGGGTAGTGTCACATCATGTCATGGGGATGTTGG[CG]TTCATAGTCATGGAGACCTTCAGTTAGAGTCTTCTCCTCTTCTTGAGTGAATTGCCCTGA	37	7767865	CGCCAACATCCCCATGACATGATGTGACACTACCCATTGGTATCACCCAG	R	NM_015215	chr1:7764593-7765856	S_Shelf	chr1	7707804	7707806	+
cg03964941	6	4.29977e-43	3.7193e-37	0.825	0.677006	0.972994	36.3832	19.7198	16.6633	HIST1H2BI	TSS200	1775203	ATAACCACAAAAAAATACTAATAAACCCAAACRCCCTCATTATTTACCTC		II			TTCAGACACTAAAAGAACCAATGAGAAACCGAAACTCAGCCAGCCTCATTTGCATATACA[CG]AGGTAAATAATGAGGGCGTTTGGGCTCACCAGCATTTTCCTGTGGTCATTTGACGGTATC	37	26273127	CGAGGTAAATAATGAGGGCGTTTGGGCTCACCAGCATTTTCCTGTGGTCA	F	NM_003525	chr6:26272470-26272696	S_Shore	chr6	26272898	26272900	-
cg07947847	7	4.33586e-43	3.75052e-37	0.89	0.774284	1	79.769	63.1129	16.6562	SEPT7;SEPT7;SEPT7	Body;Body;Body	95799358	TATATCTACTTTAACAATAAATAAAATAATATTCACTTTTTCATACAAAC		II			TCAGTCAAATTAAATACTGTGTATTTCAGACTTAAACCATTGGATATTGAGTTTATGAAG[CG]TTTGCATGAAAAAGTGAATATCATCCCACTTATTGCCAAAGCAGACACACTCACACCAGA	37	35919464	GTGTCTGCTTTGGCAATAAGTGGGATGATATTCACTTTTTCATGCAAACG	F	NM_001242956;NM_001011553;NM_001788			chr7	35879853	35879855	-
cg11601375	12	4.36723e-43	3.77765e-37	0.795	0.634606	0.955394	81.0699	64.4199	16.65	KRT6B	TSS200	32603242	TTACAAATAATAAAATCACACCTACATTATTACAAAAATTATAAAATACC		II			AGGGCTGGGCTTTACAAATAGTGAGATCACACCTGCATTATTACAAAAGTTATGAAATAC[CG]AGATTGCATTTTTCGCTTCCTTTAGTCAGGCAAAATGTTCCTGCCTCCAGCTTTGACTTG	37	52846073	CGGTATTTCATAACTTTTGTAATAATGCAGGTGTGATCTCACTATTTGTA	R	NM_005555			chr12	52452288	52452290	+
cg04382878	11	4.37649e-43	3.78566e-37	0.73	0.547093	0.912907	78.4163	61.768	16.6482	C11orf85;C11orf85	Body;Body	39766946	AACACAAAACTAAATCTAAATACCCTCAATAAATAATATACCTTACTCCC		II			GGGGCTTCTATTACTCTAGGACAGGCCCCCAGACCAGAGGATGGCTAACAAGCACCTCCA[CG]GGAGCAAGGCACATTACCCACTGAGGGCACCCAGACTCAGCTCTGTGCTGCTCTACATAT	37	64707920	CGGGAGCAAGGCACATTACCCACTGAGGGCACCCAGACTCAGCTCTGTGC	F	NM_001300803;NM_001037225			chr11	64940447	64940449	-
cg19975560	3	4.37977e-43	3.7885e-37	0.815	0.662718	0.967282	79.9336	63.286	16.6476	MIR922;KIAA0226;KIAA0226	TSS1500;Body;Body	60649237	AAACACAAAACTCCTTAATTCCCCAAAACCACCCCTATTAACAAAAATTC		II			CCTTCTCGCCACCAAGGCGTGGTGTCCCCTGGGGAGGCCCCGCGAGGTGCTGAGTGGCAC[CG]AACTCTTGCTAACAGGGGTGGCTCTGGGGAATCAAGGAGCCCTGTGTTCAGGCTCACTTG	37	197402207	AACACAGGGCTCCTTGATTCCCCAGAGCCACCCCTGTTAGCAAGAGTTCG	F	NR_030627;NM_014687;NM_001145642			chr3	197675335	197675337	-
cg00981146	10	4.49227e-43	3.88581e-37	0.775	0.607075	0.942925	68.8566	52.2307	16.6259	KCNMA1;KCNMA1;KCNMA1;KCNMA1	Body;Body;Body;Body	41673299	ATTTACAAATTCCCTCTAACTATAAACTAATTTTATAACTTAATATTCCC		II			AGCTTAAGAAAGACAGAATGGCTTAAAAATCAAAGATGAGATGAAGTGGACTGGGGGTCT[CG]GGAACACCAAGTCACAAAATCAGCTTACAGTCAGAGGGAACTTGCAAATGATCTGATTCA	37	79117696	CGGGAACACCAAGTCACAAAATCAGCTTACAGTCAGAGGGAACTTGCAAA	F	NM_001161353;NM_001161352;NM_002247;NM_001014797			chr10	77357937	77357939	-
cg03145930	1	4.49474e-43	3.88795e-37	0.78	0.613905	0.946095	71.0338	54.4084	16.6254	RHOU	TSS1500	92741281	CCAAAAATTTTTTTATACCCCCAATTCCTTCATTTACTTAAAAATAATTC		II			GGCAGAGAGAGAAATGAATCAAAGGGAAACGGAATATTTTTTCAGACATATTAATGTCTC[CG]AATTACCTTTAAGTAAATGAAGGAATTGGGGGTATAAAAAAATTTCTGGAGCATACATGT	37	228870556	CAGAAATTTTTTTATACCCCCAATTCCTTCATTTACTTAAAGGTAATTCG	F	NM_021205	chr1:228870810-228872297	N_Shore	chr1	228734808	228734810	-
cg00365004	6	4.5079e-43	3.89933e-37	0.81	0.655633	0.964367	84.7231	68.1002	16.6229	GSTA2	TSS1500	55749824	TAAATAACTATATTTAAAATTATTTTTCCCTAATATATCATTATACCAAC		II			AGCCCCCCGAAACTAGAAGACGCAGGGAAGGATTCCTGGAAATCACTTCTAATCCAAACA[CG]CTGGCACAATGACACACCAGGGAAAAATAATTTTAAATATAGTTACTTATACGTAATTCA	37	52629311	CGCTGGCACAATGACACACCAGGGAAAAATAATTTTAAATATAGTTACTT	F	NM_000846			chr6	52764512	52764514	-
cg10487352	1	4.52247e-43	3.91194e-37	0.705	0.514869	0.895131	48.0664	31.4462	16.6202	CENPF	TSS1500	66803209	ACCTAATAAAACCTCTTTTAAACTACACRTACCAATCTACTTAATTAAAC		II			ACGACACCGGATAAAGAATGCATGACAAACACAGCACCTAGTATCTATGTCCTAAATTTA[CG]TTTAATTAAGTAGATTGGTACGTGCAGTTTAAAAGAGGTTTCACCAGGCAGCACAGTTCC	37	214776183	CCTGGTGAAACCTCTTTTAAACTGCACGTACCAATCTACTTAATTAAACG	F	NM_016343	chr1:214776256-214776935	N_Shore	chr1	214602839	214602841	-
cg00407962	6	4.53338e-43	3.92137e-37	0.73	0.547093	0.912907	53.0831	36.465	16.6181	TNFRSF21	TSS1500	64785538	AAATAATTCCAACTAAATTATTTCAACTACATACRCCTTTCCATTATTTC		II			TATTTTTTCCGAGATAATTCCAACTAAATTATTTCAGCTACATACGCCTTTCCATTGTTT[CG]GACACGATGATTAAATCAGAGAGCGATGGTGAATAGACCACAGAGCACTTAGATCAACTG	37	47277940	GATAATTCCAACTAAATTATTTCAGCTACATACGCCTTTCCATTGTTTCG	R	NM_014452	chr6:47276455-47277823	S_Shore	chr6	47310203	47310205	+
cg05576754	10	4.53407e-43	3.92197e-37	0.695	0.502189	0.887811	75.3582	58.7403	16.618	CCDC186;CCDC186	ExonBnd;Body	7744158	AAAAATTAATATCTTCCTTTAATTTATCTATTTCTCTAATAAATCTAATC		II			TTTGATGACGTGAGAGTTAATGTCTTCCTTTAATTTGTCTATTTCTCTGATGAGTCTAGT[CG]TTTCGCCTTCCTAAAATAATATCACTAGGTCATATATTTTCATTTATAGAATCAATTAAT	37	115904364	CGACTAGACTCATCAGAGAAATAGACAAATTAAAGGAAGACATTAACTCT	R	NM_018017;NM_018017			chr10	114144604	114144606	+
cg20265572	11	4.56444e-43	3.94824e-37	0.755	0.580092	0.929908	65.1702	48.5579	16.6123	DYNC2H1;DYNC2H1	Body;Body	92693876	AAATACTCCTATACTAAACRCATATATATTTAACATAATTAACTCTTCTC		II			TTAAATGAACAAAGATCAAAAAAGACAAGGGCATTGCATATGGTAAAGGGATCAATGCAA[CG]AGAAGAGCTAACTATGCTAAATATATATGCGCCCAGTACAGGAGCACCCAGATTCATAAA	37	103133873	CGAGAAGAGCTAACTATGCTAAATATATATGCGCCCAGTACAGGAGCACC	F	NM_001080463;NM_001377			chr11	103263143	103263145	-
cg15906479	4	4.62524e-43	4.00083e-37	0.71	0.521253	0.898747	50.895	34.2941	16.6009	LEF1-AS1;LEF1;LEF1;LEF1;LEF1;LEF1;LEF1	Body;1stExon;1stExon;1stExon;5'UTR;5'UTR;5'UTR	83783228	CCRTTTTAAATCTTCTTATTTTCTTCCCTTTCRCTTCRATTTTTCTTCTC		II			GCTGGAGATGTCCGTTTTAGATCTTCTTATTTTCTTCCCTTTCGCTTCGGTTTTTCTTCT[CG]AGGCTCATTTAATCTGCTAGAGAAGGAGGAGGAGCAGAAGATGGGGGCCGAGGAGGAGGG	37	109089614	CGTTTTAGATCTTCTTATTTTCTTCCCTTTCGCTTCGGTTTTTCTTCTCG	R	NR_029374;NM_001130714;NM_001130713;NM_016269;NM_001130714;NM_001130713;NM_016269	chr4:109087747-109090407	Island	chr4	108168457	108168459	+
cg07147272	1	4.65023e-43	4.02245e-37	0.815	0.662718	0.967282	84.5011	67.9048	16.5963	PRPF3	Body	79657429	AAAATTATCAATACCCCCTTAACTACTACACTTTTTATTCTATAATTACC		II			AAACACTTGGAGGAGTTGTCAGTACCCCCTTAACTACTACACTTTTTATTCTGTAGTTGC[CG]ACTGATCCTGGCCTCTTTCAGTATTAGCAGTATCAAGTAGCCTATTTTTCTACTCATTTC	37	150298927	CGGCAACTACAGAATAAAAAGTGTAGTAGTTAAGGGGGTACTGACAACTC	R	NM_004698			chr1	150326468	150326470	+
cg19037373	21	4.65681e-43	4.02814e-37	0.74	0.560198	0.919802	62.2767	45.6816	16.5951	TCP10L	Body	98642362	TTCCRTAAATACAAACTACRAAAATAATATATATAACACTATCTCCACCC		II			CAGGTGCAAGACCGCAGTGCAGAAGCAGGGAGCACGGGAGGCTGCGAGCCCTCAGACTCA[CG]GGTGGAGACAGTGCCACACACATCACCTCCGCAGCCTGCACCCACGGAAACAAAGCCCCC	37	33950668	CGGGTGGAGACAGTGCCACACACATCACCTCCGCAGCCTGCACCCACGGA	F	NM_144659			chr21	32578357	32578359	-
cg22324523	11	4.66814e-43	4.03794e-37	0.735	0.55363	0.91637	63.1385	46.5455	16.593	CASC23	TSS1500	46618541	AAACRTTTAACAATATAAAAACATAACCACAAAATCTTTCCATTCCTCTC		II			ACCTCAGAAGTTACATAGCATCCAGATTAAAGGGGAGGTAACATAGAACTTGTTTCTCAA[CG]AGAGGAATGGAAAGATTTTGTGGCCATGCTTTCATATTGCCAAACGTCCTCCTCCTACAG	37	8038453	CGAGAGGAATGGAAAGATTTTGTGGCCATGCTTTCATATTGCCAAACGTC	F	NR_125366	chr11:8040409-8041558	N_Shore	chr11	8016905	8016907	-
cg26024401	6	4.90223e-43	4.24043e-37	0.945	0.865298	1	83.283	66.7318	16.5512	DCDC2;DCDC2	Body;Body	28709973	ACTCTAAAACCTACCCTATATATCAAAAAATAAATTTCAATCTTCACACC		II			CTGTTCCAAAGACTCTAAAACCTGCCCTATGTATCAAAAGATAAATTTCAATCTTCACAC[CG]TGGGGAGTACAATAATAAACCAAAGTAAAGGGTCAGGTCACATTGTACAAACATATTGTT	37	24330612	CGGTGTGAAGATTGAAATTTATCTTTTGATACATAGGGCAGGTTTTAGAG	R	NM_016356;NM_001195610			chr6	24330383	24330385	+
cg20880305	12	4.91432e-43	4.25089e-37	0.715	0.527668	0.902332	71.9977	55.4487	16.549	B3GNT4;LRRC43;LRRC43	TSS1500;Body;Body	9641120	TACTCCCTCTTTTCCAATTATAAACCTAAAATTAAATTTTCTTTATACAC		II			CAGCTGGATTCTTACAGCTACTTCTGCAGTCAACTGCTTGCAATATGTTGCTGTAATTGA[CG]TGCACAAAGAAAATCCAACCTCAGGCCCATAATTGGAAAAGAGGGAGTATTTTAATAGAC	37	122686856	CGTGCACAAAGAAAATCCAACCTCAGGCCCATAATTGGAAAAGAGGGAGT	F	NM_030765;NM_001098519;NM_152759	chr12:122687800-122689106	N_Shore	chr12	122202308	122202310	-
cg26714735	1	4.97957e-43	4.30732e-37	0.755	0.580092	0.929908	51.2052	34.6675	16.5377	TCHHL1	TSS1500	36669246	TTACTTAATATACAAAACCTTACTTACCTATATTATACTATTTTAAAAAC		II			AAAAAAAATTCTTGCTTGGTGTGCAAAGCCTTGCTTACCTATGTTGTGCTATTTTAAAAA[CG]TGATTGATATTTGCTTTCTAAAGACATTTTTACTATACAAGGAGCTTGAAACCAATAATC	37	152062131	TGCTTGGTGTGCAAAGCCTTGCTTACCTATGTTGTGCTATTTTAAAAACG	R	NM_001008536			chr1	152089654	152089656	+
cg01487803	17	5.01397e-43	4.33708e-37	0.79	0.62767	0.95233	65.8119	49.2801	16.5318	TM4SF5	TSS1500	4801982	ATTAATATCTCCTCCTCTTAAAACCACTACCTATCTCTCAAAATAAACTC		II			TGCTAAATCAAACACCGAGGCTAGCAGGATAGAACGCTCTCATCAATGAGGCCTAGGTCC[CG]AGCCCACCCTGAGAGACAGGCAGTGGCCTCAAGAGGAGGAGACATCAATAATCAAATACC	37	4674220	TTGATGTCTCCTCCTCTTGAGGCCACTGCCTGTCTCTCAGGGTGGGCTCG	F	NM_003963			chr17	4770924	4770926	-
cg21950196	1	5.01707e-43	4.33977e-37	0.895	0.782145	1	33.4264	16.8951	16.5313	GUK1;GUK1	TSS1500;TSS1500	70768886	ATAACCAAACACATAATTCACATCTATAATCCCAACTCTTTAAAAATCCA	0099664960	I	A	Red	GGTTTCCCTATGATCCCCAGGCTGGTCTCCAATTCCTGGCCTCAAGCGGTCCTCCCGGCT[CG]GACTCCCAAAGAGCTGGGATCACAGACGTGAACCACGCGCCCGGCCACATTCCCCAATTA	37	228327428	CGGACTCCCAAAGAGCTGGGATCACAGACGTGAACCACGCGCCCGGCCAC	F	NM_001159390;NM_000858	chr1:228327508-228328560	N_Shore	chr1	228139726	228139728	-
cg20961991	2	5.01895e-43	4.34139e-37	0.735	0.55363	0.91637	75.3089	58.778	16.531	CALCRL;CALCRL	Body;Body	88667453	ATAAATCTTTTACATACCTTTATTCAATTACTAATCCCTCTACTCTTACC		II			GTGTAGAAAAAATAAATCTTTTGCATGCCTTTATTCAATTACTAATCCCTCTACTCTTAC[CG]TAAAATGACAATATTTTAAACAAATATTTTTAGAATGGAACTTCAAAGATGTTTGAACCC	37	188224899	CGGTAAGAGTAGAGGGATTAGTAATTGAATAAAGGCATGCAAAAGATTTA	R	NM_001271751;NM_005795			chr2	187360171	187360173	+
cg16280098	14	5.03308e-43	4.35361e-37	0.885	0.766486	1	33.3278	16.7993	16.5286	PABPN1	1stExon	34703273	TAAAAAACTAAAACCTAAAAAACTACTACTAAAACCCAAACCAAAACCCA	0029642581	I	A	Red	CGGCCTGGAGTCTGAGGAACTGGAGCCTGAGGAGCTGCTGCTGGAGCCCGAGCCGGAGCC[CG]AGCCCGAAGAGGAGCCGCCCCGGCCCCGCGCCCCCCCGGGAGCTCCGGGCCCTGGGCCTG	37	23790882	CGGGCTCCGGCTCGGGCTCCAGCAGCAGCTCCTCAGGCTCCAGTTCCTCA	R	NM_004643	chr14:23790212-23790659	S_Shore	chr14	23321672	23321674	+
cg02626897	2	5.08609e-43	4.39947e-37	0.8	0.641578	0.958422	70.6796	54.16	16.5196	EFEMP1;EFEMP1;EFEMP1	Body;Body;Body	98755233	CTCATATTATAAATCCTACTATTATTATTAAATTAATTTCTACCTTTATC		II			CATGCCACCATCTCATATTATAGGTCCTGCTATTATTGTTAAATTGGTTTCTACCTTTAT[CG]ATTTTTAGTCATATATCTTTCCTCTTTTCCTCAGAGTGCTATCCTACTTCATTAGTGCCG	37	56127942	CGATAAAGGTAGAAACCAATTTAACAATAATAGCAGGACCTATAATATGA	R	NM_004105;NM_001039349;NM_001039348			chr2	55900806	55900808	+
cg09819395	7	5.09488e-43	4.40707e-37	0.83	0.68421	0.97579	74.1775	57.6594	16.5181	HBP1;HBP1	Body;Body	84656975	ACATATATATATTTCRTTTATAAATAATAATACCCCCTCTAATACAAAAC		II			TGCTGTCTTCATACTGAGACTTACTGAGTACATCAAAGTAGAAGAAAGAAATGGATAGGA[CG]CCCTGCATTAGAGGGGGTATTATCATTCACAAACGAAATATACACATGTATATGTATTGA	37	106825908	CGCCCTGCATTAGAGGGGGTATTATCATTCACAAACGAAATATACACATG	F	NM_001244262;NM_012257			chr7	107185462	107185464	-
cg19643545	15	5.09636e-43	4.40835e-37	0.815	0.662718	0.967282	72.7408	56.2229	16.5179	GABRG3	Body	15720142	TTACAAATCCTCTTATAAAATATTACTATACCTATACTAATCAAATTATC		II			TCCAAGACATCTTACAGATCCTCTTATGAAGTATTACTGTGCCTATACTGATCAGATTAT[CG]TTCTCATAATCCATAATTCAAGGACCAATGTAAACGCAAGATCATAGTTTCCTAGGATAT	37	27232624	TACAGATCCTCTTATGAAGTATTACTGTGCCTATACTGATCAGATTATCG	R	NM_033223			chr15	26987476	26987478	+
cg18722852	1	5.1309e-43	4.43823e-37	0.755	0.580092	0.929908	68.2946	51.7825	16.5121	USP24	Body	21632943	TTCAAAATTTATACTCRCAAAACAAAATTATATAAATATATTCCACCAAC		II			CCTTATGTGGATTCAAAATTTATACTCGCAAAACAAAATTATATGAGTGTATTCCACCAA[CG]TCAAGACATGGGAAGTAATATCTTGGGACCCGGGACTGTTTTCTTTTACTCCTGCACCTG	37	55621237	TCAAAATTTATACTCGCAAAACAAAATTATATGAGTGTATTCCACCAACG	R	NM_015306			chr1	55155563	55155565	+
cg03315247	3	5.16072e-43	4.46403e-37	0.91	0.806143	1	32.668	16.1609	16.5071	PARP14	TSS200	29664922	AAAAAATATAAAAACCCATAAAACACAAATAAACTAAAACCACCTTCCCA	0073658863	I	A	Red	CCCGGAGTTAGGAGGGGGTGTGGGAGCCCGTGGAGCACAGGTGAACTGAGGCCGCCTTCC[CG]GGGCGCCGCTGGCCAGCCCCAAAGGGTTACTTTGGCCTTGGCTGTGGGCCGAATGCGAAG	37	122399498	AGGGGGTGTGGGAGCCCGTGGAGCACAGGTGAACTGAGGCCGCCTTCCCG	R	NM_017554	chr3:122399655-122400190	N_Shore	chr3	122680650	122680652	+
cg02981078	12	5.1966e-43	4.49505e-37	0.75	0.573428	0.926572	55.4926	38.9914	16.5012	C12orf29	TSS1500	96755195	ATACTAACTATATACTATTAAAACCAAAAACTTTTTAACATATTATAATC		II			ATTCGTGAAACACGCCGCTTTTTAGAATGCCTCTGAAAGAACAAAGAAGTCACTGGCACT[CG]ACTATAATATGCTAAAAAGTTTCTGGTTCCAACAGCACACAGCCAGCATCAGGTGTTTTC	37	88428011	TGCTGGCTGTGTGCTGTTGGAACCAGAAACTTTTTAGCATATTATAGTCG	F	NM_001009894	chr12:88429105-88429606	N_Shore	chr12	88034233	88034235	-
cg17877237	13	5.21979e-43	4.51512e-37	0.795	0.634606	0.955394	65.1459	48.6485	16.4973	EEF1DP3	Body	95747935	TACCCTACCTCCCATCCCCCTTAAATAATCTCTACTATCAATCTATAAAC		II			CCACTGCTGTCTGCCCTGCCTCCCATCCCCCTTGGATAATCTCTGCTGTCAGTCTGTGAA[CG]CTGCTCCTTCATGTCTCAAGCACACACCAAAGAACATCTCCATGTTTTTGCCTCACTTTT	37	32497491	GCCCTGCCTCCCATCCCCCTTGGATAATCTCTGCTGTCAGTCTGTGAACG	R	NR_027062			chr13	31923353	31923355	+
cg15306924	5	5.2368e-43	4.52983e-37	0.85	0.713454	0.986546	28.2525	11.758	16.4946	MEF2C;MEF2C;MEF2C;MEF2C;MEF2C-AS1	TSS200;TSS200;5'UTR;5'UTR;Body	63654566	TTTACCTCCTTTTTTCCCCCTTTATTTAATTTTATCCTTACCTTTACTTC		II			ATGAAATGTCTTTTGCCTCCTTTTTTCCCCCTTTATTTAATTTTGTCCTTGCCTTTGCTT[CG]CGCTGCCTTTTTCTCTCCGTCTCTCTCTCCCCCACAATCCCAAACCGTTGACTCTTTCCT	37	88179477	TTGCCTCCTTTTTTCCCCCTTTATTTAATTTTGTCCTTGCCTTTGCTTCG	R	NM_001193350;NM_002397;NM_001193347;NM_001131005;NR_109941	chr5:88179866-88180258	N_Shore	chr5	88883659	88883661	+
cg26396864	10	5.26631e-43	4.55536e-37	0.74	0.560198	0.919802	80.4056	63.9159	16.4897	TBC1D12	Body	53701916	AATACATACATATATCAAAACTTCACATTATACCCCATAAATATACATTC		II			TCATTTGTGTACAAGTTTTTGTTTGAACACTTTTTTCTTTCAAGTTTTATTTTTAATTGA[CG]AATGTATATTTATGGGGCACAATGTGAAGTTTTGATACATGTATGCATTGTGGAATAATC	37	96180637	ATGCATACATGTATCAAAACTTCACATTGTGCCCCATAAATATACATTCG	F	NM_015188			chr10	94420879	94420881	-
cg14167761	17	5.26723e-43	4.55615e-37	0.84	0.698745	0.981255	61.5158	45.0263	16.4896	ITGB3	Body	28809240	AAAAATCTAACAAAATAAATACACACAATAAATAAACTATCATCCTAATC		II			GAAATGGAGGCTGAGAGGAGTTAAATGATTCACCCATGGCCACACTATTAGTGGGTGACT[CG]ATTAGGATGACAGTCTACTCATTGTGTGTACCCATTCTGTTAGACCTCCTGTCCCCCAAG	37	45348592	GAGGTCTAACAGAATGGGTACACACAATGAGTAGACTGTCATCCTAATCG	F	NM_000212			chr17	47271225	47271227	-
cg10995206	1	5.32892e-43	4.60952e-37	0.705	0.514869	0.895131	54.109	37.6294	16.4796	MARC2	Body	24604980	TCCTCTATCTATATAAATATAACCATACAATTATATATCTATATAAACCC		II			CTGTATCTACTTCCTCTGTCTGTGTGGATATAGCCATGCAATTGTGTGTCTATATAGACC[CG]TGTGTGTGCGTGTGTGTGTGTGTGTGTACACACATTCGTATGCATCTACGGAGAGAGAGA	37	220948286	CGGGTCTATATAGACACACAATTGCATGGCTATATCCACACAGACAGAGG	R	NM_017898			chr1	220774943	220774945	+
cg01104829	9	5.32979e-43	4.61027e-37	0.89	0.774284	1	88.0302	71.5507	16.4795	DENND1A;DENND1A	Body;Body	36606262	TCTCAATATCAAACAAACAAATTTTTCRATAACCAACTTCTTTCATTTTC		II			TTGATCAAGATTCTCAATGTCAAACAAACAGGTTTTTCGATAACCAACTTCTTTCATTTT[CG]TAAGCACAATAGCACAGTGTGCAACAGTTAGTGAAGCAGGTGGTCCTCGTCGACGTGAAA	37	126370566	CTCAATGTCAAACAAACAGGTTTTTCGATAACCAACTTCTTTCATTTTCG	R	NM_020946;NM_024820			chr9	123608286	123608288	+
cg08566056	10	5.33992e-43	4.61903e-37	0.765	0.593517	0.936483	58.229	41.7511	16.4778	VTI1A	Body	62639168	ATATATAAAACAAAATTTAAATAACTAACACCTAAATATACTATTACTAC		II			TGAAGCTATAAAGGGACAAAAGAAATAAGATCCGTGCCAATTGTGGTTTAGTGAGAAAAA[CG]TAGCAATAGTACATTCAGGTGTTAGTTATTTAAATCTTGCTCCATATATATTACATATCC	37	114526714	CGTAGCAATAGTACATTCAGGTGTTAGTTATTTAAATCTTGCTCCATATA	F	NM_145206			chr10	112766954	112766956	-
cg12990786	16	5.37908e-43	4.65291e-37	0.69	0.495893	0.884107	81.2815	64.81	16.4716	PDXDC2P	Body	4711398	TTATCAAAATAACATATCTTTATATCACTACCACATTACTTATCTAAAAC		II			AGGCAACTGGACAACTTGGTCTTTGGTAAGATCACTTATGATAACAAAGTGAGTCAGCTT[CG]CTTCAGACAAGCAATGTGGCAGTGATACAAAGACATGCTATTTTGACAAATATTATTTTT	37	70077744	CGCTTCAGACAAGCAATGTGGCAGTGATACAAAGACATGCTATTTTGACA	F	NR_003610			chr16	70043840	70043842	-
cg06006512	3	5.43085e-43	4.69768e-37	0.765	0.593517	0.936483	65.8582	49.3948	16.4633	EPHA3;EPHA3	Body;Body	78663529	AAAACTTAAAAAATAATATTCTATAAAATAAATTACAATTTCTTCCATTC		II			TGTTTGGGTGGAAGGCTTAAAAAGTAGTGTTCTGTGAGATAGATTGCAATTTCTTCCATT[CG]CTTTTGTTTCTTCCTTCTTCGTAACCAACCGCCCCTTCTTCTCTACTCCCCCACCACCCC	37	89221147	AGGCTTAAAAAGTAGTGTTCTGTGAGATAGATTGCAATTTCTTCCATTCG	R	NM_182644;NM_005233			chr3	89171996	89171998	+
cg18332724	18	5.47289e-43	4.73405e-37	0.77	0.600279	0.939721	79.2391	62.7824	16.4567	SLC14A1;SLC14A1;SLC14A1;SLC14A1;SLC14A1;SLC14A1	5'UTR;5'UTR;5'UTR;5'UTR;Body;Body	27775571	ATAACTTCAACATTCCACAATTATACCTTCCAAAATCTAATAATTTTAAC		II			CTTATGTGGCTGTGGCTTCAACATTCCACAATTATGCCTTCCAGGGTCTGATGATTTTGG[CG]TTTCCCTGCTTCCCAATTGACCTGGCTGTGCTGTTGGCTGTTCTTGCACACTCAAGGTGG	37	43309187	CGCCAAAATCATCAGACCCTGGAAGGCATAATTGTGGAATGTTGAAGCCA	R	NM_001308278;NM_001308279;NM_001146036;NM_015865;NM_001128588;NM_001146037			chr18	45729221	45729223	+
cg06185885	7	5.5247e-43	4.77887e-37	0.855	0.720878	0.989122	64.451	48.0023	16.4486	SNX8	Body	2761448	TATAATCTAATCTCTTACATCTCCCATATCCTACTTATATATAAATATAC		II			TACAAACAGAGCACGGGCCATCCATCGCTGAGACCCAGGGAACTGCATATGAACCCCCCA[CG]CACACCCACACACAAGCAGGACATGGGAGATGCAAGAGACCAGACCACAAAGGGGAAAAA	37	2338864	CGCACACCCACACACAAGCAGGACATGGGAGATGCAAGAGACCAGACCAC	F	NM_013321			chr7	2299228	2299230	-
cg17340492	19	5.54132e-43	4.79325e-37	0.875	0.751068	0.998932	36.9395	20.4934	16.446	ITGB1BP3	TSS200	67613147	CCCATACCTACCTTATAAATAAAATCATTTAACTAAAAACCAACAAAACA	0032649597	I	A	Red	TCCCTTTACCAGTAGAAGAGAGAAGCAGCAGAGTGTCATTCCTCCCCATTACCCCCTCCC[CG]CCCCGCCGGCCCCCAGTCAAATGACTCCACCCACAAGGCAGGCACGGGATGAATGGTCCC	37	3932951	CGCCCCGCCGGCCCCCAGTCAAATGACTCCACCCACAAGGCAGGCACGGG	F	NM_170678	chr19:3933473-3933816	N_Shore	chr19	3932952	3932954	-
cg19983221	11	5.58928e-43	4.83473e-37	0.755	0.580092	0.929908	61.9591	45.5204	16.4387	AMBRA1	Body	16649242	TTTCCCTTCTAAAAAACCCCAATTAATAAATACTAATTACCCCAATCCTC		II			ATGGATTGACATTTCCCTTCTAAAAGACCCCAGTTGGTGAATACTGATTACCCCAGTCCT[CG]GCCCCAGTGATCCCTCAACCCCCACACTTTAAGCCACTTACTCTGGTCGGCAGATCACCA	37	46439420	TTCCCTTCTAAAAGACCCCAGTTGGTGAATACTGATTACCCCAGTCCTCG	R	NM_017749			chr11	46417869	46417871	+
cg03358415	2	5.58999e-43	4.83534e-37	0.78	0.613905	0.946095	47.3267	30.8881	16.4385	WDR33;WDR33;WDR33	TSS1500;TSS1500;TSS1500	48703966	AAATAAATACATACRTCCACCAAAAACATATACAAAAATATCCATAACAC		II			CACTTCAAGAGGAATGAGTGCATACGTCCACCAAAGGCATGTGCAAGAATGTCCATAGCA[CG]TTTATTCGTAGTAGTAAAAAACTGGTAACCTAAATGTCCATCAGCAGTTGAGTGGCTAAA	37	128569383	CGTGCTATGGACATTCTTGCACATGCCTTTGGTGGACGTATGCACTCATT	R	NM_001006623;NM_001006622;NM_018383	chr2:128568321-128569064	S_Shore	chr2	127811808	127811810	+
cg19626468	4	5.64703e-43	4.88468e-37	0.69	0.495893	0.884107	71.2978	54.868	16.4298	FLJ39653;FLJ39653	Body;Body	97797456	TTAAATACCAATTATAAACCATACTAATTCTATAATCTTAAAAAAATAAC		II			ACCCTAAAAAAGCATTACTTTCATTCCCATTTTTCAGATGAGAAAACGGAGGAGTGAGGT[CG]TTATTTTCTCAAGATCATAGAATTAGCATGGTTCATAACTGGTATTTAAATAGCAGATCC	37	16258684	TAAATACCAGTTATGAACCATGCTAATTCTATGATCTTGAGAAAATAACG	F	NR_027697;NR_027696	chr4:16257947-16258227	S_Shore	chr4	16257060	16257062	-
cg12865608	2	5.65183e-43	4.88883e-37	0.895	0.782145	1	80.3131	63.884	16.4291	MEMO1;MEMO1;MEMO1;MEMO1;MEMO1;MEMO1;MEMO1;MEMO1;MEMO1;MEMO1;MEMO1;MEMO1	ExonBnd;ExonBnd;ExonBnd;ExonBnd;ExonBnd;ExonBnd;Body;Body;Body;Body;Body;Body	94609985	ATATACACTTTCCAATATAAATATATATAAAACACCTCTATATAACCTTC		II			AAAGAACATTAGCTATTTGAAAGCTATAATATTTCTATATACTTACTCTTTTGGTCAATA[CG]AAGGTCATACAGAGGTGTCCTATATATATCCACACTGGAAAGTGCACATCGAGAGAGGGG	37	32145881	CGAAGGTCATACAGAGGTGTCCTATATATATCCACACTGGAAAGTGCACA	F	NM_001301852;NM_001137602;NM_001301833;NM_015955;NR_126034;NR_126032;NR_126032;NR_126034;NM_001301852;NM_001137602;NM_015955;NM_001301833			chr2	31920811	31920813	-
cg19268652	6	5.65986e-43	4.89578e-37	0.77	0.600279	0.939721	61.3759	44.948	16.4279	HIVEP1	Body	79785584	CAAACACAATTATCTCTTCRTACTTCCTCATAAATTACCTTTACAAATTC		II			AGTCCCTTGAGCAGGCACAGTTGTCTCTTCGTGCTTCCTCATGGGTTGCCTTTGCAAATT[CG]GAGGGAGTTGGTGTGAAACCTGTGGTGAAAATACTGGCTTTGATATCAGAAAGTCCCTCA	37	12119552	AGGCACAGTTGTCTCTTCGTGCTTCCTCATGGGTTGCCTTTGCAAATTCG	R	NM_002114			chr6	12119318	12119320	+
cg05521981	7	5.67253e-43	4.90673e-37	0.685	0.489627	0.880373	76.382	59.9561	16.4259	DPP6	Body	28675586	TTTCACTAAATATAAATACAATTAAAATCCCACTTATATAATATACATAC		II			AAACTATATTAGTATGACATTTAGTTTGTGTAAAAATATGCATGCATATTTCATAGATAG[CG]TATGTATATTACATAAGTGGGACCCTAACTGCATCTATATTTAGTGAAATGTCAGGATCG	37	153747525	TTCACTAAATATAGATGCAGTTAGGGTCCCACTTATGTAATATACATACG	F	NM_001039350	chr7:153748407-153750444	N_Shore	chr7	154050439	154050441	-
cg01820962	6	5.74942e-43	4.97325e-37	0.8	0.641578	0.958422	68.2317	51.8173	16.4144	NT5DC1	Body	25644960	CACCCCATACAAAAAACCTCTACTTTTACACAACTCTACTTTATTAAATC		II			GTGGGGGTAAACACCCCATGCAGAAAGCCTCTACTTTTACACAACTCTGCTTTATTGGAT[CG]TCAATAAAATCAAACAGGAAAGACTTCAGACCTGCAAAGCTGCCAAAAATGTAGTGGTCT	37	116511817	ACCCCATGCAGAAAGCCTCTACTTTTACACAACTCTGCTTTATTGGATCG	R	NM_152729			chr6	116190653	116190655	+
cg06462174	17	5.76141e-43	4.98362e-37	0.88	0.758748	1	33.1232	16.7106	16.4126	CDK5R1	TSS1500	81808144	TACTATTAAACAACAACACAAAACAAACAACAAACTATACAAAAAAAACA	0011681904	I	A	Red	CGGCGGCCGGGCTGCTGTTGGGCGGCGGCGCGGAGCGGGCGGCGAGCTGTGCGGGAGGGG[CG]GCCCCGAGGGGCGGGGCGGGCCGACGCCGCGTGTCCCGCCGCAGCCGCGGAGTCCGGCTC	37	30813688	TGCTGTTGGGCGGCGGCGCGGAGCGGGCGGCGAGCTGTGCGGGAGGGGCG	R	NM_003885	chr17:30813177-30815239	Island	chr17	32486669	32486671	+
cg15077282	9	5.76154e-43	4.98374e-37	0.65	0.446563	0.853437	60.2776	43.865	16.4126	PTPRD;PTPRD;PTPRD;PTPRD;PTPRD;PTPRD	Body;Body;Body;Body;Body;Body	72627837	CATTTAAAATTCATCCATATTATTACATAAATCAATAAATCATTACTTAC		II			CACCAAATATTTGAAACAACCCAAAGGAATAAATAAAACTGTGATACGGATATAATGCTA[CG]CAAGCAATGATCTATTGATTTATGCAACAACATGGATGAATCTTAAATGCATTCTGCTCA	37	8711870	CGCAAGCAATGATCTATTGATTTATGCAACAACATGGATGAATCTTAAAT	F	NM_130392;NM_130391;NM_130393;NM_001040712;NM_001171025;NM_002839	chr9:8713281-8713891	N_Shore	chr9	8711869	8711871	-
cg15670924	11	5.77221e-43	4.99296e-37	0.785	0.62077	0.94923	72.4304	56.0194	16.411	DNAJB13	Body	52704234	ACCAAAATTCAAAACCRACACTCTATTCACTCCTACCTAACTATAAATCC		II			GCTACTCTTCAAGAGCTGAGCAGTGCACCTCCGCAGCCACCACAGCTGGTGAAGTCACCC[CG]GATTTATAGCTAGGCAGGAGTGAACAGAGTGCCGGCTCTGAACTCTGGTCCGCCCTCAGA	37	73669256	CCAGAGTTCAGAGCCGGCACTCTGTTCACTCCTGCCTAGCTATAAATCCG	F	NM_153614			chr11	73958210	73958212	-
cg18776023	1	5.80413e-43	5.02058e-37	0.69	0.495893	0.884107	69.6426	53.2364	16.4062	OR2T33	TSS1500	80644852	CCTTCCTTTTTCCATCAATATACATAACAAAAACACAATAATATTAATAC		II			TAAAAATATTTTTTCAACTCTCAAGAATTAGTGGTAAAGTGTTATGATTTTTATATTACT[CG]TATTAATATTATTGTGTTTTTGTTATGTATACTGATGGAAAAAGGAAGGAAACACTGACT	37	248437431	CTTCCTTTTTCCATCAGTATACATAACAAAAACACAATAATATTAATACG	F	NM_001004695			chr1	248274128	248274130	-
cg14795935	16	5.88942e-43	5.09435e-37	0.76	0.586788	0.933212	72.1008	55.7071	16.3937	RBFOX1;RBFOX1;RBFOX1;RBFOX1;RBFOX1;RBFOX1;RBFOX1	Body;Body;Body;Body;Body;Body;Body	70654856	ATTATCTACTATATACCATACACTATACTAATATTTTACRTAATTATCTC		II			CAAACTGACTAATTATCTACTGTGTGCCATGCACTGTGCTAGTGTTTTGCGTGATTATCT[CG]TTTGATTCCTTACCTTAACTCTAACAAGGGATCCTATTTTTTACATGTCTTTTATTATTA	37	7481166	CGAGATAATCACGCAAAACACTAGCACAGTGCATGGCACACAGTAGATAA	R	NM_145893;NM_145892;NM_145891;NM_001308117;NM_001142333;NM_001142334;NM_018723			chr16	7431164	7431166	+
cg19829276	21	5.94778e-43	5.14483e-37	0.735	0.55363	0.91637	54.342	37.9567	16.3852	NCAM2	Body	35782976	TAAATATCTACTTAAATAAACATTACCTAAAAATAACTATAATAAAAAAC		II			GGCATTGGCAACCCATATTAAAAATATATATAAAATGTTTCCGTGTGGAAAGGCAGAGAG[CG]CCTCCCACCACAGCCATCTTCAGGCAATGCTCATCCAAGTAGACATCTAGAGCAGAACAT	37	22611596	CGCCTCCCACCACAGCCATCTTCAGGCAATGCTCATCCAAGTAGACATCT	F	NM_004540			chr21	21239275	21239277	-
cg07516789	12	6.01273e-43	5.20101e-37	0.87	0.743443	0.996557	63.7648	47.389	16.3759	NCOR2;NCOR2;NCOR2	Body;Body;Body	96759490	CCTATATTCCTAATTAAAAACTATAACTATTTCTCCRTAACCATCTTTCC		II			CCGAGGGGCCTGTGGCTTCCCGCCCCCGCCCACATGCACCCCGGCAGCCACATCTGCCCA[CG]GAAAGATGGCCACGGAGAAACAGCCACAGCCTCCAACTAGGAATACAGGCCACAGAGCCC	37	124922854	CGGAAAGATGGCCACGGAGAAACAGCCACAGCCTCCAACTAGGAATACAG	F	NM_006312;NM_001077261;NM_001206654			chr12	124438307	124438309	-
cg07805029	1	6.05326e-43	5.23607e-37	0.745	0.566797	0.923203	65.6268	49.2567	16.3701	GFI1	TSS1500	45759530	AAAACACAAATCATTACTTAACAAAACRTATAATTTATTAATACATACTC		II			TTATTTTGCACTGTAAATTTAAAATTTTGCAGGGAATATTTGGTTAGTATAGCAGTGCTT[CG]AGCATGTATTAATAAATTATACGTTTTGTTAAGCAATGACCTGTGCCCCTATTGTATGCC	37	92953256	CGAGCATGTATTAATAAATTATACGTTTTGTTAAGCAATGACCTGTGCCC	F	NM_005263	chr1:92945907-92952609	S_Shore	chr1	92487698	92487700	-
cg24105782	1	6.11606e-43	5.29039e-37	0.835	0.691456	0.978544	47.8132	31.4519	16.3612	GABRD	Body	75667829	CCATTTTAAAAACCAAAAAACACTATATTAACCAAAAAACCACATCTACC		II			TTATTTATATCCCCCGCAGCTGCTGGGGAAACATCCGCTCCAAGGTCGCCGACAGGAAGC[CG]GCAGATGTGGCTTTTTGGCCAACACAGTGCCTTTTGGTTTTTAAAATGGGGTGGAATTCA	37	1957385	CGGCAGATGTGGCTTTTTGGCCAACACAGTGCCTTTTGGTTTTTAAAATG	F	NM_000815	chr1:1957046-1957386	Island	chr1	2025945	2025947	-
cg08651039	22	6.13015e-43	5.30258e-37	0.97	0.912163	1	32.4305	16.0713	16.3592	PI4KAP2	Body	84623900	ATAAAAAACAACCTTATAAAACAAAAATCACAAAAAACAAACAAAAACCA	0006676295	I	A	Red	TCGCCCGGGCGCGCGCGCGTCCACGCCCCTCTCCCCGGGGACGCGCCCAGCCCGCGGCCC[CG]GCCCCCGCCCGCTCCCCGCGACCCCCGCCCCACAAGGCCGCCCCTCACCTCGTGTGCGTC	37	21871564	CGGCCCCCGCCCGCTCCCCGCGACCCCCGCCCCACAAGGCCGCCCCTCAC	F	NR_003700	chr22:21871023-21872569	Island	chr22	21517274	21517276	-
cg19304507	22	6.13771e-43	5.30912e-37	0.935	0.847836	1	25.7526	9.39439	16.3582	MTMR3;MTMR3;MTMR3	TSS200;TSS200;TSS200	29688259	TCCACCCATTTCCCATCTATCTAACCATTCTTACTCCRCTAAACTTTTTC		II			ATCTCTTTTCCTCCACCCATTTCCCATCTGTCTAGCCATTCTTGCTCCGCTGGGCTTTTT[CG]CGAGCCTCTCCCCAGCTGCAGCCCCGCCCATCTCCTGGGGCGTGACCACCTGTCCAGGCC	37	30278992	CCACCCATTTCCCATCTGTCTAGCCATTCTTGCTCCGCTGGGCTTTTTCG	R	NM_153050;NM_021090;NM_153051	chr22:30278978-30279858	Island	chr22	29883002	29883004	+
cg23416909	17	6.14199e-43	5.31282e-37	0.755	0.580092	0.929908	70.173	53.8154	16.3576	USP6	TSS200	45655521	AATACAAAAACTAATACTATTACTTAATAATATTTTTAATATCTCTAATC		II			GAAATACCCAGTTAAAATATCAGAAATGAAAAAGTGATACCATTAGAGACACTAAAAAGA[CG]ATTAGAGATACTAAAAATACCATTAAGTAATAGTATTAGCTTTTGTATTCTGAGATTCAA	37	5031675	ATACAAAAGCTAATACTATTACTTAATGGTATTTTTAGTATCTCTAATCG	F	NM_004505			chr17	5128379	5128381	-
cg22144878	18	6.14663e-43	5.31683e-37	0.885	0.766486	1	28.6378	12.2809	16.3569	KIAA1012	TSS200	15807859	ACTCCCTAAACAAAACAAAACTACAAATACAATAAACAAAAACAAAAACA	0097748565	I	A	Red	GTTGTGACGGAAGCTCCCTGGGCGGGGCGGGGCTACAAGTGCGGTGGGCGGGGGCGGGGG[CG]GGGGCGGGGGCGGGGGGAGGTGCACAACTGTAGGCCGGGTTCTCAAGCTCGCCCTTAGCA	37	29523277	GCTCCCTGGGCGGGGCGGGGCTACAAGTGCGGTGGGCGGGGGCGGGGGCG	R	NM_014939	chr18:29522401-29523577	Island	chr18	31943313	31943315	+
cg19155346	1	6.28133e-43	5.43335e-37	0.82	0.669842	0.970158	41.1241	24.7859	16.3383	TMIGD3;TMIGD3	Body;Body	23708855	TTTACATCTTCTAACTTCAATCACAAACCACTACAAATAAAAAACACCAC		II			AAAAGTAGGTTTTTGCATCTTCTAACTTCAATCACAAACCACTACAGATAGAAAACACCA[CG]TGACCTATTTGGGTCTAGTTAAAGGAAACCTCAGACAGAATGTCTAATATTTACATTACA	37	112054157	CGTGGTGTTTTCTATCTGTAGTGGTTTGTGATTGAAGTTAGAAGATGCAA	R	NM_001302680;NM_001081976			chr1	111511534	111511536	+
cg01519063	8	6.28922e-43	5.44017e-37	0.865	0.735871	0.994129	44.8539	28.5168	16.3372	GRHL2	Body	32687207	AAAAATAAATTTTCCTTTTCCTTCTTCCCTTAAAAATAATCTCAACTCCC		II			GCCTTGATAGTAAAAGTGGGTTTTCCTTTTCCTTCTTCCCTTAGGAATGGTCTCAGCTCC[CG]CTCCTGGATGAATACTTGGATATTGCCAGAGGTTTTGGTAGATGGGCGCGGGAGGCCTGC	37	102505293	CGGGAGCTGAGACCATTCCTAAGGGAAGAAGGAAAAGGAAAACCCACTTT	R	NM_024915	chr8:102505512-102506430	N_Shore	chr8	101493064	101493066	+
cg19849362	16	6.30231e-43	5.45149e-37	0.855	0.720878	0.989122	35.2835	18.9481	16.3354	GGA2	TSS200	3677106	TCTTCTAAAAATCAAATTTAACTAAACRTCTTATATTTTATCTAACAACC		II			GAACATTTCTTAGTCCAGATCCCTCCACCCAGCGCTGGTCTTCTAAGACCACTCACCGTA[CG]GTTGCCAGATAAAATACAAGACGCCCAGTTAAATTTGATTTTCAGAAGAACACGAATAAT	37	23521960	CGGTTGCCAGATAAAATACAAGACGCCCAGTTAAATTTGATTTTCAGAAG	F	NM_015044	chr16:23521573-23521899	S_Shore	chr16	23510638	23510640	-
cg06793377	22	6.31381e-43	5.46144e-37	0.935	0.847836	1	28.7962	12.4624	16.3338	SHANK3	TSS1500	1662889	AATACAAAAAAAATAACTAAACAACAAAAACAAACATCCACAAACCACCA	0049728112	I	A	Red	TCGTGCCCCGACGCGGCCCCCACCCCAGCTCCGGGACCCCTTCCTCCGCCGCACCCGCCC[CG]GTGGTCCGCGGATGCCCGCCCTTGCCGCTCAGCCACTCCCCCCGCACCGAGGCCTAGGAC	37	51112536	GGTGCGGGGGGAGTGGCTGAGCGGCAAGGGCGGGCATCCGCGGACCACCG	F	NM_001080420	chr22:51111935-51113742	Island	chr22	50674107	50674109	-
cg03782827	1	6.34652e-43	5.48974e-37	0.725	0.540587	0.909413	52.7778	36.4484	16.3294	PRDM2;PRDM2;PRDM2	TSS200;TSS200;5'UTR	7699870	TTATATATAATTCTATTAAAACCTATATTAAACTCTAATAAAATAATTCC		II			TTTATATGTGCTTATATGTAGTTCTATTAAGACCTATGTTAAACTCTGGTGGGATAATTC[CG]TGGCACTTTCACATAATTTAAATTATGCCATGTAAGAGTCACTAAACCCTTATATACTTC	37	14031217	CGGAATTATCCCACCAGAGTTTAACATAGGTCTTAATAGAACTACATATA	R	NM_015866;NM_012231;NM_001135610			chr1	13704721	13704723	+
cg00494425	12	6.42377e-43	5.55656e-37	0.705	0.514869	0.895131	62.8721	46.5531	16.319	TMEM117;TMEM117;TMEM117;TMEM117	5'UTR;Body;Body;Body	30746292	TAATCTTTAACTATTACAATACCTTTCACTATTTACAAAATATATTAATC		II			GTTGTCCTCTTTGATCTTTAGCTATTGCAATGCCTTTCACTATTTGCAGGATGTGTTGAT[CG]AATCAGTTGCATCATGATTGGTCTTGTCCCCAGAGTCTTCCCATTCTGTCCTGGGGCTCT	37	44511250	CGATCAACACATCCTGCAAATAGTGAAAGGCATTGCAATAGCTAAAGATC	R	NM_001286213;NM_001286211;NM_032256;NM_001286212			chr12	44117446	44117448	+
cg23253243	8	6.434e-43	5.56541e-37	0.755	0.580092	0.929908	61.0173	44.6997	16.3176	SLC26A7;SLC26A7;LRRC69	TSS1500;TSS1500;Body	7711413	ATCCTATTTCATATAAACATCCTCTAATATATAATCTTCCTATCTAAATC		II			GTTCTGCCAATGTCCTGTTTCATGTGGGCATCCTCTGGTGTGTGATCTTCCTATCTAGAT[CG]AAGCTCCGTGGTAGTGTCTACTTCCCATTGGTCATGCTTCTTCTTCCATGTACCCTGTGT	37	92221049	TCCTGTTTCATGTGGGCATCCTCTGGTGTGTGATCTTCCTATCTAGATCG	R	NM_001282357;NM_001282356;NM_001129890			chr8	91208820	91208822	+
cg12442236	22	6.47273e-43	5.59891e-37	0.965	0.902288	1	26.2563	9.9439	16.3124	ELFN2	TSS200	9724123	ACTACAAAAAAACCTACAAAAAACACCAAAAACAAACAAACTAACAAACA	0011653284	I	A	Red	CCAAACGGCGCGCGTCAGGGACCGCGGCAGGCTGTGTCCGTCTGTCCGTCCCCGTCTGTC[CG]TCCGCCAGCCCGCCCGCTCCCGGTGCCCTCCGCAGGCCTTTCCGCAGCAAGCCCGCTCCC	37	37823644	GCTGCGGAAAGGCCTGCGGAGGGCACCGGGAGCGGGCGGGCTGGCGGACG	F	NM_052906	chr22:37823011-37824119	Island	chr22	37427608	37427610	-
cg12242204	11	6.49749e-43	5.62033e-37	0.88	0.758748	1	37.2677	20.9586	16.3091	WDR74	TSS200	77677881	AACACAATAAATCCCCATCTCTACTAAACATACAAAAACAAAACTAACCA	0006778341	I	A	Red	ACCATCTTGGCTAACACGGTGAATCCCCGTCTCTACTAAACATACAAAAACAAAACTAGC[CG]GGCGTGGTGGCGGGCGCCTGTAGTCCCAGCTACTCCGGAGGCTGAGGCAGGAGAATGGCG	37	62607811	AACACGGTGAATCCCCGTCTCTACTAAACATACAAAAACAAAACTAGCCG	R	NM_018093	chr11:62606541-62607120	S_Shore	chr11	62840338	62840340	+
cg05342235	10	6.52621e-43	5.64518e-37	0.705	0.514869	0.895131	73.4122	57.1068	16.3053	TET1	Body	30730937	ATAAAATAAAACACAAACTACCTTATACTACTTCTACAAATAATAACCAC		II			CTATAACAGCAGTGAAATAAAACACAGACTGCCTTGTACTACTTCTACAAATAATAACCA[CG]TGTCACAGATTTTTGTTCTGCCTGTTGTTTGTTAGTCATATAGGTTCAGGTACTCTTGTG	37	70426406	CGTGGTTATTATTTGTAGAAGTAGTACAAGGCAGTCTGTGTTTTATTTCA	R	NM_030625			chr10	68666648	68666650	+
cg01338430	16	6.54123e-43	5.65816e-37	0.85	0.713454	0.986546	23.4181	7.11471	16.3034	FLYWCH1;FLYWCH1	TSS1500;TSS1500	3770229	ACTATCCCTTCTCCCCCRTTAACTTATTTCCTTCAATTTAAACTCATATC		II			TGTAAGAAACAACTGTCCCTTCTCCCCCGTTGACTTATTTCCTTCAGTTTGGACTCATAT[CG]TAGTCAAGGTTATAATCCGTTGCTATCGCTGTTTATTTGAATCTCACACTGGTTCCGCTC	37	2961485	CTGTCCCTTCTCCCCCGTTGACTTATTTCCTTCAGTTTGGACTCATATCG	R	NM_032296;NM_020912	chr16:2961641-2962532	N_Shore	chr16	2911483	2911485	+
cg20419651	15	6.56016e-43	5.67454e-37	0.835	0.691456	0.978544	33.3614	17.0605	16.3009	C15orf48;C15orf48	Body;Body	76668541	AAAACTTATACATTTCATAAACTAAAAATCATCCAAACACTACCAAAAAC		II			TTCGCTGTGTATTCTCTTTGGAAAACCGATGTGATGTAAGTAGGTCTCAATTTATAAAAA[CG]TTTTTGGCAGTGTTTGGATGACTTTTAGTTTATGAAATGTATAAGTTTCCTATTTTTTTC	37	45723310	CGTTTTTGGCAGTGTTTGGATGACTTTTAGTTTATGAAATGTATAAGTTT	F	NM_197955;NM_032413	chr15:45722561-45722939	S_Shore	chr15	45431111	45431113	-
cg05583199	5	6.64535e-43	5.74823e-37	0.71	0.521253	0.898747	71.3971	55.1074	16.2897	BNIP1;BNIP1;BNIP1;BNIP1	Body;Body;Body;Body	92685238	TACACACTAATAAAATATTCTCTCTCAATCAACAATAATCAAATAAAAAC		II			ATTGCATCAGTTACACACTGGTGGAATGTTCTCTCTCAGTCAGCAATAGTCAAGTGGGGG[CG]AGTGGGGAAGGGATAAATAGGGCCTATCTGAGCAGGTGGAGCTGAACATAGTTTACAAAA	37	172581886	CGCCCCCACTTGACTATTGCTGACTGAGAGAGAACATTCCACCAGTGTGT	R	NM_013979;NM_013980;NM_013978;NM_001205			chr5	173154882	173154884	+
cg24875524	17	6.72515e-43	5.81725e-37	0.785	0.62077	0.94923	84.0981	67.8186	16.2795	BRIP1	Body	95635279	CTTTATCCCATACACATATTTTATTCTCTTTACTAACTATACTTAATATC		II			GGCTCCCTAGACTTTGTCCCATGCACATGTTTTGTTCTCTTTGCTGACTGTGCTTGGTGT[CG]TTTCACTGTAATAAATCCTAGCCATGTATACAGTTATATCCTGAGGCTATCTAACTGTTC	37	59777413	CGACACCAAGCACAGTCAGCAAAGAGAACAAAACATGTGCATGGGACAAA	R	NM_032043			chr17	61700051	61700053	+
cg18086475	3	6.76214e-43	5.84925e-37	0.755	0.580092	0.929908	70.1362	53.8615	16.2747	TSEN2;TSEN2;TSEN2;TSEN2;TSEN2	Body;Body;Body;Body;Body	10681542	CACAAACCACRTATTATCTTAAATACCTTTCAAACTAATCACTAAAAATC		II			ATCTGCCTTCTCACAAGCCACGTGTTGTCTTGGATGCCTTTCAGACTAATCACTGAAGGT[CG]AGGCAAAAAGCACTTGAGTTTCACAATGTCTTTGACCTTCTGATCAGATTTCCAACATCT	37	12543311	ACAAGCCACGTGTTGTCTTGGATGCCTTTCAGACTAATCACTGAAGGTCG	R	NM_001145392;NM_001145394;NM_001145393;NM_001145395;NM_025265			chr3	12501811	12501813	+
cg02099154	6	6.7961e-43	5.87863e-37	0.755	0.580092	0.929908	73.0783	56.8079	16.2704	SYNE1;SYNE1	5'UTR;5'UTR	50788248	TAATATAACCCTATACTACCTCCAATAAAAAATCTCTTAATATTAACTTC		II			GCGATATCCCGAGGACACCGGGAGGCCCCTCTGGAGGTTGCCATGGTCCCTCCGGAAGCA[CG]AAGCCAACACCAAGAGACTCTTCACTGGAGGCAGCACAGGGCTACACCACTCTAGAAAAC	37	152949483	GGTGTAGCCCTGTGCTGCCTCCAGTGAAGAGTCTCTTGGTGTTGGCTTCG	F	NM_033071;NM_182961			chr6	152628347	152628349	-
cg22719651	19	6.80431e-43	5.88572e-37	0.72	0.534112	0.905888	39.0418	22.7725	16.2694	RTN2;RTN2;RTN2;RTN2;RTN2	TSS1500;ExonBnd;ExonBnd;Body;Body	49703526	CACRAACCAATTAAAATTCACRATAAAACCACRCCTTCTAAATAAACAAC		II			CTTTAATTCAAAATCCTCTCACCTTTTGCCTTCTGTGGGCCAATGCAGCATCTTCATACA[CG]TTGCTTACCTAGAAGGCGTGGCTCCACCGTGAATTCTAATTGGTCCGTGCTATCGAGGCA	37	45997414	ACGGACCAATTAGAATTCACGGTGGAGCCACGCCTTCTAGGTAAGCAACG	F	NM_206901;NM_206900;NM_005619;NM_206900;NM_005619	chr19:45997873-45998256	N_Shore	chr19	45494155	45494157	-
cg17589437	7	6.84855e-43	5.924e-37	0.965	0.902288	1	27.1824	10.9187	16.2638	ADAM22;ADAM22;ADAM22;ADAM22;ADAM22;ADAM22;ADAM22;ADAM22;ADAM22;ADAM22	1stExon;5'UTR;1stExon;1stExon;1stExon;5'UTR;1stExon;5'UTR;5'UTR;5'UTR	82758285	CTAAATAAAAATAACCACAAAAACCCCAAAAACACAAAACAAAAAAAACA	0001658857	I	A	Red	CACCGGCCGGGGCTGGGTGGAGGTGGCCGCGGGGACCCCGGGGGCGCGGAGCGAGGGAAA[CG]GACTCGGCGGCGCCGGCATGAGGAGCTGAGCGTCTCGGGCGAGGCGGGCTGACGGCAGCA	37	87563717	CTGGGTGGAGGTGGCCGCGGGGACCCCGGGGGCGCGGAGCGAGGGAAACG	R	NM_021721;NM_021723;NM_021722;NM_004194;NM_016351;NM_021721;NM_021723;NM_021722;NM_016351;NM_004194	chr7:87563342-87564571	Island	chr7	87934401	87934403	+
cg18337393	13	6.93894e-43	6.00218e-37	0.715	0.527668	0.902332	54.8741	38.6216	16.2525	LOC101929140	Body	36633280	TATTATAAACATACCAATTATACTCTAACTATTAATATACAAAAATTCCC		II			AATTTTAAAGACTAACAATACTACTTGATTATGTGAATAATACTTGATTATGTGAAGCAA[CG]GGAATTCTTGTACATTAATAGTCAGAGTATAATTGGCATGTTCACAATAGAAAATGTCCT	37	41713740	CGGGAATTCTTGTACATTAATAGTCAGAGTATAATTGGCATGTTCACAAT	F	NR_120423			chr13	41139603	41139605	-
cg04922513	2	6.95416e-43	6.01534e-37	0.91	0.806143	1	39.2935	23.0429	16.2506	AGFG1;AGFG1;AGFG1;AGFG1;AGFG1;AGFG1;AGFG1;AGFG1	5'UTR;5'UTR;5'UTR;5'UTR;1stExon;1stExon;1stExon;1stExon	31631589	TTCCTCATCTTTTCCCCTCAAAAAAAATCAAAAAAATAACAACAACAACA	0092764156	I	A	Red	CTTGCCGTCCCCTTCCTCGTCTTTTCCCCTCAGGAGAAGTCGGGAAGGTGGCGGCGGCGG[CG]GCGGTTGTCCCGGCTGTGCCGGTTGGTGTGGCCCGTCAGCCCGCGTACCACAGCGCCCGG	37	228336907	CGCCGCCGCCGCCACCTTCCCGACTTCTCCTGAGGGGAAAAGACGAGGAA	R	NM_001135189;NM_001135188;NM_001135187;NM_004504;NM_001135189;NM_001135188;NM_001135187;NM_004504	chr2:228336752-228337875	Island	chr2	227472190	227472192	+
cg14074486	1	7.00195e-43	6.05669e-37	0.805	0.648587	0.961413	73.3635	57.1188	16.2447	TOMM40L	TSS1500	4632503	CAAAAAAAACRATTATAAAAACTTCTTTAAAACCCTAATTCATTTCTATC		II			GAGGTGTGCTGTGGAGGGCTGTGAGGAGGATTTCCCATGGGTTCTTTGGAGAGAAGGGAG[CG]ATAGAAATGAACCAGGGTTCCAAAGAAGTCTTCATAATCGTTCTTTCTGCCACCCTTCAC	37	161195356	AGAAAGAACGATTATGAAGACTTCTTTGGAACCCTGGTTCATTTCTATCG	F	NM_032174			chr1	161225565	161225567	-
cg04262419	14	7.05023e-43	6.09845e-37	0.72	0.534112	0.905888	49.5919	33.3532	16.2387	RPS29;RPS29	TSS1500;TSS1500	3678249	AATAAATTTAAAAACRTACTCTCTTTAACAAAATAAAAACAAACCCTACC		II			ACACCTACTGGAATAAATTTACAAAACAACTTAAAATCAGCTGTAATGATCACGAGTCAA[CG]GTAGGGTTTGCTTTTATTTTGTTAAAGAGAGTACGTTTTCAAATTTATTTTTTTGACACA	37	50053794	CGGTAGGGTTTGCTTTTATTTTGTTAAAGAGAGTACGTTTTCAAATTTAT	F	NM_001032;NM_001030001	chr14:50052650-50053033	S_Shore	chr14	49587075	49587077	-
cg08902987	7	7.05236e-43	6.10029e-37	0.77	0.600279	0.939721	76.9128	60.6743	16.2385	SUGCT;SUGCT;SUGCT;SUGCT	Body;Body;Body;Body	90760395	CCACCTCCCTTCTAATATAAATCTTATTATCCACTTAATTAAATAATAAC		II			ATCTGTGGGAGTATGCAGATGACAACACCAGATGCTGTCACAAGGGGGCTCTTACAAGCA[CG]CCATTACCTAACCAAGTGGACAATAAGACCCATATTAGAAGGGAGGTGGGGGTGAGTAGT	37	40743985	CGCCATTACCTAACCAAGTGGACAATAAGACCCATATTAGAAGGGAGGTG	F	NM_024728;NM_001193312;NM_001193313;NM_001193311			chr7	40704385	40704387	-
cg25857569	3	7.06422e-43	6.11055e-37	0.75	0.573428	0.926572	64.8073	48.5703	16.237	PPM1L	Body	35804240	AACATATATTTATAAATTCAAATAATTATACCATAAATCCCCACCTAACC		II			CTATGACTCATAACATATATTTGTGAATTCAGATGATTGTACCATAGATCCCCACCTGGC[CG]CCAGAGGGAAATAAGAATCTCTTACACCCCAGTTATTTCTTCTCAGGGTAAGCCTTCACT	37	160717237	CGGCCAGGTGGGGATCTATGGTACAATCATCTGAATTCACAAATATATGT	R	NM_139245			chr3	160999448	160999450	+
cg25167247	17	7.13033e-43	6.16773e-37	0.665	0.464848	0.865152	77.3149	61.0859	16.229	TLK2;TLK2;TLK2	Body;Body;Body	22717212	ATCRTTCTTTTTTAATACCAATTAATCACRACTTTATCCTTTTACCAATC		II			CAGTAAATAGAATCGTTCTTTTTTGGTGCCAGTTGGTCACGGCTTTATCCTTTTACCAGT[CG]ATGGACATTTAGGTTGTTTCCACTTCTTGGCTATTATGAATGATGTTGCTATGAACATTC	37	60620617	CGACTGGTAAAAGGATAAAGCCGTGACCAACTGGCACCAAAAAAGAACGA	R	NM_001284333;NM_006852;NM_001284363			chr17	62543255	62543257	+
cg23508591	15	7.14058e-43	6.1766e-37	0.84	0.698745	0.981255	35.7847	19.557	16.2277	PTPN9	TSS200	25725275	AACTAAACATCTCATTCACAAACTAACAACAAAAAAAACCCAACAAAACA	0056605192	I	A	Red	GCTCCATTGAGAAACTGAGCGTCTCATTCACAAGCTGGCGGCGAGGAGGGCCCGGCGGAG[CG]AGGACGCAGTCCGGGAGGGGGAGACAGAGAGGAGCCCGGGCGGGGGAGGGGACCGGGAGG	37	75871807	CGCTCCGCCGGGCCCTCCTCGCCGCCAGCTTGTGAATGAGACGCTCAGTT	R	NM_002833	chr15:75870802-75871814	Island	chr15	75579465	75579467	+
cg15627108	6	7.15905e-43	6.19258e-37	0.805	0.648587	0.961413	44.6316	28.4061	16.2255	C6orf208;C6orf122	TSS1500;Body	46604963	CTAAACACACATACAAATAACTAAACTTCTAAACAAAAAAAATCCAAATC		II			CGTAGCATCGATAAACACCAGCTCTTACCGGACCGTTCCCTTATGCTGGGAGGAAAGAAA[CG]ATTTGGATTTCCTCTGTCTAGAAGTCCAGCTATCTGCATGTGTGTTCAGAGGACGTTCTC	37	170189864	TGAACACACATGCAGATAGCTGGACTTCTAGACAGAGGAAATCCAAATCG	F	NR_026780;NR_026781	chr6:170190111-170190712	N_Shore	chr6	169789767	169789769	-
cg25844969	9	7.22846e-43	6.25261e-37	0.715	0.527668	0.902332	80.9473	64.7301	16.2172	ZNF462;MIR548Q;ZNF462	ExonBnd;Body;Body	5694886	ATACCATTACAATCAATATAACAAAATCCTAATATCCATACAAAAACTAC		II			CGGCCGGGGGGATACCATTGCAGTCAATGTGACAGAGTCCTGATGTCCATGCAGGGGCTG[CG]TTCTCATGAGAGGAGCCACCTGGCCCTGGCCATGTTTACCCGCGAGGACAAGTACAGCTG	37	109694733	CGCAGCCCCTGCATGGACATCAGGACTCTGTCACATTGACTGCAATGGTA	R	NM_021224;NR_031752;NM_021224			chr9	106932451	106932453	+
cg20035466	8	7.26118e-43	6.28092e-37	0.845	0.706077	0.983923	79.5421	63.3288	16.2133	PHF20L1;PHF20L1	Body;Body	88745912	AAATCATTACACCCATATATACTTTCACATTCTTACACACTAACATTTTC		II			GTTTCAATTGTATAAGTACATTTCGATGCTTCTAAAAAATGAACCACATTGTATTCAAAA[CG]AAAATGTCAGTGTGTAAGAATGTGAAAGTACATATGGGTGTAATGATTTGTCTTCCTCTT	37	133855417	AATCATTACACCCATATGTACTTTCACATTCTTACACACTGACATTTTCG	F	NM_001277196;NM_016018			chr8	132843171	132843173	-
cg09915889	11	7.27473e-43	6.29264e-37	0.835	0.691456	0.978544	81.363	65.1513	16.2117	APLP2;APLP2;APLP2;APLP2;APLP2;APLP2	Body;Body;Body;Body;Body;Body	32606969	TATATCTAATAATACTTAATAATAATAATACRTACCCACCTTAATATAAC		II			TGTGCTCACCGTGTGTCTGGTGGTGCTTGGTGGTGATGGTGCGTACCCACCTTGGTATAG[CG]GGCAGCACAGCCAGGGGCTTGTTCTTTCTTGTCTGGCTTTGGAGTCTGCAGGTCCCCAGG	37	129993935	GTGTCTGGTGGTGCTTGGTGGTGATGGTGCGTACCCACCTTGGTATAGCG	R	NR_024516;NR_024515;NM_001142276;NM_001642;NM_001142277;NM_001142278	chr11:129993524-129993797	S_Shore	chr11	130124039	130124041	+
cg03440584	16	7.30368e-43	6.31768e-37	0.68	0.483389	0.876611	76.2623	60.0541	16.2082	IL34;IL34;IL34	Body;Body;Body	62621190	TACTCTTAAAAATCAATCTAATAATATTTATAAAAATTACTACTATCACC		II			GGGAGTTCCTCTGCTCTTGAAGATCAGTCTGGTGGTGTTTGTAGGAGTTACTGCTGTCAC[CG]TCTGTGCAGGAGGGAATGAGGGTCATTCTGGAGGTGGAGGTGCGAATGAAAGGCAAGGGA	37	70682116	CGGTGACAGCAGTAACTCCTACAAACACCACCAGACTGATCTTCAAGAGC	R	NM_152456;NM_001172772;NM_001172771			chr16	70648212	70648214	+
cg08229018	4	7.33673e-43	6.34628e-37	0.97	0.912163	1	22.8888	6.68444	16.2043	PRSS12	TSS1500	88603969	AAATAAAAAAATCTAAAACTCAACCAAACCCCAACCAACAAAAAAAACCA	0018808229	I	A	Red	GGCGGCGGCCGCGGGTGGGGAAATCTGGAGCTCAGCCGAGCCCCGGCCGGCGGAGAGGAC[CG]GAAAAGAGAAGGCGCGGACGCAGCGGGGAGCGGTTGGGCCTGAGCCCCAGGTAGCGGCGC	37	119274133	CGGTCCTCTCCGCCGGCCGGGGCTCGGCTGAGCTCCAGATTTCCCCACCC	R	NM_003619	chr4:119273305-119274458	Island	chr4	118352977	118352979	+
cg14749448	11	7.43446e-43	6.43081e-37	0.85	0.713454	0.986546	50.6427	34.4498	16.1929	LTBP3;LTBP3;LTBP3	TSS200;TSS200;TSS200	93741507	AAAAAATAAACAATTATTTTCCCTAACTAAAACACAACACAACAACAACA	0064621847	I	A	Red	GGAGGGCTCAGGGAGAAGTGAGCAGTTGTTTTCCCTGGCTGGAGCGCGGCGCGGCGGCGG[CG]AGGGGGGCTGGGACGCTGGCCCCGGGCCAGGGACACAGTTTTTTTTTTTTTGTTGTTTAA	37	65325872	CGCCGCCGCCGCGCCGCGCTCCAGCCAGGGAAAACAACTGCTCACTTCTC	R	NM_001164266;NM_021070;NM_001130144	chr11:65325081-65326209	Island	chr11	65558400	65558402	+
cg11865834	16	7.48055e-43	6.47068e-37	0.87	0.743443	0.996557	52.2532	36.0657	16.1876	RRN3;RRN3;LOC100505915;PDXDC1	Body;Body;TSS1500;Body	11695570	CRTCRAAAACTAAATAAAATTCAAACCRCTTCCTTCTACRTATCTAAAAC		II			CGCCATGAGCTTTGTCCCACATCCTTTCAATCCGCTCCTCTAAGCGCCGTCCTGAGCTTT[CG]TCCCAGATACGCAGAAGGAAGCGGCCTGAATCTTACCCAGTCCTCGACGCGCCCAGCTTC	37	15187964	CGTCCCAGATACGCAGAAGGAAGCGGCCTGAATCTTACCCAGTCCTCGAC	F	NM_018427;NM_001301064;NR_125434;NM_001285449	chr16:15187935-15188329	Island	chr16	15094106	15094108	-
cg18362448	19	7.58252e-43	6.55888e-37	0.885	0.766486	1	39.8475	23.6717	16.1759	SSBP4;SSBP4	Body;Body	72779936	ACCCATATCTATCCATATCTATAAACTCAAACAACATAAACAAATTACCA	0062703207	I	A	Red	GTCTGAGCCGGTGCCCGTGTCTGTCCGTGTCTGTAGGCTCGGGCGACATGGACGGGTTGC[CG]AAGGTAAGGAGGCTGCGCTCTTGCCGGGGGTGGGATCCGGGGGGGGTGGCGGGGAGGGGG	37	18544419	CGGCAACCCGTCCATGTCGCCCGAGCCTACAGACACGGACAGACACGGGC	R	NM_032627;NM_001009998	chr19:18543828-18549161	Island	chr19	18433608	18433610	+
cg23475732	11	7.60932e-43	6.58206e-37	0.785	0.62077	0.94923	52.5234	36.3505	16.1728	ZBTB16;ZBTB16	Body;Body	78684848	ATAATTTTATAACCCAATACRAAAATACAAATCTTATCCCCTCTTAACCC		II			TGAATGTGAAGGTGGTTTTGTAGCCCAGTACGAAAATGCAGATCTTGTCCCCTCTTAACC[CG]TTTATTCTCTCTCTCCTTGCAAACCAAACTTCTCTCCTCCTTTTTTTTTAAAACCTCCTT	37	114104289	CGGGTTAAGAGGGGACAAGATCTGCATTTTCGTACTGGGCTACAAAACCA	R	NM_006006;NM_001018011			chr11	114233566	114233568	+
cg06200996	12	7.63525e-43	6.60449e-37	0.645	0.440524	0.849476	70.2469	54.077	16.1699	TMEM132D	Body	27719925	ACTCTTTTTCCCATTTAAATAACTTAAATTTCTTACTATATATAAAATCC		II			TACAGTAAGAAAGTACAACTCTTGTAAGAAGACAAACTGTATCTTTTTAATTTAATGATG[CG]GACTTCATATATAGTAAGAAATTTAAGTCATTTAAATGGGAAAAAGAGTCCAGTATCATA	37	130256906	CGGACTTCATATATAGTAAGAAATTTAAGTCATTTAAATGGGAAAAAGAG	F	NM_133448			chr12	129772360	129772362	-
cg04466134	11	7.63542e-43	6.60464e-37	0.81	0.655633	0.964367	72.5705	56.4006	16.1699	RSF1	Body	63616864	TTAAAATATCAATCCTCCCCCTCCCAATTTCTTCCTCAAATACCTTTTAC		II			AATGAATCTCCTTAAAATATCAGTCCTCCCCCTCCCAATTTCTTCCTCAGGTACCTTTTA[CG]TTAACCATCATAGTTTTTACAATGGATAGTTTCATAGTATTACATGTTACAGACTGAATT	37	77429495	TAAAATATCAGTCCTCCCCCTCCCAATTTCTTCCTCAGGTACCTTTTACG	R	NM_016578			chr11	77718449	77718451	+
cg13223326	10	7.70605e-43	6.66573e-37	0.88	0.758748	1	64.6178	48.4559	16.1619	LINC00705;LINC00704	Body;Body	93662128	ATCAAAAACCCATAAATTTACCTATCACATATCTTATTTTCTCCTAATCC		II			ACAGCGCCTGCATCAGAAGCCCATGGGTTTGCCTATCACATGTCTTGTTTTCTCCTGATC[CG]TGGCTCACAGGCTCAGTGTGACCCAACCTCCTAGATTTCCCCATCAGTGCTATTTGCAGT	37	4704105	CGGATCAGGAGAAAACAAGACATGTGATAGGCAAACCCATGGGCTTCTGA	R	NR_015425;NR_024475			chr10	4661912	4661914	+
cg03578013	3	7.77085e-43	6.72178e-37	0.755	0.580092	0.929908	52.0049	35.8503	16.1547	LOC152024	TSS1500	79662856	AAATTTCCATCCTTCCCCTCCCTTAATATAAAATAAACTTCAAAAAATCC		II			CTCTGTTTCTAAAATTTCCATCCTTCCCCTCCCTTGATGTGAAGTAAACTTCAGAGGATC[CG]GTGTCGGGATGGAAGGGTAATGAATGTGGCAAGTTGTGTTTGAGTTTGAAGAGTATAGAT	37	24145718	AATTTCCATCCTTCCCCTCCCTTGATGTGAAGTAAACTTCAGAGGATCCG	R	NR_026834			chr3	24104226	24104228	+
cg25157839	3	7.82549e-43	6.76905e-37	0.715	0.527668	0.902332	88.8941	72.7455	16.1486	ANO10	Body	61682285	AAAAAACACTCCCCAAATCTTACRTTTAATTTAATTTTCATTTTACACAC		II			CTTAATGAAAGCGTTCTATCAAAACACAACATTACAGCAAGCAGCAAGCAACTTTACACG[CG]TGTGTAAAATGAAAATCAAATTAAACGTAAGATCTGGGGAGTGTTTCTCATGAAAGCCCT	37	43626312	AGAAACACTCCCCAGATCTTACGTTTAATTTGATTTTCATTTTACACACG	F	NM_018075			chr3	43584819	43584821	-
cg19777352	11	7.89602e-43	6.83005e-37	0.88	0.758748	1	79.9461	63.8053	16.1408	C11orf49;C11orf49;C11orf49;C11orf49;C11orf49;C11orf49;C11orf49	Body;Body;Body;Body;Body;Body;Body	1787542	CTATCCCAATCACTACTTTATCACCAAAAACTAATACATAAATATTTATC		II			CTTTCATCTTTTATGTTTCACTCTGAATTCACAGTGGTTTTGTGTTCATATTTATTCATT[CG]ACAAACATTTATGTATCAGTTCTTGGTGATAAAGCAGTGACTGGGACAGACAGAAATTTT	37	47082713	CGACAAACATTTATGTATCAGTTCTTGGTGATAAAGCAGTGACTGGGACA	F	NR_103472;NR_103471;NM_001003676;NM_024113;NM_001278222;NM_001003677;NM_001003678			chr11	47061161	47061163	-
cg12682817	2	7.94996e-43	6.87672e-37	0.74	0.560198	0.919802	76.6828	60.5478	16.1349	STK39	Body	2793578	CAACTTATATTAAACCTCCAATCATACTCACATTAAATAAACTTTATAAC		II			CTGCTGTTATTCAACTTATGTTGAGCCTCCAGTCATACTCACATTAAATAAACTTTATAA[CG]CTATGTCTAAATTCAACCTATACAAGTTACTGGGTATGATATTATAAGAAAGAAAACCAT	37	169051315	AACTTATGTTGAGCCTCCAGTCATACTCACATTAAATAAACTTTATAACG	R	NM_013233			chr2	168194804	168194806	+
cg08824232	3	7.99983e-43	6.91985e-37	0.905	0.798071	1	28.4027	12.2732	16.1295	JAGN1	TSS200	4687410	TAAAAATTAATTTCCTACACACTCCACAAAAAACAAAACTAAACAAAACA	0090647944	I	A	Red	AGCAAAAGAGGCTGGGGATTAATTTCCTGCGCGCTCCACAAGAGGCGGGGCTGGGCGGGG[CG]GGGGCGAGAGGGAACGAGGGCGCCTGCGCGGAGAGGAGTGACCATAGAGTCGGTCCTCCA	37	9932211	CGCCCCGCCCAGCCCCGCCTCTTGTGGAGCGCGCAGGAAATTAATCCCCA	R	NM_032492	chr3:9932179-9932739	Island	chr3	9890526	9890528	+
cg08772111	2	8.08664e-43	6.99494e-37	0.81	0.655633	0.964367	64.1614	48.0412	16.1202	HDAC4	Body	4677893	TTTATTCCTAAAAATCAAAAACAATTATCRCCCTCCCTCCCATTTCCTTC		II			CAAACACTGCGTCTTTAAACGGCGCGCCCTGCGGCTAAATGCTGAAGGGTCACAGCCACA[CG]AAGGAAATGGGAGGGAGGGCGACAACTGCCTTTGATTTTTAGGAATAAATAAAGAAGAAA	37	240002329	TTATTCCTAAAAATCAAAGGCAGTTGTCGCCCTCCCTCCCATTTCCTTCG	F	NM_006037	chr2:240005782-240006028	N_Shelf	chr2	239080632	239080634	-
cg19580857	2	8.09328e-43	7.00068e-37	0.67	0.471	0.869	47.296	31.1765	16.1195	GIGYF2;GIGYF2;GIGYF2;GIGYF2;GIGYF2	Body;Body;Body;Body;Body	68615130	AAACAATAATTTTCATAACCTCAATAAATATCCTCAATACTTTATTCAAC		II			AGGTCATCCTAGGAGTAGAGTTTAAGGAATCCATATACCTTGAAGGGGAAGAAAAACAAA[CG]TTGAACAAAGTATTGAGGATACTCACTGAGGTTATGAAAATTACTGCTCACCTAAACCTC	37	233717717	CGTTGAACAAAGTATTGAGGATACTCACTGAGGTTATGAAAATTACTGCT	F	NR_103492;NM_001103148;NM_015575;NM_001103146;NM_001103147			chr2	232853006	232853008	-
cg15571376	11	8.13001e-43	7.03246e-37	0.785	0.62077	0.94923	37.1677	21.0522	16.1156	CTSC;CTSC;CTSC	TSS1500;TSS1500;TSS1500	4771218	CRCTAACTAACATCAACTATTCCAACTATTTAAAAACTTATCTTCCTTCC		II			CTGAAAAACTTCGCTAGCTAACATCAACTATTCCAGCTGTTTGAGAACTTATCTTCCTTC[CG]TTTTCCAACTCTTCCTACTTTTTTATGTGCTTGATTTTGTTTTGTTTCCTGGTAAATGCT	37	88071458	CGGAAGGAAGATAAGTTCTCAAACAGCTGGAATAGTTGATGTTAGCTAGC	R	NM_148170;NM_001114173;NM_001814	chr11:88070501-88071042	S_Shore	chr11	88338289	88338291	+
cg25769889	18	8.16739e-43	7.06479e-37	0.785	0.62077	0.94923	39.9017	23.7901	16.1116	DSC3;DSC3	Body;Body	93693149	TTTATAAACTAACAATTACAAATAAAATAATCATTTTCTATACACTTTCC		II			AATTGCAAGTGTTTGTAAACTGACAATTGCAGATGAAATAGTCATTTTCTGTGCACTTTC[CG]GTATTTAAGTCTCCAGATACAGCATTTAACCTAAACTCAACGGAATTATTTTAAAAAAAA	37	28620915	CGGAAAGTGCACAGAAAATGACTATTTCATCTGCAATTGTCAGTTTACAA	R	NM_024423;NM_001941	chr18:28621489-28623117	N_Shore	chr18	31040948	31040950	+
cg22095128	13	8.18221e-43	7.07762e-37	0.76	0.586788	0.933212	75.7593	59.6493	16.11	STARD13;STARD13;STARD13	5'UTR;Body;Body	91756243	ATTACTAATATTTTACTTATTAACTAATAAACACRTTATAAACCATAATC		II			CTTCTCCTAAGAGGCTGTTACTTTTAGGATATAAACACCAGGCTGGGGAAGACAGTATTG[CG]ATTATGGTTTACAACGTGCTTACCAGTTAATAAGTAAAATATTAGCAATCACATGCCTGA	37	33754450	TTGCTAATATTTTACTTATTAACTGGTAAGCACGTTGTAAACCATAATCG	F	NM_052851;NM_178007;NM_178006			chr13	33180312	33180314	-
cg13910185	11	8.47318e-43	7.3293e-37	0.755	0.580092	0.929908	42.5441	26.4644	16.0798	SORL1	Body	2631284	CTCACACACTCACCAAAAATTAAAAATTAAAAATTCAACCTTTACACACA	0072781932	I	C	Grn	AACCTGAAAGCTTGTCGACTATCTCTGTACAGTCAGACAAGAGGTGTGTGTATGTGTGTG[CG]TGTGTAAAGGCTGAATTTTTAATTTTTAATTTTTGGCGAGCGTGTGAGATGCTCTCCATT	37	121323832	CTCACACGCTCGCCAAAAATTAAAAATTAAAAATTCAGCCTTTACACACG	F	NM_003105	chr11:121322538-121323302	S_Shore	chr11	121453122	121453124	-
cg01089538	3	8.52134e-43	7.37096e-37	0.815	0.662718	0.967282	57.6736	41.5987	16.0749	ST6GAL1;ST6GAL1;ST6GAL1	5'UTR;5'UTR;5'UTR	98782561	ATACTTCTCCTAACTTTTCTCTACCTTACCRATAATACCTTACTAATCTC		II			AAAGGGCAGGTCTAGGGCATTTCTGTGCATAAAGTGGGGCAGAAGAGAAGGAGCCAGCAA[CG]AGACCAGTAAGGCATTACCGGTAAGGCAGAGAAAAGCCAGGAGAAGTATAGGTTTTGGAA	37	186745642	CGAGACCAGTAAGGCATTACCGGTAAGGCAGAGAAAAGCCAGGAGAAGTA	F	NM_173216;NM_173217;NM_003032			chr3	187027853	187027855	-
cg19585272	2	8.56147e-43	7.40567e-37	0.9	0.790073	1	86.66	70.5893	16.0708	GMPPA;GMPPA	Body;Body	27648164	ACAAATTCATATCCTTAATCACATTATTACTCATTTCTTTATTACTTTTC		II			GATAACCAAGCACAAATTCATATCCTTGATCACATTGTTGCTCATTTCTTTATTGCTTTT[CG]TATTGAGCCAGGCAAGGTTTTGGTTTGAATTCAGTCTCTGCCTGCTGTGAGGTCTGCAAC	37	220365300	CGAAAAGCAATAAAGAAATGAGCAACAATGTGATCAAGGATATGAATTTG	R	NM_205847;NM_013335	chr2:220361462-220363254	S_Shelf	chr2	219500577	219500579	+
cg19081359	2	8.57007e-43	7.41311e-37	0.715	0.527668	0.902332	49.8829	33.8129	16.0699	NBAS;NBAS	Body;Body	54789989	AACTATTTCTACTCTCTTTATTTTACTCTTATTTATATTTACAATTTATC		II			TTCAGCAGTTTCACATCCACCAACAAGTAAAAGTCTAAAAAGGAGAAAATTTTTAAAAAT[CG]ATAAATTGCAAATATAAATAAGAGCAAAACAAAGAGAGCAGAAACAGTCACCTTGAGAAA	37	15651501	CGATAAATTGCAAATATAAATAAGAGCAAAACAAAGAGAGCAGAAACAGT	F	NR_052013;NM_015909			chr2	15511376	15511378	-
cg12122453	14	8.60336e-43	7.44191e-37	0.89	0.774284	1	28.9008	12.8342	16.0666	ZBTB25;ZBTB25;ZBTB25;ZBTB1;ZBTB1	TSS1500;TSS200;TSS200;5'UTR;5'UTR	89809957	TCCCAAATTAATTACCTTCTTTTCTTTCTTTCTCTACCTTTATTTTTTTC		II			CGGAGACTAGTTCCCAAATTAGTTACCTTCTTTTCTTTCTTTCTCTGCCTTTATTTTTTT[CG]AGGGGGGAGGGGAGGTGTAGACGGGAGGCGGGAGAACCCGGTTGATTGACGTGCCTAGAG	37	64971959	CCCAAATTAGTTACCTTCTTTTCTTTCTTTCTCTGCCTTTATTTTTTTCG	R	NM_006977;NM_001304508;NM_001304507;NM_014950;NM_001123329	chr14:64969967-64972180	Island	chr14	64505240	64505242	+
cg21247666	12	8.64366e-43	7.47677e-37	0.76	0.586788	0.933212	62.043	45.9805	16.0625	KRAS;KRAS	Body;Body	89712850	AATAAAACAAATATATTTATAAATTAATACCACCCATAATTTAAACAACA	0057743116	I	A	Red	ATAAGACTTTTAAATAAAACGAATATATTTATAAATTGATGCCACCCATAATTTAAACAG[CG]AAACTACACAAACTTAGGATTTCACTGTTACTTGTTATAAAGCAAATAATTTGACCAGTA	37	25394244	CGCTGTTTAAATTATGGGTGGCATCAATTTATAAATATATTCGTTTTATT	R	NM_033360;NM_004985			chr12	25241309	25241311	+
cg04293724	3	8.66333e-43	7.49378e-37	0.73	0.547093	0.912907	73.0721	57.0115	16.0605	SIAH2	Body	99779453	CATAAAATTTCTAAAAAACCATTTTCTCACCCCTTTACTTTCCCTTAAAC		II			CAAATGCTCATTTGTGAACTAAAACTCACCTAAAAGCCATTTCTTTTGTTAGCCGCTGCG[CG]TTTAAGGGAAAGTAAAGGGGTGAGAAAATGGCTCCCCAGAAATCCTATGGGGCATCCCCC	37	150478499	ATAGGATTTCTGGGGAGCCATTTTCTCACCCCTTTACTTTCCCTTAAACG	F	NM_005067	chr3:150479734-150481888	N_Shore	chr3	150760711	150760713	-
cg18398009	11	8.67043e-43	7.49993e-37	0.735	0.55363	0.91637	75.4442	59.3844	16.0598	AMOTL1	Body	5650824	AAATATAAATAAATACAAACACTATTAACCACTAATTAACCACTAATATC		II			AATATAGACAGAAATATGAATGAATGCAAACACTGTTAACCACTGGTTAACCACTGATGT[CG]CTTCCAGACTTGGGTTCTCTATGGTTCAGTGTGGGTTGCTAGGATTGAGATAGCCAGTAT	37	94582124	AATATGAATGAATGCAAACACTGTTAACCACTGGTTAACCACTGATGTCG	R	NM_130847			chr11	94848958	94848960	+
cg01888821	2	8.77074e-43	7.58669e-37	0.73	0.547093	0.912907	77.0143	60.9644	16.0499	LOC100506457	Body	94637598	ACCACTATCCTCTATACTAACTCCATACTTTATAATTATCTTTAAATATC		II			AACTTTAGGAAATAACAGCCCAGTACAAAGAGCCAAACTTATCCTTTCGGGAGACAAAGA[CG]ATATTTAAAGATAACCACAAAGTATGGAGTTAGCACAGAGGACAGTGGTAGAAAATCAGA	37	12462244	CCACTGTCCTCTGTGCTAACTCCATACTTTGTGGTTATCTTTAAATATCG	F	NR_110196			chr2	12322117	12322119	-
cg01053463	1	8.99964e-43	7.78469e-37	0.85	0.713454	0.986546	63.8586	47.8311	16.0275	C1orf135	TSS1500	56629583	TCCAAATCCACTCTTAAAAAAACAAATCAAAAAAAACACACACTCCTCCA	0076701231	I	C	Grn	CCGCCCACGCACTAACTTTCGCGGCCGGTCCCTTGAGTGCGTGCGGCATATTTCCCTGCG[CG]GAGGAGTGCGTGTTCTTTCTGATCCGCTCTTTCAAGAGCGGATTCGGAAGCTGCTGTGTG	37	26186087	TCCGAATCCGCTCTTGAAAGAGCGGATCAGAAAGAACACGCACTCCTCCG	F	NM_024037	chr1:26185472-26186356	Island	chr1	25859595	25859597	-
cg19682317	11	9.10314e-43	7.87422e-37	0.93	0.839295	1	91.0901	75.0725	16.0176	AMPD3;AMPD3	TSS1500;TSS1500	20784173	AACACCAAATTATATTCCTTCTACCCCATAATCTAATTAATCTAATACTC		II			TATAATATGTAACTCATTAACGCAGTCTCATGTGCAAAACGTTTATGAATACACGAATTG[CG]AGTATCAGACCAATCAGACTATGGGGTAGAAGGAATACAACTTGGTGCTTACATGAGACA	37	10471004	GCACCAAGTTGTATTCCTTCTACCCCATAGTCTGATTGGTCTGATACTCG	F	NM_001172431;NM_000480	chr11:10472000-10472857	N_Shore	chr11	10449456	10449458	-
cg01639509	15	9.15565e-43	7.91964e-37	0.73	0.547093	0.912907	60.7016	44.689	16.0126	MAP2K5;MAP2K5;MAP2K5	Body;Body;Body	86628599	TACCCCCAAAATATAATATTAAAAATTAAAATATCACATTATAATAAACC		II			TAATGTCAACATACCCCCAAAATGTGGTGTTGAGGGTTAGAATATCACATTGTAATAAAC[CG]TTTATATTATGTTCCCTTTGTGCATTAAACAAATGCACACCTTATCATTTGCATTATGTG	37	67855548	CGGTTTATTACAATGTGATATTCTAACCCTCAACACCACATTTTGGGGGT	R	NM_002757;NM_145160;NM_001206804			chr15	67563209	67563211	+
cg01385706	4	9.37525e-43	8.10959e-37	0.805	0.648587	0.961413	70.0624	54.0703	15.992	LOC102723778	TSS200	97662495	CCACACATATATCTACRTATATAATATTTTTTTAAACTAAATCCAAAACC		II			AGAAGGTACAGGTCTGCTTACCATTGAAAGAATCACTGTTTACTAATACGTCATTGATTT[CG]GTTCTGGATTCAGTTTAAAAAAATATTACACACGCAGATATATGTGTGGAAAGAAAGAAT	37	31172695	CGGTTCTGGATTCAGTTTAAAAAAATATTACACACGCAGATATATGTGTG	F	NR_125935			chr4	31171072	31171074	-
cg02051077	7	9.4677e-43	8.18956e-37	0.935	0.847836	1	31.0957	15.1122	15.9835	PODXL;PODXL;PODXL;PODXL	5'UTR;1stExon;5'UTR;1stExon	48641931	ACAAAACCAAACTAAAACACAAAACCAATAACAAAAAAACAACAACAACA	0047681939	I	A	Red	CCTGCCGCTGCAGCAGAGCCGGGCTGGGGCGCAGAGCCAGTGGCAGAGGAGCGGCGGCGG[CG]GCGGCTGCGTCCTGGGCGGCGTCTGCGCGGCTGCGGCCCCACTGGCGGCTGCGGCTACTC	37	131241343	CGCCGCCGCCGCTCCTCTGCCACTGGCTCTGCGCCCCAGCCCGGCTCTGC	R	NM_005397;NM_001018111;NM_001018111;NM_005397	chr7:131240513-131241847	Island	chr7	131556583	131556585	+
cg04684553	8	9.56667e-43	8.27517e-37	0.88	0.758748	1	30.5291	14.5546	15.9745	MMP16;MMP16	TSS200;TSS200	85714214	AAAATAAAAAACAACAAAAACCCTTCCCACAAAAACTAAAAACAACAACA	0046649205	I	A	Red	GCCGCCTCCAGCCCGTGCGTCCTCCTCCTGCACTGCCTACTCCTCCTCCTCCTCCGCCGC[CG]CCGCCGCCCCCAGCTCCTGCGGGAAGGGCCTCCGCCGCTCCTCACTCTCTCGCCTCTGCT	37	89339819	CGCCGCCGCCCCCAGCTCCTGCGGGAAGGGCCTCCGCCGCTCCTCACTCT	F	NM_022564;NM_005941	chr8:89339965-89340481	N_Shore	chr8	88327589	88327591	-
cg04730839	6	9.74419e-43	8.42872e-37	0.815	0.662718	0.967282	79.3855	63.427	15.9585	KLHDC3	Body	5659336	ATATCATAATACTAATATCTAACTTATAAATATCATTAAAAAAACAATCC		II			AGGGTCAGAGAGTGACCATTGGCTCCCTCTTTTCTTCCTCCTTTTCTCTTCCTACTCAGG[CG]GACTGTTTTTCCAATGACATTCACAAGCTAGATACCAGCACCATGACATGGACTCTTATC	37	42985884	TGTCATGGTGCTGGTATCTAGCTTGTGAATGTCATTGGAAAAACAGTCCG	F	NM_057161	chr6:42989178-42989510	N_Shelf	chr6	43018145	43018147	-
cg01083584	19	9.75518e-43	8.43823e-37	0.9	0.790073	1	34.1518	18.1943	15.9575	DNAJB1;DNAJB1	5'UTR;1stExon	48768224	ACAAATATATAAAATCCAAAACTAATCAACAACAAAACCAAAAAACAACA	0015675961	I	A	Red	CCCAACGTCTGGTAGTAGTCTTTACCCATGACCCCCTCCTGCGGCCCGCCGACCCGCTGT[CG]CCGTCCCCCGGCTCCGCCGCCGACCAGTCCCGGACTCTATATACCCGTCCGGCGGAAGCT	37	14629193	CGCCGTCCCCCGGCTCCGCCGCCGACCAGTCCCGGACTCTATATACCCGT	F	NM_006145;NM_006145	chr19:14628406-14629689	Island	chr19	14518380	14518382	-
cg19309626	11	9.7726e-43	8.4533e-37	0.75	0.573428	0.926572	68.1672	52.2112	15.956	LOC101929295	Body	30717543	AAAATCACTATAAACTTAAATAACCTATAAAACTAACATAATAAAAAAAC		II			CATGGGCCCTCCCATCTCTCCTCCACCAGCTCATCATGGATGGCCTCCCTAACCCATAGC[CG]TCTTCTTACCATGCCAGTCTCACAGGCCACTCAAGTCCACAGTGATCTTTCCCTTTCCAT	37	94889578	AGATCACTGTGGACTTGAGTGGCCTGTGAGACTGGCATGGTAAGAAGACG	F	NR_110303			chr11	95156413	95156415	-
cg07994944	21	9.77429e-43	8.45476e-37	0.79	0.62767	0.95233	89.4995	73.5437	15.9558	POFUT2;POFUT2;POFUT2	Body;Body;Body	35708884	AAAATAATATACAATAATAAAAATCAACTACTAATAACTAATACATACCC		II			CAGATTCTGAAAGACACCAAGAAAAGCCAGGCAGTGTGACAGCGATCAGAAGCTCACTTA[CG]GGCATGCATCAGTCACCAGCAGCTGACTCTTACTACTGTACACCACCCTATTCCCAAAGG	37	46703497	CGGGCATGCATCAGTCACCAGCAGCTGACTCTTACTACTGTACACCACCC	F	NR_004858;NM_133635;NM_015227	chr21:46706691-46707049	N_Shelf	chr21	45283581	45283583	-
cg08930456	10	9.81589e-43	8.49074e-37	0.725	0.540587	0.909413	65.6286	49.6764	15.9522	TCF7L2;TCF7L2;TCF7L2;TCF7L2;TCF7L2;TCF7L2	3'UTR;3'UTR;3'UTR;3'UTR;3'UTR;3'UTR	5650487	TAAATACTACTAACCCAACAACRTTATAATTCTATTAAATATTAAATAAC		II			AAGGGTAAAAATGTGTTAATATACCTTGTTCCATGGTGTTGTTCTTTTGGGGGGAGGGGA[CG]CTACTCAACACTTAATAGAATCACAACGCTGTTGGGCCAGTAGTATTTATTGCTTTAGAG	37	114926344	CGCTACTCAACACTTAATAGAATCACAACGCTGTTGGGCCAGTAGTATTT	F	NM_001146283;NM_001146286;NM_001146274;NM_001146284;NM_001146285;NM_030756	chr10:114925522-114925751	S_Shore	chr10	113166584	113166586	-
cg25384293	1	9.82561e-43	8.49915e-37	0.68	0.483389	0.876611	79.0983	63.147	15.9513	OPTC	TSS1500	80726547	ACATATACTAAAATCTTTTATATAAAATAATAAATTTACACATAACCTAC		II			AGCATTGTGTTTGGTGTTATAGGTAATCTAGAGATGATTTGAAGTACACAGGAGGATGTG[CG]TAGGTTATGTGCAAATTCACCATTTTATATAAAAGACCTCAGCATATGTGGATTTGGTAT	37	203462395	CATATGCTGAGGTCTTTTATATAAAATGGTGAATTTGCACATAACCTACG	F	NM_014359			chr1	203493266	203493268	-
cg00421815	5	9.84848e-43	8.51893e-37	0.71	0.521253	0.898747	66.6686	50.7194	15.9493	ARL15	Body	40756298	AAAACAAAATACAAACTAAAAATTAAAATCTATATTTCAAACTAAAAATC		II			GAACTCAAGTGATCTTCCCACCTAAGCCTCCCAAAGTGCTGGGATTACAGGCATGAGCCA[CG]ACTCCCAGCCTGAAATATAGATTTTAATCTTCAGCTTGCATTTTGTTCTAAACAACTTGT	37	53345690	GAACAAAATGCAAGCTGAAGATTAAAATCTATATTTCAGGCTGGGAGTCG	F	NM_019087			chr5	54049859	54049861	-
cg10832088	6	9.8614e-43	8.53011e-37	0.725	0.540587	0.909413	68.4191	52.471	15.9481	PNRC1	Body	96765424	TTATCRTCTCAATATCTCCCTTTTAAAATTCCACRACTTTTAAAATATCC		II			GTTTCTTTAAATTATCGTCTCAATGTCTCCCTTTTAAAATTCCACGACTTTTGAAATATC[CG]TGATTACCTAAAAGCTTTTGTGCTTGTTTCCTGGCCTGTTTTCTAGAACAGGTACTAACT	37	89792217	CGGATATTTCAAAAGTCGTGGAATTTTAAAAGGGAGACATTGAGACGATA	R	NM_006813	chr6:89790137-89791781	S_Shore	chr6	89082497	89082499	+
cg07455496	8	9.87514e-43	8.542e-37	0.74	0.560198	0.919802	62.2946	46.3477	15.9469	ZNF704	Body	51627979	AAAATCTATAATATCCCCTTCCCCCATTAAACAAACTAAATAAAAATCAC		II			TTAAGTCCATTCTTGTTCTGACTCCATGTTCTCCTAGCAACTGGGGTAGCCTTTGGATAA[CG]TGACTTCCATTCAGCTTGCCTAATGGGGGAAGGGGACATCATAGATTTCTTATTGGCATT	37	81695750	CGTGACTTCCATTCAGCTTGCCTAATGGGGGAAGGGGACATCATAGATTT	F	NM_001033723			chr8	80783514	80783516	-
cg06539434	6	9.88117e-43	8.54721e-37	0.705	0.514869	0.895131	68.1029	52.1565	15.9464	ASCC3	Body	46724958	TATATTAATACCCAATAATCTATTAAAATAACTAATAACCAACTTACACC		II			AGCACTTTATTTATATTGATACCCAATGATCTATTAAAATGACTGGTAACCAGCTTACAC[CG]AGTAAATATTTGCTGAGTGATCACGACAAAAAACAGTTTAAGGCTCATGTGTATATAAAC	37	101120796	CGGTGTAAGCTGGTTACCAGTCATTTTAATAGATCATTGGGTATCAATAT	R	NM_006828			chr6	100672919	100672921	+
cg13749266	9	9.88185e-43	8.5478e-37	0.725	0.540587	0.909413	70.8195	54.8732	15.9463	GLIS3;GLIS3	Body;5'UTR	29781146	ACTACAAAAATATCACAAAAATAAAACATTAAATAAAATTAAAACTCATC		II			ACATTTTTAAAGCTACAGAAATGTCACAAGAATAGAACATTAGATAAAGTTGAAGCTCAT[CG]TACTATCTATCTATCTAACCATCTCTATATATAAACTTATTTTGTATTACAGTATTAATT	37	4133112	CGATGAGCTTCAACTTTATCTAATGTTCTATTCTTGTGACATTTCTGTAG	R	NM_001042413;NM_152629			chr9	4133111	4133113	+
cg02607723	1	9.90701e-43	8.56957e-37	0.72	0.534112	0.905888	44.0437	28.0996	15.9441	USP24	Body	3714443	TTTATAAATTTTAATTTACCRCAAACCAAACTCCTTAACCTACCATTCAC		II			AAGATGGAGATTTTATGGATTTTAATTTACCGCAAACCAAACTCCTTAGCCTGCCATTCA[CG]TAAGAAGCCACTCCCAATTCTTTGTACTTACATGTACTGGCAGTAAGCTAAGGTTAGCGC	37	55678590	CGTGAATGGCAGGCTAAGGAGTTTGGTTTGCGGTAAATTAAAATCCATAA	R	NM_015306	chr1:55680465-55681708	N_Shore	chr1	55212916	55212918	+
cg19598832	19	9.90906e-43	8.57134e-37	0.735	0.55363	0.91637	62.5413	46.5973	15.9439	TCF3;TCF3	Body;Body	7806446	AATTTAAACCCAAAACTATAAAATTTAATTTACCACCCACCCCACTCACA	0017794120	I	T	Red	GGGCCGGCCCTTCCCGTTGGTGACAGGCAGCGGGAACATCTGCAGGGAGGGGAGGGGAGA[CG]TGAGCGGGGCGGGTGGCAAACCAAACCCTACAGTCCCGGGTTCAAACCCAAGCTGGGAGC	37	1646448	CGTGAGCGGGGCGGGTGGCAAACCAAACCCTACAGTCCCGGGTTCAAACC	F	NM_003200;NM_001136139	chr19:1646117-1646713	Island	chr19	1646448	1646450	-
cg06795316	13	9.92378e-43	8.58407e-37	0.845	0.706077	0.983923	28.6658	12.7232	15.9426	LINC00350	TSS200	76748840	AAAAAACCCTCAACAACAAAACTTACCAAAAAAAAACACAAAAAAACCCA	0070688199	I	C	Grn	GGGAGGGGCACGGAAAGGCCCTCAGCAGCGGAACTTACCGGAGAGGGGCACGGAGAGGCC[CG]CAGCAACAGAACTTCCGGGGGAGGGGCACGGAAAGGCCCGCAGCAGCGGAACTTCCGGGG	37	20161158	CGGGCCTCTCCGTGCCCCTCTCCGGTAAGTTCCGCTGCTGAGGGCCTTTC	R	NR_046988			chr13	19587017	19587019	+
cg23292766	5	9.92904e-43	8.58862e-37	0.75	0.573428	0.926572	78.0336	62.0914	15.9422	ARSB	3'UTR	89669419	ACCTTACTTTTACCCCTAAAACTAAAACTAAAAACCTCCCCRTAATAAAC		II			AGCATCTCCCACCCAGCCCTCTTAGTGTCTACCATGAACATCCTCACAGAGCAACTCCAC[CG]CCTATTACGGGGAGGCCTCTAGCTTCAGCCCTAGGGGCAAAAGTAAGGCAGGGCTCAGCA	37	78075381	CGCCTATTACGGGGAGGCCTCTAGCTTCAGCCCTAGGGGCAAAAGTAAGG	F	NM_000046			chr5	78779557	78779559	-
cg24721182	5	1.00136e-42	8.66175e-37	0.83	0.68421	0.97579	24.6622	8.72736	15.9348	PAPD4;PAPD4;PAPD4;PAPD4;PAPD4;PAPD4;PAPD4;PAPD4;PAPD4;PAPD4	1stExon;1stExon;1stExon;1stExon;1stExon;5'UTR;5'UTR;5'UTR;5'UTR;5'UTR	28662141	CTTTAACAAAATTTTCTACACCACTTTTTCAACAACTTTTTACTCTTCCA	0038689821	I	C	Grn	TCTTCCGGGTGTCTTTGACAGGGTTTTCTACGCCGCTTTTTCGGCGACTTTTTGCTCTTC[CG]CTTTTTGCCACCGCCCCCAACCTTCTATATCCTTGCAGCCCCTACCTTTTCTTGTGTTGC	37	78908341	CGGAAGAGCAAAAAGTCGCCGAAAAAGCGGCGTAGAAAACCCTGTCAAAG	R	NM_001114393;NM_001297744;NM_173797;NM_001114394;NM_001297745;NM_173797;NM_001114393;NM_001114394;NM_001297744;NM_001297745	chr5:78908219-78908691	Island	chr5	79612517	79612519	+
cg03144560	20	1.00182e-42	8.66574e-37	0.91	0.806143	1	32.5035	16.5691	15.9344	C20orf43	TSS1500	57765839	AATACRTTCTCCTTTTAAACACAAAAATATCCATTAATACAACAAATTCC		II			CGCTCAAGAAAGATGCGTTCTCCTTTTAAACACAAAAATGTCCATTGATACAGCAGATTC[CG]TTCATAGGCATCCTTAATCGCAGAAACAGGAGGGCGGCCCTTTTCCTCAAGGCGCTCTCA	37	55043299	CGGAATCTGCTGTATCAATGGACATTTTTGTGTTTAAAAGGAGAACGCAT	R	NM_016407	chr20:55043375-55043766	N_Shore	chr20	56468242	56468244	+
cg25461965	3	1.01782e-42	8.80418e-37	0.67	0.471	0.869	77.4567	61.536	15.9206	HCLS1;HCLS1	Body;Body	9641334	CCACAAAAACCCCTAAATATATCTATAAATTCCTTTTATCTTCTAATATC		II			TATGACATATCCCACAGAAACCCCTGGATATGTCTGTAAGTTCCTTTTATCTTCTGGTAT[CG]GAGGGTTTTGTTTGTTTGTTTGTTTCTGGTAAAATGCATATGGGGCTATAATCTTAAAGA	37	121375409	CACAGAAACCCCTGGATATGTCTGTAAGTTCCTTTTATCTTCTGGTATCG	R	NM_001292041;NM_005335			chr3	121656561	121656563	+
cg25956106	10	1.02323e-42	8.85098e-37	0.74	0.560198	0.919802	61.6387	45.7226	15.916	ANTXRL	Body	94645280	AACTTTCCATCCTAACTTATAAATTTTAATTAAACTACCAAATTCAAAAC		II			GTCATGTCTGTAACTTTCCATCCTGGCTTATGGGTTTTAATTGAACTGCCAAGTTCAGGA[CG]GAGCTCATTTGTAAATACAGCAGTTAATGCCATTCCAGTCTCTGAAGGAAATACTCCTTG	37	47696803	ACTTTCCATCCTGGCTTATGGGTTTTAATTGAACTGCCAAGTTCAGGACG	R	NR_003601			chr10	46325566	46325568	+
cg06468072	11	1.02622e-42	8.87676e-37	0.735	0.55363	0.91637	79.8955	63.982	15.9135	DSCAML1	Body	34682892	AAAATACCAATTATAACRACTCCTCRATAACCTTTAAATCTACAAAACCC		II			CTGGCGAGGCACCCTGGCGCCCAACAGACAGACGCTGGAGCCTCTGAATCGCAGGGGCAC[CG]GGCTCTGCAGACCCAAAGGCCACCGAGGAGCCGCCACAACTGGCATCTCCAGCCCGCCTA	37	117665622	CGGGCTCTGCAGACCCAAAGGCCACCGAGGAGCCGCCACAACTGGCATCT	F	NM_020693	chr11:117666634-117668141	N_Shore	chr11	117794906	117794908	-
cg17304240	13	1.02751e-42	8.888e-37	0.67	0.471	0.869	71.4404	55.528	15.9124	CENPJ;CENPJ;CENPJ;CENPJ;CENPJ	ExonBnd;ExonBnd;Body;Body;Body	59620886	ACTCATTTTAAATAAAAAATTATCTCTTATACTATAAAACACATCTATTC		II			AGATAATTTTTCTTGTATTTTTCTACCTGGGTTCCTGAAGAAATCTGACTGTTTTGAAAT[CG]AACAGATGTGTTCTATAGTATAAGAGATAATTTTTTATTTAAAATGAGTGTTAGTCTATT	37	25463525	CGAACAGATGTGTTCTATAGTATAAGAGATAATTTTTTATTTAAAATGAG	F	NM_018451;NR_047594;NR_047594;NR_047595;NM_018451			chr13	24889386	24889388	-
cg00932156	14	1.02916e-42	8.90221e-37	0.83	0.68421	0.97579	41.111	25.2	15.911	DCAF5	Body	96787278	ATCTTAAAACTAAAAAACAAACAATAACAAACCCAAACACCAAAAAACCA	0077648581	I	A	Red	ACCCTACCGCCCCAGTCACTTCCCCTCTGCAGACCCCGCCAGCCCCCGGGTCGCAGCCCC[CG]GCCCCTCGGCGTCCGGGTCTGTCACCGCCCGCTTCCCAGCCCCAAGACCCCTTTTCCTTA	37	69618982	CGGCCCCTCGGCGTCCGGGTCTGTCACCGCCCGCTTCCCAGCCCCAAGAC	F	NM_003861	chr14:69618336-69619091	Island	chr14	69152264	69152266	-
cg24792658	4	1.04045e-42	8.99986e-37	0.775	0.607075	0.942925	73.6632	57.7616	15.9015	FAT1	Body	69618581	AAACTTACTAAATTTATTAAACCCCCAACTTCAATACTTTACTAAATAAC		II			GTAAATATGTGAAGATATCTCCATTTTTACAGGCTTAGAGAGATTAAGTTGCTTACTCAA[CG]TCATTTAGCAAAGTATTGAAGTTGGGGGTTCAATAAATCTAGTAAGTCTACATTAAAAGT	37	187566697	CGTCATTTAGCAAAGTATTGAAGTTGGGGGTTCAATAAATCTAGTAAGTC	F	NM_005245			chr4	186645542	186645544	-
cg21444496	18	1.04638e-42	9.05121e-37	0.79	0.62767	0.95233	83.292	67.3954	15.8966	ATP8B1	5'UTR	28614222	AATCRATATTATTCTCCATATCTACTATATTTCAATACCCCTTACTAAAC		II			TGTTAAAGGGTGTTTTTAAAAATTAAGGTTTGCTTGAAAGAGATACTCTTATCTTTTTTA[CG]TCTAGTAAGGGGTATTGAAATACAGCAGATATGGAGAACAACATCGACTTGGAACAGAAG	37	55454141	CGTCTAGTAAGGGGTATTGAAATACAGCAGATATGGAGAACAACATCGAC	F	NM_005603			chr18	57786908	57786910	-
cg24024036	4	1.04979e-42	9.0807e-37	0.71	0.521253	0.898747	71.8216	55.9279	15.8937	SH3RF1	Body	41771201	CCCACTAAATCATACCAAAAACCTTAATAATCATAATAAATAATATAAAC		II			GACATATTCCACCCACTAAGTCATACCAGAAGCCTTGGTAATCATGGTGGATGGTGTGAA[CG]CAAATCCCTTAGATTTCCATTCTGCAACAAGCTTTCTTGGAGGAAGGTGTGAATATATCA	37	170101082	CCACTAAGTCATACCAGAAGCCTTGGTAATCATGGTGGATGGTGTGAACG	R	NM_020870			chr4	169179930	169179932	+
cg06700871	2	1.05365e-42	9.11405e-37	0.87	0.743443	0.996557	44.2176	28.3271	15.8906	SUCLG1	1stExon	74674273	ACTAACTAAACTCACAAAAAAAACTACACAACAAAAAACAAACAACAACA	0082702119	I	A	Red	CAGGAAGACAGTACTGGCTGGACTCACGGAGGAAGCTGCGCGACAGGAGACGGGCGGCGG[CG]AGGCCGCTGCTGCCGGAGACCATGGTAGCGATGTCAGCGGCAGCGGCAAGGGTTGCGGTC	37	84686330	CGCCGCCGCCCGTCTCCTGTCGCGCAGCTTCCTCCGTGAGTCCAGCCAGT	R	NM_003849	chr2:84686005-84686751	Island	chr2	84459205	84459207	+
cg10818278	7	1.05497e-42	9.12548e-37	0.88	0.758748	1	70.404	54.5145	15.8895	LHFPL3	TSS1500	76717402	TATTACTCTTTTAACAATTTCTACTTTTCAAACTACATTTCCCTATTTCC		II			TGGGAGGCAGTTACATGTTTCTTTATATCAGAATCAGAAGGAAACAAACAAAAAAACCAA[CG]GAAATAGGGAAATGCAGTTTGAAAAGTAGAAACTGTTAAAAGAGCAACAGAAAGACTGTT	37	103967861	CGGAAATAGGGAAATGCAGTTTGAAAAGTAGAAACTGTTAAAAGAGCAAC	F	NM_199000	chr7:103968783-103969959	N_Shore	chr7	104327412	104327414	-
cg18887033	2	1.05687e-42	9.14195e-37	0.885	0.766486	1	32.4226	16.5347	15.8879	CMPK2	TSS200	3649938	AAACAAAACCCAAAAAAAACCAAACACCAACAAAAAACAAAAACAAAACA	0088748346	I	T	Red	GGCGCCGGCGGGAAACGAAACCCGGAGGGAGCCAGGCGCCAGCGGGAAACGAAAGCGAAG[CG]TTGCGGGGAAACGAAAGCCGGAGGCCCAGGCGGGGCAGGAGCCCTGGGGCTGGGGCGCCC	37	7005947	CGCTTCGCTTTCGTTTCCCGCTGGCGCCTGGCTCCCTCCGGGTTTCGTTT	R	NM_207315	chr2:7005163-7006340	Island	chr2	6865815	6865817	+
cg01195135	11	1.06355e-42	9.1997e-37	0.77	0.600279	0.939721	79.1971	63.3147	15.8824	ZC3H12C	Body	83639859	CTATAAAAATACATATATTAACACTTCAAATTCTCCTCTAACTATAAATC		II			GAGCTGTGGGAGCAGTGACTCCTACGTGGGTTACAATGACCGGTCCTATGTCAGCTCCCC[CG]ACCCACAGCTAGAGGAGAATTTGAAGTGTCAACACATGCACCCTCACAGCCGCCTTAATC	37	110035766	TGTGAGGGTGCATGTGTTGACACTTCAAATTCTCCTCTAGCTGTGGGTCG	F	NM_033390			chr11	110165040	110165042	-
cg09141413	16	1.06366e-42	9.20065e-37	0.92	0.822534	1	34.3426	18.4603	15.8823	GPRC5B	TSS200	75787187	AAAAATAAAACTCAAAAACCCAAAAACAAAACCAACCAAAAACAAAAACA	0090715349	I	A	Red	TGCCGCGCGAGGCGCCCCCTGGCCCGGCCCGCGCTGCTGCAGCGGCCGCGGCCCCGCCCC[CG]CCCCCGCCCCCGGCCGGCCCCGCCCCCGGGCCTCCGAGCCCCACCCCCGGTCCCGCCGGC	37	19896246	CGCCCCCGCCCCCGGCCGGCCCCGCCCCCGGGCCTCCGAGCCCCACCCCC	F	NM_016235	chr16:19894965-19897156	Island	chr16	19884923	19884925	-
cg20684197	5	1.06377e-42	9.2016e-37	0.715	0.527668	0.902332	65.7267	49.8445	15.8822	FGF1;FGF1;FGF1;FGF1;FGF1;FGF1	5'UTR;5'UTR;TSS1500;TSS1500;Body;Body	12633246	TAATTAAAATTCTATAATAATTAAACCTCTAACTCTTTAATACAAAACAC		II			TGGGGGTGTGGGGAAGCCATCCATGTGCCTTCTGAAGGGATGAGCCTTGGAGAAGGAGCT[CG]TGTCCTGTACTAAAGAGCTAGAGGCTCAATCATCACAGAACTCCAATCACGGATAAGCAG	37	142066938	GATTGGAGTTCTGTGATGATTGAGCCTCTAGCTCTTTAGTACAGGACACG	F	NM_001144935;NM_001144934;NM_033136;NM_000800;NR_026696;NR_026695			chr5	142687372	142687374	-
cg02736492	6	1.0833e-42	9.37057e-37	0.685	0.489627	0.880373	77.6314	61.765	15.8664	LACE1	Body	77746431	ACCCTATAACAAACTTTAATATACTATACTAAATATTACCCTATTAAAAC		II			TTATTAACTTTACCCTGTAACAGACTTTAATGTGCTATGCTAAATATTGCCCTATTAAAG[CG]TGTGTTTCTGTTTATTACCATCTGGCCAGACATCTGTAATCGATTCCTGAATATGCAAGT	37	108772224	CGCTTTAATAGGGCAATATTTAGCATAGCACATTAAAGTCTGTTACAGGG	R	NM_145315			chr6	108451020	108451022	+
cg12977548	4	1.09977e-42	9.51303e-37	0.765	0.593517	0.936483	63.3947	47.5415	15.8532	DHX15	Body	73729281	CTTACTTTACTAAACACATTTCTATATACTCTTATTATAAACTACACCTC		II			CTCCTGCTTCTGGCCTAAGGTGACTGTTAATTAAGTGTTTACATTGCTCCAAAATGCCAA[CG]AGGTGTAGTTTATAATAAGAGTACACAGAAATGTGCCCAGCAAAGTAAGAAGCACTGTAC	37	24579968	CGAGGTGTAGTTTATAATAAGAGTACACAGAAATGTGCCCAGCAAAGTAA	F	NM_001358			chr4	24578344	24578346	-
cg17542658	4	1.10207e-42	9.53293e-37	0.72	0.534112	0.905888	62.9189	47.0674	15.8514	TXK	Body	14747120	CCTTCTCTCCTCCAATAAAATCTACATTATCCACCAAAACTTTTAAATTC		II			TGAAGTCATCTCCTTCTCTCCTCCAATAAAGTCTACATTATCCACCAAAGCTTTTGAATT[CG]AATTTGTTTTAGGAGAGATGTACTGAGTTAGGCCTCCAGGTGGGCTTTATTAGTAGCAAG	37	48111718	CGAATTCAAAAGCTTTGGTGGATAATGTAGACTTTATTGGAGGAGAGAAG	R	NM_003328			chr4	48109700	48109702	+
cg20207416	1	1.10792e-42	9.58352e-37	0.745	0.566797	0.923203	69.087	53.2402	15.8468	MIR5096;SPEN	Body;Body	16671294	ATTAAATATTTTTCCCCCTCCTAAATACAAAACTTCAAATAACAAAAAAC		II			GCTCCTTTCTGATTAAATATTTTTCCCCCTCCTAAATGCAGGGCTTCAGATAACAGGGAG[CG]TGCTTATGAACATAGTGCCTATGGACACCATGAACGGGGGACGGGAGGATTTGATCGGAC	37	16202716	CGCTCCCTGTTATCTGAAGCCCTGCATTTAGGAGGGGGAAAAATATTTAA	R	NR_039973;NM_015001			chr1	15876220	15876222	+
cg03462171	16	1.10801e-42	9.58429e-37	0.91	0.806143	1	33.1752	17.3285	15.8467	CRAMP1L	TSS200	74710546	AACTAATAAACAAAACCAAAAACAACAACATAAAAACAACAAAAACCACA	0056746912	I	A	Red	GGGAGGGTCCCGGGCTGGTGGGCAGGGCCGGGGGCGGCGGCGTGGGGGCGGCAGGGGCCG[CG]GCGGGCTCGGGCGGGCTCGGGCGGGCCGGGCCGAGCCGCCGAGAGGGGATTTGGAACAAA	37	1664488	CGCGGCCCCTGCCGCCCCCACGCCGCCGCCCCCGGCCCTGCCCACCAGCC	R	NM_020825	chr16:1660054-1665095	Island	chr16	1614486	1614488	+
cg00080763	16	1.11136e-42	9.61327e-37	0.925	0.830864	1	86.5276	70.6834	15.8441	NUBP1;NUBP1	TSS1500;TSS1500	49682293	TTAATAATAATAACAAACAACTAATACACTACTATTTAATAAATATTTCC		II			GCTGGCTATAATTAGTGGTAGTGACAGGCAGCTGATACACTGCTGTTTAATAAATGTTTC[CG]AGGCCGGGTGCGGTGGCTCATGCCTGTAATCCCAACACTTTGGGAGGCCAAGGCGGGCAG	37	10836219	CGGAAACATTTATTAAACAGCAGTGTATCAGCTGCCTGTCACTACCACTA	R	NM_001278506;NM_002484	chr16:10837584-10838196	N_Shore	chr16	10742361	10742363	+
cg13128577	1	1.12852e-42	9.7617e-37	0.88	0.758748	1	86.1913	70.3605	15.8308	LOC100288069	Body	77733506	TAAATATATCACTACACTTAAATTTAATAAAATATATCACTACAAACTTC		II			CAAAGAAAAACAGTATGAGTAAAATAAAAAGAACACCAAAAATGCTAATATTCTGTTTAC[CG]AAGTCTGTAGTGATATATCCCATTAAATCCAAGTGCAGTGACACACCCATAATCCCAAGC	37	700813	GGGTGTGTCACTGCACTTGGATTTAATGGGATATATCACTACAGACTTCG	F	NR_033908			chr1	765432	765434	-
cg13157306	7	1.13323e-42	9.80244e-37	0.645	0.440524	0.849476	71.1174	55.2903	15.8271	SLC25A13;SLC25A13;SLC25A13	Body;Body;Body	68722987	TTTCTTTTTCTTTCCTATTAAAATCAAAAACTTACRAAATTATTAAATCC		II			AGCGGTTTTCTTTTCTTTTTCTTTCCTGTTGAAATCAAAAACTTGCGAAGTTATTAGGTC[CG]ATTTTTCAGAGGTGAAGCTTGTTATGCGTTTCCTCTTCATGGTCTTCTGTGGCTGCTGGC	37	95751695	CGGACCTAATAACTTCGCAAGTTTTTGATTTCAACAGGAAAGAAAAAGAA	R	NR_027662;NM_014251;NM_001160210			chr7	96122382	96122384	+
cg02481741	1	1.13698e-42	9.83489e-37	0.87	0.743443	0.996557	72.2588	56.4346	15.8243	CLSTN1;CLSTN1	Body;Body	4741988	AAACCTTTCAATAAACRAATTAATTTATAAAACAATTCCCCCCACTACAC		II			TTTGTCCTTGTGAACCTTTCAATAAACGGATTAATTTATAAAACAGTTCCCCCCACTACA[CG]CTCCCTCTGTGGAACGCTCCCTCTTGGGTTTCCGGGAAAGGTGACGGTGTGGTCAGTCCT	37	9800878	AACCTTTCAATAAACGGATTAATTTATAAAACAGTTCCCCCCACTACACG	R	NM_001009566;NM_014944			chr1	9740819	9740821	+
cg00810321	7	1.13823e-42	9.84573e-37	0.725	0.540587	0.909413	67.03	51.2067	15.8233	RSPH10B;RSPH10B2	Body;Body	32738867	CRATCCTATTAACTTAACCTACTAAATAACTATAACTAAAAATATACTCC		II			CTAGGCTCAAGCGATCCTGTTGGCTTAGCCTGCTGAGTAGCTGTGACTAGAGGTGTGCTC[CG]CAGCACGCGGCTAATTTATTTTTACTTTTTTTTTTTTTTTTTGTAGAGACAGGGTTTGCC	37	6800481	GATCCTGTTGGCTTAGCCTGCTGAGTAGCTGTGACTAGAGGTGTGCTCCG	R	NM_173565;NM_001099697	chr7:6803483-6803750	N_Shelf	chr7	6760849	6760851	+
cg10599273	9	1.13983e-42	9.85952e-37	0.745	0.566797	0.923203	65.7889	49.9668	15.8221	CENPP;CENPP;OGN;OGN	Body;Body;Body;Body	82690262	ACCTTTCAATTAACAAAAATTTCTCATTTTTAACAAAAATACCATAAATC		II			TTCTGCAGAATGCCTTTCAGTTGGCAGAGGTTTCTCATTTTTGGCAGGAGTACCATGGAT[CG]TCAGTGCTGTGTGTCCAAAAGCACATGATATCTGTTTATCCCATTCCTGATAATATCTTT	37	95156166	CCTTTCAGTTGGCAGAGGTTTCTCATTTTTGGCAGGAGTACCATGGATCG	R	NM_001012267;NM_001286969;NM_014057;NM_033014			chr9	92393883	92393885	+
cg11849213	14	1.15249e-42	9.96904e-37	0.805	0.648587	0.961413	76.3498	60.5374	15.8124	PLEKHG3	3'UTR	33763939	CAAAAATAAAACCAATAATTTATTACTTTCCATTCTATAATATAATATAC		II			TAGGGTCCAGGCAGGAATGAAGCCAATAATTTATTGCTTTCCATTCTGTGGTATGATGTG[CG]TGTGCGTGAGTGTGTGGCCCCTGTTTATTCCCCTCCTGTCAAGAATGAAGTGGATTCAGT	37	65210900	CGCACATCATACCACAGAATGGAAAGCAATAAATTATTGGCTTCATTCCT	R	NM_015549	chr14:65209843-65210089	S_Shore	chr14	64744181	64744183	+
cg06588529	6	1.15543e-42	9.99446e-37	0.775	0.607075	0.942925	82.1649	66.3546	15.8102	LOC100507506	Body	73742967	ACTTTCTAAAAAAACTATCATTTTCTTACAACTATTCACTTTCTTTCAAC		II			CTAAAACTTCCACTTTCTGGAAGAACTGTCATTTTCTTACAGCTATTCACTTTCTTTCAA[CG]TTCGTCACCAACATAAACACTAGACTCTCTTTGGGTGCTGTTTTCATTAAAGAAGTGAAA	37	4154091	CTTTCTGGAAGAACTGTCATTTTCTTACAGCTATTCACTTTCTTTCAACG	R	NR_103764			chr6	4153856	4153858	+
cg02951344	11	1.16171e-42	1.00488e-36	0.94	0.856499	1	27.9192	12.1137	15.8055	SYTL2	TSS200	80793213	ATACCAAACAAAAAAACCAAAACAAACCAAAACAAAAAACAAACAAAACA	0083604541	I	C	Grn	GCTACCCCCGCCCCCGGCGGGCGGTGCGGTGGGGCCGGTCCCGGGTGCTCGGGCCAATGG[CG]CTTCGCCCGCTCCCCGCCCCGGCCCGCCCCGGCCTCCTCGCCCGGCACACAGCGCCTGCC	37	85522279	GTGCCGGGCGAGGAGGCCGGGGCGGGCCGGGGCGGGGAGCGGGCGAAGCG	F	NM_032943	chr11:85521991-85522285	Island	chr11	85811235	85811237	-
cg24837796	4	1.16785e-42	1.01019e-36	0.895	0.782145	1	28.3842	12.5833	15.8009	SRP72	Body	63742866	AACAAAAAAATATAATAAATTAAACCTCACACCAAAAACAATAAAAACCA	0029706526	I	A	Red	ACTTGAAATAATGTCGGAAGAAAAGTTTGGCCTGTTTTTTTGCCCTGTAAGGGATGATTT[CG]GTTTTTACCGCCTTTGGTGTGAGGTTTAATTCATCATATTCTTTTGTTCCTTACTACATA	37	57334577	CGGTTTTTACCGCCTTTGGTGTGAGGTTTAATTCATCATATTCTTTTGTT	F	NM_006947	chr4:57333461-57334195	S_Shore	chr4	56468410	56468412	-
cg21043820	19	1.17299e-42	1.01463e-36	0.655	0.45263	0.85737	66.0752	50.2782	15.7971	AKT2;AKT2;AKT2	Body;5'UTR;5'UTR	45732278	TATTTCACCATCTCCTTTTAATCCTTAACAACTCTCTAATAAATAAATTC		II			GAATATCCAAGCACCCTATGCACACAAACACACACACACACACACACACACACACACACA[CG]AACCCACTCATCAGAGAGCTGCTAAGGATTAAAAGGAGATGGTGAAACACATCCACACAA	37	40763527	GTTTCACCATCTCCTTTTAATCCTTAGCAGCTCTCTGATGAGTGGGTTCG	F	NM_001626;NM_001243028;NM_001243027			chr19	40257619	40257621	-
cg05786053	1	1.18078e-42	1.02138e-36	0.815	0.662718	0.967282	24.2634	8.47211	15.7913	GDAP2;GDAP2;WDR3	TSS1500;TSS1500;5'UTR	24632275	TTCTCAAATAAACCTTCCTATCAAACTAACTAATTTCCTTCCTCATCCCA	0085611138	I	C	Grn	GTAGAGGAGAACATGGATGTTATTCTAAGTAAAACGAATAATATGAAGAATACAAGGTCG[CG]GGACGAGGAAGGAAACTAGCCAGCCTGACAGGAAGGTTTATTCGAGAAATACGGGGGTTA	37	118473064	CGGGACGAGGAAGGAAACTAGCCAGCCTGACAGGAAGGTTTATTCGAGAA	F	NM_017686;NM_001135589;NM_006784	chr1:118471840-118472720	S_Shore	chr1	117930440	117930442	-
cg09549073	7	1.19023e-42	1.02955e-36	0.71	0.521253	0.898747	64.6355	48.8512	15.7844	HOXA5;HOXA5	5'UTR;1stExon	20764277	TCCCAATCATTTCCATAATTCATCATAAATTATACAAAAATACTATAAAC		II			AATAAGAGCTCATTTGTTTTTTGATATGTGTGCTTGATTTGTGGCTCGCGGTCGTTTGTG[CG]TCTATAGCACCCTTGCACAATTTATGATGAATTATGGAAATGACTGGGACATGTACTTGG	37	27183274	CCCAGTCATTTCCATAATTCATCATAAATTGTGCAAGGGTGCTATAGACG	F	NM_019102;NM_019102	chr7:27182613-27185562	Island	chr7	27143654	27143656	-
cg17574602	4	1.19744e-42	1.03579e-36	0.76	0.586788	0.933212	62.2356	46.4565	15.7791	SORCS2	Body	6643287	RTACTTTATAAAAACTACAACRATCCAAACTAATACCAATAACAACCTAC		II			GTGGGGGGTGGGGGAGGTGTGGCAGGGGAGGGCCACAGAGAGGGAAGGAAGCCCTCTGAA[CG]CAGGCTGCTATTGGTACCAGCCTGGATCGCTGCAGCCCCCACAAAGCACGAAATAGTTTC	37	7268755	CGCAGGCTGCTATTGGTACCAGCCTGGATCGCTGCAGCCCCCACAAAGCA	F	NM_020777			chr4	7267027	7267029	-
cg08790487	5	1.2049e-42	1.04224e-36	0.725	0.540587	0.909413	73.3631	57.5894	15.7737	CANX;CANX	Body;Body	95804566	AAACAAAAAAAACTTATTCAATTTAACAAAAATAACATAATACTTAACCC		II			GAGGTAGAGGAAATGAAGGAGTCAAAGCTTCCAGGTGATAAAGGACTTGTGTTGATGTCT[CG]GGCCAAGCATCATGCCATCTCTGCTAAACTGAACAAGCCCTTCCTGTTTGACACCAAGCC	37	179135308	CGGGCCAAGCATCATGCCATCTCTGCTAAACTGAACAAGCCCTTCCTGTT	F	NM_001024649;NM_001746			chr5	179708306	179708308	-
cg10085088	7	1.20574e-42	1.04297e-36	0.68	0.483389	0.876611	69.8892	54.1162	15.7731	STEAP2-AS1	Body	81744587	TTTTCCTAACACTATTACATACTCTATTCTTTTAATAACCCRAAACAATC		II			CCCACGCCTGGCAGAATCTTCAGTCCTGGCCTAATGAGCTCACCAGCTCAGTAAGTTCTG[CG]ACTGCTTCGGGTTACCAAAAGAATAGAGTATGTAACAGTGCTAGGAAAAGAGACACTTAA	37	89808282	TTTCCTAGCACTGTTACATACTCTATTCTTTTGGTAACCCGAAGCAGTCG	F	NR_110029			chr7	90178967	90178969	-
cg23101171	1	1.21085e-42	1.04739e-36	0.71	0.521253	0.898747	73.5679	57.7985	15.7694	OR6N2	TSS1500	38773250	TATAAACTTTTAAAACATAAATAAAATTTAACTATTCTAACCTCAAACTC		II			GACTGGTCAGATGTAGACTTTTAAAACATAAGTAAAATTTAACTATTCTGACCTCAAGCT[CG]GAGATGAAGGTGTGAATTTGCCTTGTGGGTATGGCTGACAGGAAGATGGGTTAGGGTGGT	37	158748432	GTAGACTTTTAAAACATAAGTAAAATTTAACTATTCTGACCTCAAGCTCG	R	NM_001005278			chr1	158778641	158778643	+
cg26631236	5	1.21088e-42	1.04741e-36	0.675	0.47718	0.87282	76.57	60.8007	15.7693	GUSBP1	Body	5688355	CTCAATTAAAACAACACCATCTTCTATAAAATTCACTATAACAATATCAC		II			TCCTCAGGATATGCAGGGCTCAAGAGAAATGAAATATCTTGGGGATATGGTTACTTAAGA[CG]TGATACTGTCACAGTGAATTTCACAGAAGATGGTGCTGCCCTAACTGAGGTTCAATCCAT	37	21589371	CGTGATACTGTCACAGTGAATTTCACAGAAGATGGTGCTGCCCTAACTGA	F	NR_027026			chr5	21589261	21589263	-
cg03406626	11	1.21728e-42	1.05295e-36	0.795	0.634606	0.955394	75.2808	59.5161	15.7647	MAML2	Body	89656389	TATTAAACACATAAATCATTTCAAAAACTACTATTATTTAACCCTACAAC		II			AATTCTGTTCCTGTTGAACACATGGATCATTTCAAGGGCTACTATTATTTAACCCTACAG[CG]ATTATGATTATTTTCATGCATATCACTTTATTTTGGATTCTTTCCTCTGAGAGATTCCAA	37	96036104	CGCTGTAGGGTTAAATAATAGTAGCCCTTGAAATGATCCATGTGTTCAAC	R	NM_032427			chr11	96302939	96302941	+
cg00537351	5	1.22335e-42	1.0582e-36	0.88	0.758748	1	81.924	66.1636	15.7604	TRIO	Body	82785147	AAACTCTTCCCACCAAACAATATTTATAATTTAAATCACCTTTTCAACTC		II			TATAGGACAGAAGACTCTTCCCACCAAGCAGTATTTGTGATTTAAGTCACCTTTTCAACT[CG]GCAGTGGTTTTCAGAAACCAGACACTAAAGGATAACTGGAAGGAAAGTGCTTTTTCAAAA	37	14339109	GACTCTTCCCACCAAGCAGTATTTGTGATTTAAGTCACCTTTTCAACTCG	R	NM_007118			chr5	14338999	14339001	+
cg24706532	12	1.23114e-42	1.06493e-36	0.735	0.55363	0.91637	68.0246	52.2698	15.7549	GALNT9	Body	56742131	ATATATCTAAATAAAAATATACCCCRATAAAAATATACCCAAATAAAAAC		II			CTCGCCCGGACACGCCCTCACCGGGGCACACCCTCACCCAGACACGCCCTCACCCAGACA[CG]CCCTCACCTGGGCACATCCTCACCGGGGCACACCCTCACCCAGACACACCCTCACCCGGG	37	132880790	CGCCCTCACCTGGGCACATCCTCACCGGGGCACACCCTCACCCAGACACA	F	NM_001122636	chr12:132880703-132882253	Island	chr12	132304203	132304205	-
cg18139238	3	1.24677e-42	1.07846e-36	0.73	0.547093	0.912907	67.8896	52.1457	15.7438	MBNL1;MBNL1;MBNL1;MBNL1;MBNL1;MBNL1;MBNL1;MBNL1;MBNL1;MBNL1;MBNL1;MBNL1	5'UTR;5'UTR;5'UTR;5'UTR;5'UTR;1stExon;1stExon;1stExon;1stExon;1stExon;5'UTR;5'UTR	53666107	AAAATACTTTTCCCCACTCCCTACTTTAAAAATACATAAAAAATTATATC		II			CTTTGAATTAACAGTTTCATGCTGTGAATTTCTAGTGGGAGATCTTTTCCTTGATATTGA[CG]ACACAATTTTCCATGTACTTTTAAAGCAGGGAGTGGGGAAAAGTATTTTGAGGGGACATT	37	152017819	CGACACAATTTTCCATGTACTTTTAAAGCAGGGAGTGGGGAAAAGTATTT	F	NM_207297;NM_207296;NM_207295;NM_207294;NM_207293;NM_207297;NM_207296;NM_207295;NM_207294;NM_207293;NM_021038;NM_207292			chr3	152300029	152300031	-
cg23042612	1	1.26321e-42	1.09268e-36	0.8	0.641578	0.958422	74.2491	58.5167	15.7324	RERE;RERE	Body;Body	70625233	AATATCTCATATACATATAAACATACTAACCTAATAATACAATTTTACAC		II			AGGCCAGTGCATCCACACATGCGTGTGCGACACACCACTAGGCCAGTGCGTCCACACACA[CG]TGCAAAATTGCACCATTAGGCCAGCATGTCCACATGCATATGAGACACTGCACCATTAAG	37	8613264	CGTGCAAAATTGCACCATTAGGCCAGCATGTCCACATGCATATGAGACAC	F	NM_012102;NM_001042681			chr1	8553204	8553206	-
cg08221916	20	1.26901e-42	1.09769e-36	0.775	0.607075	0.942925	83.4546	67.7262	15.7284	BPIFB1	Body	10646952	TATTTATCACCCCTAAACTACTACATATCTAAAATACCTTTTAATTTCAC		II			CAGTCATGGTTCTACCCTCTGGAATCTGATGCAAATGTTTCCTCTACCAAATAACAGTCT[CG]TGAAATCAAAAGGCATCTTAGATATGCAGTAGTCCAGGGGTGATAAATACATCTCAGATA	37	31889467	ATTTATCACCCCTGGACTACTGCATATCTAAGATGCCTTTTGATTTCACG	F	NM_033197			chr20	33301660	33301662	-
cg17561891	7	1.27574e-42	1.10352e-36	0.875	0.751068	0.998932	33.8612	18.1375	15.7238	C7orf23	TSS200	64794872	CAAAAAAACTACAATTTACTATACTAACCAAAAACAAACAACAAACAACA	0021740275	I	C	Grn	TCCTCAAATCTCAGCCCTTGGCGCCGCGTGGCTCTCCGCCCCTCTGGGCCGCCAGGGTAG[CG]CCGCCCGCCGCTCGCCCCCGGCTAGCACAGCAAATCGCAGTCCCCTCGCCCCGGGAGAGA	37	86849173	CGCCGCCCGCCGCTCGCCCCCGGCTAGCACAGCAAATCGCAGTCCCCTCG	F	NM_024315	chr7:86848911-86850024	Island	chr7	87219856	87219858	-
cg18466804	5	1.27874e-42	1.10611e-36	0.775	0.607075	0.942925	71.5083	55.7866	15.7217	TMEM232	Body	14785153	RAACTATATAAATAATAATAACAAAACCAACTCTATCTCTATATTAATCC		II			TCTGATGAAGCGGGCTGTATAGGTAGTGGTGGCAAGGCCAACTCTGTCTCTGTATTAGTC[CG]TTCTCACACTGCTATAAAGATACGACTTGAGACTGGGTAATTTACATACAAAAGAAGTTT	37	110001068	CGGACTAATACAGAGACAGAGTTGGCCTTGCCACCACTACCTATACAGCC	R	NM_001039763			chr5	110665366	110665368	+
cg13609307	19	1.29525e-42	1.12039e-36	0.775	0.607075	0.942925	75.5371	59.8265	15.7105	ADGRE3;ADGRE3;ADGRE3	Body;Body;Body	67770186	TCTAAACCAATAAAACACTCTAAATTCTCCACAACATAAACCATAACCTC		II			TTGGAATGATGTCTGGACCAGTGGGACACTCTGGATTCTCCACAACATGAACCATGACCT[CG]TTGTTCCCATTCACTGAATACGTAAAATAGAACCAACAGTCGTCAACATCCTTCTCCTTA	37	14732706	CGAGGTCATGGTTCATGTTGTGGAGAATCCAGAGTGTCCCACTGGTCCAG	R	NM_032571;NM_001289159;NM_001289158			chr19	14621893	14621895	+
cg12594057	10	1.29832e-42	1.12305e-36	0.65	0.446563	0.853437	70.9883	55.2798	15.7084	MKX;MKX	Body;Body	97802463	CCCTCCATAAAAAACTATTCAAATTAATAAAACATTATCCATCAAAATCC		II			CAGGCTCATCTCCCTCCATAAAGAGCTGTTCAAATTAATAAAACATTATCCATCAGAGTC[CG]TATCAAAAGAAATATGAATATGTGCACACAGGAAAATGGAATTATGAATGGCCCTTAAAC	37	27993940	CGGACTCTGATGGATAATGTTTTATTAATTTGAACAGCTCTTTATGGAGG	R	NM_001242702;NM_173576			chr10	27705010	27705012	+
cg15631184	2	1.29893e-42	1.12357e-36	0.73	0.547093	0.912907	67.9028	52.1947	15.708	NEB;NEB;NEB;NEB	Body;Body;Body;Body	75759443	ATAAATTTCCCCCAAATAACCCACATATAACTACTATCTAAAAAATTTAC		II			AAGTTTTCTTTGTACATAACCTGTAGAAAATAATTAGAATACCCAGAAAGGTAAAATGAC[CG]TAAATCCTTTAGATAGCAGCCACATGTGGGCTATTTGGGGGAAACTCATAAAAACAATCT	37	152359996	TGAGTTTCCCCCAAATAGCCCACATGTGGCTGCTATCTAAAGGATTTACG	F	NM_004543;NM_001164507;NM_001271208;NM_001164508			chr2	151503481	151503483	-
cg25736830	11	1.29989e-42	1.12441e-36	0.78	0.613905	0.946095	85.2655	69.5581	15.7074	KLC2	TSS1500	4768240	AATCTTTATATATCTTTTAAATATTACACAAATAAAAATATCTACTATCC		II			CCACTGAGCCCAGTCTTTGTATGTCTTTTGAATGTTGCACAAATGAAAGTATCTGCTATC[CG]GAAAAAAATCATTCCAGTCACGGTGTCTCATGCCTGTAATCCCAGCACTTTGGGAGGCCG	37	66023582	CGGATAGCAGATACTTTCATTTGTGCAACATTCAAAAGACATACAAAGAC	R	NM_001134775	chr11:66024910-66026253	N_Shore	chr11	66256110	66256112	+
cg12255123	2	1.32297e-42	1.14437e-36	0.71	0.521253	0.898747	81.4228	65.7308	15.692	EPB41L5;EPB41L5;EPB41L5;EPB41L5	Body;Body;Body;Body	53661116	ATCAACACTACTACTAATAAATATAATATCAATCTCAATTTTCTTTCTTC		II			ACTCACACTTGTACACAGTACAGTGAAATTAAAGAGTCTAAAAGTGAACAAGTAACATTA[CG]AAGAAAGAAAATTGAGATTGACATCACACTTACCAGTAGCAGTGTTGACTGCAAGAAGAT	37	120797903	CGAAGAAAGAAAATTGAGATTGACATCACACTTACCAGTAGCAGTGTTGA	F	NM_001184939;NM_001184938;NM_001184937;NM_020909			chr2	120040326	120040328	-
cg09610253	1	1.33598e-42	1.15563e-36	0.86	0.72835	0.99165	35.0711	19.3876	15.6835	SPSB1	TSS200	70750947	CTACAATACTAAATAATCCATACACCCAAAATCAAAAACAAAACAAAACA	0099644177	I	A	Red	CCCCGGCCTTCCCTGCAGTGCTGAGTGGTCCGTGCGCCCGAGGTCGGGGGCGGGGCGGGG[CG]GGGCGGGGCAGGGACGGCCCCGCCCACCGGCGCTTTTCTCTTTTTTTTCACTTTAAAGCC	37	9352870	CGCCCCGCCCCGCCCCCGACCTCGGGCGCACGGACCACTCAGCACTGCAG	R	NM_025106			chr1	9292810	9292812	+
cg15393297	4	1.34088e-42	1.15986e-36	0.79	0.62767	0.95233	87.7448	72.0646	15.6803	GABRB1	Body	92759932	CRATACTAAATACTAACRCTATCATAAAAATACATAATAACCTTAAAATC		II			CCTCAGCACCCTGGAAATCCGGAATGAGACGAGTGGCTCGGAAGTGCTCACGAGCGTGAG[CG]ACCCCAAGGCCACCATGTACTCCTATGACAGCGCCAGCATCCAGTACCGCAAGCCCCTGA	37	47427774	GGTACTGGATGCTGGCGCTGTCATAGGAGTACATGGTGGCCTTGGGGTCG	F	NM_000812	chr4:47427692-47427905	Island	chr4	47425756	47425758	-
cg08857351	12	1.34108e-42	1.16003e-36	0.915	0.814296	1	27.0839	11.4038	15.6801	FBXO21;FBXO21	Body;Body	70643849	TAAATAATATCCAAAAAACACACACACAAAACCCCAACTCCTAAAAAACA	0032781966	I	C	Grn	GGACAGTTGTAACAACAACAACAATAATAATAATGACAATGACAGTGAGCACTGATTGAG[CG]CCTCCTAGGAGCCGGGGCCCTGCGTGCGTGCCTCCCGGACATCATCTAATTTAATAAACA	37	117627450	CGCCTCCTAGGAGCCGGGGCCCTGCGTGCGTGCCTCCCGGACATCATCTA	F	NM_015002;NM_033624	chr12:117627650-117628488	N_Shore	chr12	117189644	117189646	-
cg00585065	10	1.35145e-42	1.16901e-36	0.77	0.600279	0.939721	81.6901	66.0167	15.6734	HPSE2;HPSE2;HPSE2;HPSE2	Body;Body;Body;Body	82772261	AACTTTTTCTCTTAAAAATACATAACCTTTCTTTTTCATTCACAATAACC		II			GCATTCATTAGAACATGGGGAGCCAAGTGATTGGGAAGCAGCAGCCCCAAATGGGCTTTA[CG]GTTACTGTGAATGAAAAAGAAAGGCCATGTATTTTTAAGAGAAAAAGCCATATAAATCTG	37	100288562	CGGTTACTGTGAATGAAAAAGAAAGGCCATGTATTTTTAAGAGAAAAAGC	F	NM_001166245;NM_001166244;NM_021828;NM_001166246			chr10	98528804	98528806	-
cg22685643	12	1.36055e-42	1.17688e-36	0.795	0.634606	0.955394	71.7302	56.0627	15.6675	CLEC4E	TSS1500	58687189	AAAACRAAATTTCACTATAATCRTCAAAATAATTTCAATTTCCTAACCTC		II			TATTTTTAGCAGAGACGGGGTTTCACTGTGGTCGTCAGGATGGTTTCAATTTCCTGACCT[CG]TGATCCGCCCGCCTCAGCCTCCCAAAGTCCTGAGATTACAGGCGTGAGCCACCGCGCCCG	37	8694205	CGAGGTCAGGAAATTGAAACCATCCTGACGACCACAGTGAAACCCCGTCT	R	NM_014358			chr12	8541608	8541610	+
cg05753589	1	1.3609e-42	1.17718e-36	0.925	0.830864	1	32.4633	16.796	15.6673	PRKCZ;PRKCZ;PRKCZ	5'UTR;Body;5'UTR	83774120	ACCAAAAAAACAAAACCAAAAAAACCAACAAACAACTAAAAACAAAACCA	0018624134	I	A	Red	CTCCGCCCCACAGCTGTGTGACCGCCCTGCGGCTCCGCCCGCAGCTGCACGTTCGTCCCT[CG]GCTCCGCCCCCAGTTGCTCGTCGGTTCCCTCGGCTCCGCCCCCTCGGCTGTGCGTCTGGC	37	2064765	CGGCTCCGCCCCCAGTTGCTCGTCGGTTCCCTCGGCTCCGCCCCCTCGGC	F	NM_001033582;NM_002744;NM_001033581	chr1:2064628-2064855	Island	chr1	2133325	2133327	-
cg25730371	13	1.36264e-42	1.17868e-36	0.83	0.68421	0.97579	37.6018	21.9356	15.6662	LMO7;LMO7-AS1;LMO7-AS1;LMO7-AS1;LMO7	TSS1500;TSS200;TSS200;TSS200;Body	84627140	TATATACAACTATTTCTAATATATCAAACAAACCAAACAACCACAAACCA	0009733958	I	A	Red	GAAAGGTACAATTGTGTGCAGCTATTTCTGGTATGTCAAGCGGGCCGGGCGGCCGCGAGC[CG]GGAGGGGCGCCGCTCTCAGGGGCCCGGGAGAGGGCAGGGGCCAGGCGGGCGGGTGCGGGA	37	76210135	CGGCTCGCGGCCGCCCGGCCCGCTTGACATACCAGAAATAGCTGCACACA	R	NM_001306080;NR_120411;NR_120410;NR_120412;NM_005358	chr13:76209540-76211213	Island	chr13	75635998	75636000	+
cg02459415	11	1.38495e-42	1.19798e-36	0.735	0.55363	0.91637	73.2822	57.6303	15.652	OR5L2	1stExon	57607186	CACRTTATTAACCAATCTAAACATAACTACACTAATTCAAATCAACTCTC		II			ATCTATGGAGTCACGTTGTTAGCCAATCTGGGCATGACTGCACTGATTCAGGTCAGCTCT[CG]GCTCCACACCCCCGTGTACTTTTTCCTCAGCCACTTGTCCTTTGTAGATTTCTGCTACTC	37	55594854	ACGTTGTTAGCCAATCTGGGCATGACTGCACTGATTCAGGTCAGCTCTCG	R	NM_001004739			chr11	55827377	55827379	+
cg22756323	5	1.39481e-42	1.20651e-36	0.78	0.613905	0.946095	89.5956	73.9499	15.6458	ETF1;ETF1;ETF1;ETF1;ETF1	Body;Body;Body;Body;Body	45704233	CTACAAAAAACACAAACAATTTTTCTACTTTACCCCATATCTAATTTTTC		II			ATTTGGAGGTACTGCAAAGAACACAAACAATTTTTCTACTTTACCCCATATCTAGTTTTT[CG]TCAATTAATAGAAAATGTTCCCATAGCCTATTTTCCCTGCCTGATCCTTTAAGTCATAAT	37	137853439	TGCAAAGAACACAAACAATTTTTCTACTTTACCCCATATCTAGTTTTTCG	R	NM_001256302;NM_001291975;NM_001291974;NM_001282185;NM_004730			chr5	138517749	138517751	+
cg01266707	17	1.39845e-42	1.20966e-36	0.84	0.698745	0.981255	37.4153	21.7718	15.6435	PNMT	TSS200	77676945	AAAAATAAAAAACACCCAAAAACAAAACTCAAAACAAAACAAACAAAACA	0063607187	I	A	Red	GGGTGAGGAACTGAGGGTGGGGGGCGCCCAGAGGCGGGACTCGGGGCGGGGCAGGCGAGG[CG]GAGGGCGAGGGCTGCGGGAGCAAGTACGGAGCCGGGGGTGTGGGGGACGATTGCCGCTGC	37	37824461	CGCCTCGCCTGCCCCGCCCCGAGTCCCGCCTCTGGGCGCCCCCCACCCTC	R	NM_002686	chr17:37823693-37824989	Island	chr17	39668207	39668209	+
cg12206246	18	1.40905e-42	1.21883e-36	0.73	0.547093	0.912907	79.0684	63.4316	15.6369	SPIRE1;SPIRE1;SPIRE1	Body;Body;Body	93695901	TAACAAAAAATCCACCACCAAATATCTTTTTATAAATATACCATATATTC		II			AAAAAGACAGACAGCAGCAAGGACCCTAAACATTACAAATGATGAATGATCTCATTAAAA[CG]AACACATGGCACACTTACAAAAAGACATCTGGTGGTGGATTTTCTGTCAAAAAGTGGTAT	37	12520639	CGAACACATGGCACACTTACAAAAAGACATCTGGTGGTGGATTTTCTGTC	F	NM_001128627;NM_001128626;NM_020148			chr18	12520639	12520641	-
cg27194049	6	1.41877e-42	1.22724e-36	0.92	0.822534	1	24.9808	9.34999	15.6308	PHIP	TSS200	76801213	AACAAAAAATCAAAAACACTCCTTTTTTAACACCAAAAAACAAAAACACA	0028745902	I	A	Red	CTCCGCCGCAGAAAGGAGTCCGCCGCCTTCGCGGCCCAGGGCTCGGCCCCGGCTCTGGCC[CG]CGCCCCCGCCCCCCGGCGCTAAAAAAGGAGTGCCTCCGACCCCTCGTCCCCAGCGCTCCG	37	79788061	CGCGCCCCCGCCCCCCGGCGCTAAAAAAGGAGTGCCTCCGACCCCTCGTC	F	NM_017934	chr6:79787608-79788337	Island	chr6	79078343	79078345	-
cg14882265	7	1.41947e-42	1.22784e-36	0.775	0.607075	0.942925	77.3318	61.7014	15.6304	HOXA5	TSS1500	14683886	AAAAACTCCACTTACCTCTCAACTATATTTATAATTTACTTAAATCTTTC		II			GCGATAATGGAAGCATTCCTTGGCAGTGCCTAGTATCTCTGTAGTTATTTTCCACGGCTC[CG]AAAGACTCAAGTAAATCACAAATATAGCTGAGAGGCAAGTGGAGTCTCCCCGCTGGAGGC	37	27184375	GAGACTCCACTTGCCTCTCAGCTATATTTGTGATTTACTTGAGTCTTTCG	F	NM_019102	chr7:27182613-27185562	Island	chr7	27144755	27144757	-
cg25398258	3	1.42426e-42	1.23198e-36	0.75	0.573428	0.926572	63.3832	47.7557	15.6274	EOGT;EOGT;EOGT	Body;Body;Body	11623144	TTAAAATAATAAAACAATTCTACATCCTAATTATAATAATCRCCCTCCCC		II			GGAGAGTTTCTTTGGGATGATGGAACAATTCTGCATCCTGATTGTGGTGGTCGCCCTCCC[CG]TCCTCCTCCCCCTCTCTCTCCCTACCTACATACCCGCACCTACACAAGTGATAAAATTTT	37	69052248	CGGGGAGGGCGACCACCACAATCAGGATGCAGAATTGTTCCATCATCCCA	R	NR_103826;NM_173654;NM_001278689			chr3	69003096	69003098	+
cg00729984	4	1.44929e-42	1.25364e-36	0.725	0.540587	0.909413	79.9907	64.3785	15.6122	LNX1-AS2;LNX1	TSS1500;TSS1500	36660178	AAAAAAATAAATATTAACATTCCTATTTTCCTCCTACTTTTACCTCCCTC		II			TTTTCCCCTTCAGGAAAATAAATGTTGACATTCCTATTTTCCTCCTACTTTTGCCTCCCT[CG]TCTTCTTCTTTCCCTCCTCCTGATTTTGGGAATGCTTTTGTTCCACCGGTTTTAATATTG	37	54458819	CGAGGGAGGCAAAAGTAGGAGGAAAATAGGAATGTCAACATTTATTTTCC	R	NR_046827;NM_001126328			chr4	53592651	53592653	+
cg25034856	4	1.46054e-42	1.26336e-36	0.67	0.471	0.869	71.3633	55.7579	15.6054	SEPT11	3'UTR	70754979	CCCTTTACTTTACCATTTACAAAAATCTAAAATTATCAAATCTCAACTTC		II			TCCATTCCCACCCCTTTGCTTTGCCATTTGCAAGAGTCTGGAATTGTCAGGTCTCAGCTT[CG]AAAAGTCCTGGTTCCACTGACAGGACACATTCTTTAGTGGGAATTAAGACCTACAAAGTC	37	77959279	CGAAGCTGAGACCTGACAATTCCAGACTCTTGCAAATGGCAAAGCAAAGG	R	NM_018243			chr4	77038125	77038127	+
cg21023025	5	1.46139e-42	1.2641e-36	0.74	0.560198	0.919802	64.5977	48.9928	15.6049	LARP1	Body	92686475	CCCTTCTCCTTTCTCCTATTCCTTCATATCCTTCTTAAATAACAATTTAC		II			CTCACCTCACTGTTACTTTACTTCCTGCTATAGCCACAGTCCCACAAGCCTCAGCCTACC[CG]TAAACTGCCACCCAAGAAGGACATGAAGGAACAGGAGAAAGGAGAAGGGAGTGATAGTAA	37	154172209	CCTTCTCCTTTCTCCTGTTCCTTCATGTCCTTCTTGGGTGGCAGTTTACG	F	NM_015315			chr5	154792648	154792650	-
cg23774386	3	1.47146e-42	1.27281e-36	0.75	0.573428	0.926572	68.6512	53.0523	15.5989	KRBOX1-AS1;KRBOX1	Body;TSS1500	1629407	TCATTATACTATAACAATCCAAATACTAAATTTAACAAAATCAATAAAAC		II			GTGTGATTCGTTCATTATGCTATAACAATCCAAATGCTAAATTTAACAAGATCAATAAAA[CG]TATAACCATTCACATTTTCTTGCATATTCTGGGTAAGACTTGTAGTTGCAGTTATTGTAG	37	42977539	CATTATGCTATAACAATCCAAATGCTAAATTTAACAAGATCAATAAAACG	R	NR_122033;NM_001205272	chr3:42977830-42978090	N_Shore	chr3	42936046	42936048	+
cg12903499	11	1.4769e-42	1.27751e-36	0.76	0.586788	0.933212	79.3654	63.7697	15.5957	TMX2-CTNND1;CTNND1;CTNND1;CTNND1;CTNND1;CTNND1;CTNND1;CTNND1;CTNND1;CTNND1;CTNND1;CTNND1;CTNND1;CTNND1;CTNND1;CTNND1;CTNND1;CTNND1;CTNND1;CTNND1;CTNND1;CTNND1;CTNND1	Body;5'UTR;5'UTR;5'UTR;5'UTR;5'UTR;5'UTR;5'UTR;5'UTR;5'UTR;5'UTR;5'UTR;5'UTR;5'UTR;5'UTR;5'UTR;5'UTR;5'UTR;5'UTR;5'UTR;5'UTR;5'UTR;5'UTR	45800822	ACACCTTCCTCTATTTTTTTACCCCTCCCTCTTATCTTTATTTCCTTATC		II			CCTTTAGTCTAACACCTTCCTCTGTTTTTTTGCCCCTCCCTCTTATCTTTGTTTCCTTAT[CG]GCCTCTCCCTAAAGCCCTGCTTTCTCCTTTTAAGGCTAGGTGAGGTGTCTTTGGCAAGGT	37	57549042	CACCTTCCTCTGTTTTTTTGCCCCTCCCTCTTATCTTTGTTTCCTTATCG	R	NR_037646;NM_001085462;NM_001085459;NM_001085458;NM_001206885;NM_001085460;NM_001085461;NM_001331;NM_001206889;NM_001206886;NM_001206884;NM_001206888;NM_001206883;NM_001206891;NM_001206887;NM_001085464;NM_001085467;NM_001085463;NM_001085469;NM_001085466;NM_001085465;NM_001206890;NM_001085468			chr11	57781569	57781571	+
cg02414224	3	1.50027e-42	1.29773e-36	0.715	0.527668	0.902332	67.754	52.1721	15.5819	SRPRB	TSS1500	66719826	AAAAAAAATAATTCRCCRCTACTTCAAAAAATAAACCCRATAAAACAACC		II			GCGGACAGCTCTGCTGGGCCCTCCAGGCCCTCCGCCCGGTAGAACCCGGAGCCCTGGCCG[CG]GCTGCCCCACCGGGCCCATTTCTTGAAGCAGCGGCGAACCACTTTTCCTCCCCGACCTGC	37	133502623	GGAAAAGTGGTTCGCCGCTGCTTCAAGAAATGGGCCCGGTGGGGCAGCCG	F	NM_021203	chr3:133502561-133502963	Island	chr3	133783778	133783780	-
cg06900089	11	1.5116e-42	1.30754e-36	0.725	0.540587	0.909413	68.3125	52.7372	15.5753	IMMP1L;IMMP1L	Body;Body	7626451	TAACAAAAAATAATACCTTTATCTTATAAATAAAACTAAATCTTCTTTTC		II			GCCAATATATATGGCAAAAAATGATACCTTTGTCTTATGAGTGAAGCTGAATCTTCTTTT[CG]TGTTTAAGAGGCATTTAATTCCTTCTCTGTGATATCTTTTTGCATGTCTTTTGCCATTTG	37	31457172	GGCAAAAAATGATACCTTTGTCTTATGAGTGAAGCTGAATCTTCTTTTCG	R	NM_001304274;NM_144981			chr11	31435624	31435626	+
cg10030833	17	1.51267e-42	1.30846e-36	0.795	0.634606	0.955394	86.3052	70.7305	15.5747	HELZ	5'UTR	57653828	TATAAACTTTTTATAACTCATCATCTCCTTTAATTCTCATAACAACTCAC		II			CATTAGTTGAGTCACACTTAAGCCTGAATTTCTTCCTTTGTAAAATGGAAATAACTATCT[CG]TGAGTTGCTATGAGAATTAAAGGAGATGATGAGTTATAAAAAGCCTATAGTAAATATACT	37	65236030	CGTGAGTTGCTATGAGAATTAAAGGAGATGATGAGTTATAAAAAGCCTAT	F	NM_014877			chr17	67239913	67239915	-
cg02096384	4	1.52332e-42	1.31767e-36	0.785	0.62077	0.94923	65.6867	50.1181	15.5685	TRPC3	Body	91655475	TTAATTTCTATAACACTAATCTTATATAAATATTCCAATCTTAACTTAAC		II			CCTCCAGGGTTGGGAGGGAGGGAAGTCCTGCTTCCAGTCTAATGCCTGAGCCAACACACA[CG]CTAAGCCAAGACTGGAACATTTATACAAGACCAGTGCCACAGAAACTAACATACAAAGTG	37	122868586	CGCTAAGCCAAGACTGGAACATTTATACAAGACCAGTGCCACAGAAACTA	F	NM_001130698	chr4:122871412-122873182	N_Shelf	chr4	121947430	121947432	-
cg09321133	11	1.53981e-42	1.33193e-36	0.67	0.471	0.869	72.5254	56.9663	15.5591	ME3;ME3;ME3	Body;Body;Body	15625189	CAAAACCTATAACTCAATAACATCTCTACCAATAATAATTCCTAAAAAAC		II			TTTGACCACCCACCAATCAACCAACTCCCACCCTCACCATTTACTGCACGAGTAAAGCCA[CG]CTTCCTAGGAACTACCATTGGTAGAGATGTTACTGAGTCATAGGCCCTGAGATAGGAATG	37	86189207	CGCTTCCTAGGAACTACCATTGGTAGAGATGTTACTGAGTCATAGGCCCT	F	NM_001014811;NM_006680;NM_001161586			chr11	86478164	86478166	-
cg20434586	6	1.55478e-42	1.34489e-36	0.975	0.922414	1	22.4542	6.90363	15.5506	TTBK1	Body	28647950	ACTACTCTCAACCAAACAACTACACTAAATAAAAAAACCAAAAAAACCCA	0097607591	I	A	Red	TGTTCTCCTCCTCCACGCTGGAGACGGAGCATTACCCTCACCCCGGCGGCGGCGGCTCCT[CG]GGCTCCTCCGGTTCCCTCATTCAGCGCAGCCGCTCGGCTGAGAGCAGCCCTGTGCGGGCG	37	43237511	CGGGCTCCTCCGGTTCCCTCATTCAGCGCAGCCGCTCGGCTGAGAGCAGC	F	NM_032538	chr6:43237260-43237643	Island	chr6	43269772	43269774	-
cg13752138	19	1.56046e-42	1.3498e-36	0.67	0.471	0.869	79.5529	64.0055	15.5474	ZNF776	Body	27648894	TACRATTTCTCTCCAATATACTACTTCTAATCTTAATAATAATTTACATC		II			GGGAACACAACACAATCAGAAATTGAATGGGTTTGGGGCATATGAAAAAAAATTGGATGA[CG]ATGCAAACCATCATCAAGACCAGAAGCAGCACATTGGAGAGAAATCGTACAGAAGCAATG	37	58264873	ACGATTTCTCTCCAATGTGCTGCTTCTGGTCTTGATGATGGTTTGCATCG	F	NM_173632			chr19	57753504	57753506	-
cg16304813	9	1.56774e-42	1.35609e-36	0.81	0.655633	0.964367	77.2276	61.6843	15.5433	COL5A1;COL5A1	Body;Body	84747828	AAAACTTTACAAACTACCTAACCTATACTCRACACTAACTATATAAAAAC		II			CACACCTGTGAGAAGCTTTGCAGGCTGCCTGACCTGTACTCGGCACTGGCTGTGTGGGGA[CG]TTACCATCGCCCCCATCTTCAGTGGTGGTTTTGCAGGAGGAAAGAGCAGTGTTCCCACAG	37	137538898	CGTCCCCACACAGCCAGTGCCGAGTACAGGTCAGGCAGCCTGCAAAGCTT	R	NM_001278074;NM_000093			chr9	134647051	134647053	+
cg20840706	13	1.58046e-42	1.36709e-36	0.95	0.87425	1	28.7474	13.2112	15.5363	INTS6;INTS6;INTS6	TSS1500;TSS1500;TSS1500	19675299	AAAACAAAACCAAACTACAAAAAAACCACAAAATAAAAACAAAAACCACA	0077609828	I	T	Red	GGGCTTCGGGAAGGGGCGGGGCCGGACTGCGGAAGGACCGCGAGGTGGGGGCGGGGGCCG[CG]TCCGCGCGCGCGGGGCGGCCGCGGCGGTGAGCCTGCGCGTCAGGGCCGCCGGCCTCTCCT	37	52027481	CGCGGCCCCCGCCCCCACCTCGCGGTCCTTCCGCAGTCCGGCCCCGCCCC	R	NM_012141;NM_001039938;NM_001039937	chr13:52025691-52027946	Island	chr13	51453344	51453346	+
cg15706017	6	1.58663e-42	1.37243e-36	0.77	0.600279	0.939721	73.2127	57.6799	15.5328	C6orf10	Body	3646944	AAATATACCTATATTTCAATACTTAATAACAACTATATCTTAAATATTTC		II			CTGCTTTGGCTTCTCAAAGTGCTGGGATTACAGGTGTAAGCCACCATGCCTGGCCTGGTA[CG]AAATATTTAAGATACAGTTGTTACCAAGTACTGAAATATAGGTATATCTCTTGTGTTGAT	37	32269111	GATATACCTATATTTCAGTACTTGGTAACAACTGTATCTTAAATATTTCG	F	NM_006781			chr6	32301333	32301335	-
cg13485469	9	1.5871e-42	1.37284e-36	0.77	0.600279	0.939721	72.4708	56.9383	15.5326	ASTN2;ASTN2;ASTN2	Body;Body;Body	51652566	TAAATATAACCTAACTTAACAATAAAAACCACAAAACATTTCAAATCTTC		II			GTCAGTTCCAGGAATCCCGGGGCACCTATACAGATGGTTGGAGCAGGTCCTCCATATCCT[CG]AAGACTTGAAATGCTCTGTGGTCCTCACTGCCAAGTCAGGCCATACCCAAGGACCGTCTC	37	120174870	GGGTATGGCCTGACTTGGCAGTGAGGACCACAGAGCATTTCAAGTCTTCG	F	NM_198186;NM_014010;NM_198187	chr9:120175253-120177496	N_Shore	chr9	117412591	117412593	-
cg02016144	8	1.58813e-42	1.37373e-36	0.62	0.410745	0.829255	74.624	59.092	15.532	ASAP1;ASAP1	Body;Body	76606236	TAACRTCAACTACTATATATTTAATATAAACCTTTCTTCTTTATCACCTC		II			ATCCTAATTTGGAATCCTATCACAATGTTCTTCTGTGTGTGGGGAGGGGGCCAGGGGAAA[CG]AGGTGATAAAGAAGAAAGGCCCACATTAAACATACAGTAGCTGACGCTAGTGCTCGGCTC	37	131193933	CGAGGTGATAAAGAAGAAAGGCCCACATTAAACATACAGTAGCTGACGCT	F	NM_001247996;NM_018482			chr8	130181686	130181688	-
cg00639361	20	1.59177e-42	1.37688e-36	0.7	0.508514	0.891486	69.7017	54.1717	15.53	ZFP64;ZFP64;ZFP64;ZFP64	Body;Body;Body;Body	32707282	ATTTAAAAACATTTTTATAATCTACAACAAATTCAAACATTAACATAATC		II			AATTTTTCAGCTTCTCTAACTTAGGCTGGGGGAAATTTCTGAAGCAAATCAGTTGGGCGT[CG]ATTATGCCAATGTCTGAACTTGCTGTAGATTATAAAAATGTTCCCAAATCTTCCCACCTC	37	50772703	TTTGGGAACATTTTTATAATCTACAGCAAGTTCAGACATTGGCATAATCG	F	NM_199426;NM_018197;NM_022088;NM_199427	chr20:50768995-50769208	S_Shelf	chr20	52156163	52156165	-
cg04665049	14	1.60711e-42	1.39015e-36	0.62	0.410745	0.829255	79.6873	64.1658	15.5216	HEATR4;HEATR4	5'UTR;5'UTR	91794348	AAAAACACAAAACCCCAAAAAATATCCTAAACAAAAAACTTATATCCTTC		II			CAGCAGGACAGGCCTAGGTCAGGGCAAGGACAGGTCAGCACCAGGGCTGGTGCCCCACCC[CG]AAGGACACAAGCCTCCTGCTCAGGACACTTTCTGGGGTCCTGTGCCTCCCCTTCTTCTCC	37	74019826	GAGGCACAGGACCCCAGAAAGTGTCCTGAGCAGGAGGCTTGTGTCCTTCG	F	NM_203309;NM_001220484			chr14	73553121	73553123	-
cg08524474	10	1.62808e-42	1.40829e-36	0.905	0.798071	1	27.0204	11.5102	15.5102	ARHGAP22	TSS200	2682464	ACATAACTATCCAAACTAAACACAAAAACAAAACAAAACCAAAAAAAACA	0076692338	I	A	Red	GCCTGGGCGCACGCGTGGCTGTCCAAGCTGAGCGCGGGGGCGGGGCGGGGCCGAGAGGGG[CG]GGGCCAGCCAGAGACGCGGGGCGCGGTCCTGGCCCGGGAGAGGGTACTGGGGTTCCGGCC	37	49813208	GCGTGGCTGTCCAAGCTGAGCGCGGGGGCGGGGCGGGGCCGAGAGGGGCG	R	NM_021226	chr10:49812852-49813352	Island	chr10	48605162	48605164	+
cg09257923	6	1.64511e-42	1.42302e-36	0.66	0.458725	0.861275	77.2401	61.7391	15.501	SLC17A5	3'UTR	21614928	CTACTCTCACATAAATCACAATATAAATTTCTATATACTATATTTTATTC		II			GCCAGGAGTTCAAAACCAGCCTGGGCGACAAAACGAGACCCCATCTCTACAAAATACAAA[CG]AACAAAACACAGCACATAGAAATTTATACTGTGATCCATGTGAGAGTAGATTTAAACCAG	37	74303635	CGAACAAAACACAGCACATAGAAATTTATACTGTGATCCATGTGAGAGTA	F	NM_012434			chr6	73593911	73593913	-
cg06437144	17	1.65371e-42	1.43046e-36	0.855	0.720878	0.989122	33.9614	18.465	15.4964	SP2;SP2	5'UTR;1stExon	83646369	ACAATTACTTAACAAACAATATCAAACTCTCAATAACAACAAAAACAACA	0038709932	I	A	Red	GCTCCGGGATTGGCGGTTGCTTGGCGGGCGGTGTCAGGCTCTCGGTGGCGGCGGAGGCGG[CG]GAGGCCAGGGAGGAAGATGTCGTAATGAGCGGTGGGTCCCGGCCGCTGCCGGCGGGGTCT	37	45973627	CGCCGCCTCCGCCGCCACCGAGAGCCTGACACCGCCCGCCAAGCAACCGC	R	NM_003110;NM_003110	chr17:45973465-45974254	Island	chr17	47896260	47896262	+
cg08874598	8	1.68651e-42	1.45883e-36	0.915	0.814296	1	30.6399	15.1607	15.4792	ZNF706;ZNF706;ZNF706;ZNF706;ZNF706	TSS200;5'UTR;5'UTR;1stExon;1stExon	25762227	CATAAACAAAACTACAAAAAACAAACAAAACAAAAACACCAAAAAAAACA	0094779416	I	A	Red	GCCCGCCGCCGCCTCAGCCTTAGGGGAGACCACTACGCCTCGTGCCCGCGCACGCCGCGC[CG]CTCTCCTCGGCGCCCCCGCCCCGCCTGCTCCTCGCAGCCCCGCCCATGTGCCTTTCTGCG	37	102217901	CATGGGCGGGGCTGCGAGGAGCAGGCGGGGCGGGGGCGCCGAGGAGAGCG	F	NM_001042511;NM_001042510;NM_016096;NM_001042510;NM_016096	chr8:102217317-102218461	Island	chr8	101205672	101205674	-
cg13718930	15	1.69127e-42	1.46295e-36	0.635	0.428529	0.841471	81.3605	65.8838	15.4767	BTBD1;BTBD1	Body;Body	63691549	AAACTATATACACAATACAAATAAAAACTATCTTATTAACCATTACTTCC		II			TATCAATTCAACAAATACTTACTAAGGGCTTATCATATTTAGGTACTAGGCTTGGCACTG[CG]GAAGTAATGGTCAACAAGACAGTTTCTACCTGCATTGTGCATACAGTCTAATGGAGGACA	37	83689928	GACTGTATGCACAATGCAGGTAGAAACTGTCTTGTTGACCATTACTTCCG	F	NM_025238;NM_001011885			chr15	83021175	83021177	-
cg14879337	3	1.70759e-42	1.47707e-36	0.59	0.375914	0.804086	68.8312	53.363	15.4683	CFAP44	Body	4739314	ATACTATTAAATAATTTAAAAATACATTTATCTAATCTTCTAACRTATCC		II			ACGGAGTTCTGCATCGAAAGTGACAACCAGTTCTTTGATCTGAGATGGAAAAAATATTTG[CG]GATACGTTAGAAGACTAGATAAATGCATTTTTAAACTATCTAACAGTACTAATTTGTATG	37	113046688	CGGATACGTTAGAAGACTAGATAAATGCATTTTTAAACTATCTAACAGTA	F	NM_001164496			chr3	113327840	113327842	-
cg02642298	2	1.71968e-42	1.48752e-36	0.87	0.743443	0.996557	40.7881	25.326	15.4621	PRDXDD1P	TSS1500	24654959	AAAAAAATCACTAAATCCCAAAAAACAAAAATTACATTAAACCACAATCA	0018686904	I	C	Grn	GGAGGCTGAGGCGGGGGAATCACTAGATCCCAGGAGGCGGAGGTTGCATTGGGCCGCGAT[CG]CGCCACTGCACTCCAGCCTGGGTGACAGAGCAAGGCTGCGTCTCGAAAAACAAAAAACTC	37	55509105	GGGGGAATCACTAGATCCCAGGAGGCGGAGGTTGCATTGGGCCGCGATCG	R	NR_027258	chr2:55509233-55509720	N_Shore	chr2	55281968	55281970	+
cg07979357	19	1.72697e-42	1.49383e-36	0.795	0.634606	0.955394	39.1869	23.7285	15.4584	IL27RA;IL27RA	5'UTR;1stExon	15609274	AAAAACTCTAAACACATTCRAATCTTCCCAAACTCCAATAATAAAAATTC		II			GGCCCCCCTAGGAGAGCTCTGGGCACATTCGAATCTTCCCAAACTCCAATAATAAAAATT[CG]AAGACTTTGGCAGAGAGTGTGTGTGTGTGTGTATGGTTGTTGGGCGTAGGACAGGTTTCG	37	14142353	AGAGCTCTGGGCACATTCGAATCTTCCCAAACTCCAATAATAAAAATTCG	R	NM_004843;NM_004843	chr19:14142398-14142977	N_Shore	chr19	14031540	14031542	+
cg10490746	1	1.74857e-42	1.51252e-36	0.735	0.55363	0.91637	72.6283	57.1809	15.4475	ACOT11;FAM151A	Body;TSS1500	49638144	CATTAAAACTCACAAAAAAATCTAAAATATAAAACTATAATAAACCACCC		II			CAGCGTCTACACATTGGGGCTCACAGAGAGATCTGGAATGTGAGGCTGTGATAGGCCACC[CG]AGGCAGAGCCGGGCAGTTGGTGGCTTTGATTGTGTGTGTGAAAGGGTGTCTAGAATGATG	37	55089948	CGGGTGGCCTATCACAGCCTCACATTCCAGATCTCTCTGTGAGCCCCAAT	R	NM_015547;NM_176782			chr1	54624274	54624276	+
cg02827572	6	1.77532e-42	1.53565e-36	0.8	0.641578	0.958422	81.8437	66.4096	15.4341	C6orf106;C6orf106	Body;Body	4616180	TTCTTACACTTTTAAATTATACTTTATCTATTTAAACCTATAAATTTCAC		II			ACCAGGAGCCATTCTTACACTTTTGAATTATACTTTATCTGTTTGAACCTATAAATTTCA[CG]AGTCCTACTTTGAGAACTTTCATCAGAAATTAAAATGCTGAATTCAGAGTATGGGGAAGA	37	34566245	TCTTACACTTTTGAATTATACTTTATCTGTTTGAACCTATAAATTTCACG	R	NM_024294;NM_022758			chr6	34598467	34598469	+
cg05610128	15	1.7812e-42	1.54074e-36	0.625	0.416646	0.833354	71.976	56.5448	15.4312	SHC4	Body	10801943	AAACRCTCTATAAAACCTCACATACCTCAAATATACAATTCTAAATAAAC		II			ACGAGCATCTGGAGCCAGGCTGTGCCCACCTGGGCAAACACATATGAGTGTGCACTCACA[CG]CTCACTCAGAACTGTATATTTGAGGCATGTGAGGCTTTACAGAGCGCCCAAAATCTCTTG	37	49187862	CGCTCACTCAGAACTGTATATTTGAGGCATGTGAGGCTTTACAGAGCGCC	F	NM_203349			chr15	48895664	48895666	-
cg27138951	20	1.79333e-42	1.55123e-36	0.86	0.72835	0.99165	34.7866	19.3614	15.4252	MIR663	TSS200	57713261	ATTTATAACTATAATCACTTCAAAACCCCAATAACAAAACCAAAAACTCA	0007686311	I	T	Red	TCCCGCGGCGCCCCGCCTGGGACGCCGGAAGGCCCTCGGCACCCACCAAGACCTGCCTCA[CG]AGCCCCTGGTCCCGCCACCGGGGCCCCGAAGCGACCACAGCCACAAACTCAACGCCAGGG	37	26188943	CGAGCCCCTGGTCCCGCCACCGGGGCCCCGAAGCGACCACAGCCACAAAC	F	NR_030386	chr20:26188638-26190348	Island	chr20	26208306	26208308	-
cg14837557	4	1.82109e-42	1.57524e-36	0.75	0.573428	0.926572	67.3032	51.8915	15.4117	SEPSECS;SEPSECS;SEPSECS	Body;Body;Body	87691989	AATTACCAATTCTTTAATCCTAAACATTATAAAACTAACTAATATATACC		II			AATGAAATGAGTCAGTGGTGTGTGTGTGTGTCCAGACAGCCAAAAGCATTATGATTAAGA[CG]GTACATACCAGCCAGCTTTATAATGTCCAGGACCAAAGAATTGGTAATTTTGTTCAAAAG	37	25158468	CGGTACATACCAGCCAGCTTTATAATGTCCAGGACCAAAGAATTGGTAAT	F	NM_153825;NM_001159728;NM_016955	chr4:25161781-25162290	N_Shelf	chr4	25156845	25156847	-
cg26125503	14	1.82281e-42	1.57673e-36	0.79	0.62767	0.95233	69.4021	53.9912	15.4109	CTAGE5;CTAGE5;CTAGE5;CTAGE5	Body;Body;Body;Body	47800297	CATATCATATTATACACTAACATAAACATAATTAAAATATAATTAAAACC		II			GTATTTTGTATCATGTCATATTGTACACTAACATAAACATGATTGAAATATAATTGAAAC[CG]CTACATGAAATAGTACTTGCCATTACAGTTTTGATGCTTTCTATTCAATTTTATCCCGTT	37	39792755	ATGTCATATTGTACACTAACATAAACATGATTGAAATATAATTGAAACCG	R	NM_203356;NM_203355;NM_005930;NM_203354			chr14	39323550	39323552	+
cg04914231	16	1.83149e-42	1.58424e-36	0.895	0.782145	1	28.0063	12.5996	15.4067	INO80E;HIRIP3	TSS1500;Body	16742189	AAAAAAAACTACTAAAAATACAAATATACCAAACCAAAACCTAAACCACA	0017638916	I	A	Red	TGCGCTCACCGCGCCCCGTCAGGCCCCTCCTCCTCAGCAGCAAGCCCCGCCTCCGCCTCC[CG]CGGCCCAGGCTCCGGCCCGGCACACCTGCATCTTCAGCAGCTCCTCCTCCACCAGCCGCT	37	30006637	CGCGGCCCAGGCTCCGGCCCGGCACACCTGCATCTTCAGCAGCTCCTCCT	F	NM_173618;NM_003609	chr16:30006578-30007874	Island	chr16	29995315	29995317	-
cg16528611	1	1.84142e-42	1.59283e-36	0.77	0.600279	0.939721	72.7755	57.3736	15.4019	H3F3AP4;H3F3A	Body;Body	8736348	TATCACTACTCTTCTACAAATTTCCTTCATTCAAATTAAACTATTTTCAC		II			GGGCCTTAAAGGGTAGATAAGTAAGACTTAGTTGTTAATAACAAATGCTGGAGAAACACA[CG]TGAAAATAGTTCAATTTGAATGAAGGAAACTTGTAGAAGAGTAGTGATAGGGCTAAAAAG	37	226256663	ATCACTACTCTTCTACAAGTTTCCTTCATTCAAATTGAACTATTTTCACG	F	NR_002315;NM_002107			chr1	226068961	226068963	-
cg22261612	11	1.84313e-42	1.59431e-36	0.93	0.839295	1	29.1337	13.7326	15.4011	BACE1;BACE1;BACE1;BACE1	TSS200;TSS200;TSS200;TSS200	16743128	CTACCAAAATAAAATCCACCCTACAAAACCCTAACAAAAAAAACCAAACA	0061780822	I	A	Red	CTGGGATGCCCTCTGCCGAGGTGGAGTCCGCCCTGCAAGGCCCTGGCGGGAAGGGCCAGA[CG]GATGGAGAGGGGCACACCTCCCGTCTGTCAGTCTTTCTTTCAGCATGGAAGGAGCACCCA	37	117187137	CTGCCGAGGTGGAGTCCGCCCTGCAAGGCCCTGGCGGGAAGGGCCAGACG	R	NM_138973;NM_138972;NM_138971;NM_012104	chr11:117186344-117186979	S_Shore	chr11	117316420	117316422	+
cg05863094	1	1.90508e-42	1.64789e-36	0.7	0.508514	0.891486	75.3531	59.9811	15.372	CHTOP;CHTOP;CHTOP	Body;Body;Body	84634230	ATTTATCTTTAAAACTATATCTTCTATCTCTTATCATATCTACTTATTAC		II			AGGCTTTCTTCATTTGTCTTTGAAACTATATCTTCTGTCTCTTGTCATATCTGCTTATTG[CG]TGTTTTTCATACCTTCCACCTCTCTAAAAGCCGTTACCTGAGCCCTCGTTATCACTTTTG	37	153610491	CGCAATAAGCAGATATGACAAGAGACAGAAGATATAGTTTCAAAGACAAA	R	NM_001244664;NM_001206612;NM_015607	chr1:153606177-153606974	S_Shelf	chr1	153638014	153638016	+
cg05039098	6	1.91205e-42	1.65392e-36	0.76	0.586788	0.933212	71.4388	56.07	15.3688	FKBP5;FKBP5;FKBP5;FKBP5	5'UTR;5'UTR;5'UTR;5'UTR	33656526	CCTTTAAAACAACTAATCTCTAAAAATATCACTAATATAAAACAAATAAC		II			TCACTGTTTTCCCTTTAAGACAGCTAATCTCTGAAAATATCACTAATATGGAGCAGGTGA[CG]TCTTACCCATTCCACATAAACAATCTTCTAATACTCACATGAAAAGACAGATGGATTTTC	37	35618763	CGTCACCTGCTCCATATTAGTGATATTTTCAGAGATTAGCTGTCTTAAAG	R	NM_001145776;NM_001145777;NM_004117;NM_001145775			chr6	35650985	35650987	+
cg11346805	15	1.93357e-42	1.67254e-36	0.705	0.514869	0.895131	78.6889	63.33	15.3589	IGF1R;IGF1R	Body;Body	1758239	TATAAACATAAACTTTACATTTCATATACATATTTCCTCATACATCACAC		II			TATTTAAGAATTGTGAGCATAAACTTTACATTTCATGTGCATATTTCCTCATGCATCACA[CG]TATCTAAAGCCCTGAAAAGTAGTGATTTGGACTTACCCCCAGTGACTTAATGTTGCTTCC	37	99481110	CGTGTGATGCATGAGGAAATATGCACATGAAATGTAAAGTTTATGCTCAC	R	NM_000875;NM_001291858			chr15	98937880	98937882	+
cg25925177	11	1.93585e-42	1.67451e-36	0.905	0.798071	1	30.7863	15.4284	15.3579	CCDC88B	Body	72717226	AAACCTACAAAAATCAACTAAAAATAAAACAAAAACAAAACCACAAAACA	0011793525	I	A	Red	TGCAGGCGGCTGAGGCCTACAAGAGTCAGCTGGAGGTGAGGCGGAGACGGAGCCGCGGGG[CG]GGGCGTGCGCGAGGGGGCGGGCCAGGAGGAGGGGCGAGATTGGGTCCCGAGGGCAGAGAG	37	64110178	CGCCCCGCGGCTCCGTCTCCGCCTCACCTCCAGCTGACTCTTGTAGGCCT	R	NM_032251	chr11:64109822-64110228	Island	chr11	64342705	64342707	+
cg19586483	6	1.9485e-42	1.68545e-36	0.685	0.489627	0.880373	73.4976	58.1455	15.3521	CDC40	Body	2786157	TATTCAACTAAAACCCCAACTCCCCAAAATCTTAAATTACACAATTACCC		II			GGAGGGCAGAATATTCAACTAAGACCCCAACTCCCCAGGGTCTTAGATTACACAGTTGCC[CG]GCATGACCTCCTCCAGCTGATCTCCCCCAACCCTTCCTCGGGCGCTGACAACCCTGGCTT	37	110512070	CGGGCAACTGTGTAATCTAAGACCCTGGGGAGTTGGGGTCTTAGTTGAAT	R	NM_015891			chr6	110190866	110190868	+
cg20813082	11	1.99116e-42	1.72235e-36	0.72	0.534112	0.905888	69.9398	54.6068	15.333	CCDC67	Body	22711824	TTATTATTAAAATATTTAATCTTACCTAAAAAATCTCCACTATTCAAAAC		II			TTGCATTTCTTTTATTATTGAAATGTTTAATCTTGCCTGAAAAATCTCCACTGTTCAAAA[CG]GAGGCTTTATCCAAACAAGTCTTTATCCAAACAAGTCTATTAAGTCACCAATTTGAATCT	37	93116031	TATTATTGAAATGTTTAATCTTGCCTGAAAAATCTCCACTGTTCAAAACG	R	NM_181645			chr11	93382864	93382866	+
cg14566437	5	2.00375e-42	1.73324e-36	0.77	0.600279	0.939721	76.7888	61.4613	15.3275	VDAC1	3'UTR	78680507	AAATACAAAAAAAACCTATTTCCAAAAAAAATCCTTTCAATAATAAACTC		II			TGCAGCCATTTCTAGATAAAAAAGAAACCTGGCATCTCAAAGGGGCCACCAAGTTCTCCC[CG]AGTCTACCACTGAAAGGACCTTTTTTGGAAATAGGTTTCTTCTGTACCTCTGGAAGGGTA	37	133308250	GGTACAGAAGAAACCTATTTCCAAAAAAGGTCCTTTCAGTGGTAGACTCG	F	NM_003374	chr5:133303986-133304399	S_Shelf	chr5	133972558	133972560	-
cg06321779	16	2.01462e-42	1.74264e-36	0.855	0.720878	0.989122	26.8848	11.562	15.3227	RABEP2	TSS1500	60649115	TCACCRTCCRAATAAAAATCACAAATAAAAAACCTAATCTAAACACAAAC		II			CCGCTTCCTGCTGGCCCCCCTTTCCTCCTCCCAACGCCCTCAAATCCCTCCTCTCCTCTC[CG]CCTGTGTCTAGATCAGGCTCTTTATCTGTGACCTCCACCCGGACGGTGACAGGCAATTCA	37	28937147	CGCCTGTGTCTAGATCAGGCTCTTTATCTGTGACCTCCACCCGGACGGTG	F	NM_024816	chr16:28936053-28937036	S_Shore	chr16	28925825	28925827	-
cg08304325	20	2.02155e-42	1.74864e-36	0.775	0.607075	0.942925	84.7661	69.4464	15.3197	RBM12;RBM12;RBM12;RBM12;CPNE1;CPNE1;CPNE1;CPNE1;CPNE1;CPNE1;CPNE1;CPNE1	5'UTR;5'UTR;5'UTR;5'UTR;ExonBnd;Body;5'UTR;5'UTR;5'UTR;5'UTR;5'UTR;TSS1500	94790104	TCTAACCTAACCRTTACCTTTTCTCATCTACAAATATATATAATTTCAAC		II			ATGTCCATGGTCCCCGCCACAATTGGGAGACCTTGCAAACGGATGACCACAGCCATGCTG[CG]CTGAAACCACACACACCTGCAGATGAGAAAAGGCAACGGCCAGGTCAGACTCCTGTTTAT	37	34243249	CTGACCTGGCCGTTGCCTTTTCTCATCTGCAGGTGTGTGTGGTTTCAGCG	F	NM_001198840;NM_001198838;NM_006047;NM_152838;NR_037188;NR_037188;NM_152928;NM_152927;NM_152926;NM_152925;NM_001198863;NM_003915			chr20	35655326	35655328	-
cg00268971	13	2.02846e-42	1.75462e-36	0.72	0.534112	0.905888	75.6237	60.3071	15.3167	MTUS2	Body	49715826	TTAACCCCAAAACTTCTACTATTAATTTTATACTAAATAATCTTATTCTC		II			GATGGTAATTTATAATATAAAGTTGTGATTGTGGCTTTAGTGAAGATTGCTGAGTGAATA[CG]AGAACAAGATCATTTAGCATAAAATTAACAGCAGAAGCTTTGGGGTTAAAACCTTGAAGT	37	29825284	CGAGAACAAGATCATTTAGCATAAAATTAACAGCAGAAGCTTTGGGGTTA	F	NM_001033602			chr13	29251146	29251148	-
cg19712123	1	2.03401e-42	1.75942e-36	0.83	0.68421	0.97579	76.3911	61.0768	15.3143	KIAA1383	TSS1500	43673214	TCCCACCCRTAATATTCCCTATCAATAAATTTCCATCCACTTAACCTAAC		II			ACAGAGCTGGGCTCAATTCCAATTACAGCATGGACAAGTGGGGATTTAAAGCCAAGGGGG[CG]TCAGGTCAAGTGGATGGAAACTTACTGATAGGGAACATCACGGGTGGGAGGGTTCTGATT	37	232940329	CCCACCCGTGATGTTCCCTATCAGTAAGTTTCCATCCACTTGACCTGACG	F	NM_019090	chr1:232941054-232941707	N_Shore	chr1	232804582	232804584	-
cg26036288	1	2.03969e-42	1.76433e-36	0.705	0.514869	0.895131	68.9756	53.6638	15.3118	HFE2;HFE2;HFE2;HFE2	TSS1500;TSS1500;TSS1500;TSS1500	79678160	TTAATTCTATTCCTCTAAAAAACCCTAATACAATAACCRTATTTAAAATC		II			TATATGCCCTATTAGTTCTGTTCCTCTAGAGAACCCTAATACAGTGACCGTATTTGGAAT[CG]GTCCTTCTGTTAATTTCACTTGGCAAGTACTAAAAGATGATGATCTCAGATATACCTATG	37	145411967	TAGTTCTGTTCCTCTAGAGAACCCTAATACAGTGACCGTATTTGGAATCG	R	NM_202004;NM_145277;NM_213652;NM_213653	chr1:145415411-145415708	N_Shelf	chr1	146023036	146023038	-
cg15056638	2	2.04059e-42	1.76511e-36	0.725	0.540587	0.909413	69.8509	54.5395	15.3114	ILKAP	Body	51792299	CTATAAACCTTTCTTATACCCTTAATAATATATATTACAATTATTTTCTC		II			TCCCATCAATTCTGTGAGCCTTTCTTATACCCTTAGTAATGTATATTGCAATTATTTTCT[CG]GTTTGTCTTTTGCCTTTATAGTATCATTTGTCCTGCAGAAATTTTAAATTTTTACATAGT	37	239108261	TGTGAGCCTTTCTTATACCCTTAGTAATGTATATTGCAATTATTTTCTCG	R	NM_030768	chr2:239111681-239112519	N_Shelf	chr2	238199619	238199621	+
cg20422342	6	2.04365e-42	1.76775e-36	0.805	0.648587	0.961413	34.1085	18.7984	15.3101	ABHD16A;ABHD16A;ABHD16A;ABHD16A	TSS1500;TSS1500;TSS1500;TSS1500	32664872	CACCTTATATTTTCRATTACTCTTATCAAATACTCCTAATCTCACCCCTC		II			GCATGGTTCAATAATTTTTTTCTGTCTCATTATTGGCAGACTCTAGAGCGACAGCGGAAA[CG]AGGGGTGAGATTAGGAGTACTTGATAAGAGTAACCGAAAACATAAGGTGTCTAGGAATGT	37	31671355	CGAGGGGTGAGATTAGGAGTACTTGATAAGAGTAACCGAAAACATAAGGT	F	NM_001177515;NR_033488;NM_021160;NR_033489	chr6:31670594-31671274	S_Shore	chr6	31703577	31703579	-
cg22114251	7	2.06355e-42	1.78497e-36	0.725	0.540587	0.909413	77.6223	62.3207	15.3016	CHCHD3	Body	75633370	AAACRAAATAACACTAACTAAAAAATTATCTCCTTAAACAAACAATCCAC		II			TTACATTTTCATTTTAATGATAATGAGGATAAACAGATAAGCAGACAAATCTTCTCAACA[CG]TGGACTGCTTGCCCAAGGAGACAACCCCTCAGTCAGTGCTACTCCGTTCTCACTTCTATT	37	132556309	CGTGGACTGCTTGCCCAAGGAGACAACCCCTCAGTCAGTGCTACTCCGTT	F	NM_017812			chr7	132871548	132871550	-
cg13761134	6	2.07854e-42	1.79794e-36	0.78	0.613905	0.946095	83.8857	68.5906	15.2952	SOGA3	Body	17716922	AACAAAAAACTATCCAAATCCCCATAAAAAAATCTATACTTCTAAAACTC		II			CTTCTCCTTTGGGCAAAGGACTGTCCAGATCCCCATAAAAGGATCTGTACTTCTGGAGCT[CG]TGTTCAAATCTGTCCTTTTCTTTATCAATCTTGGCCATTTTCTTTCTCATCAAAGCGGCT	37	127797505	CGAGCTCCAGAAGTACAGATCCTTTTATGGGGATCTGGACAGTCCTTTGC	R	NM_001012279	chr6:127796286-127797356	S_Shore	chr6	127476359	127476361	+
cg23316316	12	2.08253e-42	1.80138e-36	0.8	0.641578	0.958422	76.6505	61.357	15.2935	PYROXD1	Body	70762594	TAATCCTTTCCTTTTCAAACAAATACTATTTTTCATAACTTCACAAAACC		II			TAAGTGTAAGTTAATCCTTTCCTTTTCAAACAGATACTGTTTTTCATAACTTCACAAAAC[CG]TAATATCTCATTGTCTGCTTCTGTAGAGTCATTTTCAAAATGAAAGCAGTATTTCCCCTC	37	21606508	CGGTTTTGTGAAGTTATGAAAAACAGTATCTGTTTGAAAAGGAAAGGATT	R	NM_024854			chr12	21453573	21453575	+
cg10263919	11	2.09116e-42	1.80885e-36	0.75	0.573428	0.926572	82.7962	67.5064	15.2898	DAGLA	5'UTR	88681206	TTTATCAACTAAAAATAAACTCTATACTAAAATCTATCTACACCAAAATC		II			CAGCCAGAGGATTTGTCAGCTGAGGGTGGGCTCTGTGCTGGAGTCTGTCTGCACCAGGAT[CG]CTTTCTGCTCAGGTGATAAGGGAATGCGTGGATTCAGAGAGGGCGAGGCATATGCCTGAG	37	61484069	TTGTCAGCTGAGGGTGGGCTCTGTGCTGGAGTCTGTCTGCACCAGGATCG	R	NM_006133			chr11	61716596	61716598	+
cg01013754	1	2.11249e-42	1.8273e-36	0.845	0.706077	0.983923	31.1751	15.8942	15.2809	WDR26;WDR26	TSS200;TSS200	67606105	AAATTTCCTCACCAAAAAAAACCATAATAAAAAACCAATAAAACAAAACA	0015617125	I	A	Red	AAGCGGAGGCCAGAGTTTCCTCGCCGAGAGAGGCCGTGGTGGGAAGCCGGTGGGGCGAGG[CG]GGGGAGGGGAGGCGGGGGCCGGGGAGAGGGTCGGGGTGAGGGGGGCCGGGGAGGCGGGGA	37	224622131	GAGTTTCCTCGCCGAGAGAGGCCGTGGTGGGAAGCCGGTGGGGCGAGGCG	R	NM_001115113;NM_025160	chr1:224622597-224622818	N_Shore	chr1	224434428	224434430	+
cg07704699	11	2.13094e-42	1.84327e-36	0.76	0.586788	0.933212	38.0784	22.8052	15.2732	BDNF;BDNF;BDNF;BDNF	Body;TSS1500;TSS1500;TSS1500	28755839	TATATCAAATCTCAAATAATTCCAATTAAAATTACACTATATAAAAACCC		II			TTCCACATAGCTGTGTCAAATCTCAAATGATTCCAATTAAAGTTGCACTGTGTAAAAACC[CG]ATTCCCCTGGCCTGAGTAGCTGCTGTTCTTTGGCGTGTGAAGTGCTAGGAAGAGCCGTGA	37	27742832	CGGGTTTTTACACAGTGCAACTTTAATTGGAATCATTTGAGATTTGACAC	R	NM_170731;NM_170732;NM_001143805;NM_001143806	chr11:27743472-27744564	N_Shore	chr11	27721284	27721286	+
cg17609204	7	2.13309e-42	1.84512e-36	0.81	0.655633	0.964367	68.252	52.9797	15.2723	PTPRN2;PTPRN2;PTPRN2;PTPRN2;PTPRN2	Body;Body;Body;Body;Body	87706886	RTAAAAACCTATAAAAAACTCCTCCCTAAACCAAAATAAATTCTAATCAC		II			CAGCCTCCTTGGCAAGACACTGCTGTCTGGAGACCCTGGGAGAAGTGTGCCATCAACCAA[CG]TGACCAGAACCCATCCTGGTTTAGGGAGGAGCTCTCCACAGGCCTCCACGGGGCTGGAGC	37	157581163	CGTGACCAGAACCCATCCTGGTTTAGGGAGGAGCTCTCCACAGGCCTCCA	F	NM_001308268;NM_002847;NM_130843;NM_130842;NM_001308267	chr7:157577685-157577942	S_Shelf	chr7	157788470	157788472	-
cg02488349	7	2.13752e-42	1.84895e-36	0.875	0.751068	0.998932	38.2858	23.0154	15.2704	ELMO1;ELMO1;ELMO1	TSS200;5'UTR;5'UTR	7625904	CACCCACACATCCTACTAATTAATTCATTTTACAAAAAACTAATTAAACC		II			TTATCTGGCCCCACCCACACATCCTGCTGATTGGTTCATTTTACAGAGAGCTGATTGGGC[CG]TTTTACAGAGCGTTCATTTGTCTGTTTTGACATTGTGCTGACTGGCGTGTTTACAAACCT	37	37393337	CGGCCCAATCAGCTCTCTGTAAAATGAACCAATCAGCAGGATGTGTGGGT	R	NM_001206482;NM_014800;NM_001206480			chr7	37353732	37353734	+
cg11754060	6	2.15619e-42	1.8651e-36	0.825	0.677006	0.972994	38.54	23.2772	15.2628	HIVEP1	TSS1500	47740174	AAAAAAACATCCCCACAAAAACTAAAATTAAAACCAAAACAAAAAACACA	0067651126	I	A	Red	TACACCCGGTCAGAGCTGGCGGCCGCGCCGGCCCAGCTGGGCCCCGGCGCCTGGGCGTCC[CG]CGCCCCTCGCCCCGGCCTCAACCCCAGCCCCCGCGGGGACGCCCCCTCCCCCGCCCACGC	37	12012057	CGCGCCCCTCGCCCCGGCCTCAACCCCAGCCCCCGCGGGGACGCCCCCTC	F	NM_002114	chr6:12012543-12013379	N_Shore	chr6	12011823	12011825	-
cg14141895	10	2.17108e-42	1.87798e-36	0.75	0.573428	0.926572	79.1625	63.9059	15.2567	EPC1;EPC1;EPC1;EPC1	Body;Body;5'UTR;Body	41611253	TCATATATACACACATATATTTTTCCCAAACCATTTAAATTACCTACATC		II			ACAGGTGTGAGCCACCGTGCCCAGCCGACATCCATGAAACTATTTAGGGGTAAAGTGCCA[CG]ATGTAGGCAACTTAAATGGTTTGGGAAAAACATATGTGTGTACATATGAGAAAGAGAATA	37	32608941	CATATGTACACACATATGTTTTTCCCAAACCATTTAAGTTGCCTACATCG	F	NM_001272004;NM_025209;NM_001272019;NM_001282391			chr10	32320012	32320014	-
cg03703752	13	2.17457e-42	1.88101e-36	0.695	0.502189	0.887811	75.7362	60.481	15.2553	PCDH9;PCDH9	Body;Body	36702965	AAAAAACTAATAACATTCCTTTCATATATAACATAAATCTTTTAATATCC		II			AAATGAGGTACACCTCGAAGAAACTAGAATTATAAAAAGGCTAAAAGCCATGATTTATAA[CG]GATATTAAAAGATCCATGCTACATATGAAAGGAATGTTACTAGTTCTCTGTGCTGTGGAT	37	67020659	CGGATATTAAAAGATCCATGCTACATATGAAAGGAATGTTACTAGTTCTC	F	NM_020403;NM_203487			chr13	66446526	66446528	-
cg22747994	11	2.18773e-42	1.89239e-36	0.77	0.600279	0.939721	69.4677	54.2178	15.2499	KCNK4	Body	43756847	ACATATTATTAAATAAATATAATATCCCTATTTAAATATCTCCCCCTCTC		II			TCCTCTCACCTAGGGCAAGCACTCTCAAAATAGTCCCTGCCCATGGGACCTGCATGCTGG[CG]AGAGGGGGAGACACCCAAATAGGGACATTACATTCATTTAATAATATGTATTGGCTGGTC	37	64063455	CATATTATTAAATGAATGTAATGTCCCTATTTGGGTGTCTCCCCCTCTCG	F	NM_033310	chr11:64066757-64068741	N_Shelf	chr11	64295982	64295984	-
cg17997545	7	2.19232e-42	1.89635e-36	0.67	0.471	0.869	70.6813	55.4332	15.2481	RADIL;PAPOLB;PAPOLB	Body;1stExon;3'UTR	91699937	AAAAAAATTACCAAATAAACCTCAATCTATTTCAAATCATATCTAATCCC		II			CTGGCTCAGTAAAGGAAGTTACCAAATGAGCCTCAATCTATTTCAAGTCATATCTAGTCC[CG]TACCCCTCATTCTCCTTCCTTAGTATTTGAAGACAACAGGTTCAGTTGGCAGATATTGTT	37	4899213	CGGGACTAGATATGACTTGAAATAGATTGAGGCTCATTTGGTAACTTCCT	R	NM_018059;NM_020144;NM_020144	chr7:4901336-4901753	N_Shelf	chr7	4859581	4859583	+
cg19788941	2	2.19607e-42	1.8996e-36	0.78	0.613905	0.946095	68.5734	53.3268	15.2466	KLHL29	Body	85732869	AATACCTAAACCACACTACATATCTAATCCTTATACAATAAACCTAAACC		II			AGACTTGTAGCAATGCCTGGGCCACACTGCATGTCTGATCCTTGTGCAGTGAGCCTAAAC[CG]GCGCTGTGGAGCATAGACCAGGTGTGTCCTAAACACGGTCTCTCTCAACCCTTGCTCCCT	37	23907989	ATGCCTGGGCCACACTGCATGTCTGATCCTTGTGCAGTGAGCCTAAACCG	R	NM_052920			chr2	23685118	23685120	+
cg06520450	3	2.20648e-42	1.90861e-36	0.7	0.508514	0.891486	76.6887	61.4463	15.2424	TP63;TP63;TP63;TP63;TP63;TP63	TSS200;Body;TSS200;TSS200;Body;Body	46772154	ACATAATTTAAAATTTCCTAATATATACCCAACTATAAACATAAAAAAAC		II			CATTGGAGTGGAGGAGTCCAGGTGGAAGTTGATGGATTGGACAGGTAAAGAGAAGAGTCC[CG]CCTCCTCATGCCTATAGTTGGGTATATATTAGGAAACCTTAAATTATGTACAGAGAGAGA	37	189507396	CGCCTCCTCATGCCTATAGTTGGGTATATATTAGGAAACCTTAAATTATG	F	NM_001114982;NM_001114979;NM_001114980;NM_001114981;NM_001114978;NM_003722			chr3	189789606	189789608	-
cg03068949	12	2.21451e-42	1.91555e-36	0.815	0.662718	0.967282	85.3427	70.1035	15.2392	DCTN2;DCTN2;DCTN2	Body;Body;Body	53714826	TCTTAAAATATATAATAACCCCAACTAAAATTTCTTAACCCCTAAATTTC		II			CACATGCACTACATGACAGTCTTCCAACACACTGCACCACAGGGCCCCAGGGGAGCCTAG[CG]AAATTTAGGGGCCAAGAAATTTCAGCTGGGGTCACCATATACCCCAAGAGAAAGAAGAGC	37	57932477	CTTGGGGTATATGGTGACCCCAGCTGAAATTTCTTGGCCCCTAAATTTCG	F	NM_001261412;NM_006400;NM_001261413			chr12	57538693	57538695	-
cg06932669	2	2.23794e-42	1.93581e-36	0.75	0.573428	0.926572	71.0289	55.799	15.2299	NCKAP5;NCKAP5	TSS1500;TSS1500	5781263	TTATATCTTACATTACTTAATTACTTTTACTATAATATATACACCTAACC		II			ATGAATACTGGTTGTGTCTTACATTGCTTAATTACTTTTACTGTGATATATACACCTGGC[CG]ACATTTTTCCTAGATAGATTGTCTTGGGTGCAACTCCTTTTAGATACATTCTAGTGTCTC	37	134326461	CGGCCAGGTGTATATATCACAGTAAAAGTAATTAAGCAATGTAAGACACA	R	NM_207363;NM_207481			chr2	133568889	133568891	+
cg16435627	14	2.24138e-42	1.9388e-36	0.795	0.634606	0.955394	72.1587	56.9302	15.2285	NIN;NIN;NIN;NIN	5'UTR;5'UTR;TSS1500;5'UTR	93805958	ACATTCCAAAATTTTCATATACCCATTTCTATAAACCTCATTTAAAATAC		II			CCAGGGATTTGGTAAATATCATGGATTGACTTCCTGTATGGATCACTCCTTGAGAGGAAA[CG]TACCCTAAATGAGGTCTACAGAAATGGGCATATGAAAATTTTGGAATGCCCATCTCATCC	37	51291467	CGTACCCTAAATGAGGTCTACAGAAATGGGCATATGAAAATTTTGGAATG	F	NM_182946;NM_020921;NM_016350;NM_182944			chr14	50824748	50824750	-
cg18244358	16	2.28673e-42	1.97802e-36	0.85	0.713454	0.986546	25.9979	10.7871	15.2108	BAIAP3;BAIAP3;BAIAP3;BAIAP3;BAIAP3;BAIAP3	5'UTR;5'UTR;5'UTR;5'UTR;TSS200;Body	95784835	ACATATAACAAAAACAATAAAAACTCACAATCCTAAAAACAAATATAACA	0040697820	I	C	Grn	ATCTTGTTATCACAAAGACACCCCCTCCCCAACCCCGCAGTTCAGGCCACTTGGCTCCTG[CG]TCACATTTGTCTCCAGGACTGCGAGCCCCCATCGCCCCTGTCACACGCACATGCCGCGGC	37	1386100	GCGTGTGACAGGGGCGATGGGGGCTCGCAGTCCTGGAGACAAATGTGACG	F	NM_001199099;NM_001199098;NM_001199097;NM_001286464;NM_001199096;NM_003933	chr16:1382916-1384735	S_Shore	chr16	1336098	1336100	-
cg24703967	22	2.29842e-42	1.98814e-36	0.915	0.814296	1	26.252	11.0457	15.2063	SCUBE1	Body	84726869	ATAAATAAATCTCTTAACTCTTAACTTCTCTAATACAAAACCTCAAATCC		II			TTCCTGAAATTTCCCAGGCTGGTCACTAGGTGTCACCGCAATCAAGTTTTTCTGCCCCCA[CG]GACCTGAGGTCTTGCACCAGAGAAGTCAAGAGTCAAGAGACTCACTCACCTCCTGAGCTT	37	43670117	CGGACCTGAGGTCTTGCACCAGAGAAGTCAAGAGTCAAGAGACTCACTCA	F	NM_173050			chr22	43274110	43274112	-
cg26127231	12	2.3035e-42	1.99252e-36	0.745	0.566797	0.923203	72.8607	57.6564	15.2044	SLC38A4;SLC38A4	TSS1500;TSS1500	76785165	CATAACACRTAAACACTCAATAAAATAAAATTACTACTATAAATATTATC		II			AACATGGAAAGGCTGTTAGGGCCCCAAATCTTCATAGCAGATTATAGAAATGAAGAATTG[CG]ATAATATCTATAGTAGCAATCCTATTTTATTGAGTGTTTACGTGCCATGCAGTATCATCA	37	47220197	ATGGCACGTAAACACTCAATAAAATAGGATTGCTACTATAGATATTATCG	F	NM_001143824;NM_018018			chr12	46826413	46826415	-
cg05477592	2	2.32716e-42	2.01299e-36	0.725	0.540587	0.909413	71.3484	56.153	15.1953	BCL11A;BCL11A	Body;Body	29654850	AAATTTCACTATATCTAACTACACCCCTAATAACTACTTTCTTTTCTTTC		II			GCTGATTCCAAAGATTTCACTATGTCTGGCTACACCCCTAGTGGCTGCTTTCTTTTCTTT[CG]TCTCTCTCTTTTTTTCTCCCTCTTTTTTAAACAAAACAAAACAAAACAAAACAAAACCTG	37	60683739	GATTTCACTATGTCTGGCTACACCCCTAGTGGCTGCTTTCTTTTCTTTCG	R	NM_138559;NM_018014			chr2	60456603	60456605	+
cg21343292	3	2.33124e-42	2.01652e-36	0.91	0.806143	1	70.9022	55.7084	15.1938	STAG1	5'UTR	84659297	CTCCTCAATTTCATACACACAATCTAAAACTTACTCCTTTCACTATCTAC		II			CATGGCATCTGCTCCTCAGTTTCATACACACAGTCTAGGGCTTACTCCTTTCACTGTCTA[CG]TGTCTCTTCTTCATCTCATTTCCTTAGTCAATCTACACATGAATGATTACCTAAACCACT	37	136364977	TCCTCAGTTTCATACACACAGTCTAGGGCTTACTCCTTTCACTGTCTACG	R	NM_005862			chr3	136646134	136646136	+
cg14152587	5	2.33208e-42	2.01725e-36	0.765	0.593517	0.936483	68.1053	52.9119	15.1935	ABLIM3;ABLIM3;ABLIM3;ABLIM3;ABLIM3	Body;Body;Body;Body;Body	85751292	ATAAAAAATTTTATAAATAATTTCCTATTTAAACTACTAACTACAAATAC		II			GATAACTCAAAATGAAAAGTTTTATGAGTAATTTCCTATTTAGACTGCTAGCTGCAAATA[CG]TAGAAAATAAATCCATATTCCACCCCTAACAGCCTGAAGTCCTTGCATTTTTGGTCGCAT	37	148612561	TGAAAAGTTTTATGAGTAATTTCCTATTTAGACTGCTAGCTGCAAATACG	R	NM_014945;NM_001301015;NM_001301018;NM_001301028;NM_001301027			chr5	149232997	149232999	+
cg06509201	3	2.33501e-42	2.01978e-36	0.79	0.62767	0.95233	76.4632	61.2708	15.1923	TOMM70A	Body	31757244	ACATATTAAAATCTATTATATTCTTTCCTCTTTTCACCTATATTATTCAC		II			TTTTCTGGCAACTTGGCTACCAATCCTTATGTCACTGCCTTAGCACATTTTTTTTTCCAA[CG]TGAATAATACAGGTGAAAAGAGGAAAGAACATAACAGACTTTAACATGTACGTAATAAGA	37	100086767	CGTGAATAATACAGGTGAAAAGAGGAAAGAACATAACAGACTTTAACATG	F	NM_014820			chr3	100367922	100367924	-
cg06100147	7	2.35252e-42	2.03493e-36	0.82	0.669842	0.970158	35.3328	20.147	15.1857	FAM131B;FAM131B	TSS200;Body	86703951	AAATAACATAAAAAACATACAAAAAAAACTCAAAACTAACACAAAAACCA	0048623205	I	A	Red	GGCGGCGGCGGGGGGTGGCGTGGGGGGCGTGCGAAAGAAACTCGGGGCTGGCGCGGAGGC[CG]AGGGTCCTTCGCGGGGGGCTGCTCCGGAGTGGGGGATGCGAGGAGGCGCTGGGGACGGCG	37	143059260	CGGCCTCCGCGCCAGCCCCGAGTTTCTTTCGCACGCCCCCCACGCCACCC	R	NM_014690;NM_001031690	chr7:143058917-143060156	Island	chr7	143362166	143362168	+
cg01675895	4	2.35574e-42	2.03772e-36	0.86	0.72835	0.99165	82.2802	67.0957	15.1845	AFM	TSS1500	82713927	AATATTATTAACTATAATCCATATAATACATTTAAACTTACTCATTCTAC		II			GCATACAATACAGTATTATTAGCTGTAGTCCATGTGATGCATTTGAACTTACTCATTCTA[CG]TAACTGAAACTTTGCACCCTTTGACAAGCATCTCCCCATTTCCTCTACCTCCTGCCCTTG	37	74346670	CGTAGAATGAGTAAGTTCAAATGCATCACATGGACTACAGCTAATAATAC	R	NM_001133			chr4	73480952	73480954	+
cg13687303	15	2.35694e-42	2.03875e-36	0.695	0.502189	0.887811	86.9244	71.7404	15.1841	AVEN	Body	15741252	AACTAACTTATTTATCTCAACAAAATTCATCCTTATTATCRCATATTTCC		II			CTTTTTTTTCTGACTGGCTTATTTGTCTCAGCAAGGTTCATCCTTGTTGTCGCATGTTTC[CG]AATTTCCTTTCTGAAGTCTGAGTAATAATCCACTGTATCACATTTATTCATTTATCCATG	37	34200871	CGGAAACATGCGACAACAAGGATGAACCTTGCTGAGACAAATAAGCCAGT	R	NM_020371			chr15	33908669	33908671	+
cg15859072	16	2.35742e-42	2.03917e-36	0.825	0.677006	0.972994	81.3923	66.2084	15.1839	MIR548AE2;LONP2;LONP2	Body;Body;Body	72783236	AAAACTCAAATAAATACATATACACRAATACTAAATACAATAATACCCCC		II			GAGAATGAAGGCCTGGCTGCCATCATTCTGGGAACCAAGCAGGGGAAGAATGATTGGGGT[CG]GGGGTATCACTGCATTCAGCATCCGTGTATATGCATTCACCTGAGCTCTTGTTTTCAGCA	37	48313411	CGGGGGTATCACTGCATTCAGCATCCGTGTATATGCATTCACCTGAGCTC	F	NR_039639;NM_031490;NM_001300948			chr16	48279499	48279501	-
cg14811105	2	2.37327e-42	2.05288e-36	0.84	0.698745	0.981255	36.6696	21.4917	15.178	NR4A2	Body	70673922	ACATAAAACTATACTACACCTAAAAACCCRAAATAATAAACRTCRAAAAC		II			CGGGTCGTCCCACATGGGGCTGTGCTGCACCTGGAAGCCCGGGGTGGTGGGCGTCGGGGG[CG]AGGAGGGCTTGTAGTAAACCGACCCGGAGTGCGGCATCATCTCCTCAGACTGGGGGGGCA	37	157186321	CGCCCCCGACGCCCACCACCCCGGGCTTCCAGGTGCAGCACAGCCCCATG	R	NM_006186	chr2:157185557-157186355	Island	chr2	156329808	156329810	+
cg19109749	4	2.38731e-42	2.06502e-36	0.785	0.62077	0.94923	74.7943	59.6216	15.1727	UBA6;UBA6-AS1	TSS1500;Body	9679933	ACATCTTAAAATACCTAAAAACTTTATATTACTCACCTATAACATTATCC		II			TTCAAAATTGCACATCTTAAAATACCTGGAAGCTTTATGTTGCTCACCTATAGCATTATC[CG]TGTTCCTCAATCCAGTTGTGAACCTTTTCCACATTAAAATGTTCTTGATCTGTGTTCTAT	37	68567838	CGGATAATGCTATAGGTGAGCAACATAAAGCTTCCAGGTATTTTAAGATG	R	NM_018227;NR_015439	chr4:68566603-68567076	S_Shore	chr4	67702119	67702121	+
cg07114773	12	2.38928e-42	2.06672e-36	0.78	0.613905	0.946095	77.1514	61.9794	15.172	EPS8	5'UTR	92748393	ATAATACTAACTAACATTAACTAAAAACTTACTATATAATCTAAATTAAC		II			AAATGGTGAAAATAATACTGGCTAGCATTGACTGAAAGCTTACTGTGTGGTCTAAATTAA[CG]CTATATACACAGACACCATTATTACTCCCATTTTAGAGAGGTAGAATCTGAGAAACGGTA	37	15866121	TAATACTGGCTAGCATTGACTGAAAGCTTACTGTGTGGTCTAAATTAACG	R	NM_004447			chr12	15713186	15713188	+
cg13607311	6	2.40814e-42	2.08304e-36	0.705	0.514869	0.895131	68.3131	53.148	15.165	PLAGL1;PLAGL1;PLAGL1;PLAGL1;PLAGL1;PLAGL1;PLAGL1;PLAGL1	3'UTR;3'UTR;3'UTR;3'UTR;3'UTR;3'UTR;3'UTR;3'UTR	74630891	TAAACAATACCACATAAAATTATTTAATTAACATTATAATCATAACTTAC		II			AGTTCCCTTACTAGGCAGTGCCACATAAAGTTATTTAGTTAACATTATGATCATGGCTTA[CG]ATTAAATTCCATATGACAAACACTTATATATAGCAGCCGTCATTTTGGATGTTGGTTATG	37	144262258	CGTAAGCCATGATCATAATGTTAACTAAATAACTTTATGTGGCACTGCCT	R	NM_001080956;NM_001080951;NM_001080954;NM_001080955;NM_006718;NM_002656;NM_001080953;NM_001080952			chr6	143941120	143941122	+
cg17502989	6	2.40925e-42	2.084e-36	0.93	0.839295	1	30.0149	14.8503	15.1646	RGS17	5'UTR	9754894	ACAACACAAAATAAATTCCACAACCACCAAAAAAACAAAAACAAAAAACA	0074773254	I	C	Grn	TCACCTACAGCAAAGGAGGCTCCGATGCGCCCACCCGGGCAGCGACTCGCGGTTGGTGGG[CG]TTCCTCGTCCTCGCCCCCTCGGTGGCTGTGGAATCCACCCCGCGCCGCACACGCCAGGAC	37	153451486	GCGGCGCGGGGTGGATTCCACAGCCACCGAGGGGGCGAGGACGAGGAACG	F	NM_012419	chr6:153450992-153452792	Island	chr6	153130350	153130352	-
cg02832414	17	2.41195e-42	2.08633e-36	0.645	0.440524	0.849476	75.1329	59.9693	15.1636	CALCOCO2;CALCOCO2;CALCOCO2;CALCOCO2;CALCOCO2	Body;Body;Body;Body;Body	30658103	ATCTTACCAAAATATAAATTTCCATAAACAAATCCTAAATTTTATCTTAC		II			TTACATGGGTCTGGATTTTAATTCTTTGCCGTATCAAGTACCTACTTCAGATGAAGGAGG[CG]CAAGACAAAATCCAGGACTTGCCTATGGAAACCCATATTCTGGTAAGACAACTTTCCCAT	37	46937768	TCTTACCAGAATATGGGTTTCCATAGGCAAGTCCTGGATTTTGTCTTGCG	F	NM_001261395;NM_001261391;NM_001261390;NM_005831;NM_001261393			chr17	48860405	48860407	-
cg12531619	18	2.46034e-42	2.12819e-36	0.72	0.534112	0.905888	72.2177	57.0716	15.1461	RIT2;RIT2	Body;Body	97601336	TCTATTATATTACCTTTATAAAATTTTCTATATAACATTTATCATTAACC		II			AAGAGTCCTGGTTCCTGTGAAAGACAATGGAAAAAGAAATACATGTGCAAGAAAAGATAA[CG]GTTAATGATAAATGTTATACAGAAAATTTTATAAAGGTAATATAATAGAGTGTCTCCAAA	37	40590988	CGGTTAATGATAAATGTTATACAGAAAATTTTATAAAGGTAATATAATAG	F	NM_002930;NM_001272077			chr18	43011022	43011024	-
cg04529865	12	2.47684e-42	2.14247e-36	0.735	0.55363	0.91637	67.3124	52.1723	15.1401	GALNT9	Body	75692241	ATAAAAATATACCCCRATAAAACTATACCCAAATAAAAATATATCTAAAC		II			GGGGCACACCCTCGCCCGGACACACCCTCACCCGGGCACAGCCTCGCCCGGGCACACCCT[CG]CCCAGACACACCCTCACCTGGGCACAGCCTCACCGGGGCACACCCTCACCCAGACACAGC	37	132881276	CGCCCAGACACACCCTCACCTGGGCACAGCCTCACCGGGGCACACCCTCA	F	NM_001122636	chr12:132880703-132882253	Island	chr12	132304689	132304691	-
cg11448063	7	2.47807e-42	2.14353e-36	0.725	0.540587	0.909413	68.1913	53.0516	15.1397	SNX10;SNX10;SNX10	Body;Body;Body	91694502	AAAAAATTAATATTCACTTAACACCTAAACATTCTACTTTATTAACTTTC		II			ATCAAAGCTATGAAAAATTAGTATTCACTTAACACCTAGACATTCTGCTTTATTAGCTTT[CG]TCTTTTGTGATCTTTCTGTAATCTAAGTAAATATTTTTACAGTTAACACCTACTCATCTT	37	26393633	AAAAATTAGTATTCACTTAACACCTAGACATTCTGCTTTATTAGCTTTCG	R	NM_001199835;NM_013322;NR_037670			chr7	26354012	26354014	+
cg26224169	8	2.48205e-42	2.14697e-36	0.745	0.566797	0.923203	81.0614	65.9231	15.1383	ADHFE1	TSS1500	19661952	TAATAATAATAATCCTCATTAATCCAAAAAACACTTAAATCTTTCTCTAC		II			GCTTCATTGACTAATGGTAATAATCCTCATTAATCCAGAAAACACTTAAATCTTTCTCTA[CG]TTTATATCCCCAGTTGTTTGTGTGTGTGTGTTTGTTTTTAAGCTTGACGTCAGGTATAGT	37	67343584	CGTAGAGAAAGATTTAAGTGTTTTCTGGATTAATGAGGATTATTACCATT	R	NM_144650	chr8:67344497-67344989	N_Shore	chr8	66431348	66431350	+
cg11510182	7	2.54628e-42	2.20253e-36	0.775	0.607075	0.942925	85.1988	70.0832	15.1156	OSBPL3;OSBPL3;OSBPL3;OSBPL3	Body;Body;Body;Body	13658987	TCRATATCACTATAATATTACAATAACATTTATTATTTATTACATACCAC		II			AAATGGTTGTCATGAGGATTGAATGAGAGAGGGAATGCAGGTAAAGCACATAACACAATG[CG]TGGTATGTAATAAATAACAAATGTTACTGCAATATCATAGTGATACCGATGAAGGAGACA	37	24894503	CGGTATCACTATGATATTGCAGTAACATTTGTTATTTATTACATACCACG	F	NM_015550;NM_145321;NM_145320;NM_145322			chr7	24854883	24854885	-
cg07024339	18	2.55604e-42	2.21097e-36	0.79	0.62767	0.95233	74.5901	59.4778	15.1123	ONECUT2	3'UTR	48614987	TATACATACAAATATATACAAACAAACTTCATACRTATATACTATAATCC		II			TGTCTAGACTGTGTACATACAAGTGTGTACAGACAAGCTTCATACGTATATACTGTAATC[CG]TTACAACAAATAAATTTTAAATCATCGTTTAACATGTATGTGGTACTTCTACAGTGTACA	37	55150034	CGGATTACAGTATATACGTATGAAGCTTGTCTGTACACACTTGTATGTAC	R	NM_004852			chr18	57482801	57482803	+
cg02466933	2	2.56184e-42	2.21599e-36	0.88	0.758748	1	27.3183	12.2081	15.1102	YWHAQ	Body	94770551	AAAAAAAACTAAACTAATCCAAAAAACCAAACTAACCRAACAAACCRAAC		II			TTGGACAGCTCGGCGCCCTGCTCGGTCACTGCCTTCATGCAGGTGGCCATGTCGTCGTAG[CG]CTCGGCCTGCTCGGCCAGCTTGGCCTTCTGGATCAGCTCAGTCTTCTCCATGGCGGGCGC	37	9770529	CGCTCGGCCTGCTCGGCCAGCTTGGCCTTCTGGATCAGCTCAGTCTTCTC	F	NM_006826	chr2:9770189-9771562	Island	chr2	9630399	9630401	-
cg10919488	10	2.56777e-42	2.22112e-36	0.75	0.573428	0.926572	69.4326	54.3244	15.1082	ERCC6	Body	49621531	TACATAATCAATAACAAATAAATACCTTATATATATTACTACTCTTACTC		II			ATAAAACAATAATACAGAGAAATGCTTTCAAACTACAATAAAAAAAAAACTCATAGGAAG[CG]AGTAAGAGCAGCAACACATATAAGGCATTTATCTGCCACTGACTATGCAAGAGTAAGAGA	37	50715024	GCATAGTCAGTGGCAGATAAATGCCTTATATGTGTTGCTGCTCTTACTCG	F	NM_000124			chr10	49506977	49506979	-
cg13795627	1	2.5689e-42	2.2221e-36	0.925	0.830864	1	28.0874	12.9796	15.1078	ARHGEF11;ARHGEF11	TSS1500;TSS1500	44800854	AAAACAAAACCAACAACTAAAAAACCACAAAAAAAACCAACCAAAAAACA	0077635251	I	A	Red	GACCGGCCCGCCCCTGTCCCGGCCTCCCTGCGCGCCCTGCCCCCCACAACCCTTTGCCGT[CG]CTCCTCGGCCGGTCCCCTCTGCGGCCCCTCAGTCGCCGGCCCTGCCCCTCGGCGCGGCCT	37	157015873	CGCTCCTCGGCCGGTCCCCTCTGCGGCCCCTCAGTCGCCGGCCCTGCCCC	F	NM_198236;NM_014784	chr1:157015149-157016229	Island	chr1	157046080	157046082	-
cg01436664	3	2.61645e-42	2.26323e-36	0.88	0.758748	1	28.2581	13.1666	15.0915	C3orf37;C3orf37;C3orf37	1stExon;5'UTR;5'UTR	80703421	CTAAACCAAAATAAAACAACACAAAACAACAAAATCTAAAAACCAAAACA	0080753912	I	A	Red	GGAGAGGGCGGCCTGGGCCGAAGTGAGGCGACGCGGGGCGGCGGAGTCTGAGGGCCGGAG[CG]GAGCGGAGGCGACGCGGGGAGGGGCGAGGGATCGCGGCCGGTGGCTGGGGGCCACCTGCT	37	128997925	CGCTCCGGCCCTCAGACTCCGCCGCCCCGCGTCGCCTCACTTCGGCCCAG	R	NM_001006109;NM_001006109;NM_020187	chr3:128997958-128998303	N_Shore	chr3	129279081	129279083	+
cg25940730	4	2.63579e-42	2.27995e-36	0.955	0.883378	1	27.2898	12.2048	15.085	TAPT1;FLJ39653;FLJ39653	TSS1500;Body;Body	72648591	AAAATAAAACCAAAATAACAAACAAACAAAACCAACACTCATAAAAATCA	0080808987	I	A	Red	CCCGCCAGGTCTTGGCACTGCTGGCGCGGCCGCGGCGGCGGGGGCCCGGCTCCAGATCAC[CG]ACCCCCACGAGCGCCGGCCCTGCCTGCCCGCTATTTTGGTTCCATCTCTTCTGCATATTT	37	16228647	GAGATGGAACCAAAATAGCGGGCAGGCAGGGCCGGCGCTCGTGGGGGTCG	F	NM_153365;NR_027697;NR_027696	chr4:16227525-16229145	Island	chr4	16227023	16227025	-
cg04118464	12	2.6451e-42	2.28801e-36	0.75	0.573428	0.926572	34.0303	18.9485	15.0819	SIRT4	TSS200	62633190	AAAAAAAACCRACAAAAAACRTTCCTAAATAATCTAAAACTATCAATTAC		II			AACCTCTGACCAGAAAGAGCCGACAGGGGGCGTTCCTGGATGATCTGGGGCTGTCAATTG[CG]AGACGCGGAGGATTGTGGGACTTGTGGTTTTTCTCGCATCATTTAAGCTTTCTGGACTAC	37	120740050	CGCAATTGACAGCCCCAGATCATCCAGGAACGCCCCCTGTCGGCTCTTTC	R	NM_012240			chr12	120302246	120302248	+
cg08177015	19	2.65269e-42	2.29458e-36	0.725	0.540587	0.909413	68.0639	52.9846	15.0793	COMP	TSS1500	72788850	CTTAAAACCRAAAATTTAAAACTACTAACCTACAAAACATAACCAAACCC		II			CAAGCCCGCACCACCAAGTCCAGCTAATTTATTTTTATTTTTATTTTTATTTTTAGAGAC[CG]GGTCTGGCTATGTCCTGCAGGCTAGTAGTCTCAAACTCCCGGCCTCAAGCGATACTCCCC	37	18902527	CGGGTCTGGCTATGTCCTGCAGGCTAGTAGTCTCAAACTCCCGGCCTCAA	F	NM_000095	chr19:18899037-18902284	S_Shore	chr19	18791717	18791719	-
cg01959716	6	2.72468e-42	2.35685e-36	0.695	0.502189	0.887811	74.6335	59.5779	15.0556	RPS6KA2;RPS6KA2	Body;Body	75786835	TATAATCTAAAAACAAATAATCAATTAATACTTCCTATATACCAAATCCC		II			GCATGAGCCACTGCGCCCGGCCATTATTGACCATCTTAGTGAGACCTCCAGCACCTAGTA[CG]GGATCTGGCACACAGGAAGCACTAATTGACTACTTGCTCTTAGACTACATGTATTTTCAG	37	167038658	CGGGATCTGGCACACAGGAAGCACTAATTGACTACTTGCTCTTAGACTAC	F	NM_021135;NM_001006932	chr6:167039962-167041679	N_Shore	chr6	166625169	166625171	-
cg02182794	4	2.73212e-42	2.36328e-36	0.665	0.464848	0.865152	74.4334	59.3803	15.0532	RAB28;RAB28;RAB28	3'UTR;3'UTR;3'UTR	30650176	AATCTTAATCATCAACCAAAATTTTACCACAACAATTTCATTCTCTTATC		II			TAAAATATATTACTTGCTTAATGTTTGCACTCTGAAGTATACTTTGACACATACAAGTTC[CG]ATAAGAGAATGAAATTGCTGTGGCAAAATCCTGGCTGATGATCAAGACTTGGAGAGTTTT	37	13369795	GTCTTGATCATCAGCCAGGATTTTGCCACAGCAATTTCATTCTCTTATCG	F	NM_001017979;NM_004249;NM_001159601			chr4	13368170	13368172	-
cg21168101	5	2.73461e-42	2.36544e-36	0.83	0.68421	0.97579	81.7362	66.6838	15.0524	HSPB3;HSPB3	1stExon;3'UTR	6728450	CATAAAAATCATAACAAATCATTTCAAATATAAATAATACAAACATTCTC		II			CATCGTATCGGTTCCTGTTCAGATGACATGGGGAAGATGATGGTTCAGCCACTGGTACTA[CG]AGAATGTTTGTATTACCCACATTTGAAATGATTTGCTATGATTTTTATGAAGATTAAAAA	37	53752133	CGAGAATGTTTGTATTACCCACATTTGAAATGATTTGCTATGATTTTTAT	F	NM_006308;NM_006308			chr5	54456302	54456304	-
cg02187688	8	2.77655e-42	2.40171e-36	0.79	0.62767	0.95233	78.2953	63.2564	15.0388	SLC45A4;SLC45A4	1stExon;5'UTR	13809282	TAATTCACAATAAACCAACAAACCATATATTTAAAATCCAACCAAAAATC		II			TTGCACAAGTGGCTATCTCACAACTTCTCACAACGGTATGAGACATGCAGCAACACAGAA[CG]ATTTTTGGTTGGATTTTAAACATATGGCTTGCTGGTTTACTGTGAATTAGAGTTAAAAAT	37	142264528	AATTCACAGTAAACCAGCAAGCCATATGTTTAAAATCCAACCAAAAATCG	F	NM_001286646;NM_001286646	chr8:142264027-142264315	S_Shore	chr8	141254428	141254430	-
cg02283811	11	2.84164e-42	2.45802e-36	0.99	0.957178	1	26.7384	11.7202	15.0183	LOC143666;PHRF1	TSS200;TSS1500	28765521	ACTACAAACATAAAAACAAAACTACAAACACAAAACAAAACAAAACTACA	0096607528	I	A	Red	AGGCAGGGCGGGGCTGCAGACGTGGGGGCGGAGCTGCGGGCGCGAGGCGGGGCGGGGCTG[CG]GGGGTGGGGGCGGGGCTACGTGCGTGGGGGCGGGGTGGGGCTGCGGGCCCGAGGAGGGAC	37	576060	GCTGCAGACGTGGGGGCGGAGCTGCGGGCGCGAGGCGGGGCGGGGCTGCG	R	NR_026967;NM_020901	chr11:575464-577093	Island	chr11	576059	576061	+
cg14356801	5	2.85247e-42	2.46739e-36	0.945	0.865298	1	26.0109	10.9961	15.0149	AFAP1L1;AFAP1L1	TSS200;TSS200	85637229	AAAAAAATCCTCCAAACCCAAATAAAAACACCACAAAAAACAAACAAACA	0077656882	I	A	Red	GTGCGGACGGGGAAAAGGGTCCTCCAAGCCCAAGTGGGAGCGCCGCGGAGGGCGAGCGAG[CG]GCAGGGCGCGGCGGGGCGTGTGCGGCACCACGGGACAGCGGGCTGCGGCCCAGGGGGCGA	37	148651259	AAAAGGGTCCTCCAAGCCCAAGTGGGAGCGCCGCGGAGGGCGAGCGAGCG	R	NM_001146337;NM_152406	chr5:148650920-148651772	Island	chr5	149271695	149271697	+
cg14972625	5	2.86489e-42	2.47813e-36	0.775	0.607075	0.942925	81.6374	66.6264	15.011	GHR	5'UTR	79796296	TCTTAAACRCTACATAATAATACTCTTTCTAATAATTTCTAATATTACAC		II			GAACTTTTGAGTCTTAAGCGCTACATGATAGTACTCTTTCTAATGGTTTCTAATGTTACA[CG]AATGCCTCTCTTTCCCATTTCATCCCTTTCTCTCTGTTGGTTTTGACTTTAAGCTCTCTG	37	42497453	CGTGTAACATTAGAAACCATTAGAAAGAGTACTATCATGTAGCGCTTAAG	R	NM_000163			chr5	42497350	42497352	+
cg15465569	5	2.86579e-42	2.47891e-36	0.725	0.540587	0.909413	69.3501	54.3393	15.0107	WDR70	Body	6712156	CTATTTCTCTTTTCCTATCTCTTTCTTTATTTCCTATTTTCACAATTTCC		II			TTTGTAGAATTCTGTTTCTCTTTTCCTGTCTCTTTCTTTGTTTCCTATTTTCACAGTTTC[CG]TAGGTCTCATGTATGTTCTTTTTTCCATCTTCACAGTCTTTGAACTCTCACACATAGCAT	37	37737940	CGGAAACTGTGAAAATAGGAAACAAAGAAAGAGACAGGAAAAGAGAAACA	R	NM_018034			chr5	37737837	37737839	+
cg17094927	1	2.86802e-42	2.48084e-36	0.975	0.922414	1	24.2485	9.23849	15.01	ATP8B2;ATP8B2	5'UTR;1stExon	55615241	AAAATAACAAACCAAAACCCCAAAAAAACAAAACCACAACTAAAAAAACA	0077655333	I	A	Red	CGAAACTGACACAAAGTAGCGGGCCGAGGCCCCGGGGGAGCGGGGCCGCAGCTGGGGGGG[CG]GGAGCCCGTGGGGAGCCGAGCCGAGCGCCCCCCGCCCCAGCCCCCGGCATGGGCAGTACG	37	154298080	CGCCCCCCCAGCTGCGGCCCCGCTCCCCCGGGGCCTCGGCCCGCTACTTT	R	NM_001005855;NM_001005855	chr1:154298205-154298544	N_Shore	chr1	154325603	154325605	+
cg12504415	17	2.8708e-42	2.48324e-36	0.81	0.655633	0.964367	30.4306	15.4214	15.0092	JMJD6;C17orf95;JMJD6;JMJD6;JMJD6	1stExon;TSS200;5'UTR;5'UTR;1stExon	26749563	ACCAAAACCAATAAAAAACCACAAAAAACATCAAAACAAAAAAAACAACA	0056737193	I	A	Red	GTCGCCTTCCAGAAAATTCACTCCCCAGCCACCTCCCGAGCCTCGGGTTGGGCAAGCGGC[CG]CCGTCTTCCCCGCCCCGACGCCTCTCGCGGTTTTCCATTGGCTTTGGCTCCCCTGGGGTA	37	74722752	GCCAAAGCCAATGGAAAACCGCGAGAGGCGTCGGGGCGGGGAAGACGGCG	F	NM_001081461;NM_001080510;NM_001081461;NM_015167;NM_015167	chr17:74722031-74723420	Island	chr17	76726669	76726671	-
cg11601112	2	2.8708e-42	2.48324e-36	0.77	0.600279	0.939721	32.6481	17.6389	15.0092	DUSP19;DUSP19;DUSP19;DUSP19	5'UTR;5'UTR;1stExon;1stExon	88804408	AAAACATATCATTCCTCTCTCCAACRAAATCTTATATTTTACCATTCTAC		II			TTTAAAGAACCAGGACATATCATTCCTCTCTCCAACGAAGTCTTATATTTTACCATTCTG[CG]TGTATTAGAAAGCTAAATTTAAACAGCAACAATAAGAAATCTTCCCCAGTGGATCCCTCG	37	183943319	CGCAGAATGGTAAAATATAAGACTTCGTTGGAGAGAGGAATGATATGTCC	R	NM_001142314;NM_080876;NM_001142314;NM_080876			chr2	183078590	183078592	+
cg08523628	17	2.87112e-42	2.48352e-36	0.76	0.586788	0.933212	71.3201	56.311	15.0091	PAFAH1B1	Body	61665542	AATAAAATCTATAATCATATTATCTATATTTTCACTTTCTATACAATAAC		II			AGTTTGATAATGATGGAATCTATAATCATATTGTCTATATTTTCACTTTCTATGCAGTGA[CG]GTTGTTTCTAATTATTGCCTTAAGGTAAAAAATTAAAAAGGCCCTCTGAGTCTTCAGAGG	37	2557847	ATGGAATCTATAATCATATTGTCTATATTTTCACTTTCTATGCAGTGACG	R	NM_000430			chr17	2654552	2654554	+
cg08236655	3	2.90051e-42	2.50894e-36	0.84	0.698745	0.981255	33.2064	18.2063	15	PLCL2	Body	77649175	AATAATAACRATAACCAACACTTATTAAACACTCACTACATACAAAACAC		II			TGGTATTTAGAAGTAATAACGGTAGCCAACACTTATTAAACACTCACTGCATGCAAAACA[CG]TGAAAAGTGCTTACCGTAATTCTCTGACTTGGTCCTGTGCTAACCACAGAGACAGGAGGA	37	16930651	CGTGTTTTGCATGCAGTGAGTGTTTAATAAGTGTTGGCTACCGTTATTAC	R	NM_001144382	chr3:16925381-16926849	S_Shelf	chr3	16889151	16889153	+
cg10909088	1	2.91691e-42	2.52313e-36	0.75	0.573428	0.926572	80.7047	65.7096	14.995	OR6K2	TSS1500	15609288	TCCTCTTAATTATTAATTATTCCTTCAATACTCTATCTAATTCTATATTC		II			TTTCAGGCAATGGTGGTCCTGCTGGTCAGGGGACTATATTTTAAAACAACTTTGTTTAGG[CG]AATATAGAATTAGACAGAGCATTGAAGGAATAATCAATAATTAAGAGGACGTTCTTTTCG	37	158670876	CCTCTTAATTATTGATTATTCCTTCAATGCTCTGTCTAATTCTATATTCG	F	NM_001005279			chr1	158701085	158701087	-
cg16615927	18	2.92239e-42	2.52787e-36	0.865	0.735871	0.994129	36.7051	21.7117	14.9934	AFG3L2	TSS1500	6650557	AACCAAAAACAAAAACCAACAAAACAACATTAAAAACACAACAAAAAACA	0060619292	I	A	Red	GCATGGGGGCGGGACCGGAGGCGGGGGCCGACGGAGCAGCGTTGGGGGCGCGGCAGGAGG[CG]GGGCCGAGAAGGACCCTGGAGGGCAAGGGGGAGCTAGAGGCGGGGACCGGGCCGAGGGAG	37	12377398	GACCGGAGGCGGGGGCCGACGGAGCAGCGTTGGGGGCGCGGCAGGAGGCG	R	NM_006796	chr18:12376538-12377306	S_Shore	chr18	12377398	12377400	+
cg14399060	2	2.93696e-42	2.54047e-36	0.76	0.586788	0.933212	28.9689	13.9799	14.9889	HOXD4;MIR10B	TSS1500;Body	89772128	TATATTCCCCTAAAATCRAATCTATAACTATACRAATACCACACAAATTC		II			GTACCTCACTCTGGGTGGGACCCAGAGGTTGTAACGTTGTCTATATATACCCTGTAGAAC[CG]AATTTGTGTGGTATCCGTATAGTCACAGATTCGATTCTAGGGGAATATATGGTCGATGCA	37	177015070	ATATTCCCCTAGAATCGAATCTGTGACTATACGGATACCACACAAATTCG	F	NM_014621;NR_029609	chr2:177014948-177015214	Island	chr2	176150341	176150343	-
cg09293560	7	2.94938e-42	2.55121e-36	0.58	0.364521	0.795479	72.008	57.0228	14.9852	REPIN1;REPIN1;REPIN1;REPIN1	TSS200;5'UTR;Body;5'UTR	71654899	CTAACTCCATATCCRAAACTCTAAAAATTCATAAATAACAACTCCTATCC		II			AGGAGAGTAGTCTAGCTCCATGTCCGGGGCTCTAGGGGTTCATAGATGGCAGCTCCTGTC[CG]GGGCTGAGGTTGGGAGGGGAGAAACAGGGGCAGAGTGAGTTGGTCTCTGGAGTGACTGTG	37	150068240	TAGCTCCATGTCCGGGGCTCTAGGGGTTCATAGATGGCAGCTCCTGTCCG	R	NM_014374;NM_001099696;NM_001099695;NM_013400	chr7:150068756-150070051	N_Shore	chr7	150371150	150371152	+
cg01953317	2	2.95685e-42	2.55768e-36	0.69	0.495893	0.884107	68.7652	53.7822	14.9829	CCDC88A;CCDC88A	Body;Body	58766881	CCCCTCTAAATACTCCAACTAATAAAAACAAAACCTACTTAATAATATTC		II			GAATATAAGTGTGAGGAAACTACCCAAAGATAGTGAAAGAACCACCAAAAAGACTGAGAG[CG]AACACCACCAAGTAGGTCCTGTTTCCACCAGCTGGAGTATTCAGAGGGGTTTTGCCTCAA	37	55642894	CCCTCTGAATACTCCAGCTGGTGGAAACAGGACCTACTTGGTGGTGTTCG	F	NM_001135597;NM_018084	chr2:55646621-55647329	N_Shelf	chr2	55415757	55415759	-
cg20873469	2	2.96224e-42	2.56234e-36	0.74	0.560198	0.919802	82.3059	67.3246	14.9813	STK17B	5'UTR	89630917	CCAAATTTCTAACCTCCAAAATCRTTAAAAAAATATACTTCTATTAAATC		II			ACACCCTGATCCCAGATTTCTAGCCTCCAGAATCGTTGAGAAAATATACTTCTGTTAAGT[CG]CCTGATCTGCGGCAACACAGTTATTTAAAAAGAAAACAAAATATATAATATTTCAAATGT	37	197030075	CAGATTTCTAGCCTCCAGAATCGTTGAGAAAATATACTTCTGTTAAGTCG	R	NM_004226			chr2	196165350	196165352	+
cg25139754	1	2.99558e-42	2.59117e-36	0.935	0.847836	1	23.1509	8.17951	14.9714	FAAP20;FAAP20;FAAP20;FAAP20;FAAP20;FAAP20;FAAP20;FAAP20;FAAP20;FAAP20	TSS200;TSS200;TSS200;TSS200;TSS200;TSS200;TSS200;TSS200;Body;Body	98683898	AAAAAACAACCTCACTACAAAAATCTAAAAACAAAACCAAAACAAAAACA	0020746253	I	A	Red	CCATCCAAGCCCGCGCCGGGCGGAAGTGAGCGCAAGCCCCGCCCCCGCCCCTCCAGGCCC[CG]CCCCCGCCCCGGCCCCGCCTCCAGACCTCTGCAGCGAGGCCGCCCCCCTCCGAGACAGTC	37	2126245	CGCCCCCGCCCCGGCCCCGCCTCCAGACCTCTGCAGCGAGGCCGCCCCCC	F	NM_001282671;NM_001256946;NM_182533;NM_001282673;NM_001256947;NM_001282672;NM_001256945;NR_046427;NM_001146310;NM_001282670	chr1:2126048-2126642	Island	chr1	2194805	2194807	-
cg14756158	9	3.00286e-42	2.59747e-36	0.755	0.580092	0.929908	80.9367	65.9674	14.9692	GNAQ	Body	66739568	TACTAACTCTTCCCTAATACCAAAATATAAATAATACRCTACTAATTTAC		II			AAGTATTAAAATGCTGGCTCTTCCCTAATGCCAAGGTGTGAATAATACGCTACTAATTTA[CG]TGAAATCCTCATTCCATGAAACTCTGTCACACTGGGCCGTAAAAGATGCTTCTGATGGTG	37	80410684	GCTGGCTCTTCCCTAATGCCAAGGTGTGAATAATACGCTACTAATTTACG	R	NM_002072			chr9	77795767	77795769	+
cg04533831	14	3.03265e-42	2.62324e-36	0.66	0.458725	0.861275	70.9568	55.9963	14.9604	DYNC1H1;DYNC1H1	ExonBnd;Body	63767156	ATAAAAACTCTTCCTTACTTTTATCCTACATATATTTAAAAATATCATTC		II			ATTTTAATTTTATGAAAACTCTTCCTTGCTTTTGTCCTGCATGTGTTTAGAAATATCATT[CG]TCTTTTACAGTGACGCCATAAGGGAGAAGATGAAGAAAAATTACATGTCCAATCCAAGTT	37	102499390	TGAAAACTCTTCCTTGCTTTTGTCCTGCATGTGTTTAGAAATATCATTCG	R	NM_001376;NM_001376			chr14	102033052	102033054	+
cg21894525	1	3.0565e-42	2.64387e-36	0.69	0.495893	0.884107	85.9543	71.0008	14.9535	FAM129A	Body	16648936	AAACTTCCTAAAATATATTCCACATTTCTCTATCATCTAACACATAACAC		II			TCTTTGATAGAAAGCTTCCTAAAATGTATTCCACATTTCTCTATCATCTAACACATAACA[CG]TAGGATATAATTTACTCTTGATGACTGAGGTTTGTTTATTATTGTTATGATTGATATGTG	37	184839487	CGTGTTATGTGTTAGATGATAGAGAAATGTGGAATACATTTTAGGAAGCT	R	NM_052966			chr1	184870352	184870354	+
cg16855422	11	3.06156e-42	2.64825e-36	0.815	0.662718	0.967282	31.8296	16.8776	14.952	DNAJC4	5'UTR	31725947	AAAATATAAAAACAAAACCTAAATAAACACAAAAAATAACAACAACCACA	0055625963	I	A	Red	TCCACGCCAATGAGAATGTGAGGGCGGGGCCTGAATAGACGCAGGAAATGGCGACGGCCG[CG]GGTCTGTGAGCAGCGGGGGCGGGGCCTGGTTGTGGCCCCTCCTTCTCCCGTCCCCAAGTT	37	63997982	CGCGGCCGTCGCCATTTCCTGCGTCTATTCAGGCCCCGCCCTCACATTCT	R	NM_005528	chr11:63997662-63998412	Island	chr11	64230509	64230511	+
cg00865290	9	3.06679e-42	2.65277e-36	0.895	0.782145	1	29.8425	14.892	14.9505	TMEM8B;FAM221B;FAM221B;TMEM8B;TMEM8B;TMEM8B;TMEM8B	TSS1500;TSS1500;TSS1500;1stExon;1stExon;5'UTR;5'UTR	68776163	AAACAAACTTTACTAACAAAAACCAATCAAACCAACCAAAAAACAAAACA	0098781549	I	T	Red	AGAGTAGGGCGGGGGCGGGCTTTACTGACAGGGACCAATCGAGCCGGCCGGGGGGCGGGG[CG]TCACGCCGACGTCAAGTCGAGGCCGCCGCCGCGGGGCCTGGTTATCGCCGGTTCAGCGCA	37	35829221	CGCCCCGCCCCCCGGCCGGCTCGATTGGTCCCTGTCAGTAAAGCCCGCCC	R	NM_001042590;NM_001012446;NR_052026;NM_001042589;NM_016446;NM_016446;NM_001042589	chr9:35828737-35829423	Island	chr9	35829223	35829225	+
cg06710577	19	3.072e-42	2.65728e-36	0.835	0.691456	0.978544	34.1969	19.248	14.949	CEACAM21	5'UTR	80794378	AAACAATAACACAAAATTAACTAAAACAAACTCAAAACAAAAACCTCCCA	0057690568	I	A	Red	ACCAAGGAGTGAGTTATTTATTATTTATTTATTTATTTATTATTTTGCCCTCCTGCTCCT[CG]GGAGGCTTCTGTCCTGAGCTCGCCTTAGCTAATCCTGCGTTACCGTTCGGCAGGTGTGCG	37	42070742	CGGGAGGCTTCTGTCCTGAGCTCGCCTTAGCTAATCCTGCGTTACCGTTC	F	NM_001288773			chr19	41564387	41564389	-
cg02652579	6	3.09084e-42	2.67357e-36	0.75	0.573428	0.926572	73.3448	58.4013	14.9435	CUTA;CUTA;SYNGAP1;CUTA;CUTA;CUTA	TSS1500;TSS1500;TSS1500;TSS1500;TSS1500;TSS1500	25710589	TCCCCTCCCTTCAAAATCTAAAATCATTAATCTAATAATAAAAATACCTC		II			CACCCAATATTTCCCCTCCCTTCAAGGTCTGAGGTCATTGGTCTGGTGGTGGGGATGCCT[CG]GAGTTTCCCAGGCTGACGTCAGGGTTATACCTCTCGGAGGTTCTAGGGCAGGGAAGTGGG	37	33386967	CCCCTCCCTTCAAGGTCTGAGGTCATTGGTCTGGTGGTGGGGATGCCTCG	R	NM_015921;NM_001014837;NM_006772;NM_001014838;NM_001014840;NM_001014433	chr6:33385678-33386262	S_Shore	chr6	33419189	33419191	+
cg03133281	4	3.12692e-42	2.70479e-36	0.72	0.534112	0.905888	73.3165	58.3834	14.9332	GALNT7	Body	95675368	ACTACTTAACTCCAAACTAACTATATTTACTAATTAAATTACATACTATC		II			TTATCTTGCATTTCTGTTAAATTTTGAAGGCTATATTTCATTCACTTACCGTAGTTAAGT[CG]ATAGTATGTAATCCAATCAGCAAATATAGTCAGCTTGGAGCCAAGCAGTATAGATTACCT	37	174213164	CTGCTTGGCTCCAAGCTGACTATATTTGCTGATTGGATTACATACTATCG	F	NM_017423			chr4	173292012	173292014	-
cg12634271	15	3.1284e-42	2.70606e-36	0.75	0.573428	0.926572	73.4219	58.4891	14.9328	MEIS2;MEIS2;MEIS2;MEIS2;MEIS2;MEIS2;MEIS2;MEIS2;MEIS2	3'UTR;3'UTR;3'UTR;3'UTR;3'UTR;Body;Body;Body;Body	39647252	ACTAATAATCTAAAAACTTATATACTACAATCATTTTATTAAATAAATCC		II			TGACACTGTAAGCTGGTAATCTAAAGGCTTATATGCTGCAGTCATTTTGTTAAGTAGATC[CG]CAGTCCATTATTAACAGAAGTGGCAAAACCATCTAAAGACAATAACACAGCCTGCATAGT	37	37185612	CTGGTAATCTAAAGGCTTATATGCTGCAGTCATTTTGTTAAGTAGATCCG	R	NM_170677;NM_170674;NM_002399;NM_172315;NM_172316;NR_051953;NM_170676;NM_170675;NM_001220482			chr15	36893410	36893412	+
cg03052794	19	3.15366e-42	2.72792e-36	0.82	0.669842	0.970158	32.2411	17.3155	14.9256	C19orf22	Body	55632210	TTAATCACTAACTCACTAAACCCACAAAACAAAACAAAATCCACCCCCCA	0033810572	I	C	Grn	CTTCTTTGCTCCTTAATCACTAGCTCACTAGGCCCACAGAACAAGACAGGGTCCGCCCCC[CG]CCCACCGCCGCCCCCCGGTCCTGGCCTGTGACCGGCCCACAGCGGCGCTCACTGCCTGTT	37	908894	CGGGGGGCGGACCCTGTCTTGTTCTGTGGGCCTAGTGAGCTAGTGATTAA	R	NM_138774	chr19:911689-911996	N_Shelf	chr19	908893	908895	+
cg16995959	16	3.168e-42	2.74032e-36	0.71	0.521253	0.898747	73.9943	59.0728	14.9216	ZCCHC14	Body	78650534	ATATATTCCCCAAATATATACRATAAAAAACAACAAATTCAAAAAAATAC		II			TCGCTCCCGAGTCTGCTGCCCCTCACCGCACACACCTGGGGAACACCGACACGCCCCCAC[CG]CATCCCCCTGAACCTGCTGCCCCTCACCGCACACACCTGGGGAACACACACGCCTCCACA	37	87511500	TGTGTTCCCCAGGTGTGTGCGGTGAGGGGCAGCAGGTTCAGGGGGATGCG	F	NM_015144	chr16:87511359-87511628	Island	chr16	87477893	87477895	-
cg14436056	8	3.17834e-42	2.74926e-36	0.79	0.62767	0.95233	76.2896	61.3709	14.9187	ATP6V1H;ATP6V1H;ATP6V1H	Body;Body;Body	43748965	TTATATTATTAACTATAAACCTACTAAACATACTATTTCTATATCAAATC		II			TGAAAACATTTTTGTATTATTAGCTGTAAACCTGCTGAGCATGCTATTTCTGTGTCAAAT[CG]TCAATTAAAATGTTCTTCAAAAGAACAGGTTCAAAAAAAGACATTTTATGGTATGCAATG	37	54671892	TGTATTATTAGCTGTAAACCTGCTGAGCATGCTATTTCTGTGTCAAATCG	R	NM_213619;NM_015941;NM_213620			chr8	53759331	53759333	+
cg14034677	17	3.18663e-42	2.75644e-36	0.795	0.634606	0.955394	27.5293	12.613	14.9164	TNS4	Body	14751227	AATCTAACTCTATAAACCTTTAAACAAATTACRTAACATCTAAAACCCTC		II			TCTGGGTTCAAGGTCTGACTCTGTGGGCCTTTGGGCAAATTACGTAACATCTAGAACCCT[CG]TTTTCTTTTCCTTCCTTTCCTTCCTTCTTTCTCTCTTTCTCTCTTTCTTTCTTTCTTAGA	37	38637569	CGAGGGTTCTAGATGTTACGTAATTTGCCCAAAGGCCCACAGAGTCAGAC	R	NM_032865			chr17	40481316	40481318	+
cg16931877	3	3.2397e-42	2.80234e-36	0.93	0.839295	1	30.6001	15.6985	14.9016	CNOT10	TSS200	13739143	AAAATTCCAACCAAAATACATCCAACCAAAAACAAAACACAAAAAAAACA	0020747215	I	T	Red	TGTGAACATCCAGAGGTTCCAGCCAGAGTACGTCCGGCCGGAGGCGGGGCGCGGAGGGGA[CG]TCGGCGTGGGGCGGGGCCAGTAGCAGTTCCCACGCCGGCGCTCCAGGCGCGGCAGGCTGC	37	32726605	GAGGTTCCAGCCAGAGTACGTCCGGCCGGAGGCGGGGCGCGGAGGGGACG	R	NM_015442	chr3:32726517-32727149	Island	chr3	32685112	32685114	+
cg15602329	5	3.24185e-42	2.8042e-36	0.73	0.547093	0.912907	77.9125	63.0114	14.9011	FSTL4	5'UTR	91665960	TACATTATTCTATATACCATATATAAATCTCTATTCCTATTTACTCTAAC		II			AATTAGATGGCTACATTATTCTATGTGCCATGTATAAATCTCTATTCCTATTTACTCTGA[CG]TTTAACACAGACACACATGTGACTTCCAATAACCTTTATCCTTACAACCTTCAGCTCATA	37	132945441	CGTCAGAGTAAATAGGAATAGAGATTTATACATGGCACATAGAATAATGT	R	NM_015082	chr5:132946744-132948467	N_Shore	chr5	133609749	133609751	+
cg25315420	16	3.307e-42	2.86056e-36	0.75	0.573428	0.926572	74.7891	59.9058	14.8833	BANP;BANP;BANP;BANP;BANP	TSS1500;TSS1500;TSS1500;TSS1500;TSS1500	81672279	AATTTTTTCCTATAATTACCCACAAACRCACATTTACACATTTATTCTAC		II			TATGGTTTGGGAATTTTTTCCTGTGATTACCCACAAACGCACATTTGCACATTTATTCTA[CG]TGTGCACATTCACGTCATCACTTTTTTTTTTTTTGAGACAGAGTCTCGCTCTGTCGCCAG	37	87984024	ATTTTTTCCTGTGATTACCCACAAACGCACATTTGCACATTTATTCTACG	R	NM_001173541;NM_001173539;NM_001173540;NM_017869;NM_079837	chr16:87984401-87985733	N_Shore	chr16	87950417	87950419	+
cg22026774	2	3.31652e-42	2.86879e-36	0.71	0.521253	0.898747	72.1882	57.3075	14.8808	CREB1;CREB1	Body;Body	68662523	AAATCTACTATCCATCAATAATCTATACATACTATAAAATAATAATACCC		II			GTACCGATGGGGTACAGGGCCTGCAAACATTAACCATGACCAATGCAGCAGCCACTCAGC[CG]GGTACTACCATTCTACAGTATGCACAGACCACTGATGGACAGCAGATCTTAGTGCCCAGC	37	208440098	GATCTGCTGTCCATCAGTGGTCTGTGCATACTGTAGAATGGTAGTACCCG	F	NM_004379;NM_134442			chr2	207575373	207575375	-
cg05490881	14	3.37004e-42	2.91508e-36	0.735	0.55363	0.91637	70.6788	55.8123	14.8665	DLST;DLST;DLST;DLST	Body;Body;Body;Body	66717830	AACAAAAATTCCATTATACCTTACACAATAACTTATACCCTAAACAAACC		II			GTTATCTTGAGGGCAGAAATTCCATTATACCTTGCACAATGGCTTGTACCCTGGGCAGGC[CG]TAAATCTATCTCGGATTTAGTTAAGGAAGAGACCTGGCTGGACATGGTGACTCACTCCTG	37	75355123	CGGCCTGCCCAGGGTACAAGCCATTGTGCAAGGTATAATGGAATTTCTGC	R	NM_001244883;NR_033814;NR_045209;NM_001933			chr14	74888419	74888421	+
cg18870599	9	3.38884e-42	2.93135e-36	0.91	0.806143	1	25.6361	10.7746	14.8615	CERCAM;CERCAM;CERCAM;MIR1268A	5'UTR;5'UTR;1stExon;Body	5799253	AAAACAAAACCTAAAACCCAAACAAAACCAAAACAAACCCAAAAAAAACA	0016799267	I	A	Red	AACTTGAGCATCCACGCACAGGGGTGGGGAGCAGGATCCCACTCTGAGGGTGCACTGCCC[CG]CCCTCTCCGGGTCTGCCTCGGCCCCGCCCGGGCCCCAGGCCCCGCCCCCTCCCCTCGGCC	37	131183050	GGGGCGGGGCCTGGGGCCCGGGCGGGGCCGAGGCAGACCCGGAGAGGGCG	F	NM_001286760;NM_016174;NM_016174;NR_031672	chr9:131182468-131183335	Island	chr9	128420770	128420772	-
cg09072447	9	3.39428e-42	2.93605e-36	0.605	0.393207	0.816793	72.9113	58.0512	14.8601	WNK2;WNK2	Body;Body	6802972	TATCCTAAAAACAAAATATACTACTTACTAACTTAACTTATAATATTACC		II			GGTGGGACATCTGTCCTAGGAACAGAGTGTGCTGCTTGCTGGCTTGGCTTGTGGTGTTGC[CG]TGGGGACCTCCCATCCCCCGTAGTATCTCCCTTCTAAGGCAGAACCTTTGGGACCTTTTG	37	96010871	CGGCAACACCACAAGCCAAGCCAGCAAGCAGCACACTCTGTTCCTAGGAC	R	NM_001282394;NM_006648	chr9:96009844-96010101	S_Shore	chr9	93248588	93248590	+
cg26835248	21	3.4024e-42	2.94307e-36	0.76	0.586788	0.933212	76.9556	62.0976	14.858	TSPEAR;TSPEAR	3'UTR;3'UTR	70615125	TCTAACAAATAATAAACTCAATATCTACTTTTACCRACTTTAAAACCTTC		II			GGAGTGGCTCTCCACTGGCCACAGCGATGGCTGGAGTGAGACCTGAGCCCCGGAAAAACA[CG]AAGGTCCCAAAGCCGGCAAAAGTAGACACTGAGTTTATTATTTGCCAGACAAGGGGAGGC	37	45918390	CTGGCAAATAATAAACTCAGTGTCTACTTTTGCCGGCTTTGGGACCTTCG	F	NM_001272037;NM_144991			chr21	44498506	44498508	-
cg16681977	1	3.4134e-42	2.95259e-36	0.825	0.677006	0.972994	29.508	14.6529	14.8551	UBIAD1	TSS1500	55797266	ACCAAAACAAAAATAAACCAAAAACAAAAACAAACCAAAAACTAAAACCA	0098773949	I	A	Red	CTGGAAGTAGCTGCGGGGCGCAGTGCAGGCAGGAAAAGGGCTGGATGCCGGGTCACCGCC[CG]GCCCCAGCTCCTGGCCCGTCCCCGCTCCCGGTCCATTCCCGCCCCGGCCCCGCCCCCTCC	37	11332969	CGGCCCCAGCTCCTGGCCCGTCCCCGCTCCCGGTCCATTCCCGCCCCGGC	F	NM_013319	chr1:11333259-11333547	N_Shore	chr1	11272911	11272913	-
cg15960423	6	3.4279e-42	2.96514e-36	0.945	0.865298	1	75.0586	60.2073	14.8513	KCNK5	TSS1500	96746912	TATATTATATAACTTTATTTATTATTTACTCTATATTATACCCTCTCCCC		II			ATTCCCTCTGCTATATTATATAACTTTATTTATTGTTTACTCTGTATTGTGCCCTCTCCC[CG]CCACACACACACAGACACACACACACACACACACACACACACACACACACGGAAATGTCT	37	39198392	CGGGGAGAGGGCACAATACAGAGTAAACAATAAATAAAGTTATATAATAT	R	NM_003740	chr6:39196817-39197517	S_Shore	chr6	39230615	39230617	+
cg09658066	6	3.50716e-42	3.03369e-36	0.915	0.814296	1	25.7193	10.8884	14.8309	MAPK14;MAPK14;MAPK14;MAPK14	TSS200;TSS200;TSS200;TSS200	67613153	AAAACAAAAACTCCCAAAAACTATCTCCTTAAAAACACAAAAACAAACCA	0099658918	I	A	Red	GCCCCGCCGGCCACGGTGAGGCGCGCGAGGCGTGTGCTGCCAGCTTCTCTCTTCCTTCCC[CG]GTCCGCCTTCGCGCCCTTAAGGAGACAGTCCCTGGGAGTTTCTGCCTTTGGTCTCCAGTT	37	35995354	AAGGCAGAAACTCCCAGGGACTGTCTCCTTAAGGGCGCGAAGGCGGACCG	F	NM_139013;NM_001315;NM_139012;NM_139014	chr6:35995245-35996372	Island	chr6	36027576	36027578	-
cg12085265	1	3.53989e-42	3.06201e-36	0.735	0.55363	0.91637	78.7928	63.9702	14.8226	PRKCZ;PRKCZ	Body;5'UTR	21637172	ATTCACTAAATAAAACATACTCTAAACCCCTAAAAATACAAAAATTTTAC		II			CAGAGTGTTCGGTTCACTGGGTGGAGCATGCTCTGAGCCCCTGGAGGTACAGGGATTTTA[CG]GGAGGAGGGGTCGCTTCGAGGGGAGGTGGCTGCGTCCATGTCTGGACGGAATTACTCACT	37	2014628	TTCACTGGGTGGAGCATGCTCTGAGCCCCTGGAGGTACAGGGATTTTACG	R	NM_002744;NM_001033581			chr1	2083188	2083190	+
cg08854128	5	3.5585e-42	3.07811e-36	0.865	0.735871	0.994129	31.9813	17.1634	14.818	SH3PXD2B	TSS200	96761333	AAAAAACAATACAAAAAACAATACAAAAAACAAACCAAAAACAAACAACA	0081658234	I	A	Red	GCCGCCGCCGCCACCGCCGCCGCCCTTCGCTCGGCGCGCACTCCAGCCGGGCCCAGCCGC[CG]CCGCCCGCCCCCGGCCCGCCCCCCGCACCGCCCCCCGCACCGCCCCCCGCACCGCCCCCC	37	171881546	CGCCGCCCGCCCCCGGCCCGCCCCCCGCACCGCCCCCCGCACCGCCCCCC	F	NM_001017995	chr5:171881182-171881547	Island	chr5	172454541	172454543	-
cg14584616	7	3.5599e-42	3.07931e-36	0.73	0.547093	0.912907	77.9564	63.1388	14.8176	HEATR2	Body	8655824	CATTAAAACCTTTTCCTATACTATAATATACTTCTATACACCCRTACRTC		II			TAATGAGAGGACATTGGGGCCTTTTCCTGTGCTGTGGTGTGCTTCTGTGCACCCGTACGT[CG]TCTTTGGTGGCCATTCAGAACTGCCATCCATTAAATCGAGTTCTGTGTTTCTGAGTGCGG	37	788061	CGACGTACGGGTGCACAGAAGCACACCACAGCACAGGAAAAGGCCCCAAT	R	NM_017802	chr7:791984-792238	N_Shelf	chr7	748423	748425	+
cg15842109	2	3.56621e-42	3.08477e-36	0.72	0.534112	0.905888	77.1475	62.3315	14.816	RAB10	Body	90801255	ACCRTACCTAACAACTTCAATACTATTAAATATATTAAAACTTCTTTTAC		II			AGGCGTGAGCCACCGTGCCTGGCAACTTCAATACTGTTAAATGTGTTGAAACTTCTTTTA[CG]ACCCTTATGTTTTCTCTTGATACATACTCAGTCTGCACTTGAAAATGGTATGTATTCTGT	37	26320483	CCGTGCCTGGCAACTTCAATACTGTTAAATGTGTTGAAACTTCTTTTACG	R	NM_016131			chr2	26097613	26097615	+
cg20005629	7	3.6063e-42	3.11945e-36	0.69	0.495893	0.884107	73.8095	59.0035	14.806	PTPRN2;PTPRN2;PTPRN2	Body;Body;Body	66733867	TCCACAATACCAACAAATACTAATAAAAATCAAAATAAATATAAAAAACA	0022660277	I	A	Red	CCCAATTCCACACCATGCCCGCCGCTCCCCACACCCTCCCCAACTCCACACTGTGCCCGC[CG]CTCCCCACACCCACCCTGACTCCCACCAGCACCTGCTGGCATCGTGGAGTCAGGGAAATA	37	157447022	TCCACGATGCCAGCAGGTGCTGGTGGGAGTCAGGGTGGGTGTGGGGAGCG	F	NM_002847;NM_130842;NM_130843	chr7:157448240-157448566	N_Shore	chr7	157654329	157654331	-
cg02884919	11	3.65563e-42	3.16212e-36	0.845	0.706077	0.983923	80.6765	65.8826	14.7939	ARHGAP1	Body	88632935	AAATATTCTAAAACCCCCACCAACCCTTAAAACTCAATACAAACATAATC		II			CTTTCTCATTAAGATATTCTAGGGCCCCCACCAACCCTTAAGACTCAATGCAGGCATAAT[CG]CCGCCTGGAATCCTGTGTCCTCGCCCTCTCTCCCCAGACAGGTTAGCTGCCCCTTTTCAT	37	46712206	GATATTCTAGGGCCCCCACCAACCCTTAAGACTCAATGCAGGCATAATCG	R	NM_004308			chr11	46690655	46690657	+
cg26657045	5	3.6619e-42	3.16754e-36	0.72	0.534112	0.905888	70.2923	55.4999	14.7924	ELOVL7;ELOVL7	5'UTR;5'UTR	70698255	AATATAAAAAACCCTAAAACTCTAATATCTTACAATAATTTTATAAAAAC		II			CACGTTTCTACCATTGACACTAAAAAATCTAAATTGGGTTTATTTTTATGGTTGCCCTTA[CG]CCCTCACAAAACTATTGTAAGATATCAGAGTCCTAGGGCCTCCTATATTCTCAAAAATAT	37	60132712	CGCCCTCACAAAACTATTGTAAGATATCAGAGTCCTAGGGCCTCCTATAT	F	NM_024930;NM_001104558			chr5	60836884	60836886	-
cg10253051	6	3.67385e-42	3.17788e-36	0.815	0.662718	0.967282	80.4637	65.6742	14.7895	TMEM181	TSS1500	2714340	CTTCTACAAACTCAACACTAATATACAAACTATAATTAACCAATTAACAC		II			ATTGGAAAAATTCACAAGAGGAGATCACACCACGCTTTGGAGAAGCCATTCCGTAGAAGA[CG]TGTTAACTGGTTAACTATAGTTTGCACACTAGTGTTGAGCTTGTAGAAGGTGAGAAACTC	37	158956998	TTCTACAAGCTCAACACTAGTGTGCAAACTATAGTTAACCAGTTAACACG	F	NM_020823	chr6:158957220-158958677	N_Shore	chr6	158535965	158535967	-
cg00579807	6	3.68163e-42	3.18461e-36	0.74	0.560198	0.919802	75.0264	60.2388	14.7876	OPN5;OPN5	Body;Body	4767268	ACTATATAATTAACCRATTTATTCTATATATAAATTTCTTCTTTCATCTC		II			CTTAGTACTTTGCTATATGGTTGACCGATTTATTCTGTATGTAGATTTCTTCTTTCATCT[CG]CTTGATTTAAAATCCCACTCTAGGTCTCTTACAATAATTCTATTTCCTTGCTTGATTTAC	37	47788193	CTATATGGTTGACCGATTTATTCTGTATGTAGATTTCTTCTTTCATCTCG	R	NM_001030051;NM_181744			chr6	47820456	47820458	+
cg00224057	2	3.70736e-42	3.20686e-36	0.76	0.586788	0.933212	29.4284	14.647	14.7814	MRPL53;CCDC142	TSS200;3'UTR	47646117	AAAAACCATAAATAAATAACRCAAAAACCTCTTTACACRAAAATACRCCC		II			CATACGACGGTGAAAACCATAAATAAATGGCGCAAAAACCTCTTTGCACGAAAATACGCC[CG]TTTTCTGCAGCCTTTCCCCTTCTGTACCCTGCTGGGCCACATCTAGGCTAACTCGATCTT	37	74700092	CGGGCGTATTTTCGTGCAAAGAGGTTTTTGCGCCATTTATTTATGGTTTT	R	NM_053050;NM_032779	chr2:74699240-74699909	S_Shore	chr2	74472964	74472966	+
cg26772538	8	3.71068e-42	3.20974e-36	0.725	0.540587	0.909413	77.7355	62.9549	14.7806	ARHGEF10	Body	29719542	ACAAAAAACAAATACRTATTCCCTACACATATAAAAAATAATTCTCTCRC		II			GCGCAGCAACCACAAAAAGCAAGTACGTGTTCCCTGCACATGTGAGGGATGGTTCTCTCG[CG]TTAACACGGACAGGGGGCTGTGAATATGATTGTGATCCACCTAGTACTTCATAGTGATTT	37	1824939	CGCGAGAGAACCATCCCTCACATGTGCAGGGAACACGTACTTGCTTTTTG	R	NM_014629	chr8:1821602-1821914	S_Shelf	chr8	1876772	1876774	+
cg02083376	11	3.73259e-42	3.22869e-36	0.67	0.471	0.869	69.7887	55.0134	14.7753	EXT2;EXT2	5'UTR;5'UTR	94745465	TCCTCCTTTAAAAATTCCTTCCTATTTAAAAAAAATAATAATCAAAAACC		II			GCCATTCCCCCTCCTCCTTTGGAAATTCCTTCCTATTTAGGAAAGATAATAGTCAGAGGC[CG]TCACATATAATAACTCAAAACTTGGATGCTAAACCGTGTGCACCTATGGAACTGGGAAGG	37	44120437	CGGCCTCTGACTATTATCTTTCCTAAATAGGAAGGAATTTCCAAAGGAGG	R	NM_207122;NM_000401	chr11:44117117-44117994	S_Shelf	chr11	44098886	44098888	+
cg11373806	6	3.75438e-42	3.24754e-36	0.68	0.483389	0.876611	75.21	60.4399	14.7701	FARS2	Body	2666332	AAAAAAATTCTCTTATATCCTACCAATCTATTATCTATCTCTATAATTTC		II			TTCCATCTCCTGGAAAAGTTCTCTTATGTCCTACCAATCTGTTATCTGTCTCTATAGTTT[CG]CCTTGTCTAGAATGTCATGAGAATTGAATTCATATTGTAGATAATCTTTAGTGACTAATC	37	5541731	GAAAAGTTCTCTTATGTCCTACCAATCTGTTATCTGTCTCTATAGTTTCG	R	NM_006567			chr6	5541497	5541499	+
cg04311510	1	3.767e-42	3.25846e-36	0.81	0.655633	0.964367	84.8239	70.0568	14.7671	SHE	Body	26789862	CTATCTAATCTATAACCTATAACAATCAATTTACCTATAAATTATTAAAC		II			AAGACACAGGCTTCATAGATGAGAAGTAGGTCAGTACTAAACAGTATTGTAGGTGTTCTA[CG]TTCAATAATTCACAGGCAAACTGACTGTCACAGGCTACAGACCAGATAGGGTTTTGATCC	37	154472292	TATCTGGTCTGTAGCCTGTGACAGTCAGTTTGCCTGTGAATTATTGAACG	F	NM_001010846	chr1:154474107-154475699	N_Shore	chr1	154499815	154499817	-
cg04923194	11	3.78212e-42	3.27154e-36	0.665	0.464848	0.865152	78.6594	63.8959	14.7635	DLG2;DLG2;DLG2;DLG2	TSS1500;Body;Body;Body	91731297	AAATATAAAAATTAATCCTTACTATTAAAAACTTTAACCCTAAATAATAC		II			GAGTAGGCAAAGACAACAAAATGTGGAAAAAGCCCCTGCACCAATGCACATACAGCAAGG[CG]TATTACTCAGGGTTAAAGCTCTTAATAGTAAGGATCAACTCCTATATTTGCATAGCCTGT	37	83393677	AATATAGGAGTTGATCCTTACTATTAAGAGCTTTAACCCTGAGTAATACG	F	NM_001142702;NM_001142699;NM_001364;NM_001142700			chr11	83682633	83682635	-
cg14365083	3	3.80573e-42	3.29195e-36	0.74	0.560198	0.919802	81.6195	66.8615	14.758	DNAJC13;DNAJC13	ExonBnd;Body	73733916	AAATATTAAAATATTTCCAATAAATATCTTTTTCATTCTCAAACTTCCTC		II			AAATACAAACAAAATATTGAGGTGTTTCCAATAGGTGTCTTTTTCATTCTCAAACTTCCT[CG]TATAGGTTCGAATTACGTTAATGAAATTTCTACCAAGCGTTTTCATGGATGCTATGAGAG	37	132241665	CGAGGAAGTTTGAGAATGAAAAAGACACCTATTGGAAACACCTCAATATT	R	NM_015268;NM_015268			chr3	132522820	132522822	+
cg00774602	2	3.81169e-42	3.29711e-36	0.71	0.521253	0.898747	79.373	64.6165	14.7566	NCOA1;NCOA1;NCOA1	Body;Body;Body	17796544	AAATAATCATAATTAAAAACAAATAAACAATCCAAACACAATACATCACA	0019743167	I	C	Grn	TACTAGGGGAAAAGATGATCGTAGTTAAAAACAAATAAACAGTCCGGGCGCGGTGCATCA[CG]CCTATAATCCCAGCACTTTGGGAAGCCAAGGCGGGTGGATCACTTGAGGTCAGGAGTTCA	37	24898491	AGATGATCGTAGTTAAAAACAAATAAACAGTCCGGGCGCGGTGCATCACG	R	NM_147223;NM_003743;NM_147233			chr2	24675621	24675623	+
cg25331271	11	3.83874e-42	3.32051e-36	0.765	0.593517	0.936483	83.3182	68.5679	14.7502	SBF2	Body	79701520	TACTCCTTTTTTCTTACAACATATAAATTACTATACCCTCCCTCTTTCTC		II			ATTCCCCTACCTGCTCCTTTTTTCTTGCAACATGTGGATTACTATACCCTCCCTCTTTCT[CG]TTTAAATATTAAAGCCCTCAAAATCATTGTTGGAGAAAGGCACAGACCTTTCTCCAGGGC	37	9842577	CGAGAAAGAGGGAGGGTATAGTAATCCACATGTTGCAAGAAAAAAGGAGC	R	NM_030962			chr11	9821029	9821031	+
cg14293084	2	3.84609e-42	3.32687e-36	0.77	0.600279	0.939721	88.3448	73.5963	14.7485	HDLBP;HDLBP;HDLBP;HDLBP;HDLBP;HDLBP	ExonBnd;ExonBnd;ExonBnd;Body;Body;Body	76731224	TAAAAAAACTCTAATCAACTTCTCATAATAATCTCTCTCCCTATAAATTC		II			ATAATGGTCTCTGAATTGCTATTCTCTGCTGGAAGGTCGATTTTGGTGTTGCTTTCTTCA[CG]AATCTACAGGGAGAGAGATCACCATGAGAAGCTGACTAGAGCTCTCCCAGAGTTGAGACA	37	242186294	GGGAGAGCTCTAGTCAGCTTCTCATGGTGATCTCTCTCCCTGTAGATTCG	F	NM_001243900;NM_005336;NM_203346;NM_005336;NM_203346;NM_001243900			chr2	241246878	241246880	-
cg17136243	22	3.85423e-42	3.33391e-36	0.8	0.641578	0.958422	75.103	60.3564	14.7466	C22orf39	3'UTR	24706537	TACTATATATACAACAATTACTAAAAATAACACTATATCACATACAATAC		II			TTCATCTGAGTTGCTGTGTGTACAGCAGTTACTGAAAATGGCACTATATCACATACAGTA[CG]GATACATATTGTTTTGTATTTCAACAATAATATGCTATATATAACAGTCTATGCCAGATA	37	19428934	GCTGTGTGTACAGCAGTTACTGAAAATGGCACTATATCACATACAGTACG	R	NM_001166242			chr22	19441410	19441412	+
cg12322015	6	3.86999e-42	3.34754e-36	0.825	0.677006	0.972994	31.3524	16.6094	14.743	ECI2;ECI2;ECI2;ECI2;LOC100507506	TSS1500;TSS1500;TSS1500;TSS1500;TSS200	93712570	CTCTAAACAATTAAAAATCAAAACTCAAATACAAAAACAAAACCAAAACA	0092803982	I	A	Red	GCGGGGCGGGAGCTCTAGGCGGTTAGGAGTCGGGGCTCAGATGCGGGGGCGGGGCCGGAG[CG]AGGCCGGGTATCACCCGGGAGTGGAGGAAGTGCGGGGGGTTCGCGGCGCGGGGAGGGTGA	37	4136207	CGCTCCGGCCCCGCCCCCGCATCTGAGCCCCGACTCCTAACCGCCTAGAG	R	NM_001166010;NM_206836;NM_006117;NR_028588;NR_103764	chr6:4135175-4136460	Island	chr6	4135972	4135974	+
cg14543959	3	3.92864e-42	3.39827e-36	0.92	0.822534	1	24.0129	9.28332	14.7295	GRAMD1C	TSS200	96628289	AACACAAAAAACTACAACTAAAAATACTCAAAAAACCAACAAAAAAAACA	0072655948	I	C	Grn	CGGCCGCCAGAGGGCGCAAGGAGCTGCGGCTGGAAGTACTCGGAGGGCCGGCGGAGGAGG[CG]CGCGGAGCCTGTAACTCGCAGCGCGCGCTGGAGGTGGGCGCGGGGCGGTGCGGTGCGGTG	37	113557658	GGCGCAAGGAGCTGCGGCTGGAAGTACTCGGAGGGCCGGCGGAGGAGGCG	R	NM_017577	chr3:113557568-113557800	Island	chr3	113838810	113838812	+
cg22953445	6	3.95561e-42	3.42161e-36	0.69	0.495893	0.884107	82.6773	67.9539	14.7234	RFX6	Body	52607131	ATCCAAAACATTATTATCTCACTATAAAATCAATATAAAAATTATTAATC		II			TAATCCAATTTATCCAAAACATTATTATCTCACTATGGAATCAATATAAAAATTATTAAT[CG]GATATTTTACATTCTTCTTTTCATACTACGTTTTTGAAATCTAGTGTGTATTTTACACTT	37	117204749	TCCAAAACATTATTATCTCACTATGGAATCAATATAAAAATTATTAATCG	R	NM_173560			chr6	116883585	116883587	+
cg09097845	10	3.99315e-42	3.45408e-36	0.715	0.527668	0.902332	71.5245	56.8096	14.715	OPTN;OPTN;OPTN;OPTN	5'UTR;5'UTR;5'UTR;5'UTR	95612204	AAACATCACTATAAACTATCACTATACAATACACATATAAAATATCTATC		II			AATGTAGCTCAAGGTGATGTTAAAAACAGAGAATGAAGCTTTCTGTAACTGGCATTCCAC[CG]ACAGATATTTCATATGTGCACTGCACAGTGATAGCTCATAGTGATGTCCTAAGATAACCT	37	13146136	GACATCACTATGAGCTATCACTGTGCAGTGCACATATGAAATATCTGTCG	F	NM_001008211;NM_021980;NM_001008212;NM_001008213	chr10:13141778-13142493	S_Shelf	chr10	13104135	13104137	-
cg09727458	8	4.06892e-42	3.51962e-36	0.685	0.489627	0.880373	80.5715	65.8734	14.6981	PRKDC;PRKDC	Body;Body	53659960	AACTTTATTATCTATATATTTACTTCCAACCATCCCAATAAATATAAAAC		II			CATCTTCTCCAAGCTTTGTTATCTGTGTATTTGCTTCCAGCCATCCCAGTGGGTGTGAAG[CG]GTCTCTCCTTGTGGATTTGATTTGCATTTCCCTCAAGCCTAGGGATACTGAGCATCTTTG	37	48717899	GCTTTGTTATCTGTGTATTTGCTTCCAGCCATCCCAGTGGGTGTGAAGCG	R	NM_001081640;NM_006904			chr8	47805337	47805339	+
cg25319992	2	4.11785e-42	3.56194e-36	0.725	0.540587	0.909413	73.8146	59.1271	14.6875	ARMC9	Body	95606277	TCTCTTTTAATCCTAATCCTATCCATAAACAAAATCATCACCTACTTTAC		II			CACACACACACACACACACACACACACACACACACACAAAATAAATGGGACAAGAATCTC[CG]TAAAGTAGGTGATGATTTTGCCTATGGACAGGATCAGGATTAAAAGAGAGTGGGGTGGAA	37	232119957	CTCTTTTAATCCTGATCCTGTCCATAGGCAAAATCATCACCTACTTTACG	F	NM_025139	chr2:232120775-232121067	N_Shore	chr2	231255243	231255245	-
cg25380464	6	4.12061e-42	3.56433e-36	0.78	0.613905	0.946095	81.4736	66.7868	14.6869	ICK;ICK	5'UTR;5'UTR	29720972	CAAACTAAAACACAATTACACTATAATCCCAAAACRTATATAAATCATCC		II			AAGCACAACCACAAACTAAGACACAATTACACTGTAATCCCAAAACGTGTATAAGTCATC[CG]GCACACACACACCTCTGTTTGCGCATTCTCCCTGATTCAACCACATCAACCATAAACACT	37	52923340	AAACTAAGACACAATTACACTGTAATCCCAAAACGTGTATAAGTCATCCG	R	NM_016513;NM_014920	chr6:52926278-52926863	N_Shelf	chr6	53058541	53058543	+
cg03333377	11	4.13255e-42	3.57465e-36	0.73	0.547093	0.912907	34.4222	19.7379	14.6843	C11orf75	TSS1500	1620836	CAACTTAAAACTTTTTTTTTCATTTTTACAAAAAATATCCTTCCTACTAC		II			CCTCTCTCAAACAACTTAAGGCTTTTTTTTTCATTTTTACAGGAAGTGTCCTTCCTGCTG[CG]TACAAAAGGCAGCAATGCAGTAGAGTGGGATCAGAGGGGATTGGGCTGCATACACCTTGG	37	93277841	CGCAGCAGGAAGGACACTTCCTGTAAAAATGAAAAAAAAAGCCTTAAGTT	R	NM_020179	chr11:93275814-93276721	S_Shore	chr11	93544674	93544676	+
cg11733675	3	4.25504e-42	3.68061e-36	0.945	0.865298	1	24.2957	9.63761	14.6581	NLGN1	TSS1500	89714902	CAAAATAAATAATAAAAAACCAAAAAAACCCATCCAAACCAAAAAAACCA	0059698252	I	A	Red	GGAAAGGCGAGTCGGAGTGGGTGATGAGAGGCCGGGAGAGCCCGTCCGAGCCGGAGAGAC[CG]GAGAGAAGGGAGCGAGCGACTGTGCGGCGCTCACGCTGCCAGAGCCCGGGCGGAGTGCAG	37	173115689	CGGTCTCTCCGGCTCGGACGGGCTCTCCCGGCCTCTCATCACCCACTCCG	R	NM_014932	chr3:173115404-173115775	Island	chr3	173397898	173397900	+
cg24853765	1	4.28607e-42	3.70745e-36	0.965	0.902288	1	23.6397	8.98813	14.6516	WDR47;WDR47;WDR47	TSS200;TSS200;TSS200	6782924	ACAAAACAAACCAAAACCTAAACAAAACAAACCAAAACCTAAACAAAACA	0018699530	I	A	Red	GGGCGGGGAGGGGCGGGGCGGACCAAAGCCTGGGCGGGGCGGACCAAAGCCTGGGCGGGG[CG]GGCGGGGGTCGGGCTTGGAGGGACCGGCTAGGGGCCCGGGGGAGTAGCAGAACGGGTGCG	37	109584962	GCGGGGCGGACCAAAGCCTGGGCGGGGCGGACCAAAGCCTGGGCGGGGCG	R	NM_014969;NM_001142550;NM_001142551	chr1:109583855-109585032	Island	chr1	109042339	109042341	+
cg01953622	12	4.29814e-42	3.71789e-36	0.745	0.566797	0.923203	77.9944	63.3453	14.6491	ERP29;ERP29	Body;Body	90714426	TATATTAACACACTATTACTTTTTATAACCAAATAAATATTACACTATAC		II			AAAAGGTGGAAACAACCCAAACATTCAGCTGATGAGTGAATAAACAAAAATGTGGTCTAT[CG]TACAGTGTAATATTTATTTGGCCATAAAAAGTAACAGTGTGCCAATACATGGTACAACAT	37	112456606	CGTACAGTGTAATATTTATTTGGCCATAAAAAGTAACAGTGTGCCAATAC	F	NM_001034025;NM_006817			chr12	112018801	112018803	-
cg03400056	21	4.31395e-42	3.73156e-36	0.765	0.593517	0.936483	74.6302	59.9844	14.6458	LOC100133286	Body	88693282	AAACTCTAATAAAAATACTACCTAAAAAACAATATACCTCTTCTTATAAC		II			GCCCCTGAGGAGAGTCGTTCAACATACCTGCAACCAGACAGCACACCCTGCCCCCCTTTC[CG]TTACAAGAAGAGGCACACTGCTTCCCAGGCAGCACCCCCACCAGAGTCCTGGTTCGTCCA	37	37447978	GACTCTGGTGGGGGTGCTGCCTGGGAAGCAGTGTGCCTCTTCTTGTAACG	F	NR_040084			chr21	36075679	36075681	-
cg12857541	4	4.3274e-42	3.7432e-36	0.745	0.566797	0.923203	80.6733	66.0303	14.643	DHX15	Body	81668180	AAATAATAATATCAAAAACCAACATCAAAATAAAAAACRCCCCTAACATC		II			AAACTCTTATCAGGTGGTAATATCAAAAACCAACATCAAAATGAAAAACGCCCCTAACAT[CG]AAAACTTTTTTCCATACTTCAACAGTAAGTATGGAAAATTATTACTTTCGGTAATTGTAT	37	24583375	CGATGTTAGGGGCGTTTTTCATTTTGATGTTGGTTTTTGATATTACCACC	R	NM_001358	chr4:24585435-24586175	N_Shelf	chr4	24581751	24581753	+
cg04215897	10	4.33242e-42	3.74755e-36	0.66	0.458725	0.861275	70.8332	56.1912	14.6419	SPOCK2;SPOCK2	Body;Body	28740549	ACATAATATAAACCAACCCTAAAAATAAAAACCCATCTAATAATTTTTCC		II			CACAGGGACAGGCATGGTGTGGGCCAGCCCTAGAAATGAGGACCCATCTGGTGGTTTTTC[CG]TGGGGGAGGAGCGTAGTACCTGCCCTGGAAGCCCTCCAGCCCCCTGGCAAGGTGCCTTCA	37	73843982	CGGAAAAACCACCAGATGGGTCCTCATTTCTAGGGCTGGCCCACACCATG	R	NM_001244950;NM_014767	chr10:73846806-73848233	N_Shelf	chr10	72084223	72084225	+
cg03882244	12	4.34123e-42	3.75516e-36	0.73	0.547093	0.912907	74.6379	59.9978	14.6401	UTP20	Body	20614853	TTTACTCTAATTAACATTTTCTAAACTTCTTAACCAAATTTAAAAACTTC		II			GATTTCTTTGGTTTACTCTGGTTGGCATTTTCTGAGCTTCTTGACCAAATTTGAAGACTT[CG]GCCAGTATTTCTTTGTTTTTTTGTTTTGTTGTCTTTTGTTTCTGGAGACAGAGTCCTGCT	37	101752817	TTACTCTGGTTGGCATTTTCTGAGCTTCTTGACCAAATTTGAAGACTTCG	R	NM_014503			chr12	101359038	101359040	+
cg18885365	1	4.42232e-42	3.82531e-36	0.855	0.720878	0.989122	27.8747	13.2512	14.6235	MFSD2A;MFSD2A;MFSD2A;MFSD2A	5'UTR;1stExon;1stExon;5'UTR	53673892	TCAAAAATTAACCACAACCAAAAAAACTAAACAAAACTATAAAAAACACA	0018635112	I	A	Red	GGGCAGCGGGGCTCGGGGATTGGCCGCAACCGAGAGGGCTGGGCAGAACTATAAGAGGCG[CG]GAGGGGGCGTGCAGCAGAGTGCGTTCCTCGTCTGCCAGCCGGCTTGGCTAGCGCGCGGCG	37	40420800	CGCGCCTCTTATAGTTCTGCCCAGCCCTCTCGGTTGCGGCCAATCCCCGA	R	NM_032793;NM_032793;NM_001136493;NM_001136493	chr1:40420487-40421366	Island	chr1	39955127	39955129	+
cg03179429	17	4.42958e-42	3.83158e-36	0.905	0.798071	1	22.6556	8.03352	14.6221	CDC27;CDC27	TSS1500;TSS1500	50630155	AATCTACAACCAACAAACTAAACATAACATAACAACACAAACAAATAACA	0037716206	I	T	Red	TGGGCTACGCCAAATCTGCAACCAGCAGGCTGGGCGTGGCGTGACAGCGCGGGCGGGTAG[CG]TTACGTGGCGGGGCTGCAGTGTGGATTAGCCCCTCAGCCCTTTTGGATTAATTGGTGTGC	37	45266963	CGCTACCCGCCCGCGCTGTCACGCCACGCCCAGCCTGCTGGTTGCAGATT	R	NM_001114091;NM_001256	chr17:45266251-45266974	Island	chr17	47189596	47189598	+
cg21274853	1	4.43279e-42	3.83436e-36	0.72	0.534112	0.905888	72.3366	57.7151	14.6214	YY1AP1;YY1AP1;YY1AP1;YY1AP1;YY1AP1;YY1AP1;YY1AP1;YY1AP1;YY1AP1;YY1AP1;YY1AP1;YY1AP1	5'UTR;5'UTR;TSS1500;5'UTR;5'UTR;5'UTR;5'UTR;Body;Body;Body;Body;5'UTR	54669859	AAAAAAATTCCATATAAACAATATATAATATTTTCAACAAAACATCTAAC		II			TTTTACAATATGGAGGAATTCCATGTAGACAATGTATGATGTTTTCAACAAGGCATCTGA[CG]AATTCTTCATATCTATCCTTATTCCTGAGACAGGGTCTCACTCTGTCACCCGGGCTGGAG	37	155650348	CGTCAGATGCCTTGTTGAAAACATCATACATTGTCTACATGGAATTCCTC	R	NM_001198900;NM_018253;NM_001198899;NM_001198902;NM_139119;NM_001198905;NM_001198901;NM_001198904;NM_001198903;NM_139118;NM_001198906;NM_139121			chr1	155680556	155680558	+
cg26025187	11	4.46255e-42	3.8601e-36	0.85	0.713454	0.986546	25.9605	11.345	14.6154	CHEK1;CHEK1;CHEK1;CHEK1;CHEK1;CHEK1;CHEK1	5'UTR;5'UTR;5'UTR;1stExon;5'UTR;Body;Body	18760192	ATCCAAATCTTTCAACCACRAACAACTATTCTAAACCTAACCATTTTATC		II			GCCTGAGGAGGGCAGAATTTCAACCTTCGGTGTGCTTGGGAGTGGCGATTGTGATTTACA[CG]ACAAAATGGTCAGGTTTAGAATAGTTGTTCGTGGTTGAAAGACTTGGATAAATGTGGATG	37	125496461	CGACAAAATGGTCAGGTTTAGAATAGTTGTTCGTGGTTGAAAGACTTGGA	F	NM_001244846;NM_001114121;NM_001114122;NM_001274;NM_001274;NR_045204;NR_045205	chr11:125495233-125495866	S_Shore	chr11	125626565	125626567	-
cg23173416	6	4.49521e-42	3.88836e-36	0.805	0.648587	0.961413	77.9836	63.3747	14.6089	PARK2;PARK2;PARK2	Body;Body;Body	63666831	TAAATAAATTCRCAAACAAACACTATATTAATCTCTTAAACATCCCTATC		II			TATGTATTTATTAGCAGTGTGAGAACAGACTAATACAGTCAGAGAGTCTGGGGGCCATGG[CG]ACAGGGATGCCTAAGAGACCAACACAGTGTCTGTCTGCGAACTCACTCATTCCCTTCTCA	37	161832575	GAGTGAGTTCGCAGACAGACACTGTGTTGGTCTCTTAGGCATCCCTGTCG	F	NM_013988;NM_013987;NM_004562			chr6	161411542	161411544	-
cg15670329	15	4.57819e-42	3.96014e-36	0.7	0.508514	0.891486	70.7796	56.1871	14.5925	MCTP2;MCTP2	3'UTR;3'UTR	62614114	ATCTTACTTCTAACTATCATCTAATTTATCATAATCTATCATTTTATAAC		II			AATGCCTCATTGTCTTGCTTCTAACTATCATCTAGTTTATCATAGTCTGTCATTTTGTAA[CG]ACCTAAGTCAGACATTTTTAAACAGACATGTGAGATCTGATCAGTCATTTGAATGAAAAC	37	95023911	TCTTGCTTCTAACTATCATCTAGTTTATCATAGTCTGTCATTTTGTAACG	R	NM_001159643;NM_018349			chr15	94480681	94480683	+
cg12815789	12	4.58233e-42	3.96371e-36	0.73	0.547093	0.912907	81.7691	67.1774	14.5917	CORO1C	TSS1500	83802966	ACCAAAAACTCTTCTAAATATATTACTATTATCCTAATACAAAAATAATC		II			CATATTAGCAGCCATGATCGTGGCATTACTTTTTGCCATTAAAAGGAATGGCAAAAACCG[CG]ATTACTTTTGCACCAGGATAATAGTAATATACTTAGAAGAGTTCCTGGCTTGTGATAAAC	37	109126680	CCAGGAACTCTTCTAAGTATATTACTATTATCCTGGTGCAAAAGTAATCG	F	NM_014325	chr12:109124224-109125964	S_Shore	chr12	108732903	108732905	-
cg27139210	14	4.59583e-42	3.97539e-36	0.97	0.912163	1	20.6644	6.07542	14.589	MIPOL1;MIPOL1;MIPOL1	TSS200;TSS200;TSS200	30708123	AAAAACATTCTACACTCATCATCTTAAATTCAACAACCATAAACATCCCA	0082607830	I	T	Red	TTTCAGAAGAGAAAGAGCGTTCTGCGCTCGTCGTCTTGGATTCGACAACCATAAGCATCC[CG]TTAGGGCAACCACCGCAGCAGACTAAGTTCGACTACTTTCTCTCCAAACTCCTCCCGGGC	37	37666963	CGGGATGCTTATGGTTGTCGAATCCAAGACGACGAGCGCAGAACGCTCTT	R	NM_001195297;NM_001195296;NM_138731	chr14:37666686-37667493	Island	chr14	37197757	37197759	+
cg00146928	12	4.60619e-42	3.98435e-36	0.745	0.566797	0.923203	74.4032	59.8162	14.587	A2M	TSS1500	77609572	CATCTATCATTCRTTATACTTAAAAAACTCTTTTCATCTCTTTATTCTTC		II			AAAAATTTTGAGGGAAAGCAAAATGTAAATTAAGCTCTGAAGTATGAGTAGTGGTTGTCT[CG]AAGAACAAAGAGATGAAAAGAGCTTTCTAAGCATAACGAATGACAGATGCAAAGGAGGGA	37	9269671	ATCTGTCATTCGTTATGCTTAGAAAGCTCTTTTCATCTCTTTGTTCTTCG	F	NM_000014			chr12	9117074	9117076	-
cg26506795	20	4.63926e-42	4.01296e-36	0.945	0.865298	1	21.9181	7.33754	14.5806	GNAS;GNAS;GNAS;GNAS;GNAS;GNAS;GNAS;GNAS;GNAS;GNAS;GNAS;GNAS;GNAS	5'UTR;Body;TSS200;3'UTR;5'UTR;Body;3'UTR;3'UTR;Body;Body;Body;Body;Body	66705532	AAAAACACAAATTCAACCAAACAAAAACTCAAAAACAAAACAAAAAACCA	0040805297	I	T	Red	GAAGGGGGACCCAGGGGCGCGGATTCGGCCGGGCGGGGGCTCAAAAACGGGGCGGGGGGC[CG]TGGCGACGCGGGCGCGGGTCCCCCTCCCCCGGCCTGCCCGCTCAGTGTCTCTCTCTTGCT	37	57467130	CGGCCCCCCGCCCCGTTTTTGAGCCCCCGCCCGGCCGAATCCGCGCCCCT	R	NM_001309840;NM_001309842;NR_132272;NM_016592;NM_001309861;NM_080425;NM_001309883;NM_001077490;NR_132273;NM_001077489;NM_001077488;NM_080426;NM_000516	chr20:57463652-57467739	Island	chr20	58892074	58892076	+
cg26544530	13	4.66419e-42	4.03452e-36	0.695	0.502189	0.887811	71.0156	56.4398	14.5758	FLT1	Body	27612293	ACTATACATCTCTAAAATTTTTTTCTTATTTATCACTCTAATAAACATCC		II			TCTGTAAATTATCTTAATTCAAATCTTATCTCCTCAGGACATTACCATTCGAGTCTCCCA[CG]GATGTTTATTAGAGTGATAAATAAGAAAAAAATTTCAGAGATGCATAGTATGTTGTAAAA	37	28896826	CGGATGTTTATTAGAGTGATAAATAAGAAAAAAATTTCAGAGATGCATAG	F	NM_002019			chr13	28322688	28322690	-
cg13972460	20	4.7018e-42	4.06706e-36	0.89	0.774284	1	28.3282	13.7597	14.5686	C20orf46	TSS1500	77610220	ACAACAAAAAACCAAAAACCAAAAACAAAAAATAACAACAAAAAACAACA	0082718883	I	A	Red	AGGCCCGGGGAGGCCGGGTCCCCTGGTCGCATGTCCTTCGGCGGGCCGCGAGGTCAGGCT[CG]CCGTCCTTCGCCGCCACTCCCCGCCCCCGGCCCTCGGCCTCCTGCCGCCCCCAGCGGTCC	37	1165703	CGCCGTCCTTCGCCGCCACTCCCCGCCCCCGGCCCTCGGCCTCCTGCCGC	F	NM_018354	chr20:1165365-1166332	Island	chr20	1185058	1185060	-
cg04084111	9	4.74758e-42	4.10666e-36	0.93	0.839295	1	27.8577	13.2978	14.5599	PRSS3;PRSS3;PRSS3;PRSS3	1stExon;1stExon;TSS200;5'UTR	82615303	AATCTAACAACTACCAAACCTAACAAAATAAAACAAAACAAAACACAACA	0047669287	I	A	Red	AAGTGTGGAAAGGGTCTGGCGGCTGCCAGGCCTGGCAGAGTGGAGCGGGGCGGGGCGCAG[CG]GGGCGGGGCGGGCCTGGAGCTGCACCCGCTTCTGGGTGGACGCACTTGGCGAGCGGCGCG	37	33750632	GGTCTGGCGGCTGCCAGGCCTGGCAGAGTGGAGCGGGGCGGGGCGCAGCG	R	NM_007343;NM_001197097;NM_001197098;NM_001197097	chr9:33750519-33751160	Island	chr9	33750633	33750635	+
cg22194596	5	4.79043e-42	4.14373e-36	0.63	0.422574	0.837426	78.39	63.8382	14.5518	MEF2C;MEF2C;MEF2C;MEF2C;MEF2C;MEF2C;MEF2C	Body;Body;Body;Body;Body;Body;Body	82784373	ACCTTTTAAACTTTATTTAACTTACTTTTCRAACCTATTACTAACATATC		II			AAGGCTATGAAACCTTTTAAACTTTGTTTAACTTGCTTTTCGAACCTATTGCTGACATAT[CG]TTTGTTTCTTTGCATATTTATTTATTTTGAGGAGCACTTACTATCACTCTTCAGAACTAG	37	88101901	CCTTTTAAACTTTGTTTAACTTGCTTTTCGAACCTATTGCTGACATATCG	R	NM_001193349;NM_001193348;NM_001308002;NM_001193347;NM_001193350;NM_002397;NM_001131005			chr5	88806083	88806085	+
cg18045461	22	4.80566e-42	4.1569e-36	0.915	0.814296	1	25.3333	10.7844	14.5489	EMID1	TSS200	9752926	CACAAAAAACAAAAAACAACACAAAAAAACCAAACAAAACCAAAAACACA	0041783927	I	C	Grn	TGGCAGCGGCGGCGCAGGGGGCGGGGGGCAGCGCAGAGGGGCCGGGCGAGGCCGGGAGCG[CG]CGCCCCCGCCCCCGCCCGCCCGCCTCCTGCCCGCCCTCCGGCCGCGGAGCTGGAAACCGG	37	29601862	CGCAGGGGGCGGGGGGCAGCGCAGAGGGGCCGGGCGAGGCCGGGAGCGCG	R	NM_133455	chr22:29601547-29602291	Island	chr22	29205872	29205874	+
cg03670816	5	4.84315e-42	4.18932e-36	0.82	0.669842	0.970158	30.0773	15.5353	14.542	ARL15	TSS200	22809151	AAACAACTCCTAAAAAAACCAACAACAACAAAAATAACCAAAAACAACCA	0008726192	I	A	Red	CTGGCTGCGAGCGAGCAGCTCCTGAAAAAGCCAGCAACAGCGAAAATAGCCGAAAGCAGC[CG]ACTAGCCGGAGATTACACAAGGGGCGCGGCGATTGGCCAGGCGGGCGGGCAGAAGGAAAG	37	53606426	CGGCTGCTTTCGGCTATTTTCGCTGTTGCTGGCTTTTTCAGGAGCTGCTC	R	NM_019087	chr5:53605932-53606798	Island	chr5	54310595	54310597	+
cg23883909	17	4.8459e-42	4.1917e-36	0.65	0.446563	0.853437	79.2809	64.7394	14.5414	RABEP1;RABEP1;RABEP1;RABEP1	Body;Body;Body;Body	7759192	ATAATCCAATAATTACAATCATAATTTTAAAACTCAATTTACRCATTCCC		II			GATGTGGAAACTTAGGCCAGAGAGATTAAATAACATGACCAAGTTCATTTAGTCAGCAGA[CG]GGAATGCGTAAATTGAGCTCTAAAACCATGACTGTAACTACTGGATCATTAGATAGATAG	37	5235019	CGGGAATGCGTAAATTGAGCTCTAAAACCATGACTGTAACTACTGGATCA	F	NM_001291582;NM_004703;NM_001083585;NM_001291581			chr17	5331723	5331725	-
cg12400039	2	4.84606e-42	4.19184e-36	0.73	0.547093	0.912907	84.4943	69.9528	14.5414	CEBPZOS;CEBPZOS	Body;Body	16633568	AATTATCTTCCCCATTCTATTTTCCTACACAATTAAATAATTTTAATTCC		II			TGCAGCTAAAAAATTATCTTCCCCATTCTGTTTTCCTACACAATTAAATAATTTTAGTTC[CG]TAAATTGTTCTTTTTACAACGCTTTCTTGCATTTTCTCTCTTTCCTGTGCTTTATCCAAT	37	37426574	CGGAACTAAAATTATTTAATTGTGTAGGAAAACAGAATGGGGAAGATAAT	R	NR_037879;NR_037880	chr2:37423578-37424361	S_Shelf	chr2	37199430	37199432	+
cg05040725	4	4.84784e-42	4.19338e-36	0.76	0.586788	0.933212	75.2026	60.6615	14.5411	CLDN22	TSS1500	42625888	CTATAATAACAAAAACCTCTTTATTTTATAACTAAACCTATAATACTCAC		II			TTATTCAGATTTTAGAGGGAAGTGGGTCTACCTACTGTAGAAAAATAGTGAATGAGAAAA[CG]TGAGCATCACAGGTTTAGCTACAAAACAAAGAGGTCTTTGTCATCACAGTTGATACAGGA	37	184242831	CGTGAGCATCACAGGTTTAGCTACAAAACAAAGAGGTCTTTGTCATCACA	F	NM_001111319			chr4	183321677	183321679	-
cg24995347	2	4.86817e-42	4.21097e-36	0.78	0.613905	0.946095	74.6975	60.1601	14.5373	SP140;SP140	TSS1500;TSS1500	32791140	TATAATTATATTTTTTATATTTACCCTTTACTTCCATTTATTTATCACTC		II			ATTTCTAGTCCTGTGGTTATATTTTTTATATTTGCCCTTTGCTTCCATTTGTTTATCACT[CG]ACTTTATGCTGATATAGTGTGTTTTTGTAAATTGTTTCAAATCCTTTACAGAATGAGGGC	37	231089641	CGAGTGATAAACAAATGGAAGCAAAGGGCAAATATAAAAAATATAACCAC	R	NM_001005176;NM_007237			chr2	230224925	230224927	+
cg10995281	6	4.88321e-42	4.22397e-36	0.65	0.446563	0.853437	74.1694	59.6348	14.5346	BVES-AS1;POPDC3;POPDC3	Body;Body;5'UTR	82800296	CATTAAACATCCTTATATCTTCATTTACATTTCCTATTCCTTTATAACTC		II			AAATAAACACAGTTGTTCCAAGCTCATCTGGGTTTTTTTCTCTTTAAATTGTTAAGATTA[CG]AGTTATAAAGGAATAGGAAATGTAAATGAAGATACAAGGATGCTCAATGAAATGCAAAGT	37	105612758	CGAGTTATAAAGGAATAGGAAATGTAAATGAAGATACAAGGATGCTCAAT	F	NR_037157;NR_024539;NM_022361			chr6	105164882	105164884	-
cg17714832	10	4.96297e-42	4.29297e-36	0.63	0.422574	0.837426	79.2028	64.6828	14.52	SYCE1;SYCE1;SYCE1	Body;5'UTR;Body	19808138	ATACAAAATACCCAATTTTTCATTTTTACCAATCACCTATATTTCCAAAC		II			TACACTGATGTATACAAGATGCCCAGTTTTTCATTTTTACCAATCACCTATGTTTCCAAA[CG]TGTTTATCTTTGTCAACCAGATATGCAAAATTAAGGTGTCTCCTTACAAACTTTCTGATA	37	135376625	TACAAGATGCCCAGTTTTTCATTTTTACCAATCACCTATGTTTCCAAACG	R	NM_001143764;NM_130784;NM_001143763	chr10:135378883-135379767	N_Shelf	chr10	133563120	133563122	+
cg11405439	12	5.02084e-42	4.34302e-36	0.75	0.573428	0.926572	81.3894	66.8799	14.5096	POLR3B;POLR3B	Body;Body	95754865	ATAACAAAAATTATACTAACATACTATCTAACATACAACAAATAACTACC		II			TTCTGCTAGAGAAGATTGACTAGAACATTTGCTACAAATTCATTCATCTGTTCATTCATT[CG]GCAGTTATTTGTTGCATGCCAGACAGCATGTTAGTACAATTCTTGTTATCACTGCATGAC	37	106803831	CGGCAGTTATTTGTTGCATGCCAGACAGCATGTTAGTACAATTCTTGTTA	F	NM_018082;NM_001160708			chr12	106410052	106410054	-
cg18314690	7	5.03118e-42	4.35197e-36	0.645	0.440524	0.849476	71.58	57.0722	14.5077	RPA3	5'UTR	76753208	TATCTCTCTACAAAACTAAAACTAAACAATCAATAATTTTATCTTCCTTC		II			TTTACAACCCTCCCTTTCACCCTTGGTTTACTAGTTAATGTTGAATAAGCTACTTGTAGA[CG]AAGGAAGACAAAATTATTGATTGCTCAGCTTTAGTTTTGTAGAGAGATATATATTATAAA	37	7747964	ATCTCTCTACAAAACTAAAGCTGAGCAATCAATAATTTTGTCTTCCTTCG	F	NM_002947			chr7	7708332	7708334	-
cg10211061	11	5.05075e-42	4.3689e-36	0.855	0.720878	0.989122	29.8927	15.3885	14.5042	ESRRA;ESRRA;ESRRA	5'UTR;5'UTR;TSS200	55767836	CAAAAAAAACTCTATATCTAAAAAAAAACTCTAAAAACCACATAAAAACA	0057633120	I	C	Grn	CGGGGTGGAAGACGGGGAGGGCTCTATGTCTGGGAAGGGGCTCTGAAGACCACGTGGGGG[CG]CTCGAAGGGGCCTGGGGCCACCCTCCTCTCTGGGTCAAAGGTCATCGCACCGGCAGGGGA	37	64073590	CGCCCCCACGTGGTCTTCAGAGCCCCTTCCCAGACATAGAGCCCTCCCCG	R	NM_001282451;NM_004451;NM_001282450	chr11:64072064-64073914	Island	chr11	64306117	64306119	+
cg21508025	9	5.0512e-42	4.36928e-36	0.77	0.600279	0.939721	75.4148	60.9106	14.5042	NACC2	Body	7804497	TAACTTTTCTCAACTCCCTAAATTACTAATTAAATTCTAAAATACTCCAC		II			TGGCCTCACCCTGACTTTTCTCAACTCCCTGGGTTACTGATTGGGTTCTGAGGTGCTCCA[CG]TCCTCACCAGGCAAAACACCCCGAGATCCCTGCCCACGGGCCAACACCACGGCAGGATGT	37	138912157	CGTGGAGCACCTCAGAACCCAATCAGTAACCCAGGGAGTTGAGAAAAGTC	R	NM_144653			chr9	136020310	136020312	+
cg09069694	16	5.1741e-42	4.47559e-36	0.925	0.830864	1	25.6431	11.1606	14.4825	FAM65A	5'UTR	54602580	TCAAACAACAAAAACTAAACAAAAAACAACACCAAAAAAAACCAAAACCA	0076629105	I	A	Red	AGGCGGGCTGAGTCAGGCGGCAGGAACTGGGCGGGGGGCGGCGCCGGGAGGAGCCGAAGC[CG]AGCCAGAGCCGCTGGGAGCGAGCCCGGAGCCCAGCCGGGCGGCTCGAAGTGGCCAGGGCC	37	67571370	CGGCTTCGGCTCCTCCCGGCGCCGCCCCCCGCCCAGTTCCTGCCGCCTGA	R	NM_024519	chr16:67571252-67572728	Island	chr16	67537466	67537468	+
cg21216828	19	5.23641e-42	4.52949e-36	0.93	0.839295	1	23.6743	9.20249	14.4718	MIR1470;WIZ	TSS1500;5'UTR	54733169	AAAAAATAATAAAAAAACCAAACCCAAACAACCAAAACAAAACCAAAACA	0036706857	I	C	Grn	GCGCCCTCCCCAGGGAGATGGTGGGGAGGCCGGGCCCAGGCAACCGGGGCGGGGCCGGGG[CG]CCAGGCCTGGTTGCAGGCGCTGCCCTCGGGGGCCTGGGGATTCCCAGGGGGCTCCTCCGT	37	15560076	CGCCCCGGCCCCGCCCCGGTTGCCTGGGCCCGGCCTCCCCACCATCTCCC	R	NR_031716;NM_021241	chr19:15563869-15564223	N_Shelf	chr19	15449264	15449266	+
cg11443973	15	5.24544e-42	4.5373e-36	0.79	0.62767	0.95233	75.6789	61.2087	14.4702	NPTN;NPTN;NPTN;NPTN	3'UTR;3'UTR;3'UTR;3'UTR	23610847	TCTTCTAAAATAACATTTATATAAACATATAACACAATACACCTAATAAC		II			TTTAAAATATGTCTTCTGAAATGGCATTTATATAAACATGTGACACAATGCACCTGATGG[CG]GGGCACACTGGCTCATGCCTGTAATCCCAGCACTTCTGGGAGGCTGAGGCAGGCGGATCA	37	73853740	CTTCTGAAATGGCATTTATATAAACATGTGACACAATGCACCTGATGGCG	R	NM_017455;NM_001161363;NM_012428;NM_001161364			chr15	73561398	73561400	+
cg04485956	2	5.26102e-42	4.55078e-36	0.81	0.655633	0.964367	32.019	17.5514	14.4676	MYT1L	Body	82795932	ACTTCCTTCRTAAAAAAAACAATACTCCTAAATAAACAAATACAAATCRC		II			AAACGGAGTCAGCTCCAGGATCCTCGACCACGGGCGTGGCGTGAAATCGATTTACAAACA[CG]CGATTTGTATCTGCCCATCTAGGAGCATTGCCTTTTCCACGAAGGAAGCCCAGGTGGGAC	37	1859071	CGCGATTTGTATCTGCCCATCTAGGAGCATTGCCTTTTCCACGAAGGAAG	F	NM_015025			chr2	1855298	1855300	-
cg00720429	11	5.28358e-42	4.5703e-36	0.745	0.566797	0.923203	86.5396	72.0759	14.4637	IL18BP;IL18BP;IL18BP;IL18BP;IL18BP;IL18BP;IL18BP	TSS1500;TSS1500;TSS1500;TSS1500;TSS1500;TSS1500;TSS1500	53718134	AAAAACTACATATCTAAAATTTATAACTCCTATAATTAAAAAAATACAAC		II			TTCCTGATGCATCCACCAAACCCAGTTCCATCTGTGGGCCTCCCTGGCTCTGTCACCAGC[CG]TTGCACCCTCCCAATCACAGGAGTCACAAACCTCAGACATGCAGCTCCTGTCCACACTTA	37	71709556	GGAGCTGCATGTCTGAGGTTTGTGACTCCTGTGATTGGGAGGGTGCAACG	F	NM_001039659;NM_173044;NM_001039660;NM_005699;NM_173042;NM_001145057;NM_001145055			chr11	71998509	71998511	-
cg06393098	19	5.32312e-42	4.6045e-36	0.735	0.55363	0.91637	78.0585	63.6015	14.457	FBXO46	TSS1500	90658567	ACCTAATCAAAAATAAAAACCCTAAAATCCAATACATTTCAATTCAAATC		II			CCAAATTTATAAGGCAGAAAGAGATTAAGCCTCTTGTCGCTGGCAACACAGCCAAGAAAA[CG]ATTTGAACTGAAATGTATTGGATTTCAGGGTTTCTACTCTTGACTAGGTCGTTAGATCAT	37	46235602	CCTAGTCAAGAGTAGAAACCCTGAAATCCAATACATTTCAGTTCAAATCG	F	NM_001080469	chr19:46236428-46236957	N_Shore	chr19	45732343	45732345	-
cg23475781	17	5.3285e-42	4.60915e-36	0.835	0.691456	0.978544	84.7821	70.326	14.4561	ITGA3;ITGA3	Body;Body	2632311	ATACAACCACTACATAATACAATAAACAATATCCTATAATAATAATTATC		II			ACATGCTCCTGGTACAACCACTACATAGTACAGTAGGCAATGTCCTATAATAATAGTTAT[CG]CCAGGTGCAGTGGCTCATGCCTGTAATCCCAACACTTTGGAAAACTGAGGTGGGAGGATC	37	48146748	TACAACCACTACATAGTACAGTAGGCAATGTCCTATAATAATAGTTATCG	R	NM_002204;NM_005501			chr17	50069383	50069385	+
cg26155979	10	5.33022e-42	4.61064e-36	0.905	0.798071	1	32.4555	17.9997	14.4558	PCGF6;PCGF6;PCGF6;PCGF6	5'UTR;5'UTR;1stExon;1stExon	19761979	CTCCATAATCAAAAAAAACACCAAACAAAACAAAACAACAAAAAAACACA	0041779163	I	A	Red	CACCGCGACCCCCTCCATGGTCGGGAGAGACACCAGGCGAGGCGAGGCGGCGGGAGAGCG[CG]GGAGTTCGGCCGGCCTCGGACGCCACCACTGCGCAGGCGCGGCAGCCTGAGGGGCTCGCC	37	105110866	CGCGCTCTCCCGCCGCCTCGCCTCGCCTGGTGTCTCTCCCGACCATGGAG	R	NM_001011663;NM_032154;NM_001011663;NM_032154	chr10:105110265-105111008	Island	chr10	103351108	103351110	+
cg23337615	10	5.35092e-42	4.62855e-36	0.66	0.458725	0.861275	85.1517	70.6994	14.4523	RPS24;RPS24;RPS24;RPS24;RPS24;RPS24	TSS1500;TSS1500;TSS1500;TSS1500;TSS1500;TSS1500	95714530	ATTATTTCTCCRAAACATATATATTTACATTCTTTACATATCTATTTCAC		II			AAATTCTTCTTATTATTTCTCCGGAACATATATATTTACATTCTTTACATGTCTGTTTCA[CG]TTAAAGAAAATATTTCTGGAGCAATCAATTTTTTTTTCCTTTTTTTTTTTTTTTTTCTGA	37	79792366	CGTGAAACAGACATGTAAAGAATGTAAATATATATGTTCCGGAGAAATAA	R	NM_001026;NM_001142285;NM_001142283;NM_001142284;NM_033022;NM_001142282	chr10:79793494-79793952	N_Shore	chr10	78032607	78032609	+
cg07711911	7	5.44196e-42	4.7073e-36	0.725	0.540587	0.909413	74.7118	60.2746	14.4371	KIAA1324L;KIAA1324L	Body;Body	3807385	TTATATCCTTATTTCTTTAACTACTCTTCTATAACCTCTTTATAAATCTC		II			AGATCACTCAGACAGGATATCTACAATGCAAAAAGACAAAAAGCAAAAACCTGGGGCAAT[CG]AGATTTACAAAGAGGTCATAGAAGAGTAGCTAAAGAAATAAGGACATAACAATGAGTGAC	37	86659133	CGAGATTTACAAAGAGGTCATAGAAGAGTAGCTAAAGAAATAAGGACATA	F	NM_001142749;NR_030672			chr7	87029816	87029818	-
cg07369559	16	5.44384e-42	4.70892e-36	0.785	0.62077	0.94923	76.3257	61.8889	14.4368	CHST4;CHST4	TSS1500;TSS1500	51690229	ACATTCACAACAATACTATAAAATAAATATTATTACCCTTATTTAACACC		II			CATTAATCCTAACATTCACAACAATACTGTAAAATAGATATTGTTACCCTTATTTAACAC[CG]ATGATATTCTAGGGCTCAAAGAGGTGGTATGACTTGCCCGGCAAGATCTTGGACTTGAAA	37	71559445	CGGTGTTAAATAAGGGTAACAATATCTATTTTACAGTATTGTTGTGAATG	R	NM_005769;NM_001166395			chr16	71525541	71525543	+
cg00558243	10	5.46352e-42	4.72594e-36	0.735	0.55363	0.91637	75.0014	60.5678	14.4335	LINC00836;LINC00836;LINC00836	Body;Body;Body	50658108	ATTACATTATTCTCCAAACCACACTCAAAATATATCTATTTTTATTACTC		II			CTGGAGAAGATATTACATTGTTCTCCAGGCCACACTCAAGATGTGTCTATTTTTGTTACT[CG]TTTTGCAACGGCTTTAAATAGCATACCTTGGGAGGCATTTTGAGATCAAGGAGTTTACCT	37	25971076	CGAGTAACAAAAATAGACACATCTTGAGTGTGGCCTGGAGAACAATGTAA	R	NR_108069;NR_108068;NR_108067			chr10	25682146	25682148	+
cg19171175	11	5.48437e-42	4.74398e-36	0.86	0.72835	0.99165	91.6414	77.2113	14.4301	LRRC56	Body	56678867	AACACTAAACATACCAAAAATACTAACATAAATATATAAAATACTAAACA	0020642231	I	T	Red	CCCACGCCAGTACCCCCGGCACGCTCAGTACCCCACACACCCACGCCAGTACCCCCGGCA[CG]CTCAGTACCCCACACACCCACGCCAGTACCCCCGGCACGCTCAGTGCCCCACACACCCAC	37	542109	CGCTCAGTACCCCACACACCCACGCCAGTACCCCCGGCACGCTCAGTGCC	F	NM_198075	chr11:541896-542227	Island	chr11	542108	542110	-
cg03261040	12	5.50401e-42	4.76097e-36	0.73	0.547093	0.912907	84.3918	69.9649	14.4269	DENND5B;DENND5B	Body;5'UTR	54636219	ATTTTTCCATCAAAAATTTCTTATACCRTCTAAACATATTTTCATTCTAC		II			GAGACAACCAGATTTTTCCATCAGAGGTTTCTTATACCGTCTAAACATATTTTCATTCTA[CG]TGACAACACACAAATCGGACCAGTAAGATAGAGATCAAGAGTTTATCTTGTCACTGAGTT	37	31724182	TTTTTCCATCAGAGGTTTCTTATACCGTCTAAACATATTTTCATTCTACG	R	NM_144973;NM_001308339			chr12	31571247	31571249	+
cg20537904	7	5.53274e-42	4.78582e-36	0.7	0.508514	0.891486	74.7804	60.3582	14.4222	AUTS2;AUTS2	Body;Body	23717591	TAACTTTTACRTTTTTATCCACATTATACATATTTATCTACCCTTCCCCC		II			ATAAATTATAATAACTTTTGCGTTTTTATCCACATTATGCATGTTTATCTGCCCTTCCCC[CG]TAAACCCCCTTTCCCACTTCCACGTAGTACTATATTTCTTTTCATGTTTTATCTTTGGGA	37	69957960	CGGGGGAAGGGCAGATAAACATGCATAATGTGGATAAAAACGCAAAAGTT	R	NM_015570;NM_001127231			chr7	70492973	70492975	+
cg04503340	5	5.58692e-42	4.83269e-36	0.715	0.527668	0.902332	84.6864	70.2729	14.4134	AP3B1	Body	47766839	AATTAAAACACCTTTTTTTCTTTCCAAATTCTTTTTCCACCTCAACAATC		II			GATTAATTTACATGCAAAAGAACACTTAGGAGAGCAGCATGGTAAGCAAATGTATTGTCT[CG]ATTGCTGAGGTGGAAAAAGAACCTGGAAAGAAAAAAAGGTGCTCTAATTAAGGGGCATCA	37	77313271	ATTAGAGCACCTTTTTTTCTTTCCAGGTTCTTTTTCCACCTCAGCAATCG	F	NM_003664			chr5	78017446	78017448	-
cg19309504	2	5.60462e-42	4.848e-36	0.7	0.508514	0.891486	77.4791	63.0685	14.4106	STRN	Body	39739597	TTATTCATAACRACRTATTCCCTTATATCCTTAATTTACCTTTATATACC		II			GGTATTACAAGCATGAGCCACCGTGCCTGTCTAGTCTCACAGTTTTTCAAGGACAGCAGG[CG]GCACACAAAGGTAAACTAAGGATACAAGGGAACACGTCGTCATGAACAAGAACCAGCAGA	37	37185391	TGTTCATGACGACGTGTTCCCTTGTATCCTTAGTTTACCTTTGTGTGCCG	F	NM_003162			chr2	36958247	36958249	-
cg14839994	11	5.63562e-42	4.87481e-36	0.89	0.774284	1	25.7479	11.3423	14.4056	CHEK1;CHEK1;CHEK1;CHEK1;CHEK1;CHEK1;CHEK1	5'UTR;5'UTR;5'UTR;1stExon;5'UTR;Body;Body	8657537	CCACRAACAACTATTCTAAACCTAACCATTTTATCRTATAAATCACAATC		II			TTAATTTCCTCTGGGGCCTGAGGAGGGCAGAATTTCAACCTTCGGTGTGCTTGGGAGTGG[CG]ATTGTGATTTACACGACAAAATGGTCAGGTTTAGAATAGTTGTTCGTGGTTGAAAGACTT	37	125496446	CACGAACAACTATTCTAAACCTGACCATTTTGTCGTGTAAATCACAATCG	F	NM_001244846;NM_001114121;NM_001114122;NM_001274;NM_001274;NR_045204;NR_045205	chr11:125495233-125495866	S_Shore	chr11	125626550	125626552	-
cg11815438	6	5.71261e-42	4.94141e-36	0.67	0.471	0.869	75.8701	61.4767	14.3934	TNXB	Body	52709174	CRTCCCTAATTCCTAATAATATACTTTCTCTATAAAATTAACTAAAAACC		II			AGTGGGCTTCCAGAGTGTGCAGTCGACGCGCTGCCCCTCACTGCCTTCTGTCTTCCTTCA[CG]GCCCCTAGTCAACTCCACAGAGAAAGCACACTACCAGGAATCAGGGACGCAGAAAAATTC	37	32023283	CGGCCCCTAGTCAACTCCACAGAGAAAGCACACTACCAGGAATCAGGGAC	F	NM_019105			chr6	32055505	32055507	-
cg06981471	7	5.7128e-42	4.94157e-36	0.725	0.540587	0.909413	80.6877	66.2943	14.3934	TMEM139;TMEM139;TMEM139;TMEM139;TMEM139;TMEM139;TMEM139;TMEM139;TMEM139;TMEM139;TMEM139;TMEM139;TMEM139;TMEM139;TMEM139	1stExon;1stExon;5'UTR;5'UTR;5'UTR;5'UTR;5'UTR;1stExon;5'UTR;Body;Body;Body;Body;Body;Body	61638224	ACCCCCCACCCCATCTACTTTCTACAATCTATAAAAACAAATAAACAACA	0026774187	I	A	Red	GCCCTTCCCACCACCCCCCACCCCATCTACTTTCTACAGTCTGTGGAGACAGGTGAGCGA[CG]AACTTCTGAGACAGGTGTGGGTGCGAGGGTCGGGAGGGTCATGGGATTGGGACCGAGGTG	37	142982076	CGTCGCTCACCTGTCTCCACAGACTGTAGAAAGTAGATGGGGTGGGGGGT	R	NM_001242775;NM_001242774;NM_001282877;NM_001242775;NM_001242774;NM_001242773;NM_153345;NM_001282876;NM_001282876;NR_104253;NR_104254;NR_104250;NR_104251;NR_104252;NR_040003	chr7:142985047-142985810	N_Shelf	chr7	143284982	143284984	+
cg12588678	13	5.7542e-42	4.97738e-36	0.595	0.381652	0.808348	75.6957	61.3089	14.3868	RB1	Body	68785847	AAACTATAAACTATTCATTACAAATTATACTCATACATAAAATAACCCTC		II			TAATAAAAAAACAGAAAATATTTAAAATATATCTTTCAAATTATCTTTTCAAATTTAAAT[CG]AGGGTCATTTTATGTATGAGTATAATTTGTAATGAATAGCCCATAGTTTTAGAGTCCTGA	37	48971835	CGAGGGTCATTTTATGTATGAGTATAATTTGTAATGAATAGCCCATAGTT	F	NM_000321			chr13	48397698	48397700	-
[truncated: 3,488 more rows]
