# Supplementary material for: Precision Oncology: Artificial Intelligence and DNA Methylation Analysis of Circulating Cell-Free DNA for Lung Cancer Detection
Source: Front Oncol. 2022 May 4;12:790645. doi: 10.3389/fonc.2022.790645 (PMC9114890; doi:10.3389/fonc.2022.790645)
Supplement: Supplementary Table 3 — Significantly differentially methylated CpG markers (FDR-p values) for the non-coding DNA regions [file Table_3.xlsx]

## Sheet: Sheet1
TargetID	CHR	p-Val	FDR p-Val	AUC	CI_lower	CI_upper	% Methylation Cases	% Methylation Control	%Methylation Change	ADDRESSA_ID	ALLELEA_PROBESEQ	ADDRESSB_ID	INFINIUM_DESIGN_TYPE	NEXT_BASE	COLOR_CHANNEL	FORWARD_SEQUENCE	GENOME_BUILD	MAPINFO	SOURCESEQ	STRAND	UCSC_REFGENE_ACCESSION	UCSC_CPG_ISLANDS_NAME	RELATION_TO_UCSC_CPG_ISLAND	CHR_HG38	START_HG38	END_HG38	STRAND_HG38
cg05458412	6	1.94672e-16	1.68391e-10	1	1	1	74.2183	87.3394	-13.1212	79790413	AACAAACTACAAATCCAAACCCTAACCAACAAAAAAACAACTAAAACTCA	0043743931	I	A	Red	GGAGGGTGCGCCGGGTCCCCCAGCAGTGCCGGCCCACCAACACTGCACTCGATTTCTCCC[CG]AGCCTTAGCTGCCTTCCTGCCGGCCAGGGCTCGGACCTGCAGCCCGCCATGCCTGAGCCT	37	9942625	GGCGGGCTGCAGGTCCGAGCCCTGGCCGGCAGGAAGGCAGCTAAGGCTCG	F				chr6	9942391	9942393	-
cg14185604	9	1.4562e-47	1.25961e-41	1	1	1	60.714	36.0968	24.6172	79653129	ATTATTCCTAATAACCAACACAACAAAAAAAAATATTACCCCCAATATCA	0016723227	I	C	Grn	TATCATCCTCTCCCTCCCAGGATATAAGGAACAATGTCACAAGGGGGCGCACACCCCCTG[CG]ATATTGGGGGTAATATCTTCCTCTGCCGCGCTGGCTATTAGGAACAATGTCACAGAAGGG	37	70935167	ATTGTTCCTAATAGCCAGCGCGGCAGAGGAAGATATTACCCCCAATATCG	F				chr9	68320250	68320252	-
cg00316520	3	5.6695e-29	4.90412e-23	0.995	0.971902	1	52.7352	76.7892	-24.054	22707528	CRTATTCACTCATAACRCTAACAAAAAAACTTCACTTAAAAAACAAATCC		II			ACTTTGAGAAACGTGTTCACTCATGACGCTGGCAAAAGAGCTTCACTTGAAAGACAGATC[CG]CAAAAATGCATCAGAGATAGAATATGGGACCCTGCCTAGGGAGAGGTGAGTCACCTAAGC	37	197837441	CGGATCTGTCTTTCAAGTGAAGCTCTTTTGCCAGCGTCATGAGTGAACAC	R		chr3:197840490-197840783	N_Shelf	chr3	198110569	198110571	+
cg07652774	6	4.54828e-29	3.93426e-23	0.995	0.971902	1	76.2841	92.6145	-16.3305	99728326	AACAAAAAAAAACACACAAAAACTACTAAAATACAAAACCCACAAAAACA	0057734849	I	A	Red	CGAGGACAGCATCTGCGCGGCGCCGTGGCCTAAAGAGGAGGCCAGGCCTCTCCCTAACTC[CG]CCTTCGCGGGCCCTGCACCCCAGCAGCCTCTGCGTGTTTCTTCCCGCCCGGCACACCCGC	37	29003922	CGCCTTCGCGGGCCCTGCACCCCAGCAGCCTCTGCGTGTTTCTTCCCGCC	F				chr6	29036144	29036146	-
cg02475408	7	8.02568e-45	6.94222e-39	0.99	0.957178	1	72.8823	52.9514	19.9309	34692544	AAAAACATAAATTAAACCTCAACAAACCACTATAACAAAAAAACTAAACC		II			TCTCGCCTCACGGCGGCCTCCCGGGACCAAGTCCCTGCCTGCCTCCCAGCAGCCTGTGTG[CG]GCCCAGCTCCTCTGTCACAGTGGCCTGTTGAGGCCCAACTCATGCTTCTGGCACCCTTTC	37	63216063	CGGCCCAGCTCCTCTGTCACAGTGGCCTGTTGAGGCCCAACTCATGCTTC	F		chr7:63216954-63217363	N_Shore	chr7	63755684	63755686	-
cg03388189	4	5.39458e-21	4.66631e-15	0.99	0.957178	1	66.2816	83.4651	-17.1835	97774848	ACTCCACAACACAAAAACCCAAAAAACACAAAAAAAACTCAAACATAACA	0019644551	I	A	Red	CAAAATTTCTCGCCGGGCCTTAGTTGCCTTCCCGCAGGGCAGGGCTCAGGACCTGCAGCC[CG]CCATGCCTGAGCCTCCCCCGCGCTCCCTGGGCTCCTGTGCCGCGGAGCCTCCCCTAAGAG	37	87468672	GCTCCGCGGCACAGGAGCCCAGGGAGCGCGGGGGAGGCTCAGGCATGGCG	F				chr4	86547518	86547520	-
cg04686763	11	3.17838e-41	2.7493e-35	0.99	0.957178	1	22.3869	9.5691	12.8178	80622449	AAATACCAAAAACAAAAATACAAAAACCAAACAAAAACACAAAACAAACA	0013683894	I	A	Red	CCGGGGCGCCCCCTAGTGGTGGCCACCGGGAGTAAGCCTTGCAGAAGAGGAAGCTGTCCC[CG]CCCGCCCCGCGCCTCCGTCCGGTTTCTGCATCTTTGCCCCTGGCATTCCTTCCTCCTCCA	37	64655583	CGCCCGCCCCGCGCCTCCGTCCGGTTTCTGCATCTTTGCCCCTGGCATTC	F				chr11	64888110	64888112	-
cg04859552	15	1.62004e-40	1.40133e-34	0.99	0.957178	1	15.0417	3.77366	11.268	21744938	AAAACCACAACAAAACTACTATTATACTTAAAAAAAAACCCAAAATACCA	0032789959	I	A	Red	CCCTTTGTGCCTGGAGTGTCACGCGCGGGCGCTCCTGCCGCCGCGCCTGGGAGAGGCCTC[CG]GCACCCCGGGCCCCTTTCCAAGCACAACAGCAGCCCTGCCGCGGCCCCGCGCTGACCCAC	37	31508123	CGGCACCCCGGGCCCCTTTCCAAGCACAACAGCAGCCCTGCCGCGGCCCC	F		chr15:31507806-31508352	Island	chr15	31215919	31215921	-
cg05909891	12	8.4854e-27	7.33988e-21	0.99	0.957178	1	37.6204	72.0242	-34.4038	74756169	CCCRACTACTACTAACTCCAAAAACTAAAACTATACTTAAATCCAAACCC		II			GCAGGACCTGCCCCGGCGTTGGGGTGTGGGGTCCCCTGGCCTGGAGCGGGCTCGTCCTGG[CG]GGCCTGGATCCAAGCACAGTCTCAGCTTTTGGAGCCAGCAGCAGCCGGGCCGAATTCAGT	37	19565983	CGGGCCTGGATCCAAGCACAGTCTCAGCTTTTGGAGCCAGCAGCAGCCGG	F				chr12	19413048	19413050	-
cg10302285	4	7.11031e-23	6.15042e-17	0.99	0.957178	1	58.696	78.4626	-19.7666	15809873	CTCCATATAATTTAACTTTAAAAAACCAAAATAAACAAATCACCTAAACA	0021699206	I	C	Grn	ATCACAACAAAACTCCATATGATTTGACTTTGGGAGGCCAAGGTAGGCGGATCACCTGAG[CG]CAGGAGTTCGAGACCAGCCTGGCTAACATGGCAAAATCCCATCTTTACAAAGATACAAAA	37	113063260	CTCCATATGATTTGACTTTGGGAGGCCAAGGTAGGCGGATCACCTGAGCG	R		chr4:113066470-113067379	N_Shelf	chr4	112142103	112142105	+
cg16349277	4	1.02332e-15	8.85172e-10	0.99	0.957178	1	75.1325	87.7	-12.5675	25615922	AAACAAATTCTAAACAAAATAAAAATAACAACTAAACCTACCAATTCCCA	0074754555	I	A	Red	TTTCGGCAGCCTTCTCAAGGAGATCCATCCAGGCCCTTGAACACCTTCTCCTGGACTATC[CG]GGAATCGGCAGGTTCAGTCGCTACTTCTACTTCGTCCAGAATCTGTTTGCCGGTTTCCAG	37	83323642	CGGGAATCGGCAGGTTCAGTCGCTACTTCTACTTCGTCCAGAATCTGTTT	F				chr4	82402488	82402490	-
cg06105068	19	2.2282e-21	1.92739e-15	0.985	0.944616	1	63.388	81.4726	-18.0846	53610858	AACAATTAATTCCTAATCTCCAAATTCTCCCTACTTCATAAATACATACC		II			ACATAGGTGAGGGCAGTTAATTCCTAATCTCCAGGTTCTCCCTGCTTCATGGGTACATAC[CG]CATTTGTACCTGTGGCCGGCACCTGCCAAGGTTGCCAGGGCGCAGGGGTAAGAGGTGGAA	37	42044697	CGGTATGTACCCATGAAGCAGGGAGAACCTGGAGATTAGGAATTAACTGC	R				chr19	41538334	41538336	+
cg07591229	2	2.49666e-42	2.15961e-36	0.985	0.944616	1	25.8278	10.6947	15.1331	50669211	AAAACTCAACAACAAACAAAAAACAACCAAAACACAAACAAAAAAACACA	0094604874	I	T	Red	CTGCAGGCCGCAGAGGCTCAGCGGCGGGCAGGAGGCGGCCGAGGCGCAGGCGGAGAGGCG[CG]TCCTGCAGGAGCAGACGGCGGCGCTGCGCACCGAGCGGGCGCGTCTGCAGGGGGAGCTCG	37	241922908	CGCGCCTCTCCGCCTGCGCCTCGGCCGCCTCCTGCCCGCCGCTGAGCCTC	R		chr2:241922777-241923143	Island	chr2	240983490	240983492	+
cg12439006	11	1.20394e-18	1.04141e-12	0.985	0.944616	1	51.7747	70.6887	-18.914	46721952	TCAACTACCTAACRTTAACACAAATCCCACAAATTAAAAAACTTAATCCC		II			CAATTCTGACATCAGCTACCTGGCGTTAGCACAAATCCCACAGGTTAAGGGGCTTAGTCC[CG]CAAGACTGCCCACTTCAGGTACCAACTACAAGTCCTGGGTGTCCTCAAGCCACTCACACT	37	119461149	CGGGACTAAGCCCCTTAACCTGTGGGATTTGTGCTAACGCCAGGTAGCTG	R				chr11	119590436	119590438	+
cg14559409	10	9.2173e-27	7.97297e-21	0.985	0.944616	1	22.1541	56.7435	-34.5893	70674599	ATACCTCTACTACATAAAAACCATAACCAACAAAAATAAAAAAACAACCA	0030665913	I	T	Red	GGAGAAAGGGTCGCGCCGGGCAGCCGCGAAAGCAAGGCTTCCCCACGTCTGTTGACAGGA[CG]GCCGCCTCTCTACTTCCGCTGGCTACGGCCTCTACGCAGTAGAGGTACCGCGTCTGTGGG	37	65930703	CGGCCGCCTCTCTACTTCCGCTGGCTACGGCCTCTACGCAGTAGAGGTAC	F		chr10:65930617-65930890	Island	chr10	64170941	64170943	-
cg15455979	11	2.99164e-28	2.58777e-22	0.985	0.944616	1	44.2387	71.5485	-27.3098	17736918	AATATCCAAAACCAACTTCACATTCATCAACTCCTAATACTCACACAACA	0075719138	I	A	Red	GGTGGCGATCTGGATGTCCAGGGCCAGCTTCACGTTCATCAGCTCCTGGTACTCACGCAG[CG]GCCGCGCCATGTCCTGCTTGGCCCGCTCCTGGGCGGCCTCCAGCTCCGACAGCTCGGCGT	37	119473908	GATGTCCAGGGCCAGCTTCACGTTCATCAGCTCCTGGTACTCACGCAGCG	R				chr11	119603195	119603197	+
cg19216204	3	7.14397e-15	6.17953e-09	0.985	0.944616	1	73.5699	86.2578	-12.6878	9737227	TACTTACAAATCAACCAAAATTCCAAATAAACATAAACTTAACAACCCCA	0044753138	I	C	Grn	GGCTCCGCGCCGTGCTTGCGGGTCAGCCGGAGTTCCGGGTGGGCGTGGGCTTGGCGGCCC[CG]CACTCGGAGCAGCCTGCCGGCCCTGCCGGCCCCGGGCAATAAGGGGCTTAGCACCCGGGC	37	37274578	CGGGGCCGCCAAGCCCACGCCCACCCGGAACTCCGGCTGACCCGCAAGCA	R				chr3	37233086	37233088	+
cg23999337	8	6.46944e-29	5.59607e-23	0.985	0.944616	1	48.3121	72.6184	-24.3063	72773910	CTAAATCAAAAAAATCCCTTAAACTCAAAAAAATAAAACTACAATAAACC		II			AAGTAGAAAGAGCTCTCTCTAGGAAGTAGGAGATCTGGCTGAAGTGCAATGGCGTGATCA[CG]GCTCACTGTAGCCTCACTCTCCTGAGCTTAAGGGATCCTCCTGATTCAGCCTCTGGAGTG	37	9045328	CGGCTCACTGTAGCCTCACTCTCCTGAGCTTAAGGGATCCTCCTGATTCA	F				chr8	9187817	9187819	-
cg09295542	6	3.21484e-22	2.78083e-16	0.98	0.933163	1	68.8965	85.7912	-16.8947	48618547	CACTAAACAAAAAATCATATATAACATCAAAAAAAAACTATACTACATCA	0055768162	I	C	Grn	AGCTCTTCTCCAGGGAGGAGCTGGAGGCCGCCGAGGCCATCTCCTGCTCGAATTCCAGGG[CG]ACGTAGCACAGCTTCTCCTTGATGTCACACATGATTTCCTGCTCAGCGTGGTGGTGAAGC	37	88986071	CGCTGAGCAGGAAATCATGTGTGACATCAAGGAGAAGCTGTGCTACGTCG	F				chr6	88276351	88276353	-
cg12629103	18	2.46238e-18	2.12996e-12	0.98	0.933163	1	76.0927	89.3039	-13.2112	35806110	CATAAACTTCCCAAAAACTAAACACACCAAAACCCCTAAAAAACAAAACA	0062775925	I	C	Grn	GAGGATGGAGTCCGTGAGCTTCCCGAGAGCTGAGCACGCCAAGGCCCCTGAAGGACGGAG[CG]CCCATGAGGGCACAGAAGCTCCACGCCCCTCCCACCACCCTACACCTCCTCTTCCTGTAT	37	76488516	CGTGAGCTTCCCGAGAGCTGAGCACGCCAAGGCCCCTGAAGGACGGAGCG	R		chr18:76486313-76486864	S_Shore	chr18	78728515	78728517	+
cg13430777	12	6.17831e-15	5.34424e-09	0.98	0.933163	1	83.1836	92.8341	-9.65048	14684972	TTCAAAAAACCATTATAAAACTTTAACATTCTATACACCTTCCACCAACA	0098768345	I	C	Grn	ACCGCCTCCCCTTTCGAGAGGCCGTTGTAAAGCTTTAGCATTCTGTGCGCCTTCCGCCGA[CG]CTCCGTGAGCCTCCCCCTCGGGCCCTTCTGGGGAGTCCCCAGGTCCACACTCCGGGCTAG	37	8559701	TTCGAGAGGCCGTTGTAAAGCTTTAGCATTCTGTGCGCCTTCCGCCGACG	R		chr12:8559576-8559811	Island	chr12	8407104	8407106	+
cg14722975	15	5.87395e-16	5.08097e-10	0.98	0.933163	1	59.4514	75.8856	-16.4342	10805857	ACCTACATCTAACAAAAACACTCTACACCTACAACCAAAAATTATCCACA	0099718391	I	A	Red	GAGGTGCTCAGCATCATCGGTGACATCAACACAACCACCATCAGCACGCACATGGGGGCC[CG]TGGACAACTCCTGGCTGCAGGTGCAGAGCGTCCTTGCCAGACGCAGGTACCAGGGCTGGC	37	32678217	ACCTGCGTCTGGCAAGGACGCTCTGCACCTGCAGCCAGGAGTTGTCCACG	F				chr15	32386015	32386017	-
cg17001531	1	8.18663e-46	7.08144e-40	0.98	0.933163	1	30.2057	8.51421	21.6915	47780540	AAAATAAACAACAAAACACAAAAAAACATCTACAAAACCCATCAAAAACA	0035619924	I	C	Grn	GACAATCCGGGCAGGATGGGCGGCAGGACGCGGAGGGGCATCTGCGGAGCCCGTCGGGAA[CG]CCCTCTTGGCTTCCGGTGCCGGGCAGCGGCGGGCGCGGCGCCCACAGCGCCCCTAGCCCC	37	16825540	AGGATGGGCGGCAGGACGCGGAGGGGCATCTGCGGAGCCCGTCGGGAACG	R		chr1:16825138-16826377	Island	chr1	16499044	16499046	+
cg04424605	3	5.02993e-46	4.35089e-40	0.975	0.922414	1	30.2508	8.19359	22.0572	18662139	AACAAATATACAATAACCACAAAAAACCACAAAAAAAAACCAATACCACA	0097783834	I	A	Red	AGCCCAGATTTCTTTTGTGGGTTCAGTTGAGCCCCGGGGTCTCGGCGGCCGGCGGCTCCC[CG]CGGCACTGGCTCCCTCTTGTGGCTCTCTGCGGTCACTGCACACCCGCTGAACGGCAGTCT	37	149939210	CGCGGCACTGGCTCCCTCTTGTGGCTCTCTGCGGTCACTGCACACCCGCT	F				chr3	150221422	150221424	-
cg27346037	6	2.53664e-16	2.19419e-10	0.975	0.922414	1	18.819	7.69046	11.1286	89714118	AATTCACCATAAAATTTACTTTTCCAACAACAACCCCAAAAAAAAACCCA	0060807845	I	A	Red	GAGCGGTCGCCGAAGACGCCGGGAGGCGAGGGGCGAGGTAAGACGCCGCCTAAAGAGGCC[CG]GGCTCTCCCCCGGGGTCGTTGTTGGAAAAGCAAATTCCACGGTGAACTCTACCAAGCTCA	37	106442129	AGTTCACCGTGGAATTTGCTTTTCCAACAACGACCCCGGGGGAGAGCCCG	F		chr6:106441986-106442912	Island	chr6	105994253	105994255	-
cg07828654	17	6.79329e-25	5.8762e-19	0.975	0.922414	1	50.8166	72.7736	-21.957	70685131	ACATAATAACACATACTTATAATCACAAAAATTACAATAAATCAAAATCA	0060795113	I	A	Red	AAAATTAGCCGGGCGTGGTGGCGCATGCTTGTAATCGCGGAGGTTGCGGTGAGTCGAGAT[CG]AGCCATTGCACCCCAGCCCGGGCAATAAGAGCGAAACTGTCTCAAAAAAAAAAAAAAAAA	37	10286258	GCGTGGTGGCGCATGCTTGTAATCGCGGAGGTTGCGGTGAGTCGAGATCG	R				chr17	10382940	10382942	+
cg08365438	10	1.22071e-25	1.05592e-19	0.975	0.922414	1	33.1455	73.7963	-40.6507	57638869	CAAAATCTAAACACTACAACAAAACCCAATAAAAATAACATTTCCTTCCA	0076631501	I	A	Red	TGACACAAGGCCCAGGGTCTGGGCGCTGCGGCGGAGCCCAGTGAAAGTGGCGTTTCCTTC[CG]GAGAGGTGGGGGAACGGAAGCGCGCTCCCGGGAAGCAGCCCGGCAAGGCAGCATCTGAGG	37	21683093	CAGGGTCTGGGCGCTGCGGCGGAGCCCAGTGAAAGTGGCGTTTCCTTCCG	R				chr10	21394163	21394165	+
cg12708864	2	6.01718e-16	5.20486e-10	0.975	0.922414	1	80.1347	91.1694	-11.0347	39625224	CAACTACACTCTTCTAATCCATATTTATTACCACTCAAACTAAACTATCA	0017686831	I	C	Grn	TATTAAATCTTGCAACTGCACTCTTCTGGTCCGTGTTTGTTACCGCTCGAGCTGAGCTGT[CG]CTCAACATCCACCACTGCTGTTTGCCACCGTTGCAGACCCGCTGCTGACTCCCATCCCTC	37	81098806	CAACTGCACTCTTCTGGTCCGTGTTTGTTACCGCTCGAGCTGAGCTGTCG	R				chr2	80871680	80871682	+
cg13645106	9	4.99137e-16	4.31754e-10	0.975	0.922414	1	66.5069	81.5319	-15.0251	44763144	CTAAAAAAACTAATTTAAATAATAATAAAAATCCAATCTCCCRCACCACC		II			TCCCCAAATGCCTGGGGAGACTGATTTGAGTAATAATAAAAGTCCAGTCTCCCGCACCAC[CG]TCTCTGTGTGAGTTACTCTTTCTCTATTGCAATTCCCCTGTCTTGATAAATCGGCCCTGT	37	15137022	CGGTGGTGCGGGAGACTGGACTTTTATTATTACTCAAATCAGTCTCCCCA	R				chr9	15137023	15137025	+
cg14050247	9	1.51346e-28	1.30914e-22	0.975	0.922414	1	55.5691	81.5246	-25.9555	77737325	ACTCTAACAAAACAAAAACACAAAAACTACTAAACAATAAAAAAAACACA	0044734949	I	T	Red	GTCAGTGTGCTCTTCCCTTCAACGTCCTCTCGCTGTCCAGCCGCTTGTCTTCTTCGTCAA[CG]TGTTCCTCTCACCGTCCAGCAGCTTCTGTGTCTCTGCCTTGCTAGAGTCTCGGGTTTTTA	37	32756001	CGTGTTCCTCTCACCGTCCAGCAGCTTCTGTGTCTCTGCCTTGCTAGAGT	F				chr9	32756002	32756004	-
cg21932343	15	2.53246e-24	2.19058e-18	0.975	0.922414	1	63.2308	82.5144	-19.2835	96674944	ACRAAAACCAATCTTAATATTAACAACTAAATACCCCAACTCATACTTCC		II			GTGTGGATGCGGCGGGGGCCAGTCTTGGTGTTGGCAGCTGGGTGCCCCAACTCATACTTC[CG]CTTCTTGTGGTAGGGCTTTCTCTTGTCCCTGGTTTTGTGGCACTTGTGCCAGTTGTCCCA	37	22440773	CGGGGGCCAGTCTTGGTGTTGGCAGCTGGGTGCCCCAACTCATACTTCCG	R				chr15	21710198	21710200	+
cg24524245	8	1.35417e-20	1.17136e-14	0.975	0.922414	1	45.8357	66.2388	-20.403	52686233	ACCCTACAATTCTACAAACTATAATCTAAAATCAAAATATCAACAAAACC		II			AGGCCAAAAGAAGCTGGAAGACACAAGGAAGGATCCTCCGTTAGAGGCTCAGAGGAAGCG[CG]GCCCTGCTGACACCTTGATTTCAGACCATAGCCTGCAGAACTGCAGGGTAATGCATTTCT	37	8537351	CGGCCCTGCTGACACCTTGATTTCAGACCATAGCCTGCAGAACTGCAGGG	F				chr8	8679840	8679842	-
cg03196857	20	4.67346e-25	4.04254e-19	0.97	0.912163	1	52.6165	74.3937	-21.7772	94805321	CTACCCACATTCCTTAACTCATAACCTCTTCTCCACTAAAAACCAACAAC		II			AGCCTTAGAGGCTGCCCACATTCCTTGGCTCATGGCCTCTTCTCCACTGAAAGCCAGCAG[CG]TTGGCTCTCTCTGTGCCTTTCTTCTAGAGTCACATTTCTTTCTGACTACTTGACTGTCTT	37	52508149	CGCTGCTGGCTTTCAGTGGAGAAGAGGCCATGAGCCAAGGAATGTGGGCA	R				chr20	53891609	53891611	+
cg04071200	1	3.51961e-16	3.04446e-10	0.97	0.912163	1	59.0946	75.7038	-16.6091	67608221	CTAAAATCCAAAAAATCCATAACTAAAATAAACCACTCCATACCTATTTC		II			TGGTTTGCTGAGCACCAGGACTCACTTCTGTCCCTGAGCAGCTCCTAGGGAAGCATTGAG[CG]AAATAGGCATGGAGTGGCTCACTCTAGCCATGGACCTCCTGGATCCTAGCTGTAGGAGAC	37	189677575	TAGGATCCAGGAGGTCCATGGCTAGAGTGAGCCACTCCATGCCTATTTCG	F				chr1	189708444	189708446	-
cg05207520	6	4.169e-15	3.60619e-09	0.97	0.912163	1	53.8859	70.6696	-16.7838	28784178	RCAATCCACCRAAATTAAAACTACAAAAATAACACTCACAAAACTAAAAC		II			TCCAAGCTGGCCTTCAGATTTCTCATGGAGTCCAGGTCGATCTCCAAAGACTGGACTGTA[CG]TCTCAGCTTTGTGAGTGTCATCTCTGCAGCTCCAACCTCGGTGGACTGCGTGGTGACCAC	37	112683030	CGTCTCAGCTTTGTGAGTGTCATCTCTGCAGCTCCAACCTCGGTGGACTG	F		chr6:112683759-112683979	N_Shore	chr6	112361827	112361829	-
cg09133791	3	9.73175e-29	8.41796e-23	0.97	0.912163	1	35.9177	61.0109	-25.0932	86613136	AAAACCRTCTCTTAAAATCTAAATCAAAACCTCTTTCCAATAACACCAAC		II			TGTGAGATCCAAGAACCGTCTCTTGGGGTCTGGATCAGGACCTCTTTCCAGTAACACCAA[CG]CCACCGAGTGCCAGCCCAATAAATGAAAGTCAACCCTTACAAATACACATAATTGTGAAA	37	132264429	GAACCGTCTCTTGGGGTCTGGATCAGGACCTCTTTCCAGTAACACCAACG	R				chr3	132545584	132545586	+
cg10036421	6	2.75313e-20	2.38146e-14	0.97	0.912163	1	46.8308	67.0187	-20.1879	39649890	TAAATAATCAACAAAACTAAACACCATAAAACAAAAAACAACACTCACCA	0013741569	I	A	Red	CTCCTCAGCCCTTGGGTGGTCGACGGGACTGGGCGCCGTGGAGCAGGGGGCAGCGCTCAC[CG]GGGAGGCTCGGGCACAGGAGCCCACGGAGGGGGTGGGCGGCTCAGGCATGGCGGGCTGCA	37	9290738	TGGGTGGTCGACGGGACTGGGCGCCGTGGAGCAGGGGGCAGCGCTCACCG	R				chr6	9290504	9290506	+
cg10825481	1	1.77944e-28	1.53922e-22	0.97	0.912163	1	41.9691	68.2438	-26.2747	63651978	CAAATCTTATACAAAACCACTAAAATAATACCTCTAAATCTACAAAAACC		II			TAGGTTTGGGTCACTGCCATCATATCTGCATTAGAGGGCACCTCAAGCTCAGGAATGCTA[CG]GCTCTTGCAGACTCAGAGGTACCACCTTAGTGGTCTTGCATAAGATCTGAGAGAATCTTT	37	210499017	CGGCTCTTGCAGACTCAGAGGTACCACCTTAGTGGTCTTGCATAAGATCT	F		chr1:210502133-210502793	N_Shelf	chr1	210325671	210325673	-
cg14152508	2	2.58581e-15	2.23672e-09	0.97	0.912163	1	56.9076	73.4087	-16.5011	11618576	CCAACCAAATACTTCATTTTACCTCTTAATAAACATACTTAAACCCACTC		II			CTCTTCCTTTACCAGCCAGATGCTTCATTTTGCCTCTTAGTGAACATACTTGAGCCCACT[CG]CCCAACTGCTGAGATCTTATTAGGAAGCTGCTGATCACCAGTTTCAGGTTTTTCTAACTA	37	230598358	CAGCCAGATGCTTCATTTTGCCTCTTAGTGAACATACTTGAGCCCACTCG	R				chr2	229733641	229733643	+
cg14741792	15	5.72196e-21	4.9495e-15	0.97	0.912163	1	73.254	88.3162	-15.0622	65767873	TAAACTAAAAAAACTATTTAAACCCAAAAAATCAAAACCACAATAACCCA	0047705592	I	T	Red	TACTTGGGAGGTTAAGCTGGGAGGACTGTTTAAGCCCAAGAGGTCGGGACCGCAATGACC[CG]TGATTGTACCACTGCACTCCAGCCTGGGCGACACAAAAATACCCTGTTTCGGCCAGGCAC	37	43977890	CGGGTCATTGCGGTCCCGACCTCTTGGGCTTAAACAGTCCTCCCAGCTTA	R				chr15	43685691	43685693	+
cg14743520	3	7.23422e-29	6.2576e-23	0.97	0.912163	1	49.8957	74.4163	-24.5206	22618879	ATAAATCACAACCCAAAAACACAAACCCACTAAAATACTAAAATTTAATC		II			CCTGGAGTCCTGTTGATGTGGTGGAAAAACATGGGGGAGGTGAAGCATTCTATAATCTTA[CG]ATTAAATCTCAGCATTTTAGTGGGCTTGTGTCCTTGGGCTGTGACCTACACAAGTGTTCT	37	15109603	TAGGTCACAGCCCAAGGACACAAGCCCACTAAAATGCTGAGATTTAATCG	F		chr3:15106459-15106971	S_Shelf	chr3	15068095	15068097	-
cg17324588	14	1.31092e-15	1.13395e-09	0.97	0.912163	1	89.6407	97.0194	-7.37876	45662181	ACTCTACATCAAAACCACCTTCAACTTATAATTCCCAAACTACAAATACA	0080656887	I	T	Red	TTCCCGTGGGCAGCTCTGCGTCGAGGCCGCCTTCAGCTTGTGGTTCCCAGACTGCAGGTG[CG]TGTCGGCTGCAGCGGCCTGAGAGGCCTTTCATCGTCCGTCCCGTTGACACTGGATGCCGG	37	106743777	CGCACCTGCAGTCTGGGAACCACAAGCTGAAGGCGGCCTCGACGCAGAGC	R		chr14:106743602-106743837	Island	chr14	106287181	106287183	+
cg22814417	1	6.69267e-15	5.78916e-09	0.97	0.912163	1	84.8808	93.9117	-9.03085	68780231	ACAACAAACTAAAAACTCCTCAAACACAACTAAAATAAACACAAAAACCA	0056641294	I	A	Red	TCCCACGGTGCAGCGGCAGGCTGAAGGCTCCTCAAGCACGGCTAGAATGGGCGCGGAGGC[CG]AGGAGGCACCGAGAGCAAGCGAGGGCAGCGAGGGCTGCCAGCATGCTGTCACCTCTCAAA	37	54470401	CGGCCTCCGCGCCCATTCTAGCCGTGCTTGAGGAGCCTTCAGCCTGCCGC	R				chr1	54004727	54004729	+
cg25690589	15	3.87503e-29	3.3519e-23	0.97	0.912163	1	62.6739	86.0063	-23.3324	99808136	TCCAAAAACCTTACCATCCTTCACAACAAAAACAAAAAACCAAAACAACA	0040677584	I	A	Red	ACCAACGCCTGATCCAGAAACCTTGCCATCCTTCGCGACAGGAACGGAGGGCCAGGACAG[CG]AGACGCGCTCAGCGAGGCCCCTCCCCCACGACCCCCCATCTCTATAGTTACCAGCTAAGG	37	60285478	CGCTGTCCTGGCCCTCCGTTCCTGTCGCGAAGGATGGCAAGGTTTCTGGA	R		chr15:60287107-60287663	N_Shore	chr15	59993278	59993280	+
cg25769450	22	1.52094e-15	1.31561e-09	0.97	0.912163	1	20.9826	9.61515	11.3675	51633849	CCTTCAAACCACAAAAAACAAAAACCAAACTAAAACACAAACAAAAAACA	0005721829	I	T	Red	CCCGGGAGCTCACCTTCAGGCCGCGGAGGGCGGGGGCCGGGCTGGGGCGCGGGCAGGGGG[CG]TCGGGCGACCGTGCACCCCGGGGCCCTGCTCCTCGCCCCTTCCCCCACCAGCCCGGCCGG	37	23864945	CGCCCCCTGCCCGCGCCCCAGCCCGGCCCCCGCCCTCCGCGGCCTGAAGG	R		chr22:23863760-23864379	S_Shore	chr22	23522757	23522759	+
cg26689710	5	4.2233e-28	3.65315e-22	0.97	0.912163	1	33.2664	61.2726	-28.0062	33705980	AAACATTTACCATTTATTCTCTCTCAAAATTACTACCTAAAAACTTCATC		II			GTAGAAAAAAAAAAATGCTTGAGTTAAGGTGTGCTGTGGAAGCCAAGGTTCTTATTATGT[CG]ATGAAGCCTCCAGGTAGCAACCCTGAGAGAGAATAAATGGTAAATGTTTCTCTTAAACCT	37	61370304	AACATTTACCATTTATTCTCTCTCAGGGTTGCTACCTGGAGGCTTCATCG	F				chr5	62074476	62074478	-
cg09020181	22	8.21906e-43	7.10949e-37	0.965	0.902288	1	26.7617	10.6556	16.1061	81683241	AAACAAACAACAAAAAAAACCACAAAACAAAAACACACTAAAAAAAAACA	0011610239	I	C	Grn	TGCCCTTGCCCGGGGCGGGCGGCGGGAGGGGCCGCGGGGCGGGGGCGCGCTGGAGGGGAG[CG]CCCGGGGCGGCGTGCCCGCGGGGACGCGCACGCGGGGCTGCGGGGCGAGGCGCGGGGCCC	37	46467123	GGGCGGGCGGCGGGAGGGGCCGCGGGGCGGGGGCGCGCTGGAGGGGAGCG	R		chr22:46465976-46468528	Island	chr22	46071242	46071244	+
cg26831566	1	5.95661e-42	5.15247e-36	0.965	0.902288	1	26.8027	12.4471	14.3557	50763931	ATACATTTACTAACTTAACATAAAACAAAAAACCCCAAACACAAAAAACA	0068772835	I	A	Red	TCTTCCCTTGGTCCCAAGGTCCCCAACTTGTCGCCAAGACCCCGCCTGGGCTCCCAGCAC[CG]CCCCTCGCGCTCGGGGTCTCCCGCCCCACGCCAAGTCAGCAAATGCACCCCAGGTTCTGC	37	20693014	CGCCCCTCGCGCTCGGGGTCTCCCGCCCCACGCCAAGTCAGCAAATGCAC	F		chr1:20692582-20693534	Island	chr1	20366520	20366522	-
cg07630035	6	1.01828e-26	8.80812e-21	0.965	0.902288	1	41.0027	75.8161	-34.8133	29702244	ACTAAAAAAAACATAAACAAAAAATAAATAACACTACAACCTAACTCCCA	0031652229	I	C	Grn	AAGAAGGCAAGGAGGTTCGGTACGAGCGATCTCGAATGGAAGAAGAAGGCAGTCCGTCTG[CG]GGAGCCAGGCCGCAGCGCCATCCACCTTCTGTCCATGTCTTCTTTAGTAATACATTTATC	37	93354486	CGGGAGCCAGGCCGCAGCGCCATCCACCTTCTGTCCATGTCTTCTTTAGT	F				chr6	92644767	92644769	-
cg10001546	16	3.74899e-14	3.24288e-08	0.965	0.902288	1	85.6599	94.1934	-8.53358	47619582	AAAACACTCACAACTCTACCAATACCAAAAAATTCACCAAAAACCCAACA	0009656979	I	T	Red	CCTGACCCACGGCCACTCACTCCTCAGAGACGTCTCCCACAACCTGCTCCGGGCGCTGGA[CG]TTGGGCTCCTGGCGAACCTCTCGGCACTGGCAGAGCTGTGAGTGTCCCCCAGTCGTGCCA	37	16450114	GGGACACTCACAGCTCTGCCAGTGCCGAGAGGTTCGCCAGGAGCCCAACG	F		chr16:16451347-16451960	N_Shore	chr16	16356256	16356258	-
cg13353315	6	4.85644e-14	4.20082e-08	0.965	0.902288	1	66.7301	80.7602	-14.0301	65810569	ACACCAATAAACTAACACTACTAAAAAATCCAATACACCCTCCATAACCA	0093718540	I	C	Grn	AAATCGAGCGCAGCGCCGGTGGGCTGGCACTGCTGGGGGATCCAGTACACCCTCCGTAGC[CG]CTGGTCCGGGTGCTAAGTCACTCATTCCCCCGGGCCGGCAGAGCTGGCCGGCTGCTCCGA	37	17745769	CGGCTACGGAGGGTGTACTGGATCCCCCAGCAGTGCCAGCCCACCGGCGC	R				chr6	17745537	17745539	+
cg14071171	1	1.63209e-17	1.41176e-11	0.965	0.902288	1	68.9815	84.0314	-15.0499	97678822	CCATTCTTTATTCCCTTACTTTCTTAATAAACTTACTTTCACTATACTCC		II			ATTCAGATCCCAAGAGAGGGTTCTTGGATCTCACACAAGAAAGATTTCAAGGCGAGTCCA[CG]GAGTACAGTGAAAGTAAGTTTATTAAGAAAGTAAGGGAATAAAGAATGGCGACACCATAG	37	100001022	CGGAGTACAGTGAAAGTAAGTTTATTAAGAAAGTAAGGGAATAAAGAATG	F				chr1	99535465	99535467	-
cg15356647	2	2.34506e-16	2.02847e-10	0.965	0.902288	1	59.6519	76.2531	-16.6013	84635528	AAAAACTAAACAAATACCAATACCATACTTCCTTTTCAACTTACAAAACC		II			GAGTTCTCCCTAGAAGCTGAGCAAATGCCAGTGCCATGCTTCCTTTTCAGCTTACAGAAC[CG]TGAGGCAATTAAATCTCTTTTCTTTATAAATCACACAGTCTCGGGTATTTCTTTATAGCA	37	103438033	CGGTTCTGTAAGCTGAAAAGGAAGCATGGCACTGGCATTTGCTCAGCTTC	R				chr2	102821573	102821575	+
cg16240375	19	5.6558e-22	4.89227e-16	0.965	0.902288	1	49.855	70.6046	-20.7496	85648531	ATTAAAACTATATTACTACAATTCACCAAAAACCCAAAAACCAAAACTAC		II			CTGCTGCTGCTGTTGGAGCTGTATTGCTGCAGTTCACCAGGAACCCAGAAGCCAAAACTG[CG]CTGATGTGCTGGAACCTGCGGTGTGTGTAGTTGCCTGCATTCTTCCATAGTTGTTCACTG	37	47402118	TTGGAGCTGTATTGCTGCAGTTCACCAGGAACCCAGAAGCCAAAACTGCG	R				chr19	46898860	46898862	+
cg18052616	17	4.60565e-21	3.98389e-15	0.965	0.902288	1	69.8395	86.0259	-16.1863	75723294	CAAACAAATCACTTACAAAACTTACTTAAACCAAAATAACAAAAATTACA	0026652943	I	A	Red	TGAGACGGAGTTTCACTCTTGTTGCCCAGGCTGGAGTGCAATGGCATGATCTTGGCTCAC[CG]CAACCTCCGCCACCCTGGTTCAAGCAAGTCCTGCAAGTGATCCGCCCGCCTCGGCCTCCC	37	41383918	CGGGCGGATCACTTGCAGGACTTGCTTGAACCAGGGTGGCGGAGGTTGCG	F				chr17	43306555	43306557	-
cg20216928	10	1.49018e-14	1.289e-08	0.965	0.902288	1	83.2734	92.7743	-9.50091	3741923	CAAAATCAAAAAACACTACCAATACAAAATCCTTATACATCCAAAAAACA	0031784930	I	A	Red	GACCCGGCGGGCCGAGATCGAAGGACACTGCCGGTGCAAGGTCCTTGTGCATCCAGGGGG[CG]GTGGCAGGGAGCATGGGGACTGGGGAGGCCCCGGGGCAGCCTGGGAGCCATTCCAAGGTG	37	134735508	CGCCCCCTGGATGCACAAGGACCTTGCACCGGCAGTGTCCTTCGATCTCG	R		chr10:134735972-134736254	N_Shore	chr10	132922003	132922005	+
cg21520763	7	8.97345e-18	7.76203e-12	0.965	0.902288	1	48.3655	67.1429	-18.7774	79642865	TAAAACCTTTCAAACTCTCATTTTAATCTACAACCAAAATTAAAAACCAC		II			CTCATCAGGGGTCCTTTGGGGATAGGCGTGAAGGATTTGGGAGTTAGCAGCATCTCTTCT[CG]TGGTTCTCAACTTTGGCTGCAGATTAAAATGAGAGCTTGAAAGGTTTTAAAAATAATGAT	37	73396535	CGTGGTTCTCAACTTTGGCTGCAGATTAAAATGAGAGCTTGAAAGGTTTT	F				chr7	73982204	73982206	-
cg21749456	7	1.30186e-24	1.12611e-18	0.965	0.902288	1	40.3378	62.8337	-22.4959	20689973	TAAAAAACTTCTAAACCCAAAAAAACCACCAAACAAAAAAAACTAAACCA	0033760257	I	A	Red	CTCCCGCCTGCCAGTGGCCTCCTCAGGCCCATGGGGCTCATTCCTCACAACGGCCTTTCC[CG]GCCCAGTTTTTCCCGTCCGGCGGCCTCTCCGGGCCCAGAAGCTCCTCAAGTCGGCCTCTC	37	63222556	CGGCCCAGTTTTTCCCGTCCGGCGGCCTCTCCGGGCCCAGAAGCTCCTCA	F		chr7:63222279-63222688	Island	chr7	63762177	63762179	-
cg23100671	10	1.17763e-14	1.01865e-08	0.965	0.902288	1	40.0976	57.2853	-17.1878	1654833	CCCCTCRCTAAATCATATTTACTAACAACCCATTAACCAAAACAAATCAC		II			GTACCATGAGACTTTCAGTGTCCTCCCACTGTGGGCGTGGCATTCTGCCCCTTGACCCCA[CG]TGACTTGCTTTGGCCAATGGGCTGTTAGCAAACATGACTCAGCGAGGGGTTGGGTGGGGG	37	125733991	CCCTCGCTGAGTCATGTTTGCTAACAGCCCATTGGCCAAAGCAAGTCACG	F		chr10:125732220-125732843	S_Shore	chr10	123974474	123974476	-
cg26399254	4	1.54979e-16	1.34057e-10	0.965	0.902288	1	52.1329	69.9022	-17.7693	35794564	AATCATATATAATATAACRCATCTCCCAAAATACACACACATAAACACAC		II			TATTTTGGGAGAGGCACCATATTATATATAATTGTGCATGGGCTTGGAGGTGAATGTGTG[CG]TGTGTTTATGTGTGTGTATTTTGGGAGATGCGTCATATTATATATGATTGGGCATGGTTT	37	177822250	ATCATATATAATATGACGCATCTCCCAAAATACACACACATAAACACACG	F				chr4	176901095	176901097	-
cg00044440	5	4.75286e-29	4.11123e-23	0.96	0.892711	1	51.3246	75.0431	-23.7186	54617951	AACAAACTCTTCCATTTAAATCTCAAAAACCAAATAACCAATAAAAAACC		II			TCAAAAACAGGACCAATTTCAGTTGGCTCAACTTTGACAGGGTTGTTAAATCAGAAGTAG[CG]GCTTCTCATTGGCCATTTGGCTTTTGAGATTTAAATGGAAGAGTTTGTTTTCGTACATAA	37	138671449	CGGCTTCTCATTGGCCATTTGGCTTTTGAGATTTAAATGGAAGAGTTTGT	F				chr5	139335759	139335761	-
cg00895680	1	3.89054e-19	3.36532e-13	0.96	0.892711	1	39.4649	59.2143	-19.7494	82635526	ATTCATTACAATAACTACACCCACCTTACTTTTAATAATTAAATACCRCC		II			CTGCCTCTGCTGTTCATTACAGTAACTACACCCACCTTGCTTTTGATGGTTGAGTGCCGC[CG]CTTGGCCTTTGCCACCTTGGGATTCAATTATTTCCATTGCATTAAAATTTTATAGCTGAG	37	193351060	CGGCGGCACTCAACCATCAAAAGCAAGGTGGGTGTAGTTACTGTAATGAA	R				chr1	193381929	193381931	+
cg01309005	12	7.99621e-28	6.91672e-22	0.96	0.892711	1	56.4692	78.6849	-22.2157	76810119	CTAACCTTAACACACRATCACAAATAATAAAATCAAAAACACTAAACCAC		II			TTGTGCGCCTGTGTCTTGATCATGGAGCAGCCTCCCCAGGTCTCCTCTGCAAATGGGCTC[CG]TGGCCCAGTGCCCCTGACCCCACCACCTGTGATCGTGTGCCAAGGCCAGAGAGGGGTCGC	37	121517574	TGGCCTTGGCACACGATCACAGGTGGTGGGGTCAGGGGCACTGGGCCACG	F				chr12	121079770	121079772	-
cg06723904	10	1.12579e-17	9.73812e-12	0.96	0.892711	1	41.037	60.0102	-18.9732	72753921	TACTCACTATAAAATACRACACCRAAACCTAATTAAACTACAAAAAAACC		II			CTGAGCTCTTGCTTCTCACCTCTACCCCGTCTCCCCGGCCACCAGCCCGGGAATCCCAGT[CG]GTCTCCTTGCAGCCCAACCAGGCCTCGGTGCCGCACCCCACAGTGAGCAGCTGGGGGGTG	37	94179809	CGGTCTCCTTGCAGCCCAACCAGGCCTCGGTGCCGCACCCCACAGTGAGC	F		chr10:94180315-94180754	N_Shore	chr10	92420051	92420053	-
cg11558106	7	1.07381e-20	9.28846e-15	0.96	0.892711	1	51.2748	71.2585	-19.9837	95646149	ACAATCTTTCCTACTAAAATAAATAACCCTCRCTCTTAATAAATAACTCC		II			CTTTGTTTTTAACAGTCTTTCCTGCTGAGGTGAGTAGCCCTCGCTCTTGATAGATGGCTC[CG]TGTACATGTACAGTAGCAAAAGAATACCTGCTGTCAGTGTAGATGTCAATACGTTTGTCC	37	29679865	CGGAGCCATCTATCAAGAGCGAGGGCTACTCACCTCAGCAGGAAAGACTG	R				chr7	29640248	29640250	+
cg17387060	11	4.1506e-16	3.59027e-10	0.96	0.892711	1	50.3468	68.0541	-17.7073	33631856	TTTCATATCTCAAATATATTTCTTTCAACTAAAAACCCCAAAAAAACCAC		II			CTCACCTCACCTTTCATGTCTCAGGTGTGTTTCTTTCAGCTGAAAGCCCCAGAGGGACCA[CG]CCTGGCCCTTCCTGGCTCAGCTGCCCCATAGTGGTGAGGTTTTCTGGTTTATTTTTTCAG	37	70092343	TTCATGTCTCAGGTGTGTTTCTTTCAGCTGAAAGCCCCAGAGGGACCACG	R				chr11	70246236	70246238	+
cg26797811	16	3.44178e-15	2.97714e-09	0.96	0.892711	1	73.7228	86.4972	-12.7744	73671294	TACAACACACCATATACAAACTAAAACATAACAAAACATTACCTCACTCA	0027675890	I	A	Red	CAGGACAGTGGGTGCAGCGCACCGTGTGCAAGCTGAAGCATGGCGAGGCATTGCCTCACT[CG]GGAAGTGCAAAGGGTCAGGGAGTTCTCTTTCCTAGTCAAAGAAAGGGGTGACAGACGGCA	37	33821339	TGCAGCGCACCGTGTGCAAGCTGAAGCATGGCGAGGCATTGCCTCACTCG	R		chr16:33817053-33817993	S_Shelf	chr16	34018871	34018873	+
cg27561567	18	6.78327e-27	5.86752e-21	0.96	0.892711	1	20.9727	41.7314	-20.7588	2809941	ATTAAAAAACCTAACCCCTCCCCTTCCTATATAAAACTTAAAATTCRAAC		II			GGGGGACACAGGTATTCCCTCACAAGGTCAGACTCCCCTGCTAGAGCACTTCCCGCCTGC[CG]TTCGAATCCCAAGTTCCACACAGGAAGGGGAGGGGCCAGGCTCCTCAATGCTGCAAACCT	37	37380258	TTGAGGAGCCTGGCCCCTCCCCTTCCTGTGTGGAACTTGGGATTCGAACG	F				chr18	39800293	39800295	-
cg11070069	6	6.56657e-42	5.68008e-36	0.955	0.883378	1	22.9768	8.70922	14.2676	64709276	AAACAAAACAAAACAAAACAAAAACACAAACCACACAAAAACACAAAACA	0099672823	I	C	Grn	CTTGGAGCGGGAGGGCGGGGCGGGGCAGGGCGGGGGCGCAGGCCACGCGGGGGCGCAGGG[CG]CGAGGGTGCGGCGCAGGCTGGGGTCCCGGCGGCGGGTCCTCGCGGCCGGTGCCGGCTCGT	37	105389370	CGCCCTGCGCCCCCGCGTGGCCTGCGCCCCCGCCCTGCCCCGCCCCGCCC	R		chr6:105388190-105389545	Island	chr6	104941494	104941496	+
cg18003751	8	1.58294e-47	1.36925e-41	0.955	0.883378	1	79.831	55.2722	24.5588	5784596	TCCTCCAAAATCRTATATTACCTAAATCRTATATTAAATACTTACTAAAC		II			CTCCCTCCTCGTCCTCCAGAGTCGTGTATTGCCTGAGTCGTGTATTGAGTGCTTACTGAG[CG]CTCCCTCCTCGTCCTCCTGAGTCGTGTATTGAGTGCTTACTGAGCGCCACCTCCTTGTCC	37	1350552	CCTCCAGAGTCGTGTATTGCCTGAGTCGTGTATTGAGTGCTTACTGAGCG	R		chr8:1350139-1350577	Island	chr8	1402385	1402387	+
cg19021032	1	3.12422e-40	2.70245e-34	0.955	0.883378	1	15.8372	5.20983	10.6274	6684163	AACTACAAAAAACCTAAAACCAAAACTTACCAAAAACAAAAACCAAAACA	0014747900	I	A	Red	CGCAGGAGGGGGGTCGGTCCCCGGAGAAAGCGAGTCACTGACGGGACCTTGGCCCGTTCC[CG]TTCCGGTTCCCGTTCCCGGCAAGCCTCGGCCCCAGGCTCTCCGCAGCCCTCCTCGCTGCG	37	33896232	GGCTGCGGAGAGCCTGGGGCCGAGGCTTGCCGGGAACGGGAACCGGAACG	F		chr1:33896002-33896929	Island	chr1	33430630	33430632	-
cg02395994	13	1.52338e-19	1.31772e-13	0.955	0.883378	1	58.3735	76.7393	-18.3658	89605410	CTCTCCCAAATTCTAATAACRACTAACAATCCTTAACTTATAACTACATC		II			GCTCCATGCCTCTCTCCCAGGTTCTGGTGGCGGCTGGCAATCCTTGGCTTGTGGCTACAT[CG]TTCCAAGCTCTGCCTCCATCTTCATATAGCCTTTTTTTTTCCCCCTGTGTGTGTTTCTGT	37	52095028	TCTCCCAGGTTCTGGTGGCGGCTGGCAATCCTTGGCTTGTGGCTACATCG	R				chr13	51520891	51520893	+
cg04197935	17	1.9855e-14	1.71745e-08	0.955	0.883378	1	72.7308	85.4637	-12.7328	75740850	TAACAAAAACTCAAAAAATAATAACAATTAACCAAACACAATAACTCACA	0098755549	I	C	Grn	ATGTGCAGAACTTAGCAGGAGCTCAAAAAATGGTAGCAATTGGCCGGGCGCAGTGGCTCA[CG]CCTGTAATCCCAGCACTTTGAGAGGCCGAGGTGGGTGGATCACAAGGTCAGGAGTTCGAG	37	42631005	TAGCAGGAGCTCAAAAAATGGTAGCAATTGGCCGGGCGCAGTGGCTCACG	R		chr17:42634829-42636851	N_Shelf	chr17	44553636	44553638	+
cg04579171	6	2.85925e-14	2.47325e-08	0.955	0.883378	1	58.7357	74.3923	-15.6566	80630393	CCAACAAAATAAAATCCCATATCTACCAAAAATACAAAAATTACCAAAAC		II			GACCAGCCTGGCCAACAAGGTGAAATCCCATATCTACCAAAAATACAAAAATTACCAGAG[CG]TGATGGCACGTGCCTGTAATCCCAGCTACTTGGGAGGCTGAGGCACGAGAATTGCTTGAA	37	33941219	CGCTCTGGTAATTTTTGTATTTTTGGTAGATATGGGATTTCACCTTGTTG	R		chr6:33943604-33944027	N_Shelf	chr6	33973441	33973443	+
cg06053850	11	1.91737e-15	1.65853e-09	0.955	0.883378	1	49.7625	67.1419	-17.3794	40788827	TAAATTATATTACCCAAACTAATCTTAATCTTAAATTCCTAAACTCAAAC		II			GCCGGGCACGATGGCTCCTGCCTGTAATCCCAGCACTTTGGGAGGCTGAGGCAGGAGGAT[CG]CTTGAGCTCAGGAATTCAAGACTAAGACCAGCCTGGGCAACATAATTTAAAAATCTAAAA	37	76510871	CGCTTGAGCTCAGGAATTCAAGACTAAGACCAGCCTGGGCAACATAATTT	F		chr11:76510286-76510650	S_Shore	chr11	76799826	76799828	-
cg08852943	6	8.26733e-29	7.15124e-23	0.955	0.883378	1	44.1727	68.4261	-24.2534	32736970	AATCCTTAAACTAAAACAACAACACTCCTCCCTAAATCTACAACTTCACA	0009708989	I	A	Red	TTCCAGCTCCACGATCCTTAAACTAGAACAACAGCGCTCCTCCCTAGGTCTGCAGCTTCA[CG]ACCCTCAAACTAAAAAAACAGCGACTGCTCCCCGGGTCTCCAGCTCCACGACTCCCAAAT	37	150376218	GATCCTTAAACTAGAACAACAGCGCTCCTCCCTAGGTCTGCAGCTTCACG	R		chr6:150378838-150379048	N_Shelf	chr6	150055081	150055083	+
cg14852082	4	1.99e-25	1.72135e-19	0.955	0.883378	1	72.783	89.4541	-16.6711	8619246	CAAAAACAAACATACCAAACAAAAAAAACCAACCAACCTTAAAAACAACA	0041612171	I	A	Red	GCGTGCAAGTGCCAGGGGCGGGCGTGCCAGGCAGGAGGGGCCGACCAGCCTTGGGGACAG[CG]GTGCGTGCGCTAGTGCCCGCACCCGGTGTGTAGAAGGGCGCGAGCGTTGGCGTGAGAGCC	37	1580132	CAGGGGCGGGCGTGCCAGGCAGGAGGGGCCGACCAGCCTTGGGGACAGCG	R		chr4:1580050-1580455	Island	chr4	1578404	1578406	+
cg15790692	15	1.9083e-15	1.65068e-09	0.955	0.883378	1	75.9538	88.1678	-12.214	93730490	ACTTAAAATCAAAAACTCAAAATCAACCCAACCAACACAAAAAAACCCCA	0038622125	I	T	Red	GGCGGGCGTATCACTTGAGGTCAGGAGCTCGAGATCAGCCCGACCAACACGGAGAAACCC[CG]TCTGTACCAAAAAAATAAAACCAAAATTAGCTGGCATGGTGGCTCATGCCTGCAATCCCA	37	30831187	CGGGGTTTCTCCGTGTTGGTCGGGCTGATCTCGAGCTCCTGACCTCAAGT	R				chr15	30538983	30538985	+
cg16901465	2	7.49599e-16	6.48403e-10	0.955	0.883378	1	53.6545	70.8786	-17.2241	83772384	ACCCAAAACCACAAATTAATACTAATTTATAACCTATTAAAAACCRAACC		II			GCTGCTCTGACAGGAGGCAGAGCTCAGGCAGGCAGTAATGCTTGCTCACCTCCTGCAGTA[CG]GCCCGGTTCCTAACAGGCCACAAACCAGTACCAATCTGTGGCCCTGGGTTTGGGTACCCT	37	22189743	CGGCCCGGTTCCTAACAGGCCACAAACCAGTACCAATCTGTGGCCCTGGG	F				chr2	21966870	21966872	-
cg17095167	13	2.09455e-26	1.81178e-20	0.955	0.883378	1	33.1174	69.5751	-36.4578	59785555	AATCAAAACCCAATAAAAAACCAAACTAATCAAAATTCAAACAAAATCCA	0093663822	I	A	Red	AGTCTGGGCCACGGTCGGGACCCAGTGGAGGGCCGGACTGGTCAGGGTTCAGGCGGGATC[CG]GCGTCCGAGTTCTGGTGGGCAGGCCTGGGGCAGGATCTGGCTCTGGCTGCGGGTCCTGGC	37	21833918	GGTCGGGACCCAGTGGAGGGCCGGACTGGTCAGGGTTCAGGCGGGATCCG	R		chr13:21833761-21834456	Island	chr13	21259778	21259780	+
cg20139368	13	2.36717e-15	2.0476e-09	0.955	0.883378	1	49.4907	66.8383	-17.3476	67778894	TTTATTTAAAAACAAATCTCACTATCACCCACACTAAAATACAAAAATAC		II			GTTTTATTTACTTTATTTAGAGACAGGTCTCACTGTCACCCACACTGGAGTGCAGAGGTG[CG]ATGTTGGCTCACTGCAATCTCTGCCTCCTGGGCTCAAGCAATTCTCCCACCTCAGCTTCA	37	25673904	CGCACCTCTGCACTCCAGTGTGGGTGACAGTGAGACCTGTCTCTAAATAA	R		chr13:25670041-25670531	S_Shelf	chr13	25099765	25099767	+
cg21530210	19	2.40552e-21	2.08077e-15	0.955	0.883378	1	43.455	64.3342	-20.8791	37729164	ATAACCTTAAACAAATTACTTAACCTTTCTATACCTCAATTTTCTTACCC		II			TATCTCTTTTAGTCTTCACAGAAACTTTACGAGGTAGTTATTAATATCATCCCTACTTAA[CG]GGTAAGAAAACTGAGGCACAGAAAGGTCAAGTAACTTGCCCAAGGTTATTCAGTCACTGA	37	44435899	CGGGTAAGAAAACTGAGGCACAGAAAGGTCAAGTAACTTGCCCAAGGTTA	F		chr19:44439200-44439612	N_Shelf	chr19	43931746	43931748	-
cg26396777	4	5.33838e-27	4.6177e-21	0.955	0.883378	1	50.1536	83.5278	-33.3742	50798158	AAAATAACAAACAACAACAAAAAACACAAAACTATAACCAAACAATAACA	0088676164	I	A	Red	ACCACCCTGTGCGAGATGACAAGCGACAGCGAGGAGCGCGGGGCTGTGGCCAGACAGTGG[CG]GCTATAGAGCTATGATTTAATACTGCATTTTAAATTTGCTTACATGTACAGTCTGTATGT	37	185220893	CGCCACTGTCTGGCCACAGCCCCGCGCTCCTCGCTGTCGCTTGTCATCTC	R				chr4	184299739	184299741	+
cg00948906	6	2.28906e-14	1.98004e-08	0.95	0.87425	1	52.0768	68.6281	-16.5513	93693468	ACAAAATACCTTTACAAAAACAAAACTACATTCTACTTAACACAAACCCA	0083703138	I	A	Red	AGCGAGGCCGTGCCCCCAAGGTGTGTGCTGAGAAAGCTGCTCCGCGTTTTTGGTGTCCCC[CG]GGTCTGTGTTAAGCAGAACGCAGCTCTGCCCCCGCAAAGGCACCCCGCGCCGGCGCGGGC	37	148112	GCGGGGTGCCTTTGCGGGGGCAGAGCTGCGTTCTGCTTAACACAGACCCG	F				chr6	148111	148113	-
cg01731848	8	1.84759e-20	1.59816e-14	0.95	0.87425	1	58.0407	76.8855	-18.8448	12687224	CTCTTTATACCTACAAAATTAACACCACRTAAATACTACCAAAATTTACC		II			GGCTCCAGTAGGCCCATGTGCAGTGCGGTCAGCTATGGCCACACCTCTAGAGGGCAAAAG[CG]GTAAACCTTGGCAGCATCCACGTGGTGCTAACTCTGCAGGCACAAAGAGCTTGGGGGCAT	37	66885347	TCTTTGTGCCTGCAGAGTTAGCACCACGTGGATGCTGCCAAGGTTTACCG	F				chr8	65973111	65973113	-
cg02909592	3	2.22479e-28	1.92444e-22	0.95	0.87425	1	49.1898	75.9075	-26.7176	7700191	AAAAAACTAAACAAAACCATAAAACCRCTACCAAATCRCTATAAATCCAC		II			TTCCACCTGCACTCCCATGGCGGCTGCGGACGCTGGGTGGGCAGGCAGCGCGAGGGGCGG[CG]TGGACTCACAGCGACCTGGCAGCGGTTCCATGGCTCTGCCTAGTCCCCTTTCGCCGGGTT	37	149181944	GGGGACTAGGCAGAGCCATGGAACCGCTGCCAGGTCGCTGTGAGTCCACG	F				chr3	149464156	149464158	-
cg04791162	14	1.94144e-28	1.67935e-22	0.95	0.87425	1	44.1822	70.6293	-26.4471	40750954	ATTATAATATAATAAAAATAAACAACCTAACCTACCAAATACTACATAAC		II			TGGCCTTGTGGATTATGATGTGGTAGAGATGAGCAACCTGGCCTACCAAGTGCTGCATGG[CG]AGGCACTGGCTGCACAGGCCAAGGCCGCTTCGGCCGCCGCCTCGCTGCGCGGCCTCAATT	37	62331287	CGCCATGCAGCACTTGGTAGGCCAGGTTGCTCATCTCTACCACATCATAA	R		chr14:62331009-62331641	Island	chr14	61864568	61864570	+
cg07111721	6	3.17998e-17	2.75068e-11	0.95	0.87425	1	49.8096	68.1762	-18.3666	9786944	AAAAAAAACCTTCATAATACAACAAAAAACTAAAAAACTCCTCAAACACA	0009778374	I	A	Red	AACGTGATAGCAGCACTCGCTCGCTCTGGGCGCCTCCTCCGCTTCGGCGTCCTCTCTGGC[CG]CGCTCGAGGAGCCCTTCAGCCCTCTGCTGCACTATGAAGGCCCCTCTCTGGGGCTGGCAG	37	8282662	CGCGCTCGAGGAGCCCTTCAGCCCTCTGCTGCACTATGAAGGCCCCTCTC	F				chr6	8282428	8282430	-
cg09857651	10	5.57995e-24	4.82666e-18	0.95	0.87425	1	72.0929	88.5513	-16.4584	12706923	AATCACCACAAAACCACAAATAAAAACCCTCTAAAACTCCATAACTTTCA	0042791135	I	C	Grn	TAAGCTTTATGAGGTCGCCACGGAACCGCAGGTGAGGGCCCTCTGAAACTCCATAGCTTT[CG]CCATGGAGCTACAAACTAGAAATTCAAGCACAAGCCCTTGAACTCCACATGTACTCACTC	37	54714856	GGTCGCCACGGAACCGCAGGTGAGGGCCCTCTGAAACTCCATAGCTTTCG	R				chr10	52955095	52955097	+
cg16444015	1	5.05537e-21	4.3729e-15	0.95	0.87425	1	53.6617	73.4896	-19.8278	86666868	CCACCCTAATCTATTAATATACAAATACAAAACACCATAATATTCTACCC		II			GTTGTCCTCTTGCCCTTGCGCTGACATGTGCCTGGCAACATGGCCCCACCTATCCCCACA[CG]GGTAGAACATCATGGTGCCCTGCATTTGCATATTAATAGACTAGGGTGGCAAGGCCAGTT	37	207921528	CGGGTAGAACATCATGGTGCCCTGCATTTGCATATTAATAGACTAGGGTG	F		chr1:207925171-207925964	N_Shelf	chr1	207748182	207748184	-
cg17654749	2	8.58325e-16	7.42451e-10	0.95	0.87425	1	66.7011	81.5724	-14.8713	86619419	CCACTTACAAATTCCAAAAAAAATACTACAAAAAATTACAACCATAACCC		II			GACGGTCTGGGCCACTTACAGGTTCCAAGGAGAGTGCTGCAAGGAGTTGCAGCCATGGCC[CG]ACTAGCTGGCCCTGCCGGCATCTATTCAGCACACATTAAATGATAAAGGCTTTGAGTCAA	37	196172542	CGGGCCATGGCTGCAACTCCTTGCAGCACTCTCCTTGGAACCTGTAAGTG	R				chr2	195307817	195307819	+
cg18345539	19	2.25796e-19	1.95313e-13	0.95	0.87425	1	34.5762	54.1963	-19.6201	33680151	ATACTACACTAAACTATAATCRTACCACTACACTCCAAACTATACAACAC		II			CCCAAGTGATCATGCTGCACTGAGCTATGATCGTGCCACTGCACTCCAGACTGTGCAACA[CG]GTGAGACCCCATCTCTAAAACAAACAACAAGAAAAAAAGAAATGAGATTGAAAAATAAGA	37	17334381	TGCTGCACTGAGCTATGATCGTGCCACTGCACTCCAGACTGTGCAACACG	R		chr19:17336906-17337868	N_Shelf	chr19	17223571	17223573	+
cg18976797	7	2.10801e-14	1.82343e-08	0.95	0.87425	1	85.1937	93.9676	-8.77393	76637882	ACCTACAAAAACCACCAAAAAACACAAAATAAACCTAAAAAAACCCACCA	0034756576	I	A	Red	AGGACGATTTGGGCCTGCAGAGGCCGCCGGGAGGCGCAAGATGGGCCTAGAGGAACCCAC[CG]ACCGGAGGCCGTTGGGGGCCTGGAGACGCCGTCGGAGGGCAGGAGCTGAGCCTGGAGAGG	37	56434617	CGGTGGGTTCCTCTAGGCCCATCTTGCGCCTCCCGGCGGCCTCTGCAGGC	R		chr7:56436287-56436559	N_Shore	chr7	56366923	56366925	+
cg20250336	7	7.44736e-20	6.44197e-14	0.95	0.87425	1	79.3796	91.9061	-12.5265	85725928	ATTCTAAAAACCCACATAACAAAAACCAAACCACTAAAAACAAAAAAACA	0060657957	I	A	Red	TGTGTGCGTGTGTGAGCCTGCAGGCTCTCTGAGGAGGCGGAGATGGTGCATGTGGAATGC[CG]CTCTCCTGTCTTCAGCGGCTTGGCCCCCGCCACGCGGGCCTTCAGAATGGAAAGTCAGAT	37	51545565	ATTCTGAAGGCCCGCGTGGCGGGGGCCAAGCCGCTGAAGACAGGAGAGCG	F				chr7	51477867	51477869	-
cg20650035	12	1.67312e-17	1.44725e-11	0.95	0.87425	1	49.0043	67.5876	-18.5833	64645937	CTACCATTTCTCTCTTCTAACAACAAAATCTAATAAAACAAAAACCAACC		II			GGCCTGGAAGGTGAGTGAAGTCCCGAAAGACGACGGGTGGAACGGTTAGCGGCTATCGGG[CG]GTTGGTCTTTGTTCTACCAGACTTTGCTGTCAGAAGAGAGAAATGGTAGAATGACAGGCC	37	29542837	TACCATTTCTCTCTTCTGACAGCAAAGTCTGGTAGAACAAAGACCAACCG	F		chr12:29542218-29542838	Island	chr12	29389903	29389905	-
cg21566513	13	5.25862e-16	4.54871e-10	0.95	0.87425	1	88.9539	96.6999	-7.74608	49730194	AAAAAAACAAAAACAAAAACCAAAACTACACAAAACATTCACAAACTACA	0018800298	I	C	Grn	GGAAGTTTGAAAAGAGAGGCGAAGGCGGGAACCGGGGCTGCGCGAGGCGTTCGCAGGCTG[CG]CGGGTTCCGGGTGGGCACGGGATCGGCGGGCCCCGCACTCACCGCGGCTGGCCGGCGCCT	37	24913084	AGAGAGGCGAAGGCGGGAACCGGGGCTGCGCGAGGCGTTCGCAGGCTGCG	R		chr13:24914548-24915100	N_Shore	chr13	24338945	24338947	+
cg22105495	7	2.66547e-16	2.30563e-10	0.95	0.87425	1	61.2671	77.5427	-16.2756	94722273	ATCRCTTAAACCCCRAAAATAAAAATTACATTAAACTCRCACCATTACAC		II			GAGGCAGGAGAATCGCTTGAACCCCGGAGGTGGAGGTTGCATTAAGCTCGCACCATTGCA[CG]CCAGCCTGGGTAACAGAGCGAGACTCCGTCTCAAAAAAAAAAAAAACAAAAAGTTTACTT	37	63254490	TCGCTTGAACCCCGGAGGTGGAGGTTGCATTAAGCTCGCACCATTGCACG	R		chr7:63250057-63250948	S_Shelf	chr7	63794111	63794113	+
cg22674202	7	2.56482e-29	2.21857e-23	0.95	0.87425	1	65.8926	88.4519	-22.5593	18640858	CCAAAAAACACCTACTAAACTTAATTAAAAACAATCCCATACATAAACCA	0003706135	I	C	Grn	CTGGCGCGGGTTCCGGGGGGCGCCTGCTGGGCTTGATTGGAGACAATCCCGTGCGTGGAC[CG]CCGTTCCCTCTTCGCGGGAATGTTGGCCAGGATAGCAGGTCTCCTTCTCTTTCTCGCTTC	37	37531818	CCGGGGGGCGCCTGCTGGGCTTGATTGGAGACAATCCCGTGCGTGGACCG	R				chr7	37492214	37492216	+
cg24196351	3	3.28381e-18	2.84049e-12	0.95	0.87425	1	80.4122	92.0621	-11.6499	21747154	TAAACTAACCTAACAATAAACAACAAAATAAAAACACAAACCCAAAACCA	0047668982	I	A	Red	GGTCAGGGCCCCGCCCTGCGGCATCCCAGGAAGAGGACAGCGTGGGGCCGGAGTCAGGCC[CG]GTCCTGGGTCCGTGTCTCCATTCCGCCGCCTACTGCCAGGCCAGCCCAGCCCCGGAACTT	37	149182962	TGGGCTGGCCTGGCAGTAGGCGGCGGAATGGAGACACGGACCCAGGACCG	F				chr3	149465174	149465176	-
cg27147706	7	1.19645e-16	1.03492e-10	0.95	0.87425	1	48.4648	66.6222	-18.1573	58620833	AATCTCATAATATACCATTTTTTAAACTAATCTAAAAAACACAATATTCA	0001646574	I	A	Red	GGTGTGGGATATAGTCTCGTGGTGTGCCGTTTTTTAAGCTGGTCTGAAAAGCGCAATATT[CG]GGTGGGAGTGACCCGATTTTCCAGGTGCGTCAGTCACCCCTTTCTTTGACTCGGAAAGGG	37	136104676	AGTCTCGTGGTGTGCCGTTTTTTAAGCTGGTCTGAAAAGCGCAATATTCG	R				chr7	136419927	136419929	+
cg02884270	1	8.74279e-27	7.56251e-21	0.945	0.865298	1	57.3894	79.0101	-21.6207	60610838	CCCCCAATTACTCATTAATCTAATACRATAAAATTACAATCTTCCTAAAC		II			ACTTTAGCAGGGAAGGGGACCTGGGTCTGACCTTAAAGGGGGATAATGAAACTTAGGTGA[CG]TCCAGGAAGACTGTAACCCCATCGTACTAGACCAATGAGCAACTGGGGGAGGGACTGTGT	37	6812581	CGTCCAGGAAGACTGTAACCCCATCGTACTAGACCAATGAGCAACTGGGG	F				chr1	6752520	6752522	-
cg18438461	2	3.17292e-29	2.74457e-23	0.945	0.865298	1	56.1375	79.0942	-22.9567	10734265	AAAAAAACCCTAAAAACCCAAAACAAAAAAACCAAAAACAACTAAAAACA	0076671110	I	T	Red	GGATGGAAGCCAGCATGAGGAGTCAGGGAGAGGGTTCCTCCCCACCCACCCGACGCAGGA[CG]CTCTCAGCTGCCCCCGGCCCTTTCGCTTCGGGCCTCCAGGGTTCTCTCCGCTCCCTGGAC	37	1606016	CGCTCTCAGCTGCCCCCGGCCCTTTCGCTTCGGGCCTCCAGGGTTCTCTC	F				chr2	1602243	1602245	-
cg01567751	14	6.7026e-27	5.79775e-21	0.945	0.865298	1	53.4254	75.8421	-22.4167	67646201	TTTTACTAACAACAAAAAACACAAATAACAAAAAAATACCCAAAAACCCA	0002787859	I	A	Red	CTTCGTCTCCTGCCCTCCACCCCACCCCTCCTTTCCCGCCCTCCACCACACCCCTCCTCT[CG]GGCTCCTGGGCACCCCCCCGCCACCTGCGTCTCCTGTCGTCAGCAAAATGCACTATTTGC	37	101908331	CGGGCTCCTGGGCACCCCCCCGCCACCTGCGTCTCCTGTCGTCAGCAAAA	F		chr14:101908781-101909022	N_Shore	chr14	101441993	101441995	-
cg02984449	7	5.70152e-19	4.93182e-13	0.945	0.865298	1	63.6539	80.6601	-17.0062	68713277	ATAAAAATCAACTATAAATCTACAATAACAACAAACAACAATAATAAACA	0041731916	I	A	Red	TTGCAACTGCACACTCTTCCGGTCAGTGTTTGTTACCGCTCGAGCTGAGTTTTCGCTCAC[CG]TCCACCACCGCTGTTTGCCGCCATCGCAGACCCACAGCTGACTTCCACCCCTCCAGATCC	37	68947792	GTGGAAGTCAGCTGTGGGTCTGCGATGGCGGCAAACAGCGGTGGTGGACG	F				chr7	69482805	69482807	-
cg03560936	19	1.03278e-14	8.93352e-09	0.945	0.865298	1	33.601	50.4565	-16.8555	2721276	AAATATTACAATAAACTAAAATCACAACAATACACTCCAACCTACAAAAC		II			ACTTGGGAGGTAGATGTTGCAGTGAGCTGAGATCACAGCAATGCACTCCAGCCTACAGAG[CG]AGAGACCCCTCTCAAAAAAAAAAAAAAAAAAAAAGGAGTTCCTTGACAAAAGAAATGTGG	37	36621529	CGCTCTGTAGGCTGGAGTGCATTGCTGTGATCTCAGCTCACTGCAACATC	R		chr19:36618727-36619133	S_Shelf	chr19	36130626	36130628	+
cg05170445	12	4.47134e-23	3.86771e-17	0.945	0.865298	1	40.4809	62.248	-21.767	96608134	TAAAAAAAAAACCRATTTCAAATACCTTAAAAAAACACACAAACACACAC		II			GATTTCATACTTTCCCAGGCTCTGATATCTTATGTATTTGAATATGAATAGGTGATTGAG[CG]TGTGTGTCTGTGTGTTTCTCCAAGGTATCTGAAACCGGTCCCCTCTTTAGTTCATTTGGT	37	1641924	AAAGAGGGGACCGGTTTCAGATACCTTGGAGAAACACACAGACACACACG	F		chr12:1639033-1640750	S_Shore	chr12	1532757	1532759	-
cg05840127	12	1.98449e-16	1.71658e-10	0.945	0.865298	1	80.2214	91.3834	-11.1621	48615527	CAATCCAAAACAACCTAACCTCACTTAATCCTAAAAAACAACATACCTCA	0010790852	I	C	Grn	GACACCTTGAGGCGGTCCAGGGCGGCCTGGCCTCGCTTGGTCCTGGGGGGCAGCATGCCT[CG]CACCGCCCGCAGGAAGATGCGTTGGGGGCCCGGACGTGGCAGGGGCCTCAGGAAGGGTTG	37	3181055	CGGTCCAGGGCGGCCTGGCCTCGCTTGGTCCTGGGGGGCAGCATGCCTCG	R				chr12	3071888	3071890	+
cg06480224	2	7.45959e-16	6.45254e-10	0.945	0.865298	1	77.6237	89.4627	-11.839	24604908	ACCCACTTTTAAATCCACAAACTACCATAAACAAAAAACAACAAAACCCA	0034603969	I	A	Red	CCCATTCCCACTGCCCGCTTTTAGGTCCGCAGGCTGCCATGGGCAAGGAACAACAGGGCC[CG]GGAAGGCCAAACACGGGGAAAGTTGCCAGGCCCTTTGCTCCTGCAGGAAGGGCCCCTTCC	37	203013739	CGGGCCCTGTTGTTCCTTGCCCATGGCAGCCTGCGGACCTAAAAGCGGGC	R				chr2	202149015	202149017	+
cg06481920	2	7.97188e-17	6.89567e-11	0.945	0.865298	1	47.6543	31.9888	15.6655	84632841	ATATAAACAATACRAACATTTACTCAAACCATAATAAACCTATAAACAAC		II			GCCTCTGGCGCTAGGGTTTCCGGGCCGCTGGTGTCGGCGGGCGGAGTCCGGGTTTGCCAC[CG]CTGCCCACAGGCTCACCATGGCCTGAGTAAATGCTCGCACTGCTCATACATCCATTTTTA	37	132431767	CGCTGCCCACAGGCTCACCATGGCCTGAGTAAATGCTCGCACTGCTCATA	F		chr2:132431210-132431768	Island	chr2	131674193	131674195	-
cg06959657	20	5.97477e-17	5.16818e-11	0.945	0.865298	1	74.8739	87.9869	-13.1129	12675552	TTATCAATAAAAAAAAACAACCACAATACAAACAATCACAATACTCCTCA	0080788973	I	T	Red	TCACCGACCACGAGGAGCACTGCGACCGTCTGCACCGTGGCCGCCCCCTCTCACCGACGA[CG]AGGAGCACTGCGACCGTCTGCACCGTGGCCGCCCCTTCTCACCGACAACGAGGAGCACTG	37	60518853	TTGTCGGTGAGAAGGGGCGGCCACGGTGCAGACGGTCGCAGTGCTCCTCG	F		chr20:60518033-60523876	Island	chr20	61943796	61943798	-
cg08653580	11	1.87612e-27	1.62285e-21	0.945	0.865298	1	40.9909	72.0988	-31.1079	90714845	AATCAATTCTCACATATAAATTCTTAATTACAACTAATTTTAAACCCCCC		II			CAGGGCACCCAGATCAGTTCTCACATATAGATTCTTGGTTACAGCTAGTTTTGGACCCCC[CG]CAGTGGTTAAGAGGACAGGCAGCAGCAGTACTAGTAGCAAAGGGACAGTTAGTTAAGGAA	37	60862456	CGGGGGGTCCAAAACTAGCTGTAACCAAGAATCTATATGTGAGAACTGAT	R				chr11	61094983	61094985	+
cg09664554	1	1.61662e-15	1.39838e-09	0.945	0.865298	1	54.1703	71.1491	-16.9787	68607232	RAAACCCCRTAACTACTAAACATACAAATATTAACCRAACATAATAACAC		II			GCCAACATGGCGAAACCCCGTAGCTACTAAACATACAAATATTAGCCGGGCATGGTGGCA[CG]CACCAGTAATCCCAGCTACTCGGGAGGCTGAGGCAGGAGACTCGCTTGAACCCGGGAGGT	37	27988557	AAACCCCGTAGCTACTAAACATACAAATATTAGCCGGGCATGGTGGCACG	R		chr1:27986305-27986808	S_Shore	chr1	27662045	27662047	+
cg09770068	12	1.56425e-20	1.35308e-14	0.945	0.865298	1	63.053	80.8675	-17.8145	99799392	CAAAACAACACACTAAACCTTAACTCCAATAACAACAAATTCAAACCCCA	0080638131	I	C	Grn	GGCGGGCAGCCGCAGAGCAGCACGCTGGGCCTTGGCTCCGGTAGCAGCAAGTTCGAACCC[CG]CTCCTGCTCCGCTTCGGTTCTCGCTCCTCGGCCCTTGGGCCTCCAAACACCATTTCCTGG	37	52294251	CGGGGTTCGAACTTGCTGCTACCGGAGCCAAGGCCCAGCGTGCTGCTCTG	R		chr12:52294173-52294632	Island	chr12	51900466	51900468	+
cg10015572	11	1.43497e-19	1.24125e-13	0.945	0.865298	1	54.5007	73.5188	-19.0181	45703193	TACTTCTACCRATCRATAACCTACTAACATACTAATACCTATCRATATAC		II			AAAAAAAAAAATCACTAAGACCGTACCAGGCAGACACACAGGCGGCTGGACGTCGAGAGG[CG]CACACCGACAGGCACCAGCATGCCAGCAGGCCACCGACCGGCAGAAGCAGAACGACACAG	37	124071575	GCTTCTGCCGGTCGGTGGCCTGCTGGCATGCTGGTGCCTGTCGGTGTGCG	F				chr11	124200867	124200869	-
cg10430189	11	4.91249e-17	4.2493e-11	0.945	0.865298	1	62.0638	78.5369	-16.4731	86621538	TAACAATAACAAAAAAAATCAAAAAACAACATCCACTACTTAACAAACCA	0084809325	I	A	Red	AAGAGGTGGAGGAGCAGAGTCTTCTCCAAACTCCACCAGGGCAAGGGAGACTCCCTTTCC[CG]GTCTGCTAAGTAGCGGATGTTGTTCCTTGACTCTTTTTGCTACCGCTAGACCACGGTCCG	37	2307700	TAGCGGTAGCAAAAAGAGTCAAGGAACAACATCCGCTACTTAGCAGACCG	F				chr11	2286469	2286471	-
cg13185745	14	4.07769e-15	3.5272e-09	0.945	0.865298	1	60.8741	76.6242	-15.7501	75639829	AACTCTAATAATATCCCAACTCTACTAATATCACAACTCTACTAATATCA	0095751393	I	C	Grn	CCAGAGCCGGGACACCAGCAGAGCCGGGACACCACCAGAGCCGCAACACCACCAGAGCTG[CG]ACACCAGCAGAGCCGCGACACCAGCAGAGCCGGGACACCACCAGAGCCGTGACACCAGCA	37	104674793	GGCTCTGGTGGTGTCCCGGCTCTGCTGGTGTCGCGGCTCTGCTGGTGTCG	F				chr14	104208455	104208457	-
cg14675606	1	4.09396e-15	3.54128e-09	0.945	0.865298	1	68.911	82.9384	-14.0274	3805829	TCTTTATAATAAAATATTTAAAAATCACTAACCAAACACAATAACTCACA	0083606225	I	C	Grn	CAAACTCCTGACCTCAGATGATTCGCCCGCCTCGGCCTCCCAAAGTGCTGGGATTACAGG[CG]TGAGCCACCGCGCCTGGCCAGTGATTTTTAAATATTTCACCACAAAGAAATGGCAAATGT	37	111583567	TCTTTGTGGTGAAATATTTAAAAATCACTGGCCAGGCGCGGTGGCTCACG	F				chr1	111040944	111040946	-
cg14995492	5	5.24939e-20	4.54072e-14	0.945	0.865298	1	70.8619	86.3478	-15.4859	97783218	AAAATCTATACAAACACCAAAAACTCTAATTCCCAAATCTCTATATCCCA	0070805848	I	C	Grn	AGCAGCACAGCCAGAGTCTATGCAGGCGCCGGGGGCTCTGGTTCCCGGATCTCTGTGTCC[CG]CTCCACCAGCTTCCAGGGCGGCTTGGAGTCCGGGGGCCTGGCCGCGGGGATGGCCGGGGG	37	122971951	CGGGACACAGAGATCCGGGAACCAGAGCCCCCGGCGCCTGCATAGACTCT	R		chr5:122971758-122972008	Island	chr5	123636256	123636258	+
cg15398272	6	2.08893e-29	1.80693e-23	0.945	0.865298	1	67.0707	89.2491	-22.1784	70807587	AAAAAACAACTAAAACCCAACTAAAATTCCAATACAACACCAACAAACCA	0099701304	I	A	Red	TGAGGGGCTTAGCACCCGGGCCTGCAGCTGCGGAGGGTGCACCAGGTCCCCCAGCAGTGC[CG]GCCCGCCGGTGCCGCACTGGAATTCTAGCCGGGCCTCAGCTGCCTCCCCACGGGGCAGGG	37	14916400	CGGCCCGCCGGTGCCGCACTGGAATTCTAGCCGGGCCTCAGCTGCCTCCC	F				chr6	14916168	14916170	-
cg15856195	3	1.31215e-17	1.13501e-11	0.945	0.865298	1	70.0486	84.8452	-14.7966	6601505	AAACCAAAACCAACTCCCTTAACTTACAAAAAAATATAAAACAAAAAACA	0098767843	I	C	Grn	ACGCCCACCCGGAACTCCAGCTGGCCCGCAAGCGCGGCGCGCAGCCCCGGTTCCCGCTCG[CG]CCTCTCGCTCCACACCTCCCTGCAAGCTAAGGGAGCCGGCTCTGGCCTTAGCCAGCCCAG	37	163270483	AGGCCAGAGCCGGCTCCCTTAGCTTGCAGGGAGGTGTGGAGCGAGAGGCG	F				chr3	163552694	163552696	-
cg17678740	7	6.37498e-27	5.51436e-21	0.945	0.865298	1	30.5152	53.3877	-22.8726	92750174	CTCAATTTCCCRAAAATTATAAAACCCTTTAAAATAAAATAACTCTAAAC		II			ACCGTTAGAAACTCAGTTTCCCGGAGGTTGTAAGGCCCTTTGAGGTGAAATGGCTCTGGG[CG]TGAAAGGAGCAGGCGTTGGCAATGGAAGGACCACCGCGACCTCAGGCTGACCGTAGGGAG	37	53254947	CGCCCAGAGCCATTTCACCTCAAAGGGCCTTACAACCTCCGGGAAACTGA	R		chr7:53254982-53255204	N_Shore	chr7	53187253	53187255	+
cg00979582	10	8.93525e-41	7.72899e-35	0.94	0.856499	1	18.4928	6.65221	11.8406	21656551	AACCAAACCAAAATCAAAATCAAAAAACCAAAATTAAACAAAAACCAACA	0030793115	I	A	Red	CTGGGGGCGCTCGCGGCCCGCGACCCCGGCCCCGCCCAGGCCCTGCCCGACCCCCGTCCT[CG]CCGGCCTTCGCCCAACCCCGGCCTCCCGACCCTGACCCCGGCCCGGTCTTCCGGGCACCC	37	976940	CGCCGGCCTTCGCCCAACCCCGGCCTCCCGACCCTGACCCCGGCCCGGTC	F		chr10:977260-978072	N_Shore	chr10	930999	931001	-
cg01130658	22	8.27371e-47	7.15676e-41	0.94	0.856499	1	86.1377	62.7547	23.383	4718854	TACAAATATATAACTATCCCCCTATATATAAATCTAAACCTACTATAATC		II			TGGGCATCAGGTGCAAGTGTGTGACTGTCCCCCTGTGTGTGAGTCTGGGCCTGCTGTGAT[CG]CCGGTCCCGAGTCAGTCAAGGCTGGTGTGCCTGTTACTGTGGCCAGCCCAAGTGTGTGCA	37	21710822	GCAAGTGTGTGACTGTCCCCCTGTGTGTGAGTCTGGGCCTGCTGTGATCG	R		chr22:21714633-21715811	N_Shelf	chr22	21356532	21356534	+
cg07099084	1	9.21155e-16	7.96799e-10	0.94	0.856499	1	80.7292	91.499	-10.7698	45809986	ATAACAAAACTAAACAATACAATAACCATCCACCCTCACCAACAAAATCA	0021645128	I	T	Red	GGGTTTCCTGTTTGTGGAGCCTCCTCATGCCCCCTGGACCTGCCTGGGCCTGGTCACAGA[CG]ACCCCGTCGGCGAGGGTGGATGGCCACTGCATCGTCCAGCCTTGTCACTCGGGCCTGGCG	37	2919785	CGACCCCGTCGGCGAGGGTGGATGGCCACTGCATCGTCCAGCCTTGTCAC	F		chr1:2918497-2918753	S_Shore	chr1	3003220	3003222	-
cg00794722	1	1.20611e-16	1.04329e-10	0.94	0.856499	1	56.0592	73.3895	-17.3304	86784992	AACACACCAAAAAAACACACAAACAACTAAACATCAAAAAAAACATACCA	0092600434	I	A	Red	TCATTCAGCTGGTGGATGGCCTGCTGGCGTCTGCCGGTGCCGGTCGGTGTGCCCTTCCAC[CG]GTATGTTCCTCTCGACGTCCAGCCGCTTGTGTGTTCCTCTGGTGTGTTTCACTCAATGTC	37	194087394	AACACACCAGAGGAACACACAAGCGGCTGGACGTCGAGAGGAACATACCG	F				chr1	194118263	194118265	-
cg01076051	5	1.58867e-18	1.3742e-12	0.94	0.856499	1	50.9956	69.9329	-18.9373	96725347	ATCCATCTAAATCCAAAAAACTACATAAAAAAAACACCCAAAAAAAAAAC		II			CCCAGGAAGCAATCCATCTAAGTCCAGGGAGCTGCATAAGAGAAGCACCCAAGAGAGAAG[CG]TCGGCTTCATCATCTCCAGACCCACCCTGGAGCATCAGCTTTAACCATCCATATGTCCAG	37	130329564	CGCTTCTCTCTTGGGTGCTTCTCTTATGCAGCTCCCTGGACTTAGATGGA	R		chr5:130330771-130331092	N_Shore	chr5	130993870	130993872	+
cg02092014	6	5.53507e-20	4.78784e-14	0.94	0.856499	1	48.8716	68.751	-19.8794	41789266	ACTCACAAACCAAAACAAATTCCAAATAAACAAAAACTCAACAAACCCCA	0054750231	I	C	Grn	GCTGTGCGCGGCGCTCGCGGGCCAGGGCAAGTTCCGGGTGGGCAGGGGCTCAGCAGGCCC[CG]CACTCGGAGCGGCCGCCTGGCACCGCCGGCCTCAGGCAGTGACGGGCTTAGCACACGTGC	37	13717068	CGGGGCCTGCTGAGCCCCTGCCCACCCGGAACTTGCCCTGGCCCGCGAGC	R				chr6	13716835	13716837	+
cg03605117	3	5.63909e-21	4.87781e-15	0.94	0.856499	1	65.8251	83.1236	-17.2985	72674123	TAAAAAAATCCTCAAACATAACCAAAATAAACACAAAAACCAAAAAAACA	0015686959	I	C	Grn	GCAGCAGCGGACTAAAGGGGTCCTCGAGCGTGGCCAGAGTGGGCGCGGAGGCCAAGGAGG[CG]CTGAGAGCGAGCGAGGGCTGCGAGGGCTGCCAGCACACTGTCACCTCTCAGTATGATCAT	37	176922199	CGCCTCCTTGGCCTCCGCGCCCACTCTGGCCACGCTCGAGGACCCCTTTA	R				chr3	177204410	177204412	+
cg03721045	5	1.36799e-18	1.18331e-12	0.94	0.856499	1	62.6738	79.7339	-17.0601	80698296	AACTACACAAAAACCCACAAAATAAATAAAAAACTCAAACATAACAAACA	0019682843	I	A	Red	TGCGCTCGATTTCTCACGGAGCCTTAGCTGCCTTCCCGCAGGGCAGGGTTCGGGACCTGC[CG]CCCGCCATGCCTGAGCCTCCCACCCACTCCGTGGGTTCCTGTGCAGCCCCAGCCTCTCCG	37	74629770	CGCCCGCCATGCCTGAGCCTCCCACCCACTCCGTGGGTTCCTGTGCAGCC	F		chr5:74632476-74633673	N_Shelf	chr5	75333944	75333946	-
cg04626974	3	8.99241e-20	7.77844e-14	0.94	0.856499	1	53.4242	72.6914	-19.2673	38749138	TCTATATTACCCAATCTAATCTTAAAATCCTAACCTTAATTAATCCTCCC		II			CTGAAGTTAGGGCCGAGCATGGTGGCTGAACACTTTTGCCCACACTTTAGGAGACCAAGG[CG]GGAGGATCAATTAAGGCTAGGACTTCAAGACCAGACTGGGCAACACAGAGAGACCCTGTC	37	12729961	CGGGAGGATCAATTAAGGCTAGGACTTCAAGACCAGACTGGGCAACACAG	F				chr3	12688461	12688463	-
cg04844534	11	2.24922e-20	1.94558e-14	0.94	0.856499	1	45.1199	65.4482	-20.3283	86618530	ACTTTAATCTTCATACCATTCCCCAAAATAAAAAAACAAAAACCAAACCA	0002805978	I	T	Red	TGGCCCTTTGGATGGTTCTGCCTCATGCAGCTTGAGGCTAGGAGAGCTGAGACCAGGCTA[CG]GTTTGGCTTCTGCCTCTTTATTTCGGGGAATGGCATGAAGATCAAAGTGCTCAGCTGCTG	37	13073904	CGGTTTGGCTTCTGCCTCTTTATTTCGGGGAATGGCATGAAGATCAAAGT	F				chr11	13052356	13052358	-
cg05112967	7	3.61376e-25	3.1259e-19	0.94	0.856499	1	33.0536	55.43	-22.3764	98757938	ATAAAACCTACAACTCCCRAAACTAAATATAAAACCCCAAAACCCTTCCC		II			CAGACAAAACTGAGGTCCTGGAGGCTGGAGGGGGGTTGGGGCTTCTCAGCGCCGATTCCG[CG]GGAAGGGCCCTGGGGCCTCACACTTAGTCCCGGGAGCTGCAGGTCTTACCTGGAGAGACG	37	63353492	TAAGACCTGCAGCTCCCGGGACTAAGTGTGAGGCCCCAGGGCCCTTCCCG	F				chr7	63893113	63893115	-
cg06191091	17	1.99769e-27	1.728e-21	0.94	0.856499	1	71.7851	89.4331	-17.648	70688849	ATAAACCATCTCAATTTATTAAACATCCTCCCCTATACAACCAAAACACA	0071657924	I	T	Red	GATGACGTGGACAGCTCCCCAAGGAGCCACAACAGGCCACCCCAGCTGTAGGACAGATCA[CG]TGCTTTGGCTGCACAGGGGAGGATGCCCAACAAACCGAGACGGCCCACGTCAGCCACTGG	37	30583855	CGTGCTTTGGCTGCACAGGGGAGGATGCCCAACAAACCGAGACGGCCCAC	F				chr17	32256835	32256837	-
cg08276976	15	1.6977e-17	1.46851e-11	0.94	0.856499	1	42.5898	61.4606	-18.8709	39707835	AAAAAAAACACTAATAAACTAAATCCCACAACACATCAAAAAATTAATTC		II			ACAAAAATCCAGAAGAAAACACTAGTAAACTGAATCCCACAGCACATCAAAAAGTTAATT[CG]CCAGGATCAAGTAGGCTTTATTCCTGGGATACAAGTTTAGTTCAACATAGAAAAATCAAT	37	39411127	AAGAAAACACTAGTAAACTGAATCCCACAGCACATCAAAAAGTTAATTCG	R				chr15	39118925	39118927	+
cg09032303	6	4.04414e-21	3.49818e-15	0.94	0.856499	1	37.5296	58.2529	-20.7232	26772839	TTCCTAAATTTATTTAATAAACACTACCCRAAATTTCCAATTACACCTAC		II			CGCCTCTCGTCTTCCTGAGTTTGTTTGATGGGCACTGCCCGAGGTTTCCAGTTGCACCTG[CG]GGAAGGAGGAAACTGCACACCTGTTCCATCTTCTTAGGAGGGGAAGTCTGAGGCTTTTTG	37	161258922	TCCTGAGTTTGTTTGATGGGCACTGCCCGAGGTTTCCAGTTGCACCTGCG	R				chr6	160837889	160837891	+
cg10086080	10	3.34418e-25	2.89272e-19	0.94	0.856499	1	68.1982	86.3595	-18.1613	89790165	ATTATTAAAACAAAATCTCAATCTATCACCAACTAACATACAATAACACA	0036660136	I	A	Red	ATTATTATTATTATTATTGAGACGGAGTCTCAGTCTGTCACCGGCTGGCGTGCAGTGGCG[CG]ATCTCTGCTCACTGCAAGCTTCGCCCCCCGGGTTCAAGCCATTCTCCTGCCTCGGCCTCC	37	126852051	CGCGCCACTGCACGCCAGCCGGTGACAGACTGAGACTCCGTCTCAATAAT	R		chr10:126847224-126851327	S_Shore	chr10	125163481	125163483	+
cg13196216	6	6.16339e-25	5.33133e-19	0.94	0.856499	1	39.5662	62.2075	-22.6413	31693906	CACCAACTCAACAAACATAAAAAAAACCCAAAAACCAAAAAACAACAACA	0060790587	I	A	Red	GGACAATGCGCTCCTCAGGCCTTGACCGCGTACTTCCCCAGCGGGTACAGCCGCTCCTTC[CG]CTGCTGCTTCTTGGTCTTCGGGTTCTCCTCATGCTTGTTGAGCCGGCGGCGCATGGCGCG	37	34231128	CGCTGCTGCTTCTTGGTCTTCGGGTTCTCCTCATGCTTGTTGAGCCGGCG	F		chr6:34231093-34231502	Island	chr6	34263350	34263352	-
cg14349871	2	1.15404e-28	9.98248e-23	0.94	0.856499	1	40.0782	65.5029	-25.4246	38769989	TACCCTCTTAACATCCAAATTCTTATCTAACATCCAAAAAAAATTAAATC		II			GTGGCAGCCCCTGCCCTCTTGGCATCCAGGTTCTTGTCTGGCATCCAGGAAGAATTGAGT[CG]CACGATCTCTTTGAAAGATGATAAATGCGGAAGACTTTATTGACCCATGGGTGGCTGTCA	37	106672694	GCCCTCTTGGCATCCAGGTTCTTGTCTGGCATCCAGGAAGAATTGAGTCG	R				chr2	106056237	106056239	+
cg15424593	16	3.72944e-26	3.22596e-20	0.94	0.856499	1	49.7755	72.4045	-22.629	58770268	TCTACCTAAACTTAAATTCCAATTTCACAAATATTCCAACTAAAAAAAAC		II			CCGGCCGCTTGTCTGCCTGAGCTTAAATTCCAGTTTCACAAATGTTCCAGCTGGGAAGGA[CG]TATCCACCGCGCCGTCCACACCGTTCTCCCGGAAGGCCCATGCCGGGGAGGGTGCATTCC	37	34777963	CGTCCTTCCCAGCTGGAACATTTGTGAAACTGGAATTTAAGCTCAGGCAG	R		chr16:34777874-34778144	Island	chr16	35543591	35543593	+
cg16401850	14	1.57856e-24	1.36546e-18	0.94	0.856499	1	30.9319	52.754	-21.8221	20761947	CACAAATCAATCTTACTATTAACAACTAAACACCCCAACTCATACTTCCA	0031765119	I	C	Grn	GTGTGGATGCGGCACGGGTCAGTCTTGCTGTTGGCAGCTGGGCGCCCCAACTCATACTTC[CG]CTTCTTGTGGCAGGGCCTTCTCTTGCCCCCAGCTTTGCGGCCCTTGTGCCAGTTGTCCCG	37	106445160	CACGGGTCAGTCTTGCTGTTGGCAGCTGGGCGCCCCAACTCATACTTCCG	R				chr14	105979072	105979074	+
cg19209355	4	8.05376e-15	6.9665e-09	0.94	0.856499	1	70.789	84.2086	-13.4196	57731122	AAAAACCTAACCAAACCCATTACACAAAAAATTCCAACCAAAAAAAACCA	0038756845	I	A	Red	CAGGGGGTTCTGGAAGGCCTGGCCGGACCCGTTGCACAGAGAATTCCAGCCAGGGAGGGC[CG]GGCGCTTGTGAGCCGACCTGCTCCAGAGCAGCTGTCGGTGCTGTCCGTGGGTCCCGCTGC	37	8345155	GAAGGCCTGGCCGGACCCGTTGCACAGAGAATTCCAGCCAGGGAGGGCCG	R		chr4:8347476-8347889	N_Shelf	chr4	8343427	8343429	+
cg26015967	15	3.33961e-19	2.88876e-13	0.94	0.856499	1	53.121	72.1503	-19.0293	70735234	AAAAAAACATACCAATAACCAACAAACATATAAAAAATATACTTATCATC		II			AAATGGTCATTCTGACTATTGTGAGACGGTATCTTGTGGTTTTTGTTTGCATTTCTCTGA[CG]ATGATAAGCATATTTTTCATATGTTTGTTGGCCACTGGTATGTCTCCTTTTGAGAAGTTT	37	46644841	AGGAGACATACCAGTGGCCAACAAACATATGAAAAATATGCTTATCATCG	F				chr15	46352642	46352644	-
cg26297203	2	1.34438e-16	1.16289e-10	0.94	0.856499	1	31.9945	49.814	-17.8195	62801587	CTAACCAAATTCAACATTCTATTATATTAAAAACCCTCAACAAACTAAAC		II			TGATGTTGGCTGTGGGTCTGTCATAGATGTCTCTCATTATTTTGAGTTATGTTACCTCAA[CG]CCTAGTTTGTTGAGGGTTTTTAACATAACAGAATGCTGAATTTGGTCAGAAGGTTTTTCT	37	52796128	CGCCTAGTTTGTTGAGGGTTTTTAACATAACAGAATGCTGAATTTGGTCA	F		chr2:52798403-52800057	N_Shelf	chr2	52568989	52568991	-
cg27500542	7	7.53149e-23	6.51474e-17	0.94	0.856499	1	34.8653	56.2933	-21.428	26777222	AACTAAAACACAATAATATAATCACAAATCAATACAACCTCAAACTCCCA	0006697523	I	A	Red	CTTTATTGCTCAGGCTGGAGCGCAGTGGTATGGTCACGGATCAGTGCAGCCTCGAACTCC[CG]GGCTCGAGATCCTCCTGTCTTGGCCTCCCAAAATGCTGGGATTACAAGCATGAGCCCTGT	37	100258043	GGCTGGAGCGCAGTGGTATGGTCACGGATCAGTGCAGCCTCGAACTCCCG	R		chr7:100253782-100254150	S_Shelf	chr7	100660419	100660421	+
cg09390058	17	1.07389e-24	9.28916e-19	0.935	0.847836	1	28.566	50.1066	-21.5405	97747129	ATATTAACAATTAAAACATAACTTCCCCATACAAAATTCTTCCCAAAAAC		II			AGACAAATCTGGTGTTAACAATTGAGACATGACTTCCCCATACAAGATTCTTCCCAAAAA[CG]TATAAATAAAACTTCCTAACAGAAGCACAGCAAGGCTACTTAAAGAGAACCTATGAATGT	37	74305586	CGTTTTTGGGAAGAATCTTGTATGGGGAAGTCATGTCTCAATTGTTAACA	R		chr17:74303478-74304428	S_Shore	chr17	76309504	76309506	+
cg09853648	11	3.52104e-26	3.0457e-20	0.935	0.847836	1	48.1473	70.9665	-22.8192	78709471	CCAACTATTACTCTTTCTATAAATAATATTTCAAATCCTTTTTTTTCCCC		II			AATAATTCTGGTAAAGAGTTTATTTAAATACATGTATTTATTTAAATAAATACATCCTAA[CG]GGGAAAAAAAAGGACTTGAAACATTATTCACAGAAAGAGCAACAGCTGGCCAATCAGGAA	37	69492642	CGGGGAAAAAAAAGGACTTGAAACATTATTCACAGAAAGAGCAACAGCTG	F		chr11:69489754-69490329	S_Shelf	chr11	69677873	69677875	-
cg13615109	9	1.96472e-22	1.69948e-16	0.935	0.847836	1	51.7132	72.458	-20.7448	99628906	AAACTTAAACTATAAACRACAAAAAACACRCAACCTTCAATCTAAAACCC		II			GTTGCCACAATAAACTTGGGCTGTGGGCGGCAGAGAACACGCAGCCTTCAGTCTGGAACC[CG]AATCCGCACGTGGCAAACGGAGCGGACCATTGTGGAGCCGGCTGCGGGGCGAGCTGCGGA	37	27610826	CGGGTTCCAGACTGAAGGCTGCGTGTTCTCTGCCGCCCACAGCCCAAGTT	R				chr9	27610827	27610829	+
cg16928523	7	2.94182e-28	2.54468e-22	0.935	0.847836	1	25.1448	52.4209	-27.276	99653551	CATTCAAATCCTCCTAAACTCCATATAACCTACAAACCACAAATTAAACA	0082749225	I	A	Red	CAACACCTTCATCCCCTCAACCCCCGTTTCTGACCTTGCAGATTCCCTCCAGAGCAAGCT[CG]TCTAACTCGTGGCCCGCAGGCCACACGGAGCCCAGGAGGACTTGAATGCGGCCCAACACA	37	155867278	CATTCAAGTCCTCCTGGGCTCCGTGTGGCCTGCGGGCCACGAGTTAGACG	F				chr7	156074583	156074585	-
cg17016703	6	2.6159e-28	2.26275e-22	0.935	0.847836	1	66.0744	85.957	-19.8826	69602946	CTAATAACTAAAACACAAACACCAACATAAACCCAAAAATAAAAACCACA	0098780963	I	T	Red	AGCTCCACCATCCGCAGGGACCCAGGTTCCTTCTGTCTTGTTGCTTCACCAACTTCGACA[CG]CGGTTTCCATTTCTGGGTCCACGCTGGTGTTCGCGTTCCAGCCATCAGGACCACTTTCCA	37	158211003	CGCGGTTTCCATTTCTGGGTCCACGCTGGTGTTCGCGTTCCAGCCATCAG	F				chr6	157789970	157789972	-
cg22717900	19	4.36901e-18	3.77919e-12	0.935	0.847836	1	58.0125	75.7542	-17.7417	60632858	AAAACCAAAATAAACAAATCATATAAAACCAAAAATTAAAAACCAACCCA	0076760564	I	A	Red	TACCACCACGCCCAGCTAATTTTTGTATTTTTAGTAGAGATGGGGTTTCACCATGTTGGC[CG]GGCTGGTCTCCAATTCCTGGCCTCACATGATCCGCCCACCTCGGCCTCTCAAAGTGCTGG	37	5797768	CGGGCTGGTCTCCAATTCCTGGCCTCACATGATCCGCCCACCTCGGCCTC	F		chr19:5799289-5799542	N_Shore	chr19	5797756	5797758	-
cg00939627	16	8.39818e-29	7.26443e-23	0.935	0.847836	1	38.7044	63.5124	-24.808	87756441	CTTAACCTCTCTAAACCTCAATTTCCCCATCTATAAAATTAAAAAAAACC		II			CAGGTGGCTCTCTTAACCTCTCTAGACCTCAGTTTCCCCATCTGTAAAATTGGGAAGAGC[CG]GTGGGCAGGGATGTGTGCACAGCCCCTGGCATGAAGGCCCTGCTCCTGTCCCTGCTCCGA	37	4994685	CGGCTCTTCCCAATTTTACAGATGGGGAAACTGAGGTCTAGAGAGGTTAA	R				chr16	4944683	4944685	+
cg02821627	6	2.1424e-14	1.85318e-08	0.935	0.847836	1	60.8535	76.2287	-15.3752	19718594	AATAAAACCCCATTTCTACTACAAATACCAAAAATTAACCAAACATAACA	0088777162	I	A	Red	CCTGGCTAACATGGTGAAACCCCGTTTCTACTACAAATACCAAAAATTAGCCGGGCGTGG[CG]GCTCATGCCTGTAATCCCAGCACTTTGGGAGGCCAAGGTGGGGGATCATTCGAGGTCAGG	37	31649874	CGCCACGCCCGGCTAATTTTTGGTATTTGTAGTAGAAACGGGGTTTCACC	R		chr6:31649081-31649373	S_Shore	chr6	31682096	31682098	+
cg03252709	4	4.12788e-15	3.57061e-09	0.935	0.847836	1	67.7533	82.0603	-14.307	76626576	TAAAAAAAAAACTTCTATTTCCCACATATCCCTAAAAACAAAATATCTCA	0085803599	I	A	Red	CCTCTTTGCGGTTAAGAGGAAGGCTTCTGTTTCCCGCATGTCCCTGGGAACGGAATGTCT[CG]GTGTAAAGCCGACTATTCGTTCTATTTTGAGACAGGAGAAAACCGCCCTGTGGCTGGAGG	37	136459707	TAAGAGGAAGGCTTCTGTTTCCCGCATGTCCCTGGGAACGGAATGTCTCG	R				chr4	135538551	135538553	+
cg03528558	20	1.02376e-17	8.85554e-12	0.935	0.847836	1	46.6465	65.5041	-18.8576	25713833	CTAAATAATCCAAAATAATCTCCCTATCTCAAAATTCTTAACATCATCAC		II			ACTGGGTCTACCTGGATAATCCAGGATAATCTCCCTGTCTCAGAGTTCTTAACATCATCA[CG]CCTGCAAAATCCCTCTTGCCTTATGAGGTAACATATTCACAGGTTCTGGGGATTAGGGCG	37	49991083	TGGATAATCCAGGATAATCTCCCTGTCTCAGAGTTCTTAACATCATCACG	R				chr20	51374545	51374547	+
cg03550773	14	4.78793e-25	4.14156e-19	0.935	0.847836	1	50.5231	72.5833	-22.0602	97801546	CTCCTAAAACCAAAACCAAAACCAAAACAAAAACTTTAAAAACAAAAACA	0087741240	I	A	Red	AAGCGCCTGCCCCTCCTAAAGCCGAAGCCGAAGCCAAAGCAAAGGCTTTAAAGGCGAAGA[CG]GCAGTGTTGAAAGATGTCCACATCCACACAAAAAAAGAAGACCCGCACGTCACCCACCTT	37	35163458	CTCCTAAAGCCGAAGCCGAAGCCAAAGCAAAGGCTTTAAAGGCGAAGACG	R				chr14	34694251	34694253	+
cg05483459	3	2.24073e-14	1.93823e-08	0.935	0.847836	1	63.0786	78.0341	-14.9555	52633145	ACACACAACCAAACCCRCCAACTACTATAATAAAATAAACAATTCCAAAC		II			GCGGTGGCTGCAGCCACCTGATCCAGCTGCAGCTTTGCATGGAGCTGGCGCCTGTGCCGG[CG]CCTGGAACTGCCCACCCCACTACAGCAGCTGGCGGGCTTGGCTGTGTGCAGTGGCTGGAC	37	84175492	CACACAGCCAAGCCCGCCAGCTGCTGTAGTGGGGTGGGCAGTTCCAGGCG	F				chr3	84126340	84126342	-
cg12291982	2	3.15799e-43	2.73166e-37	0.935	0.847836	1	36.6624	19.7362	16.9261	4795476	AAATACTCTAATACTCTAAAACTTCTAAAAAACCRAACTCTAAAAACAAC		II			TCTGCTGAAATGGATGCTCTGATGCTCTGAAGCTTCTGGGAGGCCGGGCTCTGGAGGCAA[CG]TGCTGCAGGCGCACTCTGTCAGAGTGAACAGCACCCGCGAGACAGGCCAGGCTCCTGGCT	37	101044200	GATGCTCTGATGCTCTGAAGCTTCTGGGAGGCCGGGCTCTGGAGGCAACG	R				chr2	100427737	100427739	+
cg13331937	13	9.91921e-16	8.58012e-10	0.935	0.847836	1	58.6636	75.1133	-16.4496	77725270	CATAAACAACTACCAAATAAAAACTTCTAACTACACCATAATCTCAACCA	0036800278	I	A	Red	TGGGGAAGCCAAGGGCTGACTGGAGGCAGAAAGCTGTTGTCCCGAACTCCCGGCAGTAGC[CG]GTTGAGATCATGGCGCAGCCAGAAGTCTCTACTCGGCAGTCGCCCATGCGTGCGCCCTTA	37	69796857	CATGGGCGACTGCCGAGTAGAGACTTCTGGCTGCGCCATGATCTCAACCG	F				chr13	69222724	69222726	-
cg23119967	4	1.32098e-18	1.14265e-12	0.935	0.847836	1	56.6086	74.8367	-18.2281	21652159	AATATAAACACATAACACCAAAACTAACAAACAACACCACCTACAACCCA	0089643949	I	A	Red	TTCTCCACGTCCCCACCAGACTCAGGAGCCCAGCTGGCTTCACCCAATGGATCTCGCACC[CG]GGCTGCAGGTGGTGCTGCCTGCCAGTCCCGGTGTCATGCGCCCACACTCCTCAGCCCTTG	37	164110821	CGGGCTGCAGGTGGTGCTGCCTGCCAGTCCCGGTGTCATGCGCCCACACT	F				chr4	163189668	163189670	-
cg25454681	13	3.73216e-17	3.22832e-11	0.935	0.847836	1	50.7426	68.9867	-18.2441	85614199	TAAAACCAATAAAACCAACRACCCACCAAAAAAAACTAACAACTACAAAC		II			AGGTTCAGTCCTAAAACCAGTGAGACCAGCGACCCACCAGAAAAAACTAGCAACTGCAGA[CG]CGACGCCTTTAAGAGCTGTAACACTCATCGCGAAGGTTTGCAGCTTCACTCCTGAAGCCA	37	85937957	AAAACCAGTGAGACCAGCGACCCACCAGAAAAAACTAGCAACTGCAGACG	R				chr13	85363821	85363823	+
cg26201011	10	4.33569e-15	3.75037e-09	0.935	0.847836	1	61.8624	77.4169	-15.5545	9660487	AAAAAAAATAAATTCAAAAAATACAACTCAAAAAAACCAAACACACTACA	0018655557	I	A	Red	TCGCCCTCTGTGATGGCCAGTTTCCGAGCTACCTCCTCTTATTTGCGGTCAGCCTCCGGC[CG]CAGTGTGCTTGGCCTCTTTGAGCTGCATCTCCCGAATCCATCTTCTCCTCATCCCTCATA	37	101874558	GGAGAAGATGGATTCGGGAGATGCAGCTCAAAGAGGCCAAGCACACTGCG	F		chr10:101874821-101875139	N_Shore	chr10	100114800	100114802	-
cg00321286	2	1.54623e-46	1.33749e-40	0.93	0.839295	1	75.5976	52.6688	22.9288	26653218	ATACTATTCAATAATATTAATAATAAATACCTTAACTTAACTCAATAAAC		II			GAGATGGAAGAGAGGGTGGGAGAATGAAGCTGAGAGATAAACGGGACAAAAACTAAGAAA[CG]CTTATTGAGCTAAGTCAAGGTACCTATCACTAATACTATTGAATAGTATAGAAACCTTAA	37	145109155	CGCTTATTGAGCTAAGTCAAGGTACCTATCACTAATACTATTGAATAGTA	F				chr2	144351587	144351589	-
cg02461468	12	9.81163e-15	8.48706e-09	0.93	0.839295	1	57.6196	73.7011	-16.0815	10750266	CACTTAAAATCAAACATTCRACACCAATTTAACCAACATAAAAAAACTCC		II			AGCCAGGATTACATGTGTGCCACCATCACGCCTGGCTAATTTTTGTATTTTTAGTAGAGA[CG]GAGTTTCTCCATGTTGGTCAAACTGGTGCCGAATGCCTGACCTCAAGTGATTCACCAGCC	37	121626958	CGGAGTTTCTCCATGTTGGTCAAACTGGTGCCGAATGCCTGACCTCAAGT	F				chr12	121189154	121189156	-
cg05062489	3	1.20057e-14	1.0385e-08	0.93	0.839295	1	51.5912	68.3522	-16.761	63617293	ACTATAAATCCAACTCCTATAACTCATCACTTCAACCTCTAATTAATCCC		II			CCTTTATTAGGACTATAAGTCCAGCTCCTGTGACTCATCACTTCAGCCTCTGATTGGTCC[CG]GGCCAGGCTTTCACTTCAGCTTCTAACAGGTCCTGGGCCAAGCTGAGCAGCCTCTATGAA	37	109404367	CTATAAGTCCAGCTCCTGTGACTCATCACTTCAGCCTCTGATTGGTCCCG	R				chr3	109685519	109685521	+
cg06195987	7	5.59374e-41	4.83859e-35	0.93	0.839295	1	21.959	9.67296	12.2861	57725151	ACACTTAACCACACATACCTAAACCTACAAAAAAACAAAAACACAAAACA	0040745858	I	A	Red	GCCCCATCCAGTGGCCCCGTCCAGACTCCGCCCACCTCAGGCCCTACCTCGTCAAGGCCC[CG]CCCCGTGCTTCCGTCCCTCTGCAGGTCCAGGTACGTGTGGCCAAGTGTGGGGTCGCCGCG	37	98100169	CGCCCCGTGCTTCCGTCCCTCTGCAGGTCCAGGTACGTGTGGCCAAGTGT	F		chr7:98099882-98100289	Island	chr7	98470856	98470858	-
cg09112388	21	4.01501e-16	3.47298e-10	0.93	0.839295	1	52.6756	70.1604	-17.4848	1728431	CRACTCACCCCAATAATCTCAACCCTTTAAAAAACCTAAACAAACAAATC		II			GCCAGGCGCGGCGGCTCACCCCAGTAATCTCAGCCCTTTGGGAGGCCTAGGCAGGCAAGT[CG]CTTGAGTCCAGGAGTTTGAGACCAGCCTGGGCGACATGGCAAAACCGTGTCTCTACAAAA	37	45116634	GGCTCACCCCAGTAATCTCAGCCCTTTGGGAGGCCTAGGCAGGCAAGTCG	R		chr21:45113961-45114264	S_Shelf	chr21	43696752	43696754	+
cg09564533	16	4.42963e-24	3.83163e-18	0.93	0.839295	1	58.1563	78.5342	-20.3779	1686222	AAAACTAAAAAACCCCCAAAACAAAACAAACAAAACAAAACTAAACTCCA	0070794542	I	T	Red	CGCGGAGGGACAGGGGCTGGGAGACCCCCAGGGCAGAGCAGGCGGAACGGGGCTGGACTC[CG]TGAGAACTTTCCACCCAGCTTCCCTTAGGGAGCAGTCCTCCCAGGGTTCCCATCCTTCAG	37	56559196	CGGAGTCCAGCCCCGTTCCGCCTGCTCTGCCCTGGGGGTCTCCCAGCCCC	R				chr16	56525283	56525285	+
cg16838574	3	3.86567e-41	3.3438e-35	0.93	0.839295	1	23.0006	10.3663	12.6344	93663348	ATTATTAAAAATAAAACACAAAAAAAACACACAACAAAAAACAACCACCA	0026660222	I	T	Red	ACAGGGCGGGAGGGGGTGGCGGCGGTGACCAGCGGCCACGTGACCACGCTCGCGCCGTAA[CG]GCGGCCGCCTCCCGCCGCGCGCCCTCCCCGCGCTCCACCTCTAATAACCTCGCGGCCCGC	37	17784164	CGGCGGCCGCCTCCCGCCGCGCGCCCTCCCCGCGCTCCACCTCTAATAAC	F		chr3:17783646-17784455	Island	chr3	17742671	17742673	-
ch.6.12513936F	6	6.71578e-41	5.80915e-35	0.93	0.839295	1	21.5407	9.42801	12.1127	48631986	TCAAAATTATAAACCAAATAAACCTTTTTTAAAAATCAAATACCCAACCT		II			GCTGCTTCTGCTAAAGGATGTCTGTCTTAGTTAATTGAGTGTTGCTATAAATGAATTCTA[CA]GGCTGGGTACTTGATTTTTAAAAAAGGTTTATTTGGCTCACAATTCTGATGGCTGGGAAG	36	12405950	CAGGCTGGGTACTTGATTTTTAAAAAAGGTTTATTTGGCTCACAATTCTG	F				chr6	12405717	12405718	-
cg01782066	10	2.12015e-23	1.83393e-17	0.93	0.839295	1	47.7614	69.3767	-21.6154	2714986	ACCAACCTCTTCCATATTCTTTTAAAAACRAAACCTAACCCTAAAACCAC		II			ACCGCGCAGCTGCCAGCTCCACGCCCGAACCTACCCATATTAAGAGAACAGCTCGCTAGG[CG]TGGCTCCAGGGCCAGGTTCCGCCCTTAAAAGAATATGGAAGAGGCTGGCCAATCACGTAC	37	45719956	CCAGCCTCTTCCATATTCTTTTAAGGGCGGAACCTGGCCCTGGAGCCACG	F		chr10:45719712-45720203	Island	chr10	45224507	45224509	-
cg03801699	1	6.2697e-17	5.42329e-11	0.93	0.839295	1	48.7767	67.0663	-18.2896	89675537	ATCTATAAAAACACAAAATAACCATATCATACCAACCAACTAAACTAAAC		II			CGGGCAACTAGGCAATGTGGGAGCACAGTGGCAGGCATATAAGGTCACCCCCAGGTACAA[CG]TCCAGTCCAGTTGGCTGGCATGATATGGCCATCCTGTGTTCTCACAGACCCATAAACTCC	37	118358911	CGTCCAGTCCAGTTGGCTGGCATGATATGGCCATCCTGTGTTCTCACAGA	F				chr1	117816288	117816290	-
cg04474262	10	3.96923e-17	3.43338e-11	0.93	0.839295	1	62.702	79.0868	-16.3847	53611238	CCAACATAACRAAACTTCATCTCTACTAAAAACACAAAAATCACCAAAAC		II			TTCAAGCGATTCTCCTGCCTCAGCCTCCCTAGTAGCTGAGACTACAGGCTGGTGCCATCA[CG]CCCTGGTGATTTTTGTGTTTTTAGTAGAGATGAAGTTTCGCCATGTTGGCCAGGCTGGTC	37	47377441	CGCCCTGGTGATTTTTGTGTTTTTAGTAGAGATGAAGTTTCGCCATGTTG	F				chr10	47687420	47687422	-
cg05307569	1	7.48766e-15	6.47683e-09	0.93	0.839295	1	51.4109	68.3078	-16.8969	77642165	AACAACCATTTCCACACATCAAACAAAACCAACAAAAACCAATAAAAACC		II			GTGTAATATTCAGAACATTTGTAGTATTAATTTGGCTTGCCTGGTTATCTGATGCTTCCT[CG]GTTCCCATTGGTTTCTGCTGGTCCTGTTTGATGTGTGGAAATGGTTGTCTGGGTGAAACC	37	188927715	CGGTTCCCATTGGTTTCTGCTGGTCCTGTTTGATGTGTGGAAATGGTTGT	F				chr1	188958583	188958585	-
cg05987389	12	5.18632e-19	4.48617e-13	0.93	0.839295	1	46.018	65.5999	-19.5819	75798146	TAATCTCRTACTACACCATTTTTTAAACCCRTCAAAAAAACAAAATATTC		II			CCTTTCTGAGTCAAAGAAAGGGGTGACGGACGGCACCTGGAAAATCGGGTCACTCCCACC[CG]AATACCCTGCTTTTCTGACGGGCTTAAAAAATGGTGCAGCACGAGACTATATCCCGCACC	37	21572425	AGTCTCGTGCTGCACCATTTTTTAAGCCCGTCAGAAAAGCAGGGTATTCG	F				chr12	21419490	21419492	-
cg09528462	21	3.18699e-16	2.75675e-10	0.93	0.839295	1	47.6222	65.5957	-17.9734	56762555	CACCTCAAATTAAAAATTCCAAATCAACCAAACCAACAATAAAAAACCCC		II			AGTAGCTGGGATTATAGGCACTCACCACCACACTGGCTGATTTTGTATTTTTAGTAGAGA[CG]GGGTTTCTCATTGTTGGCCTGGCTGATCTGGAACTCCTAACCTGAGGTGATCCCCCACCC	37	36094471	CGGGGTTTCTCATTGTTGGCCTGGCTGATCTGGAACTCCTAACCTGAGGT	F				chr21	34722172	34722174	-
cg09585608	12	1.19151e-21	1.03066e-15	0.93	0.839295	1	62.0812	80.5907	-18.5095	11746530	AAAATAAAAAATAAATCTAAAAAACCAAACRAAAAACATCCAACACAACC		II			TAGGATGAAGAAGGGTGGAGAGTGGATCTAGAGAGCCAAACGGAAGACATCCAGCACAAC[CG]CGTCAGTGAAATCATATCACTTTCCACTCAAATCTTTCTTTCTCTCTCTTTCTTTCTTTC	37	115267905	GGGTGGAGAGTGGATCTAGAGAGCCAAACGGAAGACATCCAGCACAACCG	R				chr12	114830099	114830101	+
cg12749087	6	1.54053e-26	1.33256e-20	0.93	0.839295	1	45.856	69.0296	-23.1736	96659183	ACCCTACTTCTACTAACTCAATACCTCTAAACTTTAATATTATTAATCTC		II			CCACCATCCAACAGACCACCCTCCCCCCGCCGCCAGGATAGTGGATGGCAAAGTGGTGTA[CG]AGACTAACAACACCAAAGTTCAGAGGCATTGAGCCAGCAGAAGCAGGGTACCCTTTGGGG	37	34158826	CGAGACTAACAACACCAAAGTTCAGAGGCATTGAGCCAGCAGAAGCAGGG	F				chr6	34191048	34191050	-
cg13794889	9	2.44677e-25	2.11646e-19	0.93	0.839295	1	40.6634	63.4955	-22.8321	36753238	ACTAAACAAACCCRACCTTACTTAACTTCTAAAATCAAACAAAATTAAAC		II			GCCATCCAAGTACTAAGCAGGCCCGACCTTACTTAGCTTCTGGGATCAGACAAGATTGGG[CG]TGTTCAGGGTGATATGTCCGGAACATAGGTTGAAGTTCCAACTCCCAATACTTCGAAATT	37	74914728	CGCCCAATCTTGTCTGATCCCAGAAGCTAAGTAAGGTCGGGCCTGCTTAG	R				chr9	72299811	72299813	+
cg14661028	1	4.89873e-28	4.2374e-22	0.93	0.839295	1	45.0429	68.9165	-23.8736	45702979	ACCTAAATAAAAAATACCATCTCTAAATAAACTTAAACCACCAACCTTTC		II			CAAATCTAAACCATTAGAGTCTCTGTGGCGCCATCGGTTAGTGCCTTCGGCTGTTTGAAC[CG]AAAGGCTGGTGGTTCAAGCCCACCCAGAGATGGTACCTTTTACTTAGGCAAGATTCACGC	37	145385771	CCTAAGTAAAAGGTACCATCTCTGGGTGGGCTTGAACCACCAGCCTTTCG	F		chr1:145385289-145385537	S_Shore	chr1	146049229	146049231	+
cg15864317	7	8.51805e-25	7.36811e-19	0.93	0.839295	1	71.5461	88.4581	-16.9121	70706220	CCAAAACCAAATCAAAAACTCAATATAAAAACCAAACAAAAACAAACCCA	0012673161	I	A	Red	GGCAGGCCCAGGCAGTCCCGGAATGGGCGCCTTCCTGCACCCCTTGCCATCCAGGCTCCC[CG]GGCCTGTCCCCGTCTGGCCCCCACACCGAGCCCTTGACTCGGTTTTGGCTTCCGGTGCTG	37	57485543	CGGGCCTGTCCCCGTCTGGCCCCCACACCGAGCCCTTGACTCGGTTTTGG	F		chr7:57484168-57485070	S_Shore	chr7	57425838	57425840	-
cg20149531	2	1.61796e-16	1.39954e-10	0.93	0.839295	1	61.0891	77.5054	-16.4163	21748178	AACTAAAAAACTTAAAAACCTAAACAAATAAACAAAACACAATAACTCAC		II			TTGAGCTCCTGACCTCAGGTCACCTGCCCCCTTCAGCCTCCCCAAGTGCTGGGATTACAG[CG]TGAGCCACTGTGCTCTGCCTATTTGTTTAGGTTTTTAAGTTTCTCAGTTTGATCCTTGAT	37	204528716	ACTGAGAAACTTAAAAACCTAAACAAATAGGCAGAGCACAGTGGCTCACG	F				chr2	203663992	203663994	-
cg20194805	15	2.54379e-14	2.20038e-08	0.93	0.839295	1	47.5654	64.426	-16.8606	56717901	CTCATATACTACTACTCCCTCAACAATATCCATAACAAACATCACTAATC		II			TAAATACCTGACTCATATGCTGCTACTCCCTCAACAGTGTCCATGGCAGACATCACTAGT[CG]ATCATGATCCTTTATACTGCTGAGCCCTGATGTAACCCCAGAAGGCTTCACAATATAATG	37	86499438	CGACTAGTGATGTCTGCCATGGACACTGTTGAGGGAGTAGCAGCATATGA	R				chr15	85956206	85956208	+
cg21541272	14	4.73813e-17	4.09848e-11	0.93	0.839295	1	74.6084	87.8418	-13.2334	37721244	AAAAACCTATAAAATAAAAAACATAATCTCTCCTTCCAAACTAAAATAAC		II			CCCAAGGTCATGAAGGCCTGTGGGGTGGAGGGCATGGTCTCTCCTTCCAGGCTGGAATGG[CG]GAAGATGCGGCGGCAGAGGGGCTGCATGTCCTCCTCACAGCAGGCCCCTGAGGACCTTTA	37	19613906	CGCCATTCCAGCCTGGAAGGAGAGACCATGCCCTCCACCCCACAGGCCTT	R		chr14:19614219-19614893	N_Shore	chr14	19373798	19373800	-
cg21794518	17	2.95104e-24	2.55265e-18	0.93	0.839295	1	61.4254	81.1388	-19.7134	98750315	CCACAAAAAAATAACAACACCAACAACAAAAAAACAAACCAAAAAACCCA	0084645383	I	A	Red	GAGAGAGAGGAACGGGGTGGAGGGAGGGAAGCGTGTGCAGGGGCCAGGAGCGCCAGGGTT[CG]GGCTTCTCGGCCCGCCCTCCTGCTGCTGGCGCTGTCACCTCCCTGTGGTCCTGCCTTCTG	37	16797273	CGGGCTTCTCGGCCCGCCCTCCTGCTGCTGGCGCTGTCACCTCCCTGTGG	F				chr17	16893958	16893960	-
cg22505778	3	5.55416e-16	4.80435e-10	0.93	0.839295	1	26.5884	43.2597	-16.6714	95782500	ATATCRTTAACRAAAAAATTCATAATCCCCATAACCTTAAAAAAAATACC		II			CGTGCTCAAAGATGTCGTTGACGAAGGAGTTCATGATCCCCATGGCCTTAGAGGAGATGC[CG]GTGTCAGAGTGGACCTGCTTCAGCACCTTGTGCAAGTACACGGAGTAGCTCGCCTTGCGG	37	113822317	CGGCATCTCCTCTAAGGCCATGGGGATCATGAACTCCTTCGTCAACGACA	R		chr3:113822136-113822414	Island	chr3	114103469	114103471	+
cg23446467	18	9.93701e-19	8.59551e-13	0.93	0.839295	1	49.0233	68.2519	-19.2286	6643406	AATCTCTCATAAATAACCTAATACCTTCCCRTAATAATAAATAAATTCTC		II			TCATGGGGATGGATCTCTCATGAATGACCTGGTGCCTTCCCGTGGTGATGAGTGAGTTCT[CG]CTCTATCAGTCACCACAGATCTTGTTGTTTAAAGAGCCTGACACCTCCTGCTTTCTTGCT	37	54003178	ATCTCTCATGAATGACCTGGTGCCTTCCCGTGGTGATGAGTGAGTTCTCG	R				chr18	56335946	56335948	+
cg01825786	1	2.41748e-46	2.09112e-40	0.925	0.830864	1	44.0943	21.4934	22.6009	8621939	CCAACTAAATATCAAAATCTAAAACCAAATATATTAATAAATAACTCAAC		II			TCCTGCCCCTTCCAGCTGGGTATCAAGATCTGAGACCAGATGTGTTGGTGAGTGACTCAG[CG]CTTTCCTGCCTGGAAACTCCTCCCTGCCTGTCTCACCAGGCTGGGCCAGGGAGGGTGAGA	37	33190951	CGCTGAGTCACTCACCAACACATCTGGTCTCAGATCTTGATACCCAGCTG	R				chr1	32725349	32725351	+
cg04761077	7	3.46297e-16	2.99547e-10	0.925	0.830864	1	83.7248	93.5508	-9.82603	77708154	TATCACCAAACAACAATAACATACACTAACACACAAACCAAAACTCACCA	0098737295	I	C	Grn	CTGGCCCCAGCACCTGCCTCGCGGATTCGCATGCGCCAGTCGCGGGACACCTGTCGCGAG[CG]GTGAGCCTTGGCTCGCGTGTCAGTGTATGCCACCGTTGCCTGGTGACAAGTTTCTCCCTC	37	64345417	TGTCACCAGGCAACGGTGGCATACACTGACACGCGAGCCAAGGCTCACCG	F				chr7	64885038	64885040	-
cg05091921	2	1.90037e-16	1.64382e-10	0.925	0.830864	1	82.7611	93.0193	-10.2581	37635103	AAACAAAAACCAAAACTACACAAAACACTTCTAAACCAACTAAAATTCCA	0045767121	I	A	Red	GCCGGCGGGGCCGGCTGGCAGGCCGCTCCGAGTGCGGGGCCCGCCAAGCCCACGCCCACC[CG]GAACTCCAGCTGGCCCAGAAGCGCCCCGCGCAGCCCTGGTTCCCGCTCGCGCCTCTCCCT	37	238966822	GAGCGGGAACCAGGGCTGCGCGGGGCGCTTCTGGGCCAGCTGGAGTTCCG	F		chr2:238969080-238969919	N_Shelf	chr2	238058180	238058182	-
cg09938582	10	2.09966e-25	1.81621e-19	0.925	0.830864	1	30.3713	52.5272	-22.1559	96796573	TTTTCAAACTACAATAATCATAAATAACTAACACCTTAAAAAACAAAACC		II			CTAAGAGAAAATAAACACTATCAACCTAGAATTCTATATACAGTATTCTCCCTTTATCCA[CG]GTTTTGCTTTCCAAGGTGTCAGTTACCCATGACCACTGCAGTCTGAAAATATAAAATGGA	37	7491367	CGGTTTTGCTTTCCAAGGTGTCAGTTACCCATGACCACTGCAGTCTGAAA	F				chr10	7449404	7449406	-
cg10846114	7	4.76114e-18	4.11839e-12	0.925	0.830864	1	60.2336	77.5502	-17.3165	77679146	CRCTTAAATCCAAAAATTCAAAATCAAACTAAACCACAAAACAAATCTCC		II			GGTGGGAGGATCGCTTGAGTCCAGGAGTTCAAGATCAGACTGGGCCACAAAGCAAGTCTC[CG]TCTCTACCAAAGAAATATGAAAAATTATCCAGACATGGCAGTTGTACCTGCAGTCCTAGC	37	30218052	CGGAGACTTGCTTTGTGGCCCAGTCTGATCTTGAACTCCTGGACTCAAGC	R				chr7	30178435	30178437	+
cg11221741	12	6.27071e-18	5.42416e-12	0.925	0.830864	1	51.838	70.3772	-18.5392	32751114	CTCTCCTTAACTTACAAATAATCACCTTCTTATTATATCTTCACATAACC		II			TATGGCTAGTGTCCTAAGAAGAAGAGGAAGAGACCCTAGGGACGTACATGCAGAGAGGAA[CG]GCCATGTGAAGACACAACAAGAAGGTGACCATCTGCAAGCCAAGGAGAGAGACCTCAGGA	37	14428808	CGGCCATGTGAAGACACAACAAGAAGGTGACCATCTGCAAGCCAAGGAGA	F				chr12	14275873	14275875	-
cg12536378	20	5.5507e-14	4.80136e-08	0.925	0.830864	1	76.6063	88.056	-11.4497	96765903	AAAACTATTCCACCTCAAATCATCAAACAATAATAACTCTCATAAATAAC		II			TAGATTCTCATAGGAGCACAAACCCTACTGTGAACTGCGCATGGAGGAATCTACGTGGCG[CG]CTACTTATGAGAGCTACTACTGCCTGATGACCTGAGGTGGAACAGTTTCATCTGGAAGCC	37	10746017	AAACTGTTCCACCTCAGGTCATCAGGCAGTAGTAGCTCTCATAAGTAGCG	F				chr20	10765368	10765370	-
cg12638588	1	3.48122e-17	3.01126e-11	0.925	0.830864	1	39.5513	58.2261	-18.6748	38710552	ACAATCTACAACTAAAATCTAAACTCAACCCAAACAAAAACCAAAAACCC		II			GAGGGCCTTGCCCTAGGTCAGTGTCAGAGTGGAAATAACACTGGGCTGGGGCCAGGAGAC[CG]GGTCTCTGGTTCTTGCCTGGGCTGAGTCCAGACCTCAGTTGCAGACTGTAGCCTTACCTC	37	48164119	CGGGTCTCTGGTTCTTGCCTGGGCTGAGTCCAGACCTCAGTTGCAGACTG	F				chr1	47698446	47698448	-
cg17300353	2	7.50692e-42	6.49349e-36	0.925	0.830864	1	23.609	9.46257	14.1464	39763564	ACTCTAAAACCTCTATTTAAAAAATTTACAATCCCAAAACACAAAAACCA	0052623567	I	A	Red	CTCCTTTGCTGCTTCCGGCATGAGCTACCCAGGAGCCTAAGGCGCTCCTTCCCGCAACTC[CG]GTCCCCGCGCCCCGGGACTGCAAATCCTTTAAACAGAGGCCCCAGAGCTAGGGGTTTTCC	37	137522211	CGGTCCCCGCGCCCCGGGACTGCAAATCCTTTAAACAGAGGCCCCAGAGC	F		chr2:137522460-137523696	N_Shore	chr2	136764640	136764642	-
cg24390820	12	3.60893e-16	3.12172e-10	0.925	0.830864	1	63.8313	79.5233	-15.6919	71800204	RCACAAACAAATAAAACAACTAACCCAAAATCACATAACTAAAAAACAAC		II			GCAAGACGGGCCGAGGCTCCGGGGCTCCACCACCAGGGTCACCGGTTCAGGTCCTGGCAT[CG]CTGCTCTCTAGCTATGTGATCTTGGGCTAGCTGCTTCACCTGTCTGTGCGTCCAAGTCCC	37	131189380	CGCTGCTCTCTAGCTATGTGATCTTGGGCTAGCTGCTTCACCTGTCTGTG	F		chr12:131187997-131188248	S_Shore	chr12	130704834	130704836	-
cg25241573	19	4.05104e-24	3.50415e-18	0.925	0.830864	1	53.9965	75.1575	-21.1611	79747147	AATACTATTTAAAATTTCTCCCCACTTATTCCRAAAACTTTATATCTAAC		II			AATTAAATGACCTAATGCAAACTGTTATAAGCCAAAGCCTATGGTTCCCAGAAAAAGGCA[CG]CTAGACATAAAGCTCTCGGAACAAGTGGGGAGAAATCTTAAACAGCATTATGCACAAGGG	37	28237512	CGCTAGACATAAAGCTCTCGGAACAAGTGGGGAGAAATCTTAAACAGCAT	F				chr19	27746603	27746605	-
cg27652249	19	2.40029e-16	2.07625e-10	0.925	0.830864	1	58.386	75.1994	-16.8134	78687592	AAATCTCATCCTAAAACACCCTCATAAAAACATCCAAAATAATATTAACC		II			GATTTACCTGGTTAATTTTATGTGTCAATTTGGCTGAGCCACAGTGAGTGAAGAGATATT[CG]GTCAACATTATTCTGGATGTCTCTATGAGGGTGTTTTAGGATGAGATTTACATATATATT	37	50013053	CGGTCAACATTATTCTGGATGTCTCTATGAGGGTGTTTTAGGATGAGATT	F		chr19:50016531-50016851	N_Shelf	chr19	49509795	49509797	-
cg04611493	2	8.42304e-26	7.28593e-20	0.925	0.830864	1	51.5742	73.8186	-22.2444	86679833	AAAACRAAAATTAACRCTATACCATACTCRAAACCCCTAATCCTAAAAAC		II			TCACTCCATCCTGAGCTTCCCAGCTGCTGCCTCTGCTCCGAACTCCCACGGGGAAAGCAG[CG]TCTCTAGGACCAGGGGCTCCGAGCATGGCACAGCGCCAACTCTCGTCTCTTGCCGCCTCC	37	100863359	AGACGAGAGTTGGCGCTGTGCCATGCTCGGAGCCCCTGGTCCTAGAGACG	F				chr2	100246896	100246898	-
cg04802018	2	9.05342e-29	7.83121e-23	0.925	0.830864	1	32.5609	57.5141	-24.9532	4793530	TATAAACAATAATCCTTTATCTCTAATCCAAAAATCTCATTTCTTCTACC		II			GCTGTCTGTGTTGTAAACAATGGTCCTTTGTCTCTGGTCCAGGAGTCTCATTTCTTCTGC[CG]GCACTCATGAACCTGCAATAGCTAACTTGCCTGGTTGCAAAGAAAAGAAAATCTCAGATA	37	12728102	GTAAACAATGGTCCTTTGTCTCTGGTCCAGGAGTCTCATTTCTTCTGCCG	R				chr2	12587975	12587977	+
cg08123147	16	1.08861e-15	9.41649e-10	0.925	0.830864	1	22.364	10.6268	11.7373	56760212	AATTCTACAAAAAATTAAACATAAAATAACCACATAACCCAACAATTCCC		II			GCTGGGAACATGGGTGTGTGAGGATCTGTTCAAGTTCCCGTTTTTTATTCTTTTGTTTTG[CG]GGAATTGCTGGGTCATGTGGTCATTCTATGTTTAACTTTTTGCAGAACCACCAAGCTGTT	37	804836	CGGGAATTGCTGGGTCATGTGGTCATTCTATGTTTAACTTTTTGCAGAAC	F				chr16	754835	754837	-
cg09667001	17	1.81621e-44	1.57102e-38	0.925	0.830864	1	32.4643	13.1827	19.2817	61632930	AAATAAATACAACTACAAAAATCCATATTATACAACCACCAAAAAACACA	0051767144	I	A	Red	TGCGGCGGGCAGGGGTAGGTGCGGCTGCGGAAGTCCATGTTGTGCGGCCGCCAGAAGACG[CG]GTCCCGCAGGTGCTGCGCCAGCGAGAGGCGGTACAGCGCTTCCGCCCGCAGGCTGTGCAT	37	60215649	CGCGTCTTCTGGCGGCCGCACAACATGGACTTCCGCAGCCGCACCTACCC	R		chr17:60214775-60216785	Island	chr17	62138287	62138289	+
cg11272515	3	1.05229e-43	9.10228e-38	0.925	0.830864	1	34.5554	16.7067	17.8487	21673905	ACAAAACAAACAAAACCTACATATAAAAAACCAAACCTCCAAAAACCTCA	0075775860	I	A	Red	TATTCATCTGCTGACGCTGGCTTTAGGGAAATTTGAGGGGAGACTCGCTGGGCAAAGACC[CG]AGGCCTCTGGAGGTTTGGCTCCCCACACGCAGGTCCCGTCCGCCTCGCTGATTATCTTTT	37	147077468	GCGAGGCGGACGGGACCTGCGTGTGGGGAGCCAAACCTCCAGAGGCCTCG	F		chr3:147077115-147077672	Island	chr3	147359680	147359682	-
cg11742167	15	3.83076e-23	3.3136e-17	0.925	0.830864	1	52.5017	73.4611	-20.9594	41692832	AAAAAACAATTATTATATCTCCRAAAAAACCRACTAAACACAAAAAAACC		II			TGTCTGTGGCAGGGAAGCAGTTGTTGTGTCTCCGGAGGGGCCGGCTGGGCACAGGGGGGC[CG]GAGGAGCAGAAGAGTTGGCTCCTCTTGGCGGATGCTGCATGGGGATGGGGTCAGAGGGGA	37	63368429	CGGCCCCCCTGTGCCCAGCCGGCCCCTCCGGAGACACAACAACTGCTTCC	R				chr15	63076229	63076231	+
cg12380458	13	1.18321e-46	1.02348e-40	0.925	0.830864	1	72.5482	49.4244	23.1238	14735567	CAATAAAAACCCATCTATTCTAAAAATACAAAAATAAAATTAACCAAACA	0068694524	I	T	Red	GTTCACGCCATTCTCCCGTCTCAGCTTCTGAGTAGCTGGGACTACAGGCGCCGGCCACCA[CG]CCCGGCTAATTTTATTTTTGTATTTTTAGAACAGACGGGTTTTCACCGTGTTAGCCGTGT	37	25563268	CGCCCGGCTAATTTTATTTTTGTATTTTTAGAACAGACGGGTTTTCACCG	F				chr13	24989129	24989131	-
cg16598600	1	1.14223e-44	9.88025e-39	0.925	0.830864	1	41.3323	21.6806	19.6516	1637465	ATCCCACAAAAACCAAAAATATAACCACAAAAACTCAAAAACCCAAAACA	0029789925	I	A	Red	TCCGGACCGGGGATCCCGCAGAAGCCAAGGGTGTAGCCACGAGGACTCGGGAACCCGAGG[CG]GCCCAGCAGATGCGTGAGGAACTTCATTTTCTCAGGAGTGGGAGGAGGAGCATCCTGGCA	37	50891456	ATCCCGCAGAAGCCAAGGGTGTAGCCACGAGGACTCGGGAACCCGAGGCG	R		chr1:50884228-50891471	Island	chr1	50425783	50425785	+
cg27059598	10	2.81797e-16	2.43755e-10	0.925	0.830864	1	78.1031	89.9342	-11.8311	43720978	ATTCAACCAAACCTACAAAACCTAAAAAAACCTACCAAACCTAAAAACCA	0002757207	I	C	Grn	AAGAGGCCTGAGCTGGGGCCTGGAGCTGTCCCCGGAGCCTGCTCTGCCCCGCAGACCCTG[CG]GTCTCCAGGCCCGGTAGGCTTTTTCAGGTTCCGCAGGCCTGGCCGAACCGGCCAGATCCC	37	21797661	GTTCGGCCAGGCCTGCGGAACCTGAAAAAGCCTACCGGGCCTGGAGACCG	F		chr10:21797632-21799341	Island	chr10	21508731	21508733	-
cg00351213	2	2.9947e-17	2.59041e-11	0.92	0.822534	1	54.0894	72.0058	-17.9163	79668311	ACTCAAAAAATCTTCCTACTTCRACCTTCCAAAATATTCAAATTACAAAC		II			CGAACCCCTGGGCTCAAGAGATCTTCCTGCTTCGGCCTTCCAAAGTGTTCAGATTACAGG[CG]TGGGCCACTATTCCTCTTTAATAAAACTGTATTTTTGTTTGTTTTTAGACAGGGTCTCAC	37	128697149	CGCCTGTAATCTGAACACTTTGGAAGGCCGAAGCAGGAAGATCTCTTGAG	R				chr2	127939574	127939576	+
cg04876245	1	1.19927e-49	1.03736e-43	0.92	0.822534	1	54.4142	26.5852	27.8289	95774834	AAAACACATTTCTAAATCAATAATCAAATACAACCTAAACRCTACAACTC		II			GAGGCGACGCACCCAGTACTCTGCGAGGCCCACCAAGGCCACGAGTCCCGAGTCCTGGAG[CG]AGTTGCAGCGTCCAGGCTGCACCTGACCACTGACCTAGAAATGTGCCTTTGCGAAGCGGC	37	149148208	AGGCACATTTCTAGGTCAGTGGTCAGGTGCAGCCTGGACGCTGCAACTCG	F		chr1:149148145-149148374	Island	chr1	143653543	143653545	-
cg06759417	14	1.05252e-25	9.10428e-20	0.92	0.822534	1	42.6338	65.6012	-22.9674	80645178	AAAAAATCTTTATATTTAAAAAAACTACAAAAAAACCRAACTAAATCAAC		II			AAACATTTGCGGAGAAGTCTTTGTATTTGAGGGGACTGCAGGGAGGCCGGGCTGAGTCAG[CG]CCACTGCCGCTGCTGCGTGTCCCTTTCTGAGGCCTCGGACCGCACCGCTTTCGCCCTGCG	37	90991781	AGAAGTCTTTGTATTTGAGGGGACTGCAGGGAGGCCGGGCTGAGTCAGCG	R		chr14:90991767-90991982	Island	chr14	90525436	90525438	+
cg09874802	15	3.81252e-27	3.29783e-21	0.92	0.822534	1	35.7182	68.3543	-32.6361	95628178	ATAAACATATCAAATAAACTCCAACCACTACAAAACAAAATAAAACCCAC		II			TTTGTTGTCAAATGAGCATGTCAAATGAACTCCAACCACTGCAAGGCAAAATGAAACCCA[CG]CTACCTAAAAGGTGTAGATATCAGTCCATGTAATTGAAATCTGTCGACTTGGGGGTAAGT	37	62467722	TGAGCATGTCAAATGAACTCCAACCACTGCAAGGCAAAATGAAACCCACG	R				chr15	62175522	62175524	+
cg13341441	13	1.52075e-46	1.31545e-40	0.92	0.822534	1	87.2118	64.2708	22.9409	7605968	TACCATTTTAAAAAACCTATATACAAATATTTATTACTATAAATATAACC		II			ATATCTAGCTTTGCCATTTTGGGGAGCCTGTGTACAAATATTTATTACTATAAATATGGC[CG]GGCGCGGTGGCTCATGCCTGTAATCCCAGCACTTTGGGAGGCCGAGGTGGGTGGATCAGA	37	44824424	GCCATTTTGGGGAGCCTGTGTACAAATATTTATTACTATAAATATGGCCG	R				chr13	44250287	44250289	+
cg14582248	6	2.50596e-20	2.16766e-14	0.92	0.822534	1	61.4639	79.5542	-18.0902	25715111	TCTATTTTATTTTCTCCATACRATTTACRCCAAAATCTCAACCAATCTCC		II			AGGTGTGGAGGTCTATTTTGTTTTCTCCATACGATTTGCGCCAGGGTCTCAGCCAATCTC[CG]ATTGGTTACGTAACGCTTAAAGTCTAAGATGGAGTTTAACACCCTCCTTGGTGAGTTCCT	37	5066984	CGGAGATTGGCTGAGACCCTGGCGCAAATCGTATGGAGAAAACAAAATAG	R				chr6	5066749	5066751	+
cg15796980	6	3.24267e-49	2.80491e-43	0.92	0.822534	1	62.5698	35.3839	27.186	28627104	AAAAAACACTTACAAACCAAATAAAATTCAAAATAAACATAAACTCAACA	0036748136	I	A	Red	AGCCGGGGCTGCGGGAGGCGCTTGCGGGCCAGATAGAGTTCGGAGTGGGCGTGGGCTCGG[CG]GGCCCCGCACTCGGAGTGGCTGGCTGGCCGGCCCTGCCACCCCGGGCAGTGAGGGGCTTA	37	13860443	GGGAGGCGCTTGCGGGCCAGATAGAGTTCGGAGTGGGCGTGGGCTCGGCG	R				chr6	13860211	13860213	+
cg21127580	6	5.76181e-44	4.98397e-38	0.92	0.822534	1	70.0041	51.6584	18.3457	47656116	CATCRAATATAACRATATTAAAATAAATACTAACAATTAAAAACCCCCCC		II			CCGTCCTCACACATCGAATGTGACGGTATTGAGATAAATGCTAACAATTAGGGACCCCCC[CG]GTGAAGAGTACACAGCAGGAAGGAAGCTCTTTGTACCCCTTTTGCAACTTTTCAGTAAAT	37	901081	CGGGGGGGTCCCTAATTGTTAGCATTTATCTCAATACCGTCACATTCGAT	R				chr6	901072	901074	+
cg01283712	14	2.88273e-18	2.49356e-12	0.92	0.822534	1	64.6021	81.0792	-16.477	99638333	TTCTTTAAATCATCTCTTAAAATAATAAACCTACCTTTCACAAATACAAC		II			GATACAGTGTGTTCTTTGAATCATCTCTTGAGATGGTGAACCTGCCTTTCACAGATGCAG[CG]CATTCTGTCGTGTAACTGTTACGTTTGGTTCTAATACGGCCAACCCACTCCAGCCCTTTC	37	106919294	CGCTGCATCTGTGAAAGGCAGGTTCACCATCTCAAGAGATGATTCAAAGA	R		chr14:106916361-106916611	S_Shelf	chr14	106463368	106463370	+
cg01381374	7	5.79411e-23	5.0119e-17	0.92	0.822534	1	38.6971	60.3821	-21.685	3679583	ACAATAACTCACAAAATCAAAAATTTCAACCTAAAAAACCCAACAAAACA	0023655825	I	A	Red	GAGATGGGGGCTGCGGTGACTCGCGGGATCAGGAATTTCAACCTAGAGAACCCAGCGGAA[CG]GGAAATCAGCAAGATGAAGCCCTCTCCCACTCCCGGTTACCCCTCTACCAACAGCCTCCT	37	93474158	GCGGTGACTCGCGGGATCAGGAATTTCAACCTAGAGAACCCAGCGGAACG	R				chr7	93844845	93844847	+
cg01386294	6	1.20294e-22	1.04055e-16	0.92	0.822534	1	28.5868	49.1463	-20.5596	6654566	ATACCCTCCAACACAACATACTTAACTAATTCCCCAAACAACAACAAACA	0001641950	I	C	Grn	GTGACAGCCTTGGTGCCCTCCGACACAACGTGCTTGGCTAGTTCCCCAGGCAGCAGCAGG[CG]CACGGCCGTCTGGATCTCCCTGGAGGTGATGGTCGAGCGCTTGTCATAATGCGCCAGGCG	37	25732093	CGCCTGCTGCTGCCTGGGGAACTAGCCAAGCACGTTGTGTCGGAGGGCAC	R		chr6:25732692-25732957	N_Shore	chr6	25731864	25731866	+
cg01807303	11	2.39705e-24	2.07345e-18	0.92	0.822534	1	24.7729	45.3908	-20.6179	75687347	ATATTACTCAACRTAAAAAAACTTTTCRACCAAATATAATAACTCACACC		II			TGGTCTCAAACTTCTGGGCTCAAGCAATCCTGCCTCAGCCTCCCTAAGCGCTGGGATTAT[CG]GTGTGAGCCACCACACTTGGTCGAAAAGTTTTCTTACGTTGAGTAACATGTTTGCAATAA	37	73495319	CGGTGTGAGCCACCACACTTGGTCGAAAAGTTTTCTTACGTTGAGTAACA	F		chr11:73498947-73499265	N_Shelf	chr11	73784273	73784275	-
cg03427636	11	1.26911e-21	1.09778e-15	0.92	0.822534	1	78.2587	91.7324	-13.4737	75667199	ACAAAAAACAACACTCATCAAAAAAAACTAAAACTACCCAAAAACACACA	0011695872	I	A	Red	AGGCGCTGCGGAGCAGGGGGCGGCACTCGTCGGGGGAGGCTGGGGCTGCCCAGGAGCACA[CG]GCGGCGACGGGGAGGCTCAGGCATCGCAGACTGCAGCTGCAGCTGCAGACCGAGCCTTGC	37	116981249	GCAGGGGGCGGCACTCGTCGGGGGAGGCTGGGGCTGCCCAGGAGCACACG	R				chr11	117110532	117110534	+
cg03436138	9	1.33673e-17	1.15627e-11	0.92	0.822534	1	66.6727	82.3575	-15.6848	84619345	AACRACTATTACRCATAATCTACTAAATAACCTCAAACACAAATAATTCC		II			CTCTTAATAAGAGCGACTGTTACGCATGATCTGCTGGGTGGCCTCAGGCACAGGTGGTTC[CG]TTTCCCCTAGGTTGGGAAACCAGTCCCAAAGGAATGCATTGCATGTTGGCTCTATACCAG	37	138186919	CGGAACCACCTGTGCCTGAGGCCACCCAGCAGATCATGCGTAACAGTCGC	R				chr9	135295072	135295074	+
cg03449513	6	5.99284e-28	5.18381e-22	0.92	0.822534	1	27.2698	55.9907	-28.7208	95737592	TAAATCAAAAAATCACCTTTCAAACATAACAAACAATCACTTACCCACCA	0099780453	I	C	Grn	CTCTGGTCATCTTGAATCGAAGAGTCGCCTTTCAGGCATGGCGGGCAGTCACTTGCCCGC[CG]CCGGGCCCGCCAGGAGAGGAAAGGTGAAGGGAGGGAGCGAGGCCGCCGGCCTAGCCCGAT	37	51275386	TGAATCGAAGAGTCGCCTTTCAGGCATGGCGGGCAGTCACTTGCCCGCCG	R				chr6	51410587	51410589	+
cg03602746	2	1.50197e-16	1.2992e-10	0.92	0.822534	1	60.4404	76.9953	-16.5549	1667122	ACCTCCCATCAAAACCATTACAATAACTATATCRACCTATCACAATATCC		II			ATGAAACCAATACCTCCCATCAGAGCCATTGCAATGGCTATGTCGGCCTGTCACAGTGTC[CG]TGGGGGAGGAAATGAGCGGAGTCTTCAGCGTGATCTTCCGGGTCAGGGCTGAGGTCAGGT	37	187867895	CGGACACTGTGACAGGCCGACATAGCCATTGCAATGGCTCTGATGGGAGG	R				chr2	187003167	187003169	+
cg03692069	3	4.30242e-14	3.72159e-08	0.92	0.822534	1	56.3939	72.2895	-15.8956	31668223	AATTCAAATAATTCTCCTATCTCAACCTTTCAAATAACTAATACACAAAC		II			TCTGCATCCCAGGTTCAAGTGATTCTCCTGTCTCAGCCTTTCAAGTAGCTGGTACACAGG[CG]TGTGCCACCATACCTGGCTAATTTTTGTATTTTTAGTATAGACGGGTTTTTGTCATGTTG	37	53303742	CGCCTGTGTACCAGCTACTTGAAAGGCTGAGACAGGAGAATCACTTGAAC	R				chr3	53269725	53269727	+
cg04674959	10	1.05999e-21	9.16892e-16	0.92	0.822534	1	51.3323	71.7861	-20.4538	1671926	CAAAAAACCTCAAAACACTACACAACAACAAAAAAACACCTAACACCACC		II			CACACACAGCCCGCACGGTGCCCTCACAGCCCGCACGGTGCCCGCACAGCACACACGGTG[CG]GTGGTGCCAGGTGTCCTCTTGCTGCTGTGCAGTGCCCTGAGGTCCCTTGGGAAGCCGCTG	37	132001547	AAGGGACCTCAGGGCACTGCACAGCAGCAAGAGGACACCTGGCACCACCG	F				chr10	130203282	130203284	-
cg07025994	5	2.06371e-28	1.78511e-22	0.92	0.822534	1	37.9268	64.495	-26.5682	33618177	CTACAAAAAACCCTAACTACAAAAAACAAAACAAAAAACAACAAAAAACA	0084632345	I	A	Red	GTGCACTGGAGTCTGCAGAAAACCCTGGCTGCAGAGGGCGAGGCGGGAGGCGGCAGAGGG[CG]AGGCGGGAGGCGGCAGAGGGCGAGGCGGGAGGCGGCAGAGCGTGGGGTGAGGGGCGGCTG	37	75542	CGCCCTCTGCCGCCTCCCGCCTCGCCCTCTGCAGCCAGGGTTTTCTGCAG	R				chr5	75426	75428	+
cg11483359	6	2.70406e-18	2.33901e-12	0.92	0.822534	1	53.6594	72.1656	-18.5062	81721236	AAATAACAAACAAACAACTCACATATAAAACTTCRTCTATATTTACAACC		II			GAGCAGAAGGTGAGTGGCAGGCAAGCAACTCACATATGAAGCTTCGTCTGTATTTACAGC[CG]CTCCCCATTGCTTGCATTACCGCCTGAGCACTGCCCCCTGTCAGATCAGTGGTGGCATTA	37	19712715	CGGCTGTAAATACAGACGAAGCTTCATATGTGAGTTGCTTGCCTGCCACT	R				chr6	19712483	19712485	+
cg17321607	17	1.20415e-27	1.04159e-21	0.92	0.822534	1	52.3215	75.2185	-22.897	90764974	TAAAATCAACRTAACAAAAAACAAATACCCTATCTATACCRTAATAAACC		II			TCTGGCCACTCCAGTAGTGGGGACTGGGAGGAGGGGCGCTTTGTCTATGCAGTCTTCTTA[CG]GCTCATCACGGTACAGACAGGGCACCTGCCTCCTGCCACGCTGACTTCAGGACTGGTCGA	37	26079225	CGGCTCATCACGGTACAGACAGGGCACCTGCCTCCTGCCACGCTGACTTC	F				chr17	27752198	27752200	-
cg21094249	13	1.13206e-17	9.79235e-12	0.92	0.822534	1	45.0924	63.9992	-18.9068	98733936	ACRTCCRAATTCTAATAAACAAACCTAAAACAAAATCTAACTCTAACTAC		II			GGCGGGATCCGGCGTCCGAGTTCTGGTGGGCAGGCCTGGGGCAGGATCTGGCTCTGGCTG[CG]GGTCCTGGCCCGGGTCAGGGTTGGGCCTCCTATCCAGCCCGCCCCAGGGCAGGGTTCAAT	37	21833969	CGTCCGAGTTCTGGTGGGCAGGCCTGGGGCAGGATCTGGCTCTGGCTGCG	R		chr13:21833761-21834456	Island	chr13	21259829	21259831	+
cg25854178	11	3.38537e-19	2.92835e-13	0.92	0.822534	1	41.2185	61.0219	-19.8034	59643232	AAAATCCCTACAATTCCCTCAAAAACTACAATATCAACAATTCCTAAAAC		II			CGTCCCTCAACAGACCGGCTGAGCTCTTTGGAGGGGTACATGATGTTGGGTTTTGGTTTG[CG]CTTCAGGAACTGCTGATACTGTAGCTTCTGAGGGAACTGCAGGGATTTCCCGATTTCCTG	37	50220055	CGCTTCAGGAACTGCTGATACTGTAGCTTCTGAGGGAACTGCAGGGATTT	F				chr11	50260883	50260885	-
cg00070722	9	1.26568e-20	1.09482e-14	0.915	0.814296	1	34.4459	54.7153	-20.2694	5805219	AAAAATAATCTCTCTAAAATCTACAAAACACACAAAACCCAAAAACAAAC		II			GAAATAATGGGAGAAGAGGATCGATTGCTCCATCAGCCTAAGATGTCACTGTCGCTCTGG[CG]TCTGCTCCTGGGCCCTGTGTGCTCTGCAGACCCTAGAGAGACCATTTCTTTTCACTTCGT	37	135599950	GAAATGGTCTCTCTAGGGTCTGCAGAGCACACAGGGCCCAGGAGCAGACG	F				chr9	132724562	132724564	-
cg02644711	3	1.26583e-16	1.09494e-10	0.915	0.814296	1	60.7061	77.2478	-16.5416	48736146	TTCTCCTCTATACTATATAAACTTTACCATCCCATACAACCAAAAAACTC		II			ATGCTGCCACGCATGCACAGAGCTTCCCGAGCCAGCATCCACCACATCAAACCCACTGAG[CG]AGCTCCCTGGTTGCATGGGATGGCAAAGTCCACATAGCACAGAGGAGAATCTGTGTTACA	37	196713926	TCTCCTCTGTGCTATGTGGACTTTGCCATCCCATGCAACCAGGGAGCTCG	F				chr3	196987054	196987056	-
cg03881711	4	1.81312e-28	1.56835e-22	0.915	0.814296	1	53.1215	79.4332	-26.3117	12800182	CAAAACTCACAATCTCCAAAAATTACCTATTTTTTTCCTACCTAAACACA	0002646505	I	C	Grn	GCGCTCACTACCGCGCCCACCCTCGCCACGGCCGCGCGGTCCATGGACCGGGCCCTCATG[CG]CGTCCAGGCAGGAAAAAAACAGGCAACTCTCGGAGACTGCGAGTCTCGGAAGCGCGGGAT	37	118497266	CGCGTCCAGGCAGGAAAAAAACAGGCAACTCTCGGAGACTGCGAGTCTCG	F				chr4	117576110	117576112	-
cg04281142	8	3.84642e-15	3.32715e-09	0.915	0.814296	1	46.6388	64.0378	-17.3991	22742860	TAACAAAATTAATTTCTTCTACATTCTCTCTCCTTAACTTATAAATAACC		II			GAGGAGATCTGGATACAGATACACACAGAGAGAAGATGATAAGGAGACCCAGGAGGAAGG[CG]GCCATCTACAAGCCAAGGAGAGAGAATGCAGAAGAAACCAATCCTGTCAACACCTTCAAC	37	124177306	CGGCCATCTACAAGCCAAGGAGAGAGAATGCAGAAGAAACCAATCCTGTC	F		chr8:124172800-124173541	S_Shelf	chr8	123165065	123165067	-
cg06977823	1	5.48862e-29	4.74766e-23	0.915	0.814296	1	57.585	80.0016	-22.4166	92761972	AACAAATTAAAAATCCATTTATTTAACCAACAACCAAAAAATAACTAACA	0011778165	I	C	Grn	GCCACACTTTGAGACGAATTAGGAGTCCGTTTATTTAGCCGGCGGCCAAGAGATGGCTAA[CG]CTCAAAATTCTCTCCGCCCCGAAGGAGGGGCTAGATTTTCTTTTATACTTTGGTTTAGAA	37	69778399	GACGAATTAGGAGTCCGTTTATTTAGCCGGCGGCCAAGAGATGGCTAACG	R				chr1	69312715	69312717	+
cg15449217	19	6.49419e-17	5.61747e-11	0.915	0.814296	1	77.3609	89.6591	-12.2982	33767130	AAACAAAAAAAAACCCTAACCAAACAACTAAACCAAACAAAAAATATCCA	0093687255	I	A	Red	CTACCCGGCCCACCTACCTGGCGGCCTTCACAGGCCTTTAATGCCTTCTCCAACTCGTGC[CG]GATACTTTCCGCCTGGTCCAGCTGCCTGGCTAGGGCCTCCTCCCGCTCGGCAGCCTCTGC	37	17504687	GAGCGGGAGGAGGCCCTAGCCAGGCAGCTGGACCAGGCGGAAAGTATCCG	F		chr19:17504681-17505076	Island	chr19	17393877	17393879	-
cg16445190	13	2.29675e-19	1.98669e-13	0.915	0.814296	1	70.3978	85.7827	-15.3849	26693562	AATATCAAACACAAAAAAAACTATAAAATACTCCAAAACCCTACAAAACA	0026624186	I	A	Red	CTCCGCGGCCGCCGCTCCCTTGGCGCTTTGGGTTCCTCCTCCCTTTGCTGCGGGAGTCTT[CG]CTTCGCAGGGCCCCGGAGCACCTCACAGTTTTCTTTGTGTCTGACATTCTTTTTTGAGAC	37	110174307	CGCTTCGCAGGGCCCCGGAGCACCTCACAGTTTTCTTTGTGTCTGACATT	F				chr13	109521959	109521961	-
cg16687344	7	3.05209e-23	2.64005e-17	0.915	0.814296	1	70.1256	86.9965	-16.8709	70787277	ACAAATAATAACAACACAAACAAAACCCAAAAAAAATAACATAAAACCCA	0019610298	I	A	Red	GCCCTGGTGCCTGCAGATGGTGACGACACAGGCGAGGCCCAAGGGGGATGGCATGGGGCC[CG]AGCTGGGCGGCTGCCCTCTCTCCCTGAGCTCAGGGTCCCCTGGGCCCAGTCACTTCCAGT	37	155628331	CGGGCCCCATGCCATCCCCCTTGGGCCTCGCCTGTGTCGTCACCATCTGC	R				chr7	155835636	155835638	+
cg21894728	21	1.47889e-18	1.27924e-12	0.915	0.814296	1	65.7262	82.0565	-16.3303	56785845	CAAAAAAAACCCAACACAAAAACAACACAAAATATAAAAAAAACCCAACA	0094722445	I	C	Grn	ACCACGGGGTGCCGGGGGGGACCCAACGCGGAGGCAGCACGGGGTGTGGGGGGGACCCAA[CG]CGGAGGCAGCACGGGGTGTGGGGGGGACCCAACGCGGAGGCAGCACGCGGTGCCGGGGGG	37	47453656	CGGGGGGGACCCAACGCGGAGGCAGCACGGGGTGTGGGGGGGACCCAACG	R		chr21:47453349-47453903	Island	chr21	46033741	46033743	+
cg22345349	12	1.55152e-18	1.34207e-12	0.915	0.814296	1	43.2544	62.6843	-19.4299	72761245	ACRAAATCATACACTAAATAACCRTTTATATCTAACTTCTTTCACTCAAC		II			AGCCGTAAGGAGGACGGAAGCTCTGACGGGCTACGACGTAGGTGAGCCTTGAGAATACGG[CG]CTGAGTGAAAGAAGCCAGACACAAACGGCCACCTAGTGTATGACCCCGTTTCTATGAAAT	37	130818960	CGGGGTCATACACTAGGTGGCCGTTTGTGTCTGGCTTCTTTCACTCAGCG	F		chr12:130822360-130822696	N_Shelf	chr12	130334414	130334416	-
cg25016964	5	1.86931e-22	1.61696e-16	0.915	0.814296	1	66.8367	84.426	-17.5893	56760526	AAAAAAACACAAACAACTAAACAACAAAAAAACATCAAAAAAACACATCA	0026735243	I	A	Red	GCACATCAACGGAAGGAGACACAAGCGACTGGACGGCGAGAGGACATCAAGGGGGCACGT[CG]AGGGAAGGGCACACCGACAGACGGCCATGGATCCGCAGGACAAGGCAGAGATTGGCCGGG	37	8217287	AAGGAGACACAAGCGACTGGACGGCGAGAGGACATCAAGGGGGCACGTCG	R				chr5	8217173	8217175	+
cg11399576	15	6.40105e-15	5.53691e-09	0.915	0.814296	1	76.2736	63.7239	12.5496	72772884	TTAAACTATCCAAAAATTTTTACCAAAAACTACTCCCCRAACRAATTAAC		II			CAATGTTGACATTGGACTGTCCAGAGGTTTTTGCCAAGAGCTGCTCCCCGAGCGGGTTGA[CG]GTGGAGGGGTGAACGGCCACGAGGGACACCACGCCTTTTCCAGGACTAAGGTTCTGGTCT	37	79852695	TGGACTGTCCAGAGGTTTTTGCCAAGAGCTGCTCCCCGAGCGGGTTGACG	R				chr15	79560352	79560354	+
cg17345870	20	1.61127e-43	1.39375e-37	0.915	0.814296	1	29.8897	12.3962	17.4935	7791123	CTTCAACTTCTCAACATAAAAAAAATAATATCATACCAACAAAAACAACA	0017626269	I	A	Red	CCTCCTGCCCAGCCCACAGCCGCGTCCCGAGAGTGAAGGGGAAGCACAGGCAGCCCTTTC[CG]CCGCCCCCGCTGGCATGACATCACCTTCCCCACGCCGAGAAGCTGAAGTCTTTCTCATTT	37	17876432	CGCCGCCCCCGCTGGCATGACATCACCTTCCCCACGCCGAGAAGCTGAAG	F				chr20	17895787	17895789	-
cg22003124	9	3.31296e-14	2.86571e-08	0.915	0.814296	1	51.2001	67.7365	-16.5363	38648107	CAAATAATTCTACATAATATACAAACACCTCCCRAAAATAAACAACTACC		II			GACCAGGTTCACAGATGGTTCTGCATGATATGCAGGCACCTCCCGAAAGTGGACAGCTGC[CG]CACTACATCCCCTTTCTAGTACATCCCTGAAGGACAGCGGTGAAGGAAAATCTTCCCAGT	37	137817262	CGGCAGCTGTCCACTTTCGGGAGGTGCCTGCATATCATGCAGAACCATCT	R				chr9	134925415	134925417	+
cg26873329	5	5.42765e-19	4.69492e-13	0.915	0.814296	1	35.6987	55.1982	-19.4994	55673990	CACCTCAATCACTTATCCAAAACAAACRTCRTAAACCCAAAACTTAAATC		II			GGGCCCGGCCAGCTAGGCAGGCCTCGCCCCGATACGGTCGCCATGCCCAAGAGAGGAAAG[CG]ACTCAAGTTCTGGGCCCACGACGCCTGCTCTGGACAAGTGACTGAGGTGGATTACGCCAA	37	32522933	ACCTCAGTCACTTGTCCAGAGCAGGCGTCGTGGGCCCAGAACTTGAGTCG	F				chr5	32522826	32522828	-
cg02111705	5	2.68528e-15	2.32277e-09	0.91	0.806143	1	24.1224	12.1194	12.0031	85712385	TACTAATTTTCAATATCACRTCTCAAATTCTTTCTAACTTACCTTCTCCC		II			AAGAGCAGAGCCGCGGAAGAGAACCCTAGCGGCGGGGAACTAGCTCGCCTTCAGTGCTCA[CG]GGAGAAGGCAAGTTAGAAAGAACCTGAGACGTGACACTGAAAATCAGTAGAAGAAATACG	37	43065244	CGGGAGAAGGCAAGTTAGAAAGAACCTGAGACGTGACACTGAAAATCAGT	F		chr5:43066398-43067011	N_Shore	chr5	43065141	43065143	-
cg02639546	12	9.21425e-15	7.97033e-09	0.91	0.806143	1	66.4114	80.8641	-14.4527	61605833	AACTCCCACCTACTAAACTAATACAAAAAAACATAAACACCTCTCCCTCA	0005683252	I	C	Grn	AGAATAAGGCAGAACTCCCACCTGCTGAGCTGGTGCAGAGGGACGTGGACGCCTCTCCCT[CG]CCTCTGTCAGTTCAGGACCGCAAGGGGTTCGGCTATAAGAAGGGGAAGCCCGTGGGTCTA	37	74564932	AACTCCCACCTGCTGAGCTGGTGCAGAGGGACGTGGACGCCTCTCCCTCG	R		chr12:74564752-74565178	Island	chr12	74171151	74171153	+
cg03372076	4	2.3085e-16	1.99685e-10	0.91	0.806143	1	77.1622	89.3322	-12.17	22761125	ATACTATCAACCCAACTAAAATTCCAAATAAACATAAACTTAACCACCCA	0029629960	I	A	Red	GGGCTGCGCGCGGTGCTGTCGGCCCAGCTAGAGTTCCGAGTGGGCGTGGGCTTGGCCGCC[CG]GCACTCGCAGCACCGGCTGGCCCCGGGCAGTGAGGGGCTTACCACCCGGGCCAGCAGCTG	37	171964403	CGGGCGGCCAAGCCCACGCCCACTCGGAACTCTAGCTGGGCCGACAGCAC	R				chr4	171043251	171043253	+
cg03586128	13	1.906e-27	1.64869e-21	0.91	0.806143	1	55.8013	78.0047	-22.2034	68754848	CACCAAAAACAACAAAAACAACAAAAACAACAAAAATAACAAAAATAACA	0021801121	I	A	Red	GGACGGCGAGGACACCGAGGACGGCGAGGACGGCGAGGACGGCGAGGATGGCGAGGATGG[CG]AGGACACTGAGGATGGCGAGGATGGCGAGGACGGTGAGGACGGCGAGGACGGCGAGGATG	37	113299796	CGCCATCCTCGCCATCCTCGCCGTCCTCGCCGTCCTCGCCGTCCTCGGTG	R		chr13:113303306-113303540	N_Shelf	chr13	112645481	112645483	+
cg04343235	20	1.30758e-14	1.13105e-08	0.91	0.806143	1	61.9599	77.249	-15.2891	64629898	CAATAACTCACCTAAAATACCTACATAAAAATCCAAATACAATAACACTC		II			AAACTTCCTGGGCTCAAGTGCTCCTCCTGCCTCAGCCTCCCAGGTATCTGGGACTATAAG[CG]AGTGCCACTGCACCTGGATTTTTATGCAGGTATTTTAGGTGAGTCATTGGAGGTACAATG	37	49386674	AATGACTCACCTAAAATACCTGCATAAAAATCCAGGTGCAGTGGCACTCG	F				chr20	50770136	50770138	-
cg04508948	4	2.80883e-29	2.42963e-23	0.91	0.806143	1	24.2518	46.9805	-22.7287	80656835	CTCACCCACTACCATAACCAAAACCAAAAAATAATTTTCAACCAATACCA	0098747850	I	A	Red	TGGGCGCCGAATCTCACCCGCTGCCATGGCCAAAGCCGGGGGGTGATTTTCAACCAATGC[CG]GGTGGTTTCTTTTTTGATCTAATGGTTAAGAGTGTGTTAATTTCTATGATTTTTAAATTT	37	140357651	CTCACCCGCTGCCATGGCCAAAGCCGGGGGGTGATTTTCAACCAATGCCG	R		chr4:140357362-140357610	S_Shore	chr4	139436496	139436498	+
cg04813559	20	1.59016e-43	1.37549e-37	0.91	0.806143	1	65.9144	48.4099	17.5045	88722929	ATAAAATTAATCAATACCACACRTCAACRCATAATCTCCACCTAAAATTC		II			AGCCCTGGGGCTCTGGAAGCCAATCGCAATTTACAGGACACGTGCAAACAGGAACAGGGG[CG]AATCCCAGGTGGAGACCATGCGTTGACGTGTGGCACTGACCAATCCCACAGCAGATGGCT	37	25844509	TGGGATTGGTCAGTGCCACACGTCAACGCATGGTCTCCACCTGGGATTCG	F				chr20	25863872	25863874	-
cg05999195	5	6.5434e-18	5.66004e-12	0.91	0.806143	1	84.587	94.5536	-9.96668	84648240	CATAAAAACAAAACCCTCATACACAAAAAATCATAAAAACATAACCCTCA	0046693901	I	T	Red	AGGGTTACGCCCTCATGACCTTCCGCGTACGAGGGTTACGCCCTCATGACCTTCCGCGTA[CG]AGGGTTACGCCCTCATGACCTTCCGCGTACGAGGGTTCTGCCCTCATGACCTTTTCACCT	37	4866602	CGAGGGTTACGCCCTCATGACCTTCCGCGTACGAGGGTTCTGCCCTCATG	F		chr5:4866317-4866630	Island	chr5	4866488	4866490	-
cg07313626	1	5.79539e-27	5.01301e-21	0.91	0.806143	1	47.476	70.6972	-23.2212	47800993	CAACCACTAAACACAAAAAAACATAAAAATAAACAAAAACACTCACCCCA	0003682292	I	C	Grn	CGGGAAAGCCCGCAGCCGCTGGACGCGGGAGGACATGGAGGTAGGCGGGAACACTCACCC[CG]CGATTTCGTGTGGTCCGCGAAGCTTTTTCTCTTCAGGACAACACTGCACAATGGCATCCA	37	247681931	CGGGGTGAGTGTTCCCGCCTACCTCCATGTCCTCCCGCGTCCAGCGGCTG	R		chr1:247681399-247681951	Island	chr1	247518628	247518630	+
cg07412675	12	4.78026e-20	4.13492e-14	0.91	0.806143	1	34.3706	54.3315	-19.9609	9727937	TTAAAACCATTAAATCTCATAAAACCCATTCACAAACCCAAAAACAACAC		II			AACTCCTATTTTTAAAACCATTGGATCTCATGAGACCCATTCACAAACCCAAGAACAGCA[CG]GGAAAGCTCTGCCCTCACAATTCAATCCTCTCTCACTGGGTCCCTCCCACAACACATGGG	37	23404551	TAAAACCATTGGATCTCATGAGACCCATTCACAAACCCAAGAACAGCACG	R				chr12	23251616	23251618	+
cg08971592	5	9.47265e-20	8.19384e-14	0.91	0.806143	1	27.6175	46.5414	-18.9239	38745161	RTATCATTAAAATTTCAAATTAAATATCACTTCCTCAAAAAAACCTTCTC		II			AGACAACAGCATAAGGGAATGGAACATGAAGGTAGGGGACACTTTTAGAATAAGATGATC[CG]AGAAGGCTCCTCTGAGGAAGTGACATTTAACCTGAAACCTTAATGATACGAAGGATCAAA	37	74904484	TATCATTAAGGTTTCAGGTTAAATGTCACTTCCTCAGAGGAGCCTTCTCG	F		chr5:74907286-74907770	N_Shelf	chr5	75608658	75608660	-
cg14233513	17	5.74087e-43	4.96585e-37	0.91	0.806143	1	66.9513	50.5356	16.4157	34700277	AAATATATCTACTATATAATATATATAATCAACCRAACATAAAAACTTAC		II			TGAACTCCTGACCTCAGGTGGTACGCCCGCCTTGGCCTCCCAAAGTGCTGGGATTACAGG[CG]TAAGCCCCCATGCCCGGCTGATTATACATACTACATAGCAGACATATCTGCTCAGTTTCT	37	44901894	GATATGTCTGCTATGTAGTATGTATAATCAGCCGGGCATGGGGGCTTACG	F				chr17	46824527	46824529	-
cg15043605	6	3.01499e-28	2.60796e-22	0.91	0.806143	1	51.5409	74.7995	-23.2586	85755212	CTATAAAACTCTAAATAAACTCTATAAAAACTAAAAAAACACCACTCACA	0012717219	I	T	Red	GGCCCCTCCCCACGCTCGGTGCCCTTTCTGCCCTTCATTCCTCTTTCCTGCCACGTAGCA[CG]TGAGCGGCGCCTCCTCAGTCTCCACAGAGTTCATCCAGAGTCCCATAGCCTTGACTCCCA	37	14845043	CTATGGGACTCTGGATGAACTCTGTGGAGACTGAGGAGGCGCCGCTCACG	F				chr6	14844811	14844813	-
cg17110163	7	2.8488e-20	2.46421e-14	0.91	0.806143	1	55.2246	74.4663	-19.2417	3751957	AATTTTACAATAAACACCAACTAAATATCCTTCAATTCAATTCTAACTCC		II			GGGAGCAGTCTTGGGGACTGATTTCCCAACCTGTGGGATCTGAGGCTATCTCCAGATAGA[CG]GAGTCAGAATTGAACTGAAGGACACCCAGCTGGTGTCTACTGCAAAACTGATTGCTTGCT	37	49806584	CGGAGTCAGAATTGAACTGAAGGACACCCAGCTGGTGTCTACTGCAAAAC	F				chr7	49766987	49766989	-
cg19153883	7	3.70543e-29	3.2052e-23	0.91	0.806143	1	58.7975	82.0456	-23.2481	85797487	AAAACACCTCTAAACCATTTAATCCCATTCCAAAAACAAAAATAACAACA	0045763548	I	A	Red	TCTGGTCTTACGGAGACGCCTCTAAGCCATTTGATCCCGTTCCGGGAACGAAAATGGCAG[CG]GTGACGGTTGCTCCTTTTATGGTCTCCCTCCGGCTGTCCAGGACGGTCTCCTTTTTCCCT	37	26283934	CGCTGCCATTTTCGTTCCCGGAACGGGATCAAATGGCTTAGAGGCGTCTC	R				chr7	26244313	26244315	+
cg22272911	7	3.02382e-28	2.61561e-22	0.91	0.806143	1	41.7726	69.1039	-27.3313	61608185	CTCCCTCTACTTACATAAAAATATAAAACAAAAAACACCTACAAAAACCA	0024725849	I	A	Red	GGCCGCCAAGCCCCCGCCCACCCGGAACTCTTGAAGGCCTGTGAGCGCCACCAGAAGCCC[CG]GCTCCCGCAGGCGCCTCTCGCTCCACACCTCCACGCAAGCAGAGGGAGTCGGCTCCAGCC	37	115430145	CTCCCTCTGCTTGCGTGGAGGTGTGGAGCGAGAGGCGCCTGCGGGAGCCG	F				chr7	115790090	115790092	-
cg23113715	22	4.12161e-44	3.56519e-38	0.91	0.806143	1	41.9316	23.3121	18.6195	99704144	TATAAACCRTAACTATAAATTTCCAAACRAACTAACACATACCAAATACC		II			CGACCCGGGGAGGGACACCATCTGGGACCCCGGCGGCCACAAGGGGCATTCGGGTCGCCC[CG]GCACCTGGCATGTGTCAGTCCGCTTGGAAACCCACAGCCACGGCTCACAGGGGCAGCGCC	37	25800663	GTGAGCCGTGGCTGTGGGTTTCCAAGCGGACTGACACATGCCAGGTGCCG	F		chr22:25800554-25801437	Island	chr22	25404695	25404697	-
cg23117530	5	3.57765e-23	3.09467e-17	0.91	0.806143	1	72.558	88.5926	-16.0346	36759106	CACAATAATACTCTATAAAAAAACAAAACTCACACAATAATACTATAACA	0089735910	I	A	Red	AGAGCATTACCGTGTGAGCTCCGCCTCCCGCCAGAGCATTACCGTGTGAGCTCCGCCTCC[CG]TCACAGCATTACCGTGTGAGCTCCGCCTCCCCACAGAGCATTACCGTGTGAGCTCCGCCT	37	261727	CACGGTAATGCTCTGTGGGGAGGCGGAGCTCACACGGTAATGCTGTGACG	F		chr5:258801-262401	Island	chr5	261611	261613	-
cg06814977	14	1.18764e-17	1.02731e-11	0.91	0.806143	1	64.821	80.9752	-16.1542	91765250	CCTAAAAAACTAAATCACAATCTACCATTATAACRATAAACCTTACTATC		II			GTCTGCCAGCGCCTGGAGGGCTAAATCACAGTCTACCATTATGACGGTGGGCCTTGCTAT[CG]CTGCATATTCTCCCAGCCACCCCCGGCGGAGACAGTGACCAACTGCGCGGATGGCGGGAT	37	62331563	CTGGAGGGCTAAATCACAGTCTACCATTATGACGGTGGGCCTTGCTATCG	R		chr14:62331009-62331641	Island	chr14	61864844	61864846	+
cg08391020	5	6.35457e-16	5.49671e-10	0.91	0.806143	1	48.6749	66.4095	-17.7346	47785554	TAAAACAACRATTCTCAAAATATAACCTCAAAACCAATTACATCAACATC		II			GCTCTAAATATTTAAAGAACTTATTAAAACACAAATTGCTGAGCCTCACGGGTTCCCAGG[CG]ATGCTGATGTAACTGGTCCTGAGGCCACACTTTGAGAACCGCTGCTCTAAGTAACAAAAT	37	74344779	AGAGCAGCGGTTCTCAAAGTGTGGCCTCAGGACCAGTTACATCAGCATCG	F		chr5:74348241-74349681	N_Shelf	chr5	75048953	75048955	-
cg08553429	7	9.1991e-21	7.95722e-15	0.91	0.806143	1	59.777	78.4159	-18.6389	66698141	ATAAAATTTCACCACATTAACCAAAACAATCTCAATCTCCTAACTTCACA	0036693252	I	A	Red	GCCAGGCATGGTGGCTCACGCCTGTGATCCCAGCACTTTGGGAGGCTGAGTTGGGTGGAT[CG]TGAAGTCAGGAGATTGAGACCGTCCTGGCTAACGCGGTGAAACCCCATCTCTACTAAAAA	37	42885300	CGTGAAGTCAGGAGATTGAGACCGTCCTGGCTAACGCGGTGAAACCCCAT	F				chr7	42845700	42845702	-
cg18462141	11	1.28191e-20	1.10885e-14	0.91	0.806143	1	52.9677	72.702	-19.7343	79615531	TTCTAAACRAAAACRTCCTAAAAACATAAAACTACTACAAACRTTAATAC		II			GGAGAAGGGCGTTCTGGACGAGGGCGTCCTGGAGGCATGGGGCTGCTGCAGACGTTGGTG[CG]GCGGGGGGTGAGCGTTGAGAAGGCGCAGGAGACTGACCACAATGGCTAGACCGGCCTTAA	37	49872414	TCTGGACGAGGGCGTCCTGGAGGCATGGGGCTGCTGCAGACGTTGGTGCG	R		chr11:49872066-49872440	Island	chr11	49850861	49850863	+
cg21357536	15	8.72208e-17	7.5446e-11	0.91	0.806143	1	38.6708	57.0907	-18.4199	97800297	ATAAAAAAACAACTAAAAAACACTATCTATAAACCAAAAAACAATCCCTC		II			TCTCATAGTTCTGAAGACTGGGAAGTCCGGGTTCAAGGTTCTGGCAGATTCAGTGCCTGT[CG]AGGGACTGCTTTTTGGTTCACAGATAGTGTCTTCTAGCTGTCTCCTCATGTGGTAGAAGG	37	40215892	CGAGGGACTGCTTTTTGGTTCACAGATAGTGTCTTCTAGCTGTCTCCTCA	F		chr15:40211961-40213444	S_Shelf	chr15	39923690	39923692	-
cg21518151	13	1.8827e-28	1.62853e-22	0.91	0.806143	1	24.7558	51.142	-26.3862	99683379	TCACTAAAAAAAAACTCACCTCAAAAAAAACAATAACCAACCAAAACACA	0068718595	I	A	Red	GAAGGATGGAGCTCGCTGGGGAGGAGCTCACCTCGGAGGGGACAGTGGCCAACCAGGGCG[CG]GCCTGGGTGGGTGGGTTTTAGGCTGTAAGGGCGATGCAAAATATGATGTTCCTCACCGAG	37	112631009	CGCGCCCTGGTTGGCCACTGTCCCCTCCGAGGTGAGCTCCTCCCCAGCGA	R		chr13:112630568-112630796	S_Shore	chr13	111976694	111976696	+
cg26618010	15	4.44583e-17	3.84564e-11	0.91	0.806143	1	62.1166	78.5995	-16.483	68805259	CCATTAACCATCATCTTATATAAATTATAAACCTCAATCATAATCTCCTC		II			CCTCACCAACCTCACTCACACTAAGTACCCACAGCTCTTGTCGGGCATCAGAGACATCTC[CG]AGGAGACCATGACTGAGGTCCACAACCTATACAAGATGATGGCCAATGGGATCCTGAAGG	37	50710041	CATTGGCCATCATCTTGTATAGGTTGTGGACCTCAGTCATGGTCTCCTCG	F				chr15	50417843	50417845	-
cg01594675	2	1.50145e-14	1.29875e-08	0.905	0.798071	1	74.434	86.7436	-12.3096	80719973	ACAAAACAAACACACAAAAACAACTAAACATTAAAAAAAACACATTAACA	0056654979	I	A	Red	CCCGAGACCCTAGCAAGGCAAACACACAAAAACGGCTGGACGTTGAGAGAAGCACATTGG[CG]GAGGAACACACAAGCGGTTGGATTTCGAGAGGACATCAAGAGCACGTCAAGAGCACGTCA	37	55289112	CGCCAATGTGCTTCTCTCAACGTCCAGCCGTTTTTGTGTGTTTGCCTTGC	R				chr2	55061975	55061977	+
cg03444184	11	2.17812e-16	1.88407e-10	0.905	0.798071	1	30.6342	48.1666	-17.5324	44748246	ACTATTAATATCACATAAAAATTAATACTACCCCCACCAAACTCACACCA	0054779928	I	C	Grn	CCCGGCTCTGCTCAGCCCGCGCCTTCCGCGGCGTGGCCGCCCGCGCCTCACCGGCCTCTG[CG]GCGCGAGCCCGGCGGGGGCAGCATCAACTTTCATGTGACATTAATAGCCTTACTGCTCTC	37	49456196	CGGCGCGAGCCCGGCGGGGGCAGCATCAACTTTCATGTGACATTAATAGC	F		chr11:49455935-49456211	Island	chr11	49434643	49434645	-
cg04071630	6	4.25464e-29	3.68026e-23	0.905	0.798071	1	22.3989	45.9077	-23.5088	39740531	TATATTTCCACCTAATTTCRAACCAAAAACCTTTCACRTATAAAACTAAC		II			AGAGGAGAGGAAACCTTTAAAAAAACCATGGAATGAGTTTCTGTAGTATGGTGGTTATCA[CG]TTAGTCTCACACGTGAAAGGTCCCTGGTTCGAAACCAGGTGGAAACACATTTTAGGCTGG	37	27118046	GTGTTTCCACCTGGTTTCGAACCAGGGACCTTTCACGTGTGAGACTAACG	F		chr6:27114222-27115181	S_Shelf	chr6	27150266	27150268	-
cg04374190	3	1.74615e-18	1.51042e-12	0.905	0.798071	1	57.1453	75.2267	-18.0814	82622104	AAACCTACAACTATTTTTCTCTCAATCCAATCTATATCTCTCTCTCACCA	0093742312	I	C	Grn	CTCCGCTCAATAAAGCCTACAGCTGTTTTTCTCTCGGTCCGATCTGTGTCTCTCTCTCAC[CG]CGGGCTGCCGCCACACCAAATCTTTGGCGTGGCTAAGGCGAGAACCTTTGGCATTACAAC	37	145736022	AAGCCTACAGCTGTTTTTCTCTCGGTCCGATCTGTGTCTCTCTCTCACCG	R				chr3	146018234	146018236	+
cg04473235	5	1.64831e-28	1.42579e-22	0.905	0.798071	1	37.4685	63.5921	-26.1236	12705175	AAATTCAAAAAAACCTCAAACAACAACATAAATTACTCCTCRAAAACCAC		II			TGTCACCAACTGGGACGACATGGAGAAGATCTGGCACCACACCTTCTACAATGAGCTGCG[CG]TGGCTCCCGAGGAGCAACCCATGCTGCTGTTTGAGGCCCCCCTGAACCCCAGGGCCAACT	37	77080995	GGTTCAGGGGGGCCTCAAACAGCAGCATGGGTTGCTCCTCGGGAGCCACG	F				chr5	77785170	77785172	-
cg05673432	3	2.30637e-20	1.99501e-14	0.905	0.798071	1	58.5894	77.287	-18.6976	96725289	AACAACATAACCACAATACAACATCAACATCAACAACAATAACAACAACA	0043760825	I	A	Red	CCAGCCCGCGGCAGCAGCGTGGCCGCGGTGCAGCATCAGCATCAGCAGCAGTAGCAGCAG[CG]GGCGGCCGCGTGGGTGTTTTTGTCGGGTCTCGGGGTCTGGCAGCAGCATGGCGGACTACC	37	15919505	AGCAGCGTGGCCGCGGTGCAGCATCAGCATCAGCAGCAGTAGCAGCAGCG	R		chr3:15919450-15919653	Island	chr3	15877997	15877999	+
cg06548512	1	2.14243e-27	1.8532e-21	0.905	0.798071	1	37.9063	69.2976	-31.3913	36730959	ATAACRCRAATAACCCAATTCTTATAAAAATAATCCACRAAAACATAACC		II			CCTCTGGCAGCTCTTTGGGGACAGGAAGCTGCCCCCCACCGGACAGGTCCTGCTCAAGTC[CG]GCTATGCCTTCGTGGACTACCCCTACAAGAACTGGGCCATCCGCGCCATCGAGACCCTCT	37	146522492	CGGCTATGCCTTCGTGGACTACCCCTACAAGAACTGGGCCATCCGCGCCA	F		chr1:146522288-146522555	Island	chr1	147050929	147050931	-
cg07057218	9	8.00799e-15	6.92691e-09	0.905	0.798071	1	48.5073	65.614	-17.1066	76803118	TAAATATTACRCTTATATACACAATAAAACCAAAAACCCAAATTATCCCC		II			TCAAACAAAAGTGAATGTTACGCTTGTGTGCACAGTAAGACCAGAAGCCCAGATTGTCCC[CG]TTCCGCTTAGATGGTCTTCCAGCTGACCGGGCATGAGCTGTATGGTAGCTCTCTTCCAAA	37	6086163	CGGGGACAATCTGGGCTTCTGGTCTTACTGTGCACACAAGCGTAACATTC	R				chr9	6086162	6086164	+
cg07165916	11	1.55805e-23	1.34772e-17	0.905	0.798071	1	45.5476	67.3879	-21.8404	2780469	TCTAAAAAATCCAAAACCATACAACAAACACAATATCAATAAACAAAACC		II			GAAAAATCGGGTCTGAGGGATCCAAAGCCATGCAACAGGCACAATGTCAATGGGCAGGAC[CG]ATTCCTGCCGACTGGACCCCACCTCACGGAAGGAGCGTGCTTCATGGCATAAACAGGCCC	37	116016289	CGGTCCTGCCCATTGACATTGTGCCTGTTGCATGGCTTTGGATCCCTCAG	R				chr11	116145571	116145573	+
cg13891539	12	3.51333e-28	3.03903e-22	0.905	0.798071	1	49.6639	77.2974	-27.6335	70757153	ACTAAAACATATCACAAAATTATAAAACTAACTTTTAAAAATTTTTTCCA	0084805531	I	A	Red	TAACCATACTGGGGAGAGGCGTGGGCAACTGAGAATGGAGGGGACCTCGGAGGGAGGGCC[CG]GAAAAAATTTTTAAAAGCCAGTCCCACAACTCCGCGACACGTCCCAGCCAAGGCGCGGCG	37	30322730	GCTGGGACGTGTCGCGGAGTTGTGGGACTGGCTTTTAAAAATTTTTTCCG	F		chr12:30322763-30323555	N_Shore	chr12	30169796	30169798	-
cg14033946	9	6.34566e-25	5.48899e-19	0.905	0.798071	1	29.3069	51.0771	-21.7702	40735551	TTCTTACTACTAAAAACTCTACACAATCCTAAAATAACACAAAACATCAC		II			TGGGACTGGCCTTTATAAGAAGAAAAGAGACCTGAGCAAGGATGTTAAGCCCTTTCACCA[CG]TGATGCCCTGTGCCACCTCAGGACTGTGCAGAGTCCCTAGCAGCAAGAAAACCCTCACGA	37	36490299	TCTTGCTGCTAGGGACTCTGCACAGTCCTGAGGTGGCACAGGGCATCACG	F		chr9:36487107-36488083	S_Shelf	chr9	36490301	36490303	-
cg14455590	22	1.28253e-28	1.10939e-22	0.905	0.798071	1	43.7665	69.3973	-25.6308	94771171	ACACAAAACAAAACAAAAAACAACCCCAAAAACAAAAAATCCCAACAACA	0001713923	I	A	Red	CAGCCTGCGCCAGCGCAGAGCAGGACGGGAAACAGCCCCGGGAGCAGAAGGTCCCAGCAG[CG]GAATTCCCCTCCACTTGGACCAGGCCTGCGGGAGATCCGGGCACTGACAGGCGGGGACAT	37	50010191	CGCTGCTGGGACCTTCTGCTCCCGGGGCTGTTTCCCGTCCTGCTCTGCGC	R		chr22:50008958-50009712	S_Shore	chr22	49616542	49616544	+
cg14628803	12	1.03111e-14	8.9191e-09	0.905	0.798071	1	74.2806	86.701	-12.4204	15649941	AATCACCAAACAATAAAACCATCACCTATTACCAAACAATAAAACAATCA	0062639156	I	C	Grn	AAAAACAGGACAGAATAGCAAGCAAAAGGGGTCTGATGGTACTCACTGCTTGGCGATAGG[CG]ATTGTCTCACTGCTCGGCAATAGGCGATGGTCTCACTGCTCGGCGATTGTCTCACCGCTT	37	20935754	AATCGCCGAGCAGTGAGACCATCGCCTATTGCCGAGCAGTGAGACAATCG	F				chr12	20782819	20782821	-
cg16967722	7	3.73619e-23	3.2318e-17	0.905	0.798071	1	37.7713	59.5184	-21.7471	8754979	TAAACATCCAAAATCRAAATATCAACATAATTAATTTCTCRTAAAACCTC		II			ACATGCATAGAGGGAAGACAATGTGCAGACACAGGGGGAAGCCATCTACAAGCCAAGGAG[CG]AGGCTCCACGAGAAACCAACCATGCTGACACCCCGATCTTGGATGTCTAGTCTCCAGATG	37	142427935	AGACATCCAAGATCGGGGTGTCAGCATGGTTGGTTTCTCGTGGAGCCTCG	F				chr7	142720110	142720112	-
cg17496421	8	6.38277e-22	5.5211e-16	0.905	0.798071	1	64.6831	82.657	-17.974	89686275	ACATCCCATTTACAACATAATAAACTAAAAAACCTACTAAAAAAAAACCA	0051702228	I	A	Red	GGGGTCAGGCGCCTTGCGCCGCTATGTTAAGACAGGCTTTCCCGTCTCTACAGCTCCTTC[CG]GTCTTTTCTTAGCAGGCTCTTTAGTCCACCACGTCGCAAATGGGACGCTGCTTCCTTTGG	37	49595535	CGGTCTTTTCTTAGCAGGCTCTTTAGTCCACCACGTCGCAAATGGGACGC	F				chr8	48682974	48682976	-
cg17617900	12	1.30082e-18	1.12521e-12	0.905	0.798071	1	31.4049	50.2862	-18.8812	68799267	CTTACTCACCATTTCCCAACTTCCAAAATATTCTAATATCTTAACTATAC		II			GAGCTCCATGGGGCCTTCCTCACAATCTCTTTTGCCCTGTAATCTGAAGGTACTTGGGGA[CG]CATAGCTAAGATACCAGAACATCCTGGAAGCTGGGAAATGGTGAGTAAGGGGGTTCGGCA	37	38493456	CGCATAGCTAAGATACCAGAACATCCTGGAAGCTGGGAAATGGTGAGTAA	F				chr12	38099653	38099655	-
cg19171792	12	3.24505e-22	2.80697e-16	0.905	0.798071	1	35.2337	56.3754	-21.1417	7770549	AACAAAAAACAAACATAAAAATTCCCAAAAAACTACCCAAAAAAAAACCA	0003633486	I	T	Red	CAGATGTACTTGGAGGAAGGTTTGGGCCGGGACAGATGACGTGCCCATGTGGGAGCTGGA[CG]GCCCCTCTCTGGGTAGCTCCCTGGGAACTCCCATGTCCGCCTCCCGCTGCCTCCTGATCC	37	3427463	CGGCCCCTCTCTGGGTAGCTCCCTGGGAACTCCCATGTCCGCCTCCCGCT	F				chr12	3318296	3318298	-
cg22356814	1	2.11903e-18	1.83296e-12	0.905	0.798071	1	55.3984	73.7142	-18.3159	56756868	AAAACCCTCACAAAAAACCTAACCATATTAACACCAATCTCAAAATTCCA	0079732123	I	A	Red	ATAACCAGGAAGAGAGCCCTCACGAAGAACCTGACCATGTTGGCACCGATCTCAGAATTC[CG]GCCTCCAGAATTATGAGAAATAATTATTTGTTATTTAAGCCACCAAGTGTTTGGTATTCT	37	54448011	AGAGCCCTCACGAAGAACCTGACCATGTTGGCACCGATCTCAGAATTCCG	R				chr1	53982337	53982339	+
cg24751928	20	2.71067e-14	2.34473e-08	0.905	0.798071	1	19.654	9.01486	10.6391	55779556	TTTATAAAACTATCATACCAAAAAAAACACAAACAAAACAAACCCAAACA	0011745922	I	A	Red	CGGCCGCACCCCTTTGTGGGGCTGTCGTGCCGGGAGGGGCGCGGGCGAGGCGGGCCCGGG[CG]GCGCTGGGACTTGTAGGCCGGGAGCCCGGGCGCCTCCGGGCTGAAGCCCGTGGCCACGCC	37	55964459	CGCCCGGGCCCGCCTCGCCCGCGCCCCTCCCGGCACGACAGCCCCACAAA	R		chr20:55964272-55964656	Island	chr20	57389402	57389404	+
cg25102879	10	1.35851e-23	1.17511e-17	0.905	0.798071	1	43.2141	65.19	-21.9759	57797287	ATAACTAAAAAACCCAAACAAAAAAAACCAAAACAACAACCACTAAACCC		II			TGGGTGGATTGATGGCTGGGAAACCCAAGCAGGAGGAGCCAAAACAGCAGCCACTGGACC[CG]CATGTCCTGGTTTTCTCAGGGCCCCCTGAGGAGGCCAGGACAGAGGTGAGGGTGGTTTAG	37	96928199	CGGGTCCAGTGGCTGCTGTTTTGGCTCCTCCTGCTTGGGTTTCCCAGCCA	R				chr10	95168441	95168443	+
cg26153911	1	5.45618e-20	4.7196e-14	0.905	0.798071	1	46.2822	66.354	-20.0718	31608210	CTAACTAATTATTCCAAACTAAACATACTACTTTCCTTCTCTAAACCTCC		II			CAATTAAAATAAAATTAAAAGAGATGCCCCACTTAATATTCCTACCTTATGCAGAGGGAA[CG]GAGGTCCAGAGAAGGAAAGTAGTATGTCCAGTTTGGAATAATCAGTTAGTGACAGATCAG	37	48548018	CGGAGGTCCAGAGAAGGAAAGTAGTATGTCCAGTTTGGAATAATCAGTTA	F				chr1	48082345	48082347	-
cg02630477	1	2.59191e-19	2.242e-13	0.905	0.798071	1	80.654	92.5389	-11.8848	61604899	ACTACACACAAAAAACAACTCCAAAATTATCCTAAAACCTCAAAACAACA	0085736520	I	A	Red	CGCAGGCCCCAGGCTGCGCGCAGGAAGCGGCTCCAAGGTTGTCCTAGAGCCTCAAAGCGG[CG]GAAGGGAGGGAGCAGCCGGCACCTGCATTGTGCGAGCCCCGCTCCCCGCTGAGCTTCTGT	37	40388223	CGCCGCTTTGAGGCTCTAGGACAACCTTGGAGCCGCTTCCTGCGCGCAGC	R				chr1	39922550	39922552	+
cg00138804	7	5.64432e-19	4.88234e-13	0.9	0.790073	1	49.1545	68.4984	-19.3439	80759822	AAACTAAAAATCAACCTTACCAATACACATACACAAAACCTAAACCTCCA	0090630598	I	C	Grn	TACTTCGCAAAGTCTCAGAAACCCATCCCCGGGCAACAGTGTCAATCACTACGACCAAAG[CG]GAGGCTCAGGCCTTGCGCATGCGCACTGGCAAGGCCGACTCCCAGCTTGCTTCGGAGAGT	37	57706707	CGGAGGCTCAGGCCTTGCGCATGCGCACTGGCAAGGCCGACTCCCAGCTT	F				chr7	57647000	57647002	-
cg01559375	17	2.39957e-47	2.07563e-41	0.9	0.790073	1	78.7467	54.4803	24.2664	35638528	ATAACTATATTATATTAATTATTAATATCACTAACTTCTAAAAATCTATC		II			GGACTTGCTGGAGTAGAGGCAGCCTGACCATCGGGACAGCAGAGAAAGTGGAAATCGAGG[CG]ACAGACTTTCAGAAGTCAGTGATATTAACAATTAATATAATACAGCCACTTCCTCTTGCT	37	12924257	TGGCTGTATTATATTAATTGTTAATATCACTGACTTCTGAAAGTCTGTCG	F		chr17:12920956-12921566	S_Shelf	chr17	13020939	13020941	-
cg02429035	17	2.02049e-26	1.74772e-20	0.9	0.790073	1	59.4623	80.481	-21.0187	78801336	AAAATCATCCTAAAACAACAACCAAAAAAAACACAAAAACATAAACATCA	0003652243	I	A	Red	CACCATTGATCTATGTTAAGGCCGAATCTTTTCTGGATGGCCAAGAAAGGCATGGTGATC[CG]ATGCTCATGTCTTTGTGTCTTCTCTGGCCGCCGCTTCAGGATGACCCCTAGTCTACTTTT	37	27348666	GGGGTCATCCTGAAGCGGCGGCCAGAGAAGACACAAAGACATGAGCATCG	F		chr17:27346853-27347222	S_Shore	chr17	29021647	29021649	-
cg04082884	17	7.51395e-21	6.49957e-15	0.9	0.790073	1	39.1661	59.8075	-20.6414	73763118	ATTATATAACTATCATCATTACTACCACCACCATCACCATCATAAACATC		II			TATTGTTGGCTGTTGTGTGACTGTCATCATTGCTGCCACCACCATCACCATCATGAGCAT[CG]CCATCACCACCATCATCACCATCACCACCATCACCATCATGACCATCGCCATCACCACCA	37	17363349	TTGTGTGACTGTCATCATTGCTGCCACCACCATCACCATCATGAGCATCG	R				chr17	17460034	17460036	+
cg04506563	6	1.04839e-20	9.06857e-15	0.9	0.790073	1	71.5623	87.0839	-15.5216	63724876	CCTCAACCATTAAACAATAAATAAAACCAAATACCACAAAACAAAACACA	0043691257	I	A	Red	TGCGCCGGCACTCCTCAGCCATTGGGCGGTGGATGGGACCGGGTGCCGCGGAGCAGGGCG[CG]GCGCTCCTCGGGAAGACTCAGGCGGCGCAGGAGCCCACGGCCGGGGTGGGGAGACTCAGG	37	140469309	CGCGCCCTGCTCCGCGGCACCCGGTCCCATCCACCGCCCAATGGCTGAGG	R				chr6	140148171	140148173	+
cg05986831	13	1.94587e-19	1.68317e-13	0.9	0.790073	1	63.5127	80.7537	-17.2411	82764342	AACAAAACRAACTCCAAACRAAAACCRACTCTAAAACCAATCTAAACCAC		II			AACTCGGACGCCAGATCCCGCCTGAACCCTGACCAGTCCGGACCTCGACTGGGCCCCGAC[CG]TGGCCCAGACTGGCCCCAGAGCCGGCCCCCGCCTGGAGCCCGCCCTGCCCTCCTCCCTGC	37	20135998	GCAGGGCGGGCTCCAGGCGGGGGCCGGCTCTGGGGCCAGTCTGGGCCACG	F		chr13:20135399-20136041	Island	chr13	19561857	19561859	-
cg06003267	2	1.10656e-28	9.57173e-23	0.9	0.790073	1	40.8745	66.2173	-25.3428	33683559	AAAAATTTTCCCAACAACACATCATAAACACCAAAACCACCAAAAAAACA	0097669569	I	C	Grn	CCCCTGCTGGTCGCAGGGAACCTGTTCCCATCACGTCCCCACTCACCCACAAGGCAGCGG[CG]CCTCCTCGGTGGTCCTGGCGCCCATGACGCGTTGCTGGGAAAATCTCCCACCCGGACGTT	37	583872	GGAGATTTTCCCAGCAACGCGTCATGGGCGCCAGGACCACCGAGGAGGCG	F		chr2:582399-582647	S_Shore	chr2	583871	583873	-
cg06361278	17	1.86463e-45	1.61291e-39	0.9	0.790073	1	37.8158	16.7501	21.0656	57605536	CAAAAAATACRAACCCTAAAAATAAATAAATCRAAAACCAAACTAAACTC		II			ACCTCACCCAGCAGGAGATACGGACCCTGGAGGTAAGTGGGTCGGGGACCAGGCTGGGCT[CG]AGGAGCGGGCCCGGACACCTCCCTCCGGGCCCCAGTACTCCTGGCCGAGTTGCATCCTTG	37	25783929	CGAGCCCAGCCTGGTCCCCGACCCACTTACCTCCAGGGTCCGTATCTCCT	R		chr17:25783099-25784358	Island	chr17	27456902	27456904	+
cg06891939	7	1.65738e-20	1.43363e-14	0.9	0.790073	1	44.1799	64.6142	-20.4343	47765530	CACACAACCAATTAAAACTCAAAACAAAACTACTAAATCTTCCTAAAACA	0083634283	I	C	Grn	GACCGACCGCCACGCGCAGCCAATTGGAACTCGAGGCGGGGCTGCTGGGTCTTCCTGGAG[CG]CGCATGCGCCGGCGAGCTGCCACAAGGTTTACACTTTCCCCCATCTTCCTCTGTGCTTTT	37	56950307	CGCGCAGCCAATTGGAACTCGAGGCGGGGCTGCTGGGTCTTCCTGGAGCG	R		chr7:56949864-56950322	Island	chr7	56882613	56882615	+
cg08340583	4	3.5836e-25	3.09981e-19	0.9	0.790073	1	58.3633	79.1397	-20.7764	68781919	ACTAAACTACTAATTCCRAATAAAAAACRTAACCCAAAATAAAAACTTCC		II			CCATTGGTTAAAAAGCATTATTCAGAAAGAACCAATCAGGAAAGGACAGGCAAACAGGAA[CG]GAAGTTCCCACTCTGGGTCACGTTTTTCATCCGGAACCAGCAGTCCAGTCTTTCAGCCTT	37	178302630	CGGAAGTTCCCACTCTGGGTCACGTTTTTCATCCGGAACCAGCAGTCCAG	F				chr4	177381475	177381477	-
cg10192170	20	2.50211e-20	2.16432e-14	0.9	0.790073	1	74.2553	88.7637	-14.5084	73652941	AAACAAAAAATTACAACTAAAAATTCAATCAATTACTACAAAAAACCACA	0086629291	I	T	Red	ACAAATTGCTTCCATTATTACTCATCCTGGGCGGCCTGGTCATTGGCCAGCCCCTGGCCA[CG]TGGTCCCTCGTAGCAATCGATCGAATTTCTAGTCGCAATTCTCTGTCCCTCAGCTCTGGG	37	29570489	GGACAGAGAATTGCGACTAGAAATTCGATCGATTGCTACGAGGGACCACG	F				chr20	30335812	30335814	-
cg11967057	8	1.07671e-44	9.31354e-39	0.9	0.790073	1	78.957	59.2585	19.6985	70638986	AACTCCCAAACAATACTCTTATAATTAAATAACAAAAAATTACTTTATTC		II			TCCCTTAGAGTGGCTCCCAGGCAGTGCTCTTGTGGTTGGGTGGCAAGGGGTTGCTTTATT[CG]GTGGTGGCTAGAGGATGTTTTAGCAGATAAATCGGGACCCCAGGAGCCCCTGAGTGTCAA	37	7926131	GCTCCCAGGCAGTGCTCTTGTGGTTGGGTGGCAAGGGGTTGCTTTATTCG	R		chr8:7922872-7923600	S_Shelf	chr8	8068608	8068610	+
cg12444081	17	9.21709e-29	7.97278e-23	0.9	0.790073	1	31.146	56.1339	-24.9879	78735553	AAAAAACRACCATAACCACTAAAAAAACRCTAAATAACCTTCTCCTAAAC		II			GGTCTACTTCGAGGAGGCGGCCATAGCCACTGAAAAAGCGCTGGATGGCCTTCTCCTGGA[CG]TTGTAGCTTAGGCGTCCTATGTAGACGCGCGGCATGTCCGTGGCGGGCGGGGGCCCAAGG	37	16521159	CGTCCAGGAGAAGGCCATCCAGCGCTTTTTCAGTGGCTATGGCCGCCTCC	R		chr17:16520938-16521317	Island	chr17	16617844	16617846	+
cg12712409	15	5.236e-21	4.52914e-15	0.9	0.790073	1	72.8971	88.0913	-15.1943	14697182	AAACCACACAAAAACCCACAAAAAACAAACAAACTCAAACATAACAAACA	0039695256	I	A	Red	TGTGCTCAATTTCGCTCCCGGCCTTAGCTGCCTTCCGGCGGGGCAGGGTTTGGGACCTGT[CG]CCTGCCATGCCTGAGCCTGCCCGCCCTCCGTGGGCTCCTGTGCGGCCCGAGCCTCCCCGA	37	80309079	CGCCTGCCATGCCTGAGCCTGCCCGCCCTCCGTGGGCTCCTGTGCGGCCC	F				chr15	80016736	80016738	-
cg13716033	9	2.27389e-14	1.96691e-08	0.9	0.790073	1	59.2399	74.8714	-15.6316	38639583	AATTTAAACAATTCTCTTACCTTTAAAATAACTAAAACTACAATCACACA	0092648832	I	C	Grn	TGGCCAGCATGATGAAACCCCATCTCTACTAAAAATACAAAAATTAGCCAGGCGTGGTGG[CG]TGCGACTGTAGTCCCAGCTACTCCAAAGGCAAGAGAATCGCTTAAACCCAGGAGGCAGAG	37	140447608	GGTTTAAGCGATTCTCTTGCCTTTGGAGTAGCTGGGACTACAGTCGCACG	F		chr9:140445653-140446891	S_Shore	chr9	137553155	137553157	-
cg14055421	2	9.49138e-16	8.21004e-10	0.9	0.790073	1	65.0657	80.2896	-15.2239	76774889	TAAAACAACCATAAACAAAAACCTCCATCCCAACTCCAACAAAAAACAAC		II			TCCTGAGGGAATAGGACAGCCATGGACAGAAGCCTCCATCCCAGCTCCAACAGAGGACAG[CG]CTCAGGGGATGAGCTCCTACAATCAGGCCAAGTGCATGGATGCCATTCTTGCTGAACCAA	37	239199542	AGGACAGCCATGGACAGAAGCCTCCATCCCAGCTCCAACAGAGGACAGCG	R		chr2:239196923-239197900	S_Shore	chr2	238290900	238290902	+
cg14197788	12	4.67635e-14	4.04505e-08	0.9	0.790073	1	37.5879	23.9281	13.6598	88640572	CTTAAATAAACCTCTAAAAAAAATCTAACTCCCATTCTCCCCAAAACAAC		II			AGAGGCACATCTAACTGCAGTTAGAATACAGGAAGTTAGTTACTTCCTGCTGCCAGAGGG[CG]TTGTTTTGGGGAGAATGGGAGTCAGATTTCTTCCAGAGGTCTACCTAAGAGTTCCTAGCA	37	102987124	TTAGGTAGACCTCTGGAAGAAATCTGACTCCCATTCTCCCCAAAACAACG	F				chr12	102593345	102593347	-
cg14867639	12	9.48978e-17	8.20866e-11	0.9	0.790073	1	49.3886	67.5314	-18.1428	29631912	AAATACTCTAAACCTACAACAAAATAAATAACRACCAAACACAATAACTC		II			AAAAAAAAAAGAAATACTCTGAACCTACAACAAGATGGATAGCGGCCAGGCACAGTGGCT[CG]TGCCTGTAATCTGAGCACTTTGGGAGGCCGAGGCGGGTGGATCACCAGAGGTCAGGAGTT	37	100590495	CGAGCCACTGTGCCTGGCCGCTATCCATCTTGTTGTAGGTTCAGAGTATT	R		chr12:100593253-100593814	N_Shelf	chr12	100196716	100196718	+
cg15203618	11	7.13905e-16	6.17528e-10	0.9	0.790073	1	84.6258	94.0267	-9.40094	81721820	TTCAAAATATTCTAATTCCTCAACAACCACCTACAAAATTCCCAAAAACA	0039739209	I	A	Red	GCGGCCGCCAGCTTCGGAATGTTCTAGTTCCTCGGCAACCACCTGCGGGATTCCCAGGGA[CG]GCTGGACAGCACGCGCGGGCTGCTGTGCTGCCTGGGCGCTGGAGTGGCTGAGGCCGTGGT	37	85646125	TTCGGAATGTTCTAGTTCCTCGGCAACCACCTGCGGGATTCCCAGGGACG	R		chr11:85645714-85646191	Island	chr11	85935081	85935083	+
cg16132851	11	1.42488e-28	1.23252e-22	0.9	0.790073	1	40.6866	66.5236	-25.837	85697505	TAAAATCCAATATAAAAATAAAATCACACAAATCATATATCCACCAAACA	0078751599	I	A	Red	ATAATGACGTAAGCTGTCCCCTCTCTCTCTCCGCCTCGGCTACCAAACAGGGAATGGCCC[CG]TTCGGTGGACACATGACTCGCGTGACCTTACCCTTACATTGGACTTTACATTGGAGATGA	37	67340709	TAAAGTCCAATGTAAGGGTAAGGTCACGCGAGTCATGTGTCCACCGAACG	F				chr11	67573237	67573239	-
cg17628556	7	5.86887e-19	5.07657e-13	0.9	0.790073	1	37.764	57.3607	-19.5968	50618223	AAAAAAAATTCCTCCCCTAACTCATAAAAAAACAAACTCAACCAAACCCA	0005682208	I	C	Grn	CTAGAAAACCCCAGAGAGGGTTCCTCCCCTGGCTCATGGGGAGGCAGGCTCGGCCGGGCC[CG]CGGAGCTGCAGCAGTCCTTAGCGCCCTCCTCGCCCTCCCCACTGACATCATGCTCCAGTT	37	56671052	CGGGCCCGGCCGAGCCTGCCTCCCCATGAGCCAGGGGAGGAACCCTCTCT	R				chr7	56603358	56603360	+
cg19188370	12	8.81081e-25	7.62135e-19	0.9	0.790073	1	69.5145	87.1081	-17.5935	49630213	ACCTTTTATATCTAACTTCTTTCACCTACATCATTCTCAAAATTCATCCA	0072609954	I	T	Red	ATCGTACACGAGACCTTTTGTGTCTGACTTCTTTCACCTGCGTCGTTCTCGAGGTTCATC[CG]TGCCGTAGCGTGAGCCAGGGCTGCGTTCCACCTTATGGCTGAATCATACTCCACCCCATG	37	125103181	CGGATGAACCTCGAGAACGACGCAGGTGAAAGAAGTCAGACACAAAAGGT	R				chr12	124618634	124618636	+
cg19725474	14	5.02933e-27	4.35037e-21	0.9	0.790073	1	55.933	77.9449	-22.0119	74780860	ATTATCCAAAAAAATCCTCACCAAAAAACAAACCTTCAAATAAAAACCCA	0094768345	I	A	Red	TTGCTTTTGGAATATCATTATCCAGTTCTGAAGCTGCACAACTCGCTCCTTCCCATCCTT[CG]GGCCTTCACTCGAAGGTCCGCTCCTTGGTGAGGATTTCCCTGGACAACGCATTTGAAACC	37	51172257	CGGGCCTTCACTCGAAGGTCCGCTCCTTGGTGAGGATTTCCCTGGACAAC	F				chr14	50705538	50705540	-
cg22221266	14	2.33307e-25	2.0181e-19	0.9	0.790073	1	26.7344	48.245	-21.5106	82660928	TATATAATACATACTCRAAACACAACACACAATAAACACACAACAAACAC		II			ACCGTCACTGTCACAGAGGTGGGAAATTGGTTTTATTTCCATGCCATTGTCACTGGATGG[CG]TGTTTGTTGTGTGCCTACTGTGTGCTGTGTCCCGAGCATGTATTATACAAAAGAGACCTA	37	60049636	GTATAATACATGCTCGGGACACAGCACACAGTAGGCACACAACAAACACG	F				chr14	59582917	59582919	-
cg22805491	14	7.38413e-28	6.38727e-22	0.9	0.790073	1	20.2833	49.4343	-29.151	75658148	TTAAAAACATACTAAAAAAATACTCTAAAAACCCCTCAAAAACTATTTTC		II			CCAGGTGCGCAGCCGAAGCCCAGTGCCAAGGAGGCCGGGGACTTGGGTGCCCGCGTACAC[CG]AAAACAGTCTCTGAGGGGTCCTCAGAGCATCTTTCCAGCATGTTTTTAACAGCAGAGAAA	37	51172404	TAAAAACATGCTGGAAAGATGCTCTGAGGACCCCTCAGAGACTGTTTTCG	F				chr14	50705685	50705687	-
cg24363251	12	3.84936e-18	3.3297e-12	0.9	0.790073	1	52.6819	71.233	-18.5511	39657576	AACCAAACRTATTAACAAACACTTATAATCCCAACTCCTACCTAAAAAAC		II			AATCTCGCTCTGTTGTTTAGGCTGGAGTGCAGTGGCGCAATCTCAGCTCACTGCAACCTC[CG]CCTCCCAGGTAGGAGCTGGGATTACAAGTGCCTGCCAACACGCCTGGCTAATTTTTGTAT	37	122923575	CGCCTCCCAGGTAGGAGCTGGGATTACAAGTGCCTGCCAACACGCCTGGC	F				chr12	122439027	122439029	-
cg25457007	13	2.79874e-25	2.42091e-19	0.9	0.790073	1	49.4141	71.7077	-22.2936	2620535	ATAAAAAAAACTAACCAAAACTACACACTCCACAAAACAAATAAAAACCA	0097745863	I	A	Red	GTGGGCTGCCATCCCACCAACTCGGTAGGGCGTGGGGCTTCTGCTGGGATCGTCTGTTTC[CG]GCCCCCACCTGCTCTGCGGAGTGTGCAGCTCCGGCCAGCCTCTCCCACCGCGGCAGCTGC	37	87732961	CGGCCCCCACCTGCTCTGCGGAGTGTGCAGCTCCGGCCAGCCTCTCCCAC	F				chr13	87080705	87080707	-
cg04070142	12	6.09345e-16	5.27083e-10	0.9	0.790073	1	66.2214	81.2734	-15.0521	41652591	TTAATCTAAAAAACTATCTTAAACTCTCCAATAAATCTATTCAAACAACC		II			TCCTAGCGCCAGGACCCATCTCGGGTCGACAATATTTGAGATGAGTCACGGTAACAGAGG[CG]GCTGTTTGAATAGATTTACTGGAGAGTCTAAGACAGCTCTCCAGATCAAGCTGTAAAGAA	37	21566749	TGATCTGGAGAGCTGTCTTAGACTCTCCAGTAAATCTATTCAAACAGCCG	F				chr12	21413814	21413816	-
cg11649641	1	2.63856e-14	2.28235e-08	0.9	0.790073	1	49.575	66.3001	-16.7251	89621133	TTTTACTTCCTAAATAAAATAAAAATTCCRCTAATATTCAAAAACTCTAC		II			GAAGAGGGTGACATCGCGAGGCTGAGACAGCGGGAGCAGAAGGGACACCGAGACCTGCAG[CG]CAGAGCTTCTGAACATCAGCGGAATCTCCATTCCATTTAGGAAGTAAAACACGGCCTTAC	37	147737302	TTTACTTCCTAAATGGAATGGAGATTCCGCTGATGTTCAGAAGCTCTGCG	F		chr1:147737015-147737303	Island	chr1	148265027	148265029	-
cg00655656	15	2.37804e-17	2.057e-11	0.895	0.782145	1	62.4948	79.0274	-16.5326	69709260	CTAATACCACCACTAATCTTTCAAAATACRAAACTCAAATAATAATACTC		II			TCTATGAGAATCTAATGCCACCACTGATCTTTCAGGATGCGGAGCTCAGGTGGTAATGCT[CG]CTCTCCTGCTGCTCACCTCCTGCTGTGTGGCCCAGTTCCTAACAGGCCATAGACCAGTAC	37	65201691	TAATGCCACCACTGATCTTTCAGGATGCGGAGCTCAGGTGGTAATGCTCG	R		chr15:65203730-65204392	N_Shelf	chr15	64909491	64909493	+
cg02842869	17	1.55766e-21	1.34738e-15	0.895	0.782145	1	63.11	81.326	-18.216	26699932	AACAAATACCCAACAAAAAAAACCTCCTCCAAACAAATTCCTACTAAACA	0042736981	I	C	Grn	TCCTGAGGCGTTCTCCCACCCACACCCCGGCGGGGAAGGCTGACCCAGGGCAGATTTCAG[CG]TCCAGCAGGAACCTGTCCGGAGGAGGCCTCTCCCGCCGGGCACCTGTTATTCCAAGTCCG	37	79921131	AACAGGTGCCCGGCGGGAGAGGCCTCCTCCGGACAGGTTCCTGCTGGACG	F		chr17:79917286-79920022	S_Shore	chr17	81963254	81963256	-
cg05300773	13	4.97878e-17	4.30664e-11	0.895	0.782145	1	42.8301	61.4364	-18.6062	56716167	CACCAAACCAAACTAATTTTTTAAATTTTAAATAAAAACCAAATTTCACC		II			CTTGGGAGGCCGAGGCAGGCGGATCACGAGGTCAGGAGATCGAGACCATCCTGGCTAACA[CG]GTGAAACCTGGTCTCTACTTAAAATTCAAAAAATTAGCCTGGCTTGGTGGCGGGCGCCTG	37	24904017	CGGTGAAACCTGGTCTCTACTTAAAATTCAAAAAATTAGCCTGGCTTGGT	F		chr13:24902292-24902696	S_Shore	chr13	24329878	24329880	-
cg05993665	16	5.66999e-21	4.90454e-15	0.895	0.782145	1	56.802	76.1035	-19.3016	53701900	ATTATCTAAAATAAATACCTAAAATTCATCATCTTACACCAAAAAAATCA	0034613118	I	A	Red	TGAAGCACCTTCGTTGTCTGGGGTAAATGCCTGAGGTTCGTCGTCTTACGCCAAGGAAAT[CG]AGGACGAGGACACGCAAGAAGTGAGTTTAAGAGAAGAGGTTTAACAGAGAGAAAGGGAAA	37	24506381	GTTGTCTGGGGTAAATGCCTGAGGTTCGTCGTCTTACGCCAAGGAAATCG	R				chr16	24495059	24495061	+
cg06362048	16	1.95965e-28	1.6951e-22	0.895	0.782145	1	51.7037	78.1693	-26.4656	48739868	AAAAACAACAACAACACAAAAAACAACTAAAAACCCAAAAAACCCAAACA	0025805229	I	T	Red	CTGTCTTGAATTTGGGAGCCCGCGATCAGAAGCCAGCATGGTCGGCAGCTCCCTACACCA[CG]TCCGGGCTTCCCGGGCCTCCAGCTGCCCCCTGCGCCGCCGCCGCCTCCCGCACCTGCACG	37	15051589	CGTCCGGGCTTCCCGGGCCTCCAGCTGCCCCCTGCGCCGCCGCCGCCTCC	F				chr16	14957731	14957733	-
cg06757133	11	2.90229e-14	2.51048e-08	0.895	0.782145	1	39.8852	56.8239	-16.9387	45788109	AAATAATACTACTTCTACCAATCCTAAAACCACACTCAAAAAACCACTAC		II			TGCGGACTACTTGCCTCAACAGACCCAGACATACGAGCATCAGAAGGGAGGACTCCCTAG[CG]CAGTGGCTCCCTGAGTGTGGTCCCAGGACTGGCAGAAGCAGCATCACCTGGGAGCTTAAT	37	129490943	CGCAGTGGCTCCCTGAGTGTGGTCCCAGGACTGGCAGAAGCAGCATCACC	F		chr11:129487959-129488239	S_Shelf	chr11	129621047	129621049	-
cg06848247	2	1.47407e-18	1.27507e-12	0.895	0.782145	1	50.8507	69.8197	-18.9689	8738483	ACTTAAAATATTTAAAAAACTAAACAACCATAAACRAAAATACCTCCTTC		II			GGTGACCCTCCTCAGCCAAGAGCAAGGTGCAGCCTCGAGCAGCCCAGCACCGCCGCTGCG[CG]AAGGAGGCATTTCCGTTTATGGCTGTTTAGCTCCTTAAACATTTCAAGTCATACAGAAAT	37	6635800	CTTGAAATGTTTAAGGAGCTAAACAGCCATAAACGGAAATGCCTCCTTCG	F		chr2:6635949-6636160	N_Shore	chr2	6495667	6495669	-
cg07892140	14	2.36567e-23	2.0463e-17	0.895	0.782145	1	59.4438	79.2503	-19.8064	30790230	AAACAAACRAATACCTACTAACAATTCCTAAAACCTAATATAAAACAAAC		II			GCTGAGTTGCTTCTCTCTGGAATTCACTGACTGTGCCGTCCTCCGGGATATATGGCCCTG[CG]CTTGCTCCACATCAGGCCCCAGGAACTGCCAGCAGGTACCCGCCTGCCCTGCTGCACAGT	37	106371587	GGCAGGCGGGTACCTGCTGGCAGTTCCTGGGGCCTGATGTGGAGCAAGCG	F				chr14	105905728	105905730	-
cg08744654	3	3.3387e-24	2.88797e-18	0.895	0.782145	1	24.8527	45.4216	-20.5689	20760543	TAATACAAAATTTCACTCTATCACCCTAACTAAAATACTATTACACAATC		II			CTTTGTTTTCTTGATACAGGGTTTCACTCTGTCACCCTGGCTGGAGTGCTATTGCACAAT[CG]TGGCTCACTGCAGCCTTGACCTCCTGGACTCAAGCAATCCTCCTACCTTACTCTCCTGAG	37	107207944	GATACAGGGTTTCACTCTGTCACCCTGGCTGGAGTGCTATTGCACAATCG	R				chr3	107489096	107489098	+
cg09307250	17	1.03676e-15	8.96799e-10	0.895	0.782145	1	52.7609	70.0088	-17.2479	3728933	CAACTATTCCAAAAACCAAAACAAAAAAATCATTTAAACCAAAAAAACCA	0026754104	I	A	Red	GTTTTGCTCTTGTTGCCCAGGCTGGAGTGCAATGGCGCGATCTCCGGCTCACCACAACCT[CG]GCCTCCCTGGTTCAAATGATTCTCCTGCCTCGGCCTCCGGAATAGCTGGGATTACAGGCA	37	47310308	CGGCCTCCCTGGTTCAAATGATTCTCCTGCCTCGGCCTCCGGAATAGCTG	F		chr17:47307740-47308276	S_Shelf	chr17	49232945	49232947	-
cg09385794	4	2.29917e-14	1.98878e-08	0.895	0.782145	1	46.811	63.7356	-16.9245	89700344	AATACCACCTATAAACCTAAAAATCAAACTACACAACCCAATACAAAACC		II			CTACTGACAATAGTGCCACCTATAGGCCTGAAGGTCAAACTACACAACCCAATACAAAGC[CG]CTGACAAAAGGGTACAGCACTGGAGAATGAGACAAGCTTCCTGAGACCTCTGCAACCCCA	37	169864375	CGGCTTTGTATTGGGTTGTGTAGTTTGACCTTCAGGCCTATAGGTGGCAC	R				chr4	168943223	168943225	+
cg10116014	2	3.8361e-18	3.31822e-12	0.895	0.782145	1	73.7666	87.6657	-13.8991	77795851	AAAACACCTATCTTTAACTCTATTCTCCTAAACCACAAAACTAAAACCCA	0093741592	I	A	Red	TCCCGTGCTCCGGGGACGCCTGTCTTTGACTCTGTTCTCCTGGGCCGCAAGGCTGAGGCC[CG]AGTGCGGAGGCTGCACCTGCTCAGCTCCACTGTGACCTCTTGGTGCCGGGGACACGCCTG	37	242845606	CGGGCCTCAGCCTTGCGGCCCAGGAGAACAGAGTCAAAGACAGGCGTCCC	R		chr2:242843760-242844198	S_Shore	chr2	241903454	241903456	+
cg12205742	18	1.80161e-15	1.5584e-09	0.895	0.782145	1	59.6197	75.774	-16.1543	41733570	CACATCAATCTACATATTAAATACTCCAAAAAAATAACCACTACCATCCA	0015624877	I	C	Grn	GACTATAATTGCCACGTCGGTCTGCGTGTTAAGTGCTCCAAAGAGGTGGCCACTGCCATC[CG]CGGGGCCATTATCCTGGCCAAGCTCTCCATTGTCCCCGTGCGCAGAGGCTACTGGGGGAA	37	68097929	CACGTCGGTCTGCGTGTTAAGTGCTCCAAAGAGGTGGCCACTGCCATCCG	R		chr18:68097806-68098096	Island	chr18	70430692	70430694	+
cg14239588	19	2.26948e-43	1.9631e-37	0.895	0.782145	1	37.8706	20.6649	17.2057	37624913	CTTACAAAAACCAAAATCACACCACTACACTTTACCTTAACAACAAAACA	0097669305	I	A	Red	GACCCGTGGGGTTCCCAAGCTTTCCTGTTATTTTTTTTTTCTTTTCTTTTTAGACAGTCT[CG]CTCTGTCGCTAAGGTAAAGTGCAGTGGTGTGACCTCGGTTTCTGTAAGCTCCGTCTCCCA	37	23258573	CGCTCTGTCGCTAAGGTAAAGTGCAGTGGTGTGACCTCGGTTTCTGTAAG	F		chr19:23257957-23258518	S_Shore	chr19	23075770	23075772	-
cg15157335	1	1.79219e-25	1.55024e-19	0.895	0.782145	1	39.6271	62.5169	-22.8899	78681222	AAAAATACAACAAACACCCTACCAAATCTAAAAAAATAAAATCAACCACA	0054654570	I	A	Red	CCTCACTGGGTCAGAAGTGCAGCAGACACCCTGCCGGATCTAGAGGGGTGAAGTCAGCCG[CG]GGTCTGCGACAGCGGCAAACAGCAGTGGTGGACAGCGAGCAAAAGCTCAGCTCGAGCAGT	37	68858063	CGCGGCTGACTTCACCCCTCTAGATCCGGCAGGGTGTCTGCTGCACTTCT	R				chr1	68392379	68392381	+
cg15913846	3	2.18993e-18	1.89429e-12	0.895	0.782145	1	69.5949	84.8304	-15.2355	73781147	CAAACCCAAATAAAAAAAATAAACCCAACCACACTAAACTTAAAACATCA	0030789916	I	C	Grn	ATCAGGTCCCTACAGACCCGGATGGAGAGGATAGGCCCGGCCACGCTGAGCTTAGAGCAT[CG]CCTCGGTCACGTCGGGGTGGAGGTCCCCCACGTAGAGCGAGGCCATGGGGTAGCTGGGGG	37	155027522	CAGACCCGGATGGAGAGGATAGGCCCGGCCACGCTGAGCTTAGAGCATCG	R		chr3:155027498-155027703	Island	chr3	155309732	155309734	+
cg16847759	17	1.65249e-15	1.4294e-09	0.895	0.782145	1	23.4755	11.5417	11.9338	34747928	CTACTAAATACACRACTAACTTATTTCTAACATCACCTATAATCAACAAC		II			CCGGAGAAGACCTGCTAGGTGCACGGCTGGCTTGTTTCTAACATCACCTGTGGTCAGCAG[CG]CCACCAAGAGCCACCACCAGGGGGCAGAGGTAGGGCCATGTAGTAGACGCCTGTAGTTTT	37	75082745	TGCTAGGTGCACGGCTGGCTTGTTTCTAACATCACCTGTGGTCAGCAGCG	R		chr17:75084622-75085085	N_Shore	chr17	77086662	77086664	+
cg19122797	13	3.04855e-23	2.63699e-17	0.895	0.782145	1	43.8985	65.684	-21.7855	48749932	ACATAACAATATTATATTATCTAAAATCTAACCRTAAACATCACACAAAC		II			AGGTTATTAAAACATAGCAATATTGTGTTATCTAGAGTCTGACCGTAAGCATCACACAGG[CG]GAACAAGATGAATTACCACCACCAGCATGACTCACTCCTCACCCAACCACATCCCCACAT	37	93799374	CGCCTGTGTGATGCTTACGGTCAGACTCTAGATAACACAATATTGCTATG	R				chr13	93147120	93147122	+
cg20341384	10	1.34342e-19	1.16206e-13	0.895	0.782145	1	48.6341	68.3403	-19.7062	6721351	ACTATATCCCCTAACCTAACCTACAAAAACAAAACAACCCTAAAAACCAC		II			TTACGGATGTTGCTGTATCCCCTGACCTGGCCTACAAGGACAGAACAGCCCTGGGGGCCA[CG]TCCCCTCCCGGTCTCATCTGCCGCTTGCTCACCTTGGCTGTCCATGCACCCGTAGCTGTG	37	131568735	CGTGGCCCCCAGGGCTGTTCTGTCCTTGTAGGCCAGGTCAGGGGATACAG	R				chr10	129770470	129770472	+
cg21156836	7	1.37079e-14	1.18573e-08	0.895	0.782145	1	61.8511	77.1496	-15.2985	38795277	AAACACCTTAAATAAAAAAAACCTACAAAAAACAACACCAAAATCCAACA	0004618595	I	A	Red	AGGATGGGAGGGCAGTACTGGGTGGGGACAGGCAGGGGCAGAGCAGGAACCCCTCAACCC[CG]CTGGACCCTGGCGCTGCCCTCTGTAGGCCCCTCCTATTCAAGGTGCTTGGCAGGAATTCC	37	16623139	AAGCACCTTGAATAGGAGGGGCCTACAGAGGGCAGCGCCAGGGTCCAGCG	F		chr7:16626148-16626531	N_Shelf	chr7	16583513	16583515	-
cg22604793	17	9.639e-15	8.33774e-09	0.895	0.782145	1	55.7017	72.056	-16.3543	16735839	CTTACACRCCACCTTAAAAACACCTCAAAATAACAATCTAAATCTAAACC		II			GTCGCTAGGTCCTTTGGGCCAAGCCATCTAATGGGAGTAAAGCTGACCATTCCCTCAGCG[CG]GTTCAGATCTAGACTGTCATTTTGAGGTGTCCTCAAGGTGGCGTGCAAGTGGGTTGTGGC	37	21864194	TTGCACGCCACCTTGAGGACACCTCAAAATGACAGTCTAGATCTGAACCG	F				chr17	22337587	22337589	-
cg23082577	6	7.74985e-44	6.70362e-38	0.895	0.782145	1	72.3277	54.2259	18.1018	87657279	CTATTCAAAAAATCATTAAAAATTATTATAACCAAATATAATAACTCACA	0095636251	I	C	Grn	CATAGAAGTTCACTGTTCAAAAAATCATTAAAGATTATTGTGGCCGGGTGTGGTGGCTCA[CG]CCTGTAATCCCAGCACTTTGGGAGGCCGAAGCAGGTGGATCATGAGGTCAGGAGTTCAAG	37	159348054	CTGTTCAAAAAATCATTAAAGATTATTGTGGCCGGGTGTGGTGGCTCACG	R				chr6	158927021	158927023	+
cg23684855	2	5.91845e-17	5.11946e-11	0.895	0.782145	1	79.8145	91.2883	-11.4738	82656961	TTTACATCATATACCAAACACAAATCATTAAACACACACAAAAATCATCA	0075695442	I	A	Red	CTGTCCCCGTGTGAGCAGCTGGTGTGAGTAGAGCGTAGGGAGCTTATTTGGCAATCTCTT[CG]ATGATCCTTGTGCGTGTCTAATGACCTGTGTTTGGCACACGACGTAAATGGAAACCCAGA	37	1772075	TTTACGTCGTGTGCCAAACACAGGTCATTAGACACGCACAAGGATCATCG	F				chr2	1768302	1768304	-
cg24302207	8	3.80529e-20	3.29158e-14	0.895	0.782145	1	38.5856	58.8454	-20.2599	82650304	CACATAAACTCAATAAACCCCAAACATAATACACACATCCACATACACAC		II			TGCTGTCATTTTTCTTCTGTGTGTAATGTGTACTTTTCAGCAATTTGAATATGATATGCC[CG]TGTGTATGTGGATGTGTGTATCATGCTTGGGGTTCACTGAGCCTATGTGAGTTCGTAGTT	37	17894088	ACATAGGCTCAGTGAACCCCAAGCATGATACACACATCCACATACACACG	F				chr8	18036578	18036580	-
cg02129877	8	2.48931e-44	2.15325e-38	0.895	0.782145	1	89.1964	70.1682	19.0282	84727235	CTATACTATACCATTTTACATTTCTACATATAATATATAAAAATTCTTAC		II			GCTGGGCGTGGTGGCACACGCCTGTAGTCCCAGCTACTCGGGAGGTTGAGGCAGGAGAAT[CG]CAAGAATTCTTATACATTATATGTAGAAATGTAAAATGGTACAGCATAGCCAGACATGGT	37	21871837	CGCAAGAATTCTTATACATTATATGTAGAAATGTAAAATGGTACAGCATA	F		chr8:21867732-21868204	S_Shelf	chr8	22014325	22014327	-
cg09938664	11	5.99699e-16	5.1874e-10	0.895	0.782145	1	56.3006	40.9759	15.3248	65808239	TTCCTCTACATAACATAAAAACAAATATACTAAATCCCCCTTACTCTATC		II			GTTTATTTTGGTTCCTCTGCATGACATGGAAACAAATGTGCTAGGTCCCCCTTGCTCTGT[CG]GCTCCTCAGTGGGTGGTGACAAGGGAGCTCAGGCCTACCCCTTTCTTCATAGAGAGATTC	37	119662882	TCCTCTGCATGACATGGAAACAAATGTGCTAGGTCCCCCTTGCTCTGTCG	R				chr11	119792172	119792174	+
cg19289922	3	2.09477e-15	1.81197e-09	0.895	0.782145	1	78.7936	66.6023	12.1913	57713573	RAAAATTAACAACCAACTAAATTTAACCCAAAACCAAAATTTAACAACCC		II			ACAGGCCATACGAAAATTAGCAGCCAGCTAGATTTGGCCCAAGGCCAAAGTTTGGCAACC[CG]TACCATACACCATGGAAGTTAGCCTTCCACCTCAGGAGAAAGCAAGCTGCTCTCATAAGC	37	140289652	CGGGTTGCCAAACTTTGGCCTTGGGCCAAATCTAGCTGGCTGCTAATTTT	R				chr3	140570809	140570811	+
cg23506313	5	2.8468e-43	2.46249e-37	0.895	0.782145	1	46.7619	29.7477	17.0141	50798156	ATAAAACTAAAAAATAACAACATACCAACAACCCTCACTAACTCTCAACA	0099710240	I	C	Grn	GCAGCGGCAGGCCGAAGGGCTCCTCAAGCACGGCCAGAGCCGACACGGAGGCCCAGGAAG[CG]CCGAGAGCCAGCGAGGGCTGCTGGCACGTTGTCACCTTTCAGTTTCACAATATCCCAAGA	37	1380759	CGCCGAGAGCCAGCGAGGGCTGCTGGCACGTTGTCACCTTTCAGTTTCAC	F				chr5	1380643	1380645	-
cg26476584	1	2.45814e-44	2.12629e-38	0.895	0.782145	1	76.7063	57.6679	19.0384	47783214	AATTCTATAAACATACATCTTACTATAACAACTATAACTTAAACATTTTC		II			CCCTATGAGAAAGCACACTGGTGACGACACACCTTAAGTTAGTTGTGGTCGAGTGAAAAA[CG]AAAATGTTCAAGCTATAGTTGTCACAGTAAGATGTATGTCCACAGAACCCACAGTCGGAG	37	232835743	GTTCTGTGGACATACATCTTACTGTGACAACTATAGCTTGAACATTTTCG	F				chr1	232699996	232699998	-
cg01659197	14	1.44197e-22	1.2473e-16	0.89	0.774284	1	51.5328	72.3622	-20.8293	34624224	AACCAAAATCCCTAACAAACAAACACACAAATAACTAAATATAAAAAAAC		II			GAATACTCTTCCGCAGCGCACTATTGTGACCAGCCACTTGTGTCTTCTTCCGCCAATGTG[CG]CCTCTCCACATCCAGCCACTTGTGTGTCTGTCTGCTAGGGACTTTGGTTTTTAAGGCCCA	37	30440586	CGCCTCTCCACATCCAGCCACTTGTGTGTCTGTCTGCTAGGGACTTTGGT	F				chr14	29971379	29971381	-
cg01840724	9	4.20758e-14	3.63956e-08	0.89	0.774284	1	43.1078	59.9703	-16.8625	48751874	TATACATTTCCCCAAAAAAATATACAAATAATCAATAAACACATAAAAAC		II			AAGAACTTGAATATACATTTCCCCAAAGAAATATGCAAATGGTCAATAAGCACATGAAAA[CG]TGTTCCATCAATATAATTAGGGAGATGCAAATAAAAAGTCATGAAACACCATTTCACACT	37	15420564	ATACATTTCCCCAAAGAAATATGCAAATGGTCAATAAGCACATGAAAACG	R		chr9:15422521-15423200	N_Shore	chr9	15420565	15420567	+
cg01968512	20	3.61624e-45	3.12805e-39	0.89	0.774284	1	46.0686	25.5139	20.5547	78729491	TCTCTTCATCTTCACATATCATATTTCAACATATTATCACCTTCTTTATC		II			GGGCTTCTGACAGGAACTAAGGTGGGAAGAGTCTCGCAGAGCGGCAGTCTTCCTACCCCA[CG]ATAAAGAAGGTGACAATATGTTGAAATATGACATGTGAAGATGAAGAGATCATGAAGAGA	37	23649039	CTCTTCATCTTCACATGTCATATTTCAACATATTGTCACCTTCTTTATCG	F				chr20	23668401	23668403	-
cg02708544	5	1.2921e-14	1.11767e-08	0.89	0.774284	1	60.3932	75.9654	-15.5721	83603384	AAACAAAACCCAATCTTAAACACRATCAAAAACTTCATAAATAAAACACC		II			GAAGCTCTTTAGTTTCATTAGATCCCATCTGTCAATTTTGGCTTTTGTTGCCATTGCTTT[CG]GTGTTTTACTCATGAAGTCTTTGACCGTGCCCAAGACTGGGTCTTGCTCTGTCATCCAGG	37	17376892	CGGTGTTTTACTCATGAAGTCTTTGACCGTGCCCAAGACTGGGTCTTGCT	F				chr5	17376782	17376784	-
cg04777644	16	3.13505e-15	2.71182e-09	0.89	0.774284	1	34.6532	20.8399	13.8133	97634368	AATAACRCAAAAACATCCTAATCTCTACATCTTAATCACTAAAAAAACTC		II			TGGGCACCTGGGGTGGCGCAAAGGCATCCTGATCTCTGCATCTTGGTCACTGAAGGGGCT[CG]AGAGGCCGCGGGGCGCTGGGGACAGGACCGGGAGTCAGGCCCAGGAAAGTCTCCTCGGAA	37	28752301	CGAGCCCCTTCAGTGACCAAGATGCAGAGATCAGGATGCCTTTGCGCCAC	R		chr16:28752082-28752332	Island	chr16	28740979	28740981	+
cg05518471	10	6.51783e-22	5.63792e-16	0.89	0.774284	1	36.8447	57.9363	-21.0916	69741214	ATCAACACAAAACAAACTAAAAACCCAAAAAACACCTAAAAAAAAAACCA	0070699129	I	T	Red	AGATAATCCAGTATCAACGCGGGGCGGACTGGAGACCCAGGAAACGCCTGAAAGGAGGGC[CG]TGCAGGACGAAGCCCCCAGGACACGCGAGGAGACCCGGCCGCGCGCCGCGTGGGGCTTGG	37	2006740	CGGCCCTCCTTTCAGGCGTTTCCTGGGTCTCCAGTCCGCCCCGCGTTGAT	R				chr10	1964545	1964547	+
cg05908813	13	6.33621e-18	5.48083e-12	0.89	0.774284	1	50.21	68.9132	-18.7032	90616541	ACACTCAAACATATAAACCATAATAAAATTTAAACCCTAAAACAAAACCC		II			GGGTTGGACTAGTCATCATGCCCTGGGAGGTGATCAGAGTCCCCTTCCGTCCTTATGGGA[CG]GGTCTTGCCTTAGGGCCCAAACCTTACCATGGTTCATATGTCTGAGTGCTGCTCCTGTGA	37	47685281	CGGGTCTTGCCTTAGGGCCCAAACCTTACCATGGTTCATATGTCTGAGTG	F				chr13	47111145	47111147	-
cg05921271	12	2.52605e-20	2.18504e-14	0.89	0.774284	1	44.0549	64.4005	-20.3456	29787253	ACRAAATTTATTTATCAAATTAAATACCCCAAAAAACRAACCRAAAATAC		II			TCATAAGAGGAACGAGGTTTATTTGTCAGGTTGGGTGCCCCAAAGAGCGAACCGAGAGTG[CG]CTGTGATAATGCACGGGGCAACTCTTTCTTGCACAAACTCTCATCTTAGTAGTTTCCGTT	37	3478618	CGCACTCTCGGTTCGCTCTTTGGGGCACCCAACCTGACAAATAAACCTCG	R		chr12:3475010-3475654	S_Shelf	chr12	3369451	3369453	+
cg06028934	1	5.76923e-17	4.99038e-11	0.89	0.774284	1	62.8179	79.1019	-16.284	29627593	CATAACATCATATCTAACTTAAAACCATCACTCTTCATATCCTACTCATC		II			ACTCAGGGAAATAGCTCCCCACAAGGCATTGCATTAGGGAGAAACTATGGTGAGGAACAG[CG]ATGAGCAGGACATGAAGAGTGATGGTCCTAAGCCAGATATGATGTCATGAGGGTGAACTC	37	161352498	ATGACATCATATCTGGCTTAGGACCATCACTCTTCATGTCCTGCTCATCG	F				chr1	161382707	161382709	-
cg07261133	14	5.82976e-25	5.04274e-19	0.89	0.774284	1	36.6441	59.202	-22.5579	17634271	CTACCTCAATTCCTATTACCATATCTACTTTCAACAAAAAATTACAAAAC		II			TCACACACAGTCTACCTCAATTCCTATTACCATGTCTGCTTTCAGCAAAAAATTACAAGG[CG]TGCTAAAAGACAAGAAAAAATACAATCCAAAGAGACATAGCCAGCATCAGAACTAGACTC	37	23923449	CGCCTTGTAATTTTTTGCTGAAAGCAGACATGGTAATAGGAATTGAGGTA	R				chr14	23454239	23454241	+
cg07977689	6	4.83079e-15	4.17863e-09	0.89	0.774284	1	27.5149	14.9305	12.5844	30737563	AAAAAATAACAACTTACTAACAACCCTCACAACCTTCRCTTACTCTAAAC		II			GCAGCGGCGGGCTGAAGTTCTCCTCAAGCGCGGCCAGAGTGGGCGCCAAGGCCGAGGAGG[CG]CCTAGAGCAAGCGAAGGCTGTGAGGGCTGCCAGCAAGCTGTCACCTCTCAGTATGGCGGC	37	28834730	AGAGGTGACAGCTTGCTGGCAGCCCTCACAGCCTTCGCTTGCTCTAGGCG	F		chr6:28831682-28832134	S_Shelf	chr6	28866952	28866954	-
cg08265745	4	5.20435e-44	4.50176e-38	0.89	0.774284	1	77.0177	58.5887	18.429	14658957	CAATTTCAATATCRAACAACAAATCCTCAAATAACACCATTTCATTCAAC		II			TAACCAATGTGCAGTTTCAATATCGAACAGCAGGTCCTCAAATAACACCATTTCATTCAA[CG]TTGTTTCCATATCACTTTGAGAGAAAAAAATGGATTTCTGGCTGGGACCACTGCCTGTGT	37	38719842	AGTTTCAATATCGAACAGCAGGTCCTCAAATAACACCATTTCATTCAACG	R				chr4	38718220	38718222	+
cg10243684	6	3.53814e-14	3.06049e-08	0.89	0.774284	1	48.6863	65.3944	-16.7081	16807976	ACAAATACTTAACACCAACCCATAAAAACAACCAATAAAAAACTATACTC		II			CTGGAAAAGCCACAGATACTTAACACCAGCCCATGAAAGCAGCCAGTAGAGGGCTATACT[CG]CAAAGCCACAGACGCAGAGCTGCCCAAGGCTGTGTAAGCACACCTCTGGTATCGGCATGA	37	142393383	CAGATACTTAACACCAGCCCATGAAAGCAGCCAGTAGAGGGCTATACTCG	R				chr6	142072245	142072247	+
cg11295178	12	2.852e-16	2.46698e-10	0.89	0.774284	1	17.8074	6.96983	10.8376	55805168	AACTAAAAAACAACACCCCAAATATAACAAAATACTCTCACTAAAACCCA	0097605420	I	A	Red	CCGATGCGACCCCGGACTCGGAGCAGGAAATCCTGGGTGCTCCTGAAGCTCCGCCTGCCC[CG]GGTTCCAGCGAGAGCACCTCGTCACACTCGGGGCGCTGTCCCCCAGTCCTTTTCCTTCTG	37	114918693	GACTGGGGGACAGCGCCCCGAGTGTGACGAGGTGCTCTCGCTGGAACCCG	F				chr12	114480887	114480889	-
cg13591030	6	4.05163e-21	3.50466e-15	0.89	0.774284	1	48.4858	68.9587	-20.4729	17708212	ATATTTATAAATTAAACATATCTAAAATCCCRCCCTACACATACAAACAC		II			GCTTCTTCCCAAACAATAGAAGGTGTGGGGTTTTAAGGACCAGGTGCAGGGCGAGAGAAG[CG]TGTTTGCATGTGCAGGGCGGGACTCCAGATATGCCTAATTCATAAATATATATGTTCATA	37	150592996	TATTTATGAATTAGGCATATCTGGAGTCCCGCCCTGCACATGCAAACACG	F				chr6	150271859	150271861	-
cg15125549	4	4.37819e-14	3.78714e-08	0.89	0.774284	1	53.778	69.9883	-16.2103	84758109	AATAAACCCAAAAAACCAACACACTCAACATATAAAAACCTACACCAACA	0071669880	I	C	Grn	TCCCCCTGCCGAGATAGTGAAAATAGTAATCAATACATACTGAGGGAACTCGGAGACCGG[CG]CCGGTGCAGGTCCTCACATGCTGAGTGTGCCGGTCCCCTGGGCCCACCGTTCTTTCTCTA	37	136460035	CGCCGGTGCAGGTCCTCACATGCTGAGTGTGCCGGTCCCCTGGGCCCACC	F				chr4	135538879	135538881	-
cg18598249	5	3.0722e-17	2.65745e-11	0.89	0.774284	1	49.8293	68.2023	-18.373	57672186	CRCAACAAAAAACAAACRCTAAAATAAATAACTCCTCTCCATAACTAATC		II			AGTGTTCAGCTCGCAGCAGAGAGCAGACGCTGGGGTGGGTAGCTCCTCTCCATAGCTGGT[CG]TCCCATCATCCTTTTAGCTCTCAGCAGAGAGGAGACCCTGGAGTGTGTGGTTCCTCTCTG	37	155363469	GCAGCAGAGAGCAGACGCTGGGGTGGGTAGCTCCTCTCCATAGCTGGTCG	R				chr5	155936458	155936460	+
cg21036766	6	5.2725e-27	4.56071e-21	0.89	0.774284	1	72.6529	89.8518	-17.1989	11783969	AATCAACAACACAACCAACATCTATACAAACACCAAAAATTCTAATTCCA	0088664426	I	A	Red	CAGCCAGGGCCCCAGACCCCAAGCCGCCCCGGAAGCTGGTGGAGCAGGACACGGAGTTCC[CG]GAACCAGAACCCCCGGCGCCTGCATAGACGCTGGCTGTGCTGCTGACTGGCCGGGCGTGT	37	112683796	AGTCAGCAGCACAGCCAGCGTCTATGCAGGCGCCGGGGGTTCTGGTTCCG	F		chr6:112683759-112683979	Island	chr6	112362593	112362595	-
cg21150843	4	7.0502e-27	6.09842e-21	0.89	0.774284	1	43.2048	66.6756	-23.4708	48752555	ACACTTTCAAAAACCAAAATAAACAAAAACCAAAAACTCAAAACAAACCA	0098643958	I	A	Red	TCTGTAATCCTTGCACTTTCGGAGGCCGAGGTGGGCAGAGGCCAGGAGCTCAAGACAAGC[CG]GGACAACCTGGCAAAACCCTGTCTCTCCTAAAAATACAAAAAATTAGCCGGTGTGGTGGT	37	153641409	GCACTTTCGGAGGCCGAGGTGGGCAGAGGCCAGGAGCTCAAGACAAGCCG	R				chr4	152720256	152720258	+
cg23347058	2	6.72038e-17	5.81313e-11	0.89	0.774284	1	49.9613	68.1384	-18.1771	77769135	TAACAAAATTAATTTCTTCTAAAACCTCTATCCTTAACTTATAAATTACC		II			GATCAAGGCATTGACAGGGTTGGTTTCTTCTGAGGCCTCTGTCCTTGACTTGTAGATTGC[CG]TCTTCTCTTGTGTCTTCATATGGTCTTCCCTCTGTACCGTCTGTACCCAAATTTCCTCTT	37	175130275	CGGCAATCTACAAGTCAAGGACAGAGGCCTCAGAAGAAACCAACCCTGTC	R				chr2	174265546	174265548	+
cg24528463	6	3.80358e-28	3.2901e-22	0.89	0.774284	1	52.1948	79.9888	-27.794	74709198	AAATAACAAAAACACCAAATAAAAAACAAACAACAACAAAAACTAAAACA	0067636251	I	A	Red	GTGGCTTCCACTAAGCAAGGATGTCCTCTGAGCACCCTGACCCTCCCGATTCCCGTGCAC[CG]CCCCAGCCTCCGCTGTCGCCTGCCCTCCACCTGGCGCCTCCGTTATTTACTTGTTCCCCA	37	169573750	CGCCCCAGCCTCCGCTGTCGCCTGCCCTCCACCTGGCGCCTCCGTTATTT	F				chr6	169173654	169173656	-
cg24663683	5	5.99698e-29	5.18739e-23	0.89	0.774284	1	59.189	83.3502	-24.1612	9802431	ATAAAAAACAATCTATATATAAAAAACCACATAAAAAAATAACCACTACA	0010617240	I	T	Red	CGAGGTTACCAGGCGGAAAAGGGGCGCCCAGCGGCCCCGCCGCCTCCACAGTACCGCACA[CG]CAGCGGCCACCCCTCCACGCGGTCCCCCACACACAGATCGCTCCCCACGCACAGCACTGG	37	39721720	CGCAGCGGCCACCCCTCCACGCGGTCCCCCACACACAGATCGCTCCCCAC	F		chr5:39721548-39721835	Island	chr5	39721617	39721619	-
cg26308814	1	9.59399e-20	8.2988e-14	0.89	0.774284	1	51.2777	70.7976	-19.5199	9709831	AATAAAACRTATACATTAAAACTAAAACCAAAACCAAAAACTAAAAAACC		II			CATGACAATAAAATGAAACGTGTGCATTAGAACTGGAGCCAAGACCAGGAGCTGAAAAAC[CG]CGCCGTCCTAAGGGATGAAGGAATTAGGGAATCCCGGAAGTAAAGTTTTTCATATAGGTC	37	17180565	ATGAAACGTGTGCATTAGAACTGGAGCCAAGACCAGGAGCTGAAAAACCG	R				chr1	16854069	16854071	+
cg04727521	16	8.97167e-16	7.7605e-10	0.89	0.774284	1	83.8948	93.5388	-9.64399	10631297	CATAAAAACAAAACTACTAAAAATACTACAACCTCAAAATAACCAAAACA	0040677578	I	T	Red	CTGTAGCAGCCACGTAGCTTGTCCACATGAACGGCCAGGCTGCTCCTCTCCGTGGCTGCA[CG]TCCTGGCCACCCCGAGGCCGCAGCACTTTCAGCAGCTCCGTCTCCACGTAGTCGCCCACG	37	1154951	CGTCCTGGCCACCCCGAGGCCGCAGCACTTTCAGCAGCTCCGTCTCCACG	F		chr16:1154940-1155319	Island	chr16	1104950	1104952	-
cg27366810	15	1.10832e-14	9.58698e-09	0.89	0.774284	1	40.6314	57.8453	-17.214	33603132	TTTTCATCAACAATAAAAAAAACCCATTTACATATCTCCTACTATATAAC		II			GGCTGGGCTGGTTTTCATCAGCAATGGAAGGGGCCCATTTGCATGTCTCCTACTATATAG[CG]AGTTCTGGAAGGGATGCCTCAGAGTGGGCTGTGTCCCAGAGTGGATATGAGCGATTATAT	37	20193521	CGCTATATAGTAGGAGACATGCAAATGGGCCCCTTCCATTGCTGATGAAA	R				chr15	19988267	19988269	+
cg01047040	3	2.89243e-14	2.50196e-08	0.885	0.766486	1	92.6839	85.4505	7.23344	76753354	ATAACCACTTAACAAATTTAAAATTAATAAAATATTTCCTAAACTAATCA	0014784266	I	A	Red	AGAGAGTAAAAAGTGGCCGCTTAGCGGATTTGAAATTGGTGAGATGTTTCCTGGGCTGGT[CG]GTCTGAGGACCTGAGGTCGTAGGTGGATCTTTTTCACGGAGCAAAGAACAGGAGGACAGG	37	124476492	GTGGCCGCTTAGCGGATTTGAAATTGGTGAGATGTTTCCTGGGCTGGTCG	R				chr3	124757644	124757646	+
cg01081812	8	4.1605e-15	3.59883e-09	0.885	0.766486	1	48.3564	65.6404	-17.284	60772580	CTAATACTAACTTAATTTTAATAAACTAAACCAACCAAATCCTCCAACCC		II			CCAAATGGTGGCTGATGCTGACTTGGTTTTGATGGACTGAACCAGCCAGATCCTCCAACC[CG]CCCGGACTCTGCTTCTACTTCGCTCCCTGTCAGGATTTGGGTGTGGGAGCCCAGTGGGCC	37	96208241	TGATGCTGACTTGGTTTTGATGGACTGAACCAGCCAGATCCTCCAACCCG	R				chr8	95196012	95196014	+
cg01157515	8	1.39115e-14	1.20335e-08	0.885	0.766486	1	63.6661	78.6124	-14.9463	40661131	ATTTAATAAACATAAACATAAACCTCCTAAAACCCTAAAACTATCTTTTC		II			GCTCATTTTCATCATTATCCACCTTAAAGTGATAATCTTTGTTGGCCTTCAGTTCACAAC[CG]AAAAGATAGTTCTAGGGCCTCAGGAGGCTCATGTCCATGTCCATCAAATCTTCCATCGGG	37	57014769	TTTGATGGACATGGACATGAGCCTCCTGAGGCCCTAGAACTATCTTTTCG	F				chr8	56102209	56102211	-
cg01257145	5	8.74931e-15	7.56815e-09	0.885	0.766486	1	34.1876	20.628	13.5596	12776933	TTCTATCTAATTAAACAATTCCTACAAAACCTAAACCTCCACAAAACCCA	0057631537	I	A	Red	GCTCACAAGGCAGTGACGAAGCAAACTCACATCCGCGGCTCCTTTTTTCTCCTTGAACGC[CG]GGCTCTGCGGAGGCTCAGGCCCTGCAGGAATCGCCCAACCAGACAGAAGGCAGCTCGCTC	37	74349804	CGGGCTCTGCGGAGGCTCAGGCCCTGCAGGAATCGCCCAACCAGACAGAA	F		chr5:74349800-74350239	Island	chr5	75053978	75053980	-
cg01490040	2	3.54896e-16	3.06985e-10	0.885	0.766486	1	41.9456	60.067	-18.1214	35607239	TTAAAATAACCAAAACTAAAACCAACTCCCTCAACCTACAAAAAAATACA	0028691576	I	A	Red	AATTCTAGCTGGCCCGCAAGTGCCGCGGGCAGCCCCGGTTCCCGCCTATGCCTCTCCCTC[CG]CACCTCCCCGCAGGCTGAGGGAGCCGGCTCCAGCCTCGGCCATCCCAAGAAGGGGCTCCC	37	151399444	TTGGGATGGCCGAGGCTGGAGCCGGCTCCCTCAGCCTGCGGGGAGGTGCG	F				chr2	150542929	150542931	-
cg03185726	8	3.34771e-23	2.89577e-17	0.885	0.766486	1	34.3378	55.895	-21.5572	63729174	ATTACCCTAATAAAACACCTCATCAAAACAATATATAACAAACCCCCACA	0058768838	I	A	Red	CCCGGGTAGGCAATTGCCCTGGTGGAACACCTCGTCAGAGCAGTGTGTGGCAGGCCCCCG[CG]GAGGATCAACGTGGTGGCTGAACACCGGGAAGGAACTGGCACTAGAAGTCTGGACGTCTG	37	9107382	CGCGGGGGCCTGCCACACACTGCTCTGACGAGGTGTTCCACCAGGGCAAT	R				chr8	9249871	9249873	+
cg03539382	10	6.87101e-22	5.94342e-16	0.885	0.766486	1	42.6884	63.8568	-21.1684	64708530	ACACCAACAACAACTTCTAAAAAAACTTCCAAAAACTTCCAATCATAACA	0011761118	I	A	Red	ACAGGTCGCATAGCACCGGCAACAGCTTCTGGGGAGGCTTCCGGGGGCTTCCAATCATGG[CG]GAAGGCGAAGGGGAGCAGGCGACTGACATGGCGGGAGAGGGAGCGGCGGCGGGGGGCGCA	37	5884105	CGCCATGATTGGAAGCCCCCGGAAGCCTCCCCAGAAGCTGTTGCCGGTGC	R		chr10:5882303-5882635	S_Shore	chr10	5842141	5842143	+
cg03808418	9	8.93344e-22	7.72743e-16	0.885	0.766486	1	44.2564	65.3204	-21.064	11778863	AACACCAAAAAACRATAATCATAAAACCATCTTAAAATTCTACCTAACAC		II			ATCTCAGAAGTAGCACCAGAGGGCGATAGTCATGGGGCCATCTTAAAATTCTGCCTAACA[CG]CTGGGTTCCTAGTTCTGCTATTAATTGGATAGGTAGACAAGATGCTTTTCCTTTTTTTTT	37	2748746	GCACCAGAGGGCGATAGTCATGGGGCCATCTTAAAATTCTGCCTAACACG	R				chr9	2748745	2748747	+
cg05874882	4	7.71719e-23	6.67537e-17	0.885	0.766486	1	19.7218	38.2751	-18.5533	10794839	AAATACACAAAATAAATAAAACACACAAAACAAACAAAACAAACAAAACA	0087738422	I	A	Red	CCGGGCAGGGTGCTGGCTAGACACTGCCCATGCAACCCGGTGCGCCTTGTCCACCCTGTC[CG]CCCTGCCTGCCCTGCCTGCCCCGTGTGCCCCACCCACCCCGTGCACCCTGTGCACCCCGT	37	1763078	CGCCCTGCCTGCCCTGCCTGCCCCGTGTGCCCCACCCACCCCGTGCACCC	F		chr4:1765009-1765508	N_Shore	chr4	1761350	1761352	-
cg08029281	1	1.04177e-42	9.01135e-37	0.885	0.766486	1	31.6063	15.7059	15.9004	5732900	AAACCTAAACCAAAAAAATATAATTAAAATCAAACAAATATAAAACCACA	0086647580	I	A	Red	TTAGAAGATGCAAAGGGTTCTTCCGCGAACCTGGAAGAGCCCCCCGGGCTCGCCTCTCGC[CG]CGGTCCCACACTTGCCTGACCTCAACCACACTCTCCCGGTCCAGGCCCCGCTGGAGAACG	37	67600428	CGCGGTCCCACACTTGCCTGACCTCAACCACACTCTCCCGGTCCAGGCCC	F		chr1:67600390-67600715	Island	chr1	67134744	67134746	-
cg10093265	13	6.59926e-16	5.70836e-10	0.885	0.766486	1	57.8684	74.5387	-16.6702	92680383	CTCCAAAACCATAATTTTTACATACTTAAACCAAAAAACCCACAAATCCA	0045773291	I	A	Red	AGATGAACTAACACACTCCCAGGGCTCAAAACAGCAGCTCCGGGCTCACCGCAGCCCGGC[CG]GACTTGTGGGTTCCTTGGCTCAAGTACGCAAAAACCACGGCTCTGGAGGTTCACTGACGC	37	25643742	CTCCAGAGCCGTGGTTTTTGCGTACTTGAGCCAAGGAACCCACAAGTCCG	F		chr13:25643112-25643562	S_Shore	chr13	25069603	25069605	-
cg10636760	1	8.52848e-29	7.37713e-23	0.885	0.766486	1	49.0352	73.8729	-24.8377	20642891	ATATAAAACATAAATAACACATTATTCCACCCCAAACAACCCTACAAACA	0053656546	I	T	Red	CCACCGCCAGCCCACCTCCACTTCTAATTGGGCCGCAAAGCCGTTTAATGGTGTCTGCCA[CG]TCTGCAGGGCTGCTCGGGGCGGAACAATGCGCTATTCATGTCCCACATAGCACACTAGTG	37	2904595	ATGTGGGACATGAATAGCGCATTGTTCCGCCCCGAGCAGCCCTGCAGACG	F				chr1	2988030	2988032	-
cg10999122	6	1.85884e-22	1.6079e-16	0.885	0.766486	1	51.7669	72.5158	-20.7489	92750876	ACTAAAAACTACTTCCACTCAATAAAACTTTATACTCTTTCTCCAATCCC		II			CTCCTCCATCAGCTGAGAGCTACTTCCACTCAATAAAACTTTGTACTCTTTCTCCAGTCC[CG]CATGTGATCCGATTCTTCCGGTACACCAAGGCAAGAACCCGGGATACAGAAAGCCCTCTG	37	98427169	CGGGACTGGAGAAAGAGTACAAAGTTTTATTGAGTGGAAGTAGCTCTCAG	R				chr6	97979292	97979294	+
cg11403046	20	7.40552e-29	6.40577e-23	0.885	0.766486	1	49.8931	74.4587	-24.5656	90771177	TTCAAAAACTCATCATAACTAAAACAAATACACAAAACCAAACCAAAACA	0079681408	I	A	Red	ACGCGTCCGCGCTTCGGAAGCTCATCATGGCTGGAGCAGGTGCGCGGGGCCGGGCCGGGA[CG]GGGCGGGACACACTGCCTCTCTATCTTTTAAGTGGAGAATTTAATCCGTTTACATCCAAA	37	40628070	TTCGGAAGCTCATCATGGCTGGAGCAGGTGCGCGGGGCCGGGCCGGGACG	R		chr20:40627224-40628025	S_Shore	chr20	41999429	41999431	+
cg11877440	14	1.09354e-19	9.4591e-14	0.885	0.766486	1	56.7199	75.4448	-18.7249	88636200	TAATTATTAATACCAAAATTCAACCATAAACAATCCRAAACCAAAAACCC		II			GGTAGTCCTGTTAATTGTTGGTGCCAGGATTCAACCATAGGCAGTCCGAAGCCAGAGACC[CG]CACAACAGTTAACAGCCTCAGGAATTCACACAATTCTGATACATCTAGAGTCTGGTATGG	37	74945718	CGGGTCTCTGGCTTCGGACTGCCTATGGTTGAATCCTGGCACCAACAATT	R				chr14	74479014	74479016	+
cg13179056	11	7.601e-26	6.57487e-20	0.885	0.766486	1	64.7137	84.1536	-19.4399	11623580	ATAACTACACACATAATTAACACCAATTATACTATAACTCCACCTTTCCA	0016731278	I	C	Grn	TCCTTTATGCCTCACGTCCAGCTTGGCTCAAAAGGACTCTAAAGAGCCGGAGAGCTGCTG[CG]GAAAGGCGGAGTCACAGTACAATCGGTGTTAACTACGTGTGCAGCCACCGTCTCCTTAGT	37	50220389	GTGGCTGCACACGTAGTTAACACCGATTGTACTGTGACTCCGCCTTTCCG	F				chr11	50261217	50261219	-
cg13494229	13	2.97695e-18	2.57506e-12	0.885	0.766486	1	31.4234	50.1097	-18.6863	4735360	AAAATCACRCRAAAAATACAACTTCAACTTCCACATAACATCCTAAATAC		II			ACATTTTCTATAATAAAAGGTTTTGAATAAAAAAGATTTGAAGAAAAGGCCGAGCCGTTG[CG]TACCTAGGATGCCATGTGGAAGCTGAAGCTGCACCTCCCGCGTGACCCCTCTAGCCAGCT	37	28681558	GGGTCACGCGGGAGGTGCAGCTTCAGCTTCCACATGGCATCCTAGGTACG	F				chr13	28107420	28107422	-
cg14223646	7	7.41875e-28	6.41722e-22	0.885	0.766486	1	36.1048	65.2654	-29.1607	77732913	AAAAATCAAACTATAACAAACACAAAAAATCACAAACACCTTCCTCCTCA	0003803334	I	A	Red	GTCCTCGGCAGAGAAGGTCAGACTGTGGCGGACACGAAGGATCACAGACGCCTTCCTCCT[CG]ATTGTTCAGCATGATCTATCTTGTTCTCCAAAAATGACAAAGTGTGTCAAAAAGTGAGAG	37	155855699	CGAGGAGGAAGGCGTCTGTGATCCTTCGTGTCCGCCACAGTCTGACCTTC	R		chr7:155856030-155856349	N_Shore	chr7	156063004	156063006	+
cg14247008	2	2.15937e-44	1.86785e-38	0.885	0.766486	1	30.2358	11.0931	19.1427	83733565	TACTCTACACAAAAAACCACAAATCCTATAAACCTCATAAATAAAACCCA	0094610131	I	A	Red	TTCGCTCCTGCTGGGAGCCCTGGGCGGACTCCCCCCCACCCCGCCCAATTCCAAGGACCC[CG]GGCTCCATCCACGAGGCCCACAGGACCCGCGGTCCCCCGTGCAGAGTAAGGCGTCCAACG	37	242786046	CGGGCTCCATCCACGAGGCCCACAGGACCCGCGGTCCCCCGTGCAGAGTA	F		chr2:242785911-242786616	Island	chr2	241843893	241843895	-
cg15648832	5	2.45528e-16	2.12382e-10	0.885	0.766486	1	54.3002	71.7074	-17.4073	1792532	CCAAAACTAAAAAACTACTTAAAACCAAAAATTTAAAAACAACCTAACTC		II			TATACCTATCTAATTTAAAAAAGAAAAAAAAATTGTAGAGACAGGGTCTCACTGTCTTGC[CG]AGCCAGGCTGTTCTCAAACTTCTGGCCTCAAGCAGTCCTCCAGTCTTGGCCTTTCAAAGT	37	135322425	CAAGACTGGAGGACTGCTTGAGGCCAGAAGTTTGAGAACAGCCTGGCTCG	F				chr5	135986735	135986737	-
cg15831663	4	1.79964e-17	1.55669e-11	0.885	0.766486	1	46.8263	65.5406	-18.7143	39715117	TATAAAATACTATACTCACTACCTAATAATAAAATTCATACCTAAACCTC		II			GAAAACCTATCTATGGGGTGCTATGCTCACTACCTGGTGATGAGATTCATACCTAAACCT[CG]GCATCACACAATATTCCCATGTAACAAACCTGCACATGTATCCTCTGAATTAAAAATAGA	37	131729521	ATGGGGTGCTATGCTCACTACCTGGTGATGAGATTCATACCTAAACCTCG	R				chr4	130808365	130808367	+
cg17218224	2	6.01262e-17	5.20091e-11	0.885	0.766486	1	59.5669	76.4777	-16.9108	5676886	CTATTAATCTATTCATTCRACAAACATACACAATACACACTTAAACATAC		II			ACTGTGGGTGTCTGTGGAGGGTGTATGTCCGGGAGGTGCACTATGGGTGTCTGTCGAGGG[CG]TATGTCCAAGTGTGCACTGTGCATGTCTGTCGAATGAACAGATCAACAGTACAAAGCAGG	37	2585247	TGTTGATCTGTTCATTCGACAGACATGCACAGTGCACACTTGGACATACG	F				chr2	2581474	2581476	-
cg17337834	5	1.15107e-24	9.95672e-19	0.885	0.766486	1	40.9483	63.4686	-22.5203	27733970	CAAATCTCTTAATTACTCTCAACCTCAATTTCCTCATCRATAAAATATAC		II			CTCTAGTTGGGCAAATCTCTTAATTACTCTCAGCCTCAGTTTCCTCATCGGTAAAATGTA[CG]TATATCTGAGAAAGAGATAGTTATTATCCTCATTTTACAGATGACGAATCCCAGGCTCAG	37	141292907	CGTACATTTTACCGATGAGGAAACTGAGGCTGAGAGTAATTAAGAGATTT	R		chr5:141293784-141294049	N_Shore	chr5	141913341	141913343	+
cg17968836	12	1.1752e-16	1.01655e-10	0.885	0.766486	1	68.1496	83.0528	-14.9031	5711364	AACACAATAAAAAAACAACCATCCATAAACCAAAAAACAAACCCTTCCCA	0001678498	I	A	Red	TCACCGCGTGAGGACACAGTGGGAAGACGGCCATCCATAAGCCGGAAAACGAGCCCTTCC[CG]GACACCCAATCTGCCTTGATCTTGGACTTCCCATCCTCCAAAACTGCGACAAATAAATTT	37	125122912	CGGGAAGGGCTCGTTTTCCGGCTTATGGATGGCCGTCTTCCCACTGTGTC	R				chr12	124638365	124638367	+
cg18294715	7	2.33752e-15	2.02196e-09	0.885	0.766486	1	58.7813	75.0165	-16.2352	86757570	CTCTACTTCCTTATAAATTACCCAACCTCRAATATATCTTTATCAACATC		II			GACCATTAAATCTCTGCTTCCTTATAAATTACCCAGCCTCGGATATGTCTTTATCAGCAT[CG]TGAAAACAGACAAGTACGTAATGCCTAACTGCATGCTTGCTTAGGGTTTTAAAAACTCCA	37	71211027	TCTGCTTCCTTATAAATTACCCAGCCTCGGATATGTCTTTATCAGCATCG	R				chr7	71746041	71746043	+
cg22307974	2	3.30956e-14	2.86277e-08	0.885	0.766486	1	43.1289	60.0566	-16.9276	93752919	CTAATTAACAATATTACCTTAAACATATCACTTCCCTTCTCTAAACCTCC		II			GAATGCTATGACATTCCCAGAGCTTCTCCTACTCTTAGCTCACATTTATAGATGAGAAAA[CG]GAGGCCCAGAGAAGGGAAGTGACATGCTCAAGGTAACACTGCTAACCAGGGTCAGAGCTA	37	46768111	CGGAGGCCCAGAGAAGGGAAGTGACATGCTCAAGGTAACACTGCTAACCA	F		chr2:46769471-46769676	N_Shore	chr2	46540971	46540973	-
cg23892192	7	3.57823e-29	3.09517e-23	0.885	0.766486	1	55.1283	78.3106	-23.1823	32807855	TAAATCAATAAATAAAAACACAAAAACCAAAAACAAACAACACCTAAACA	0037722550	I	A	Red	CGAGCAATCCATTGTACACCCACTGACGCGAGACGCCACTCCCACCTCTCACTAAATCCT[CG]TCTAGGTGCTGTCTGTTCCCGGCTCCTGCGTTCTCACTCATTGATCTATCTGTCTCTTCC	37	1801555	TAGATCAATGAGTGAGAACGCAGGAGCCGGGAACAGACAGCACCTAGACG	F				chr7	1761918	1761920	-
cg24286887	12	1.87375e-17	1.62079e-11	0.885	0.766486	1	65.0199	81.0394	-16.0195	28600887	TAAACAACTTACTCAAAATCACAACTCATAAACAAAAACAAAACTCACCC		II			CCCAGAGTTGTTAAACAGCTTGCTCAAGGTCACAGCTCATGGACAAAGGCAGGGCTCACC[CG]CTTGTCCAATCCTGATATTTCTAAAATGTATCACATATAGCTCCCAGACCCATTCAACAA	37	118559062	CGGGTGAGCCCTGCCTTTGTCCATGAGCTGTGACCTTGAGCAAGCTGTTT	R				chr12	118121256	118121258	+
cg26831100	19	1.38677e-23	1.19956e-17	0.885	0.766486	1	46.4152	68.2219	-21.8067	39651989	TCTAAACTCTAATACTAACACTTAAAACCTACATACTACATTTCCTAAAC		II			TTTCTGCCTCCCAACTTTGTTCTAATAAAGCATGACAGGAACGTTGCCAATTGGCAACGG[CG]TCCAGGAAATGTAGCATGCAGGCTTTAAGTGCCAGTATCAGAGTCTAGAATGGTGGTGGC	37	16585018	CTAGACTCTGATACTGGCACTTAAAGCCTGCATGCTACATTTCCTGGACG	F		chr19:16582113-16583299	S_Shore	chr19	16474206	16474208	-
cg23024959	6	8.65553e-48	7.48703e-42	0.885	0.766486	1	64.3013	39.3222	24.9791	78667598	AATATTCAAATAATACATTTTAATCAACCCCTTCCTAAACATCTAAACTC		II			TTCTGCATCATGATATTCAAATAATGCATTTTAGTCAGCCCCTTCCTGGACATCTGAGCT[CG]TTTGGCACAGTCGATGATGTTCTCCTTCACAGTTAGTTCCTGGTTCATAACTCCCACATC	37	25175465	CGAGCTCAGATGTCCAGGAAGGGGCTGACTAAAATGCATTATTTGAATAT	R				chr6	25175236	25175238	+
cg00758816	15	5.82222e-15	5.03622e-09	0.88	0.758748	1	43.6203	61.006	-17.3858	13774975	AAATTTCTTTCACTATCATAATTTTCCCATATCAAATTTTTCTCATTATC		II			GAAAGGCCAACTCTCAGCCCCTGTCCCCAGTCAGCCTTGAAACCACCTTTGCAAACATTA[CG]ACAATGAGAAAAATCTGACATGGGAAAATTATGACAGTGAAAGAAATCTGACTTAACTAA	37	69843549	CGACAATGAGAAAAATCTGACATGGGAAAATTATGACAGTGAAAGAAATC	F				chr15	69551209	69551211	-
cg02350090	5	9.15912e-47	7.92264e-41	0.88	0.758748	1	66.7931	43.4836	23.3095	7633490	TATATACATCRTCTACTATATATATATTATCTACTATACATACATACRCC		II			CCATCTGTGCCTGTGTGCATCGTCTGCTGTGTGTGTGTTGTCTGCTGTGCATGCATGCGC[CG]TCTGCTGTGCGTGCATGTGTTGTCTGTTGTGCATGTGTCATCTGCTGTGCATGCATGCAT	37	1951736	CGGCGCATGCATGCACAGCAGACAACACACACACAGCAGACGATGCACAC	R		chr5:1950624-1950922	S_Shore	chr5	1951621	1951623	+
cg02638348	10	2.62826e-19	2.27345e-13	0.88	0.758748	1	51.7202	70.9729	-19.2527	41695140	TTCTCCTAAAAAAATCACAAAAAATAACAACATAAACACCCACAACCCCA	0094774297	I	A	Red	AACATTGAGCAATTCTCCTAGAAGAGTCACAAAGAATGGCAGCGTGGGCGCCCACAGCCC[CG]GGTCTGGCAGTGGTTGAGGCTGGTGGGGGGTTAGCGTGGAGCATTCTGAAGACGGGATAG	37	134692167	CGGGGCTGTGGGCGCCCACGCTGCCATTCTTTGTGACTCTTCTAGGAGAA	R		chr10:134692851-134693252	N_Shore	chr10	132878662	132878664	+
cg03380430	12	5.88745e-46	5.09264e-40	0.88	0.758748	1	54.7573	32.8179	21.9394	90772498	ATATTCCAAAAACTTACTCTTACCACCTAAACTATTTTCAAAAACTCTCC		II			GTAGTCTGTTTATTAGATAAGGAAGTTGTGGGTATTACTTTTGGTTTTGAGAAACTAAAA[CG]GAGAGTTCCTGAAAATAGTTTAGGTGGCAAGAGTAAGTTTTTGGAATATGGACTTCTGTA	37	34189143	CGGAGAGTTCCTGAAAATAGTTTAGGTGGCAAGAGTAAGTTTTTGGAATA	F				chr12	34036207	34036209	-
cg05045104	16	5.76698e-24	4.98844e-18	0.88	0.758748	1	41.5055	63.6935	-22.188	54643123	AAATAAAAAAATCACTTAAACCTAAAAACTCAAAATCACTCTAAACAACA	0014692282	I	T	Red	ACATCACCACACCCGGCTAATTTTTGTATTAACATTTTTGGTAGAGACGGGGTTTTGCTA[CG]TTGCCCAGAGTGATCTCGAGCTCCTAGGCTCAAGTGATCCTCCTACCTTGGCCTCCCAAA	37	66264304	CGTTGCCCAGAGTGATCTCGAGCTCCTAGGCTCAAGTGATCCTCCTACCT	F				chr16	66230400	66230402	-
cg05865340	2	1.96334e-14	1.69829e-08	0.88	0.758748	1	26.1189	41.7914	-15.6725	14796855	AATCRAAAAATACAACTTTAATCTAACAAACCRACCTAAAAAACAAAACC		II			CGGGATGCCCGGGTCGGGGAGTGCAGCTTTGATCTGGCAGGCCGGCCTGAAGAACAAAGC[CG]GTCTCCTGGTCCCTCCTCGGCTGTGCCCAGCTGCACTCACTCTGAAGCTGAATCTTGGCA	37	240362550	CGGCTTTGTTCTTCAGGCCGGCCTGCCAGATCAAAGCTGCACTCCCCGAC	R				chr2	239440855	239440857	+
cg06463484	3	1.02221e-19	8.84213e-14	0.88	0.758748	1	43.4693	63.5193	-20.05	52749586	CATCTTAATTAATTACATCTACAACAACTCTTATTTCCAAATCAAATCAC		II			TAGTAGGACCTCATCTTAATTAATTACATCTGCAACAACTCTTATTTCCAAATCAGGTCA[CG]TTCTGACATAGTGGGGATTCAAACTTCAACATATCTTTTTTTGGAGTCACAGTTCAATCC	37	133213764	CGTGACCTGATTTGGAAATAAGAGTTGTTGCAGATGTAATTAATTAAGAT	R				chr3	133494919	133494921	+
cg07437360	11	5.08714e-20	4.40038e-14	0.88	0.758748	1	44.6717	64.8387	-20.1669	21712865	CAAAAATTTTACTTTTACATTCAACCTATAAAAACCTCTACTCACACTAC		II			AATCAACTGATCAAGGATTTTGCTTTTGCATTCAGCCTGTAAAAGCCTCTGCTCACACTG[CG]AGGGTAGAGCTTGCAGAACCTCTTCCAGTTCTGAGTGCTGCCTGATTCATAAGTTGTTCT	37	130413263	CGCAGTGTGAGCAGAGGCTTTTACAGGCTGAATGCAAAAGCAAAATCCTT	R		chr11:130416800-130417098	N_Shelf	chr11	130543367	130543369	+
cg09235723	11	4.30917e-18	3.72744e-12	0.88	0.758748	1	61.6697	78.7183	-17.0485	50679202	ATCTACACCAAATCAAAAATAAAAAATTACAAACACTAACTAAAAAACAC		II			CAAGGCTAAGAGTCTGCACCAGGTCAAGGATGAGGAGTTGCAGACACTGGCTGGGAAGCA[CG]GGGATGACCTGCGTCGCGGGAAGATGGAGAACTCTGAGATGATCCGCAACATCAGCGGGG	37	65495317	TCTGCACCAGGTCAAGGATGAGGAGTTGCAGACACTGGCTGGGAAGCACG	R				chr11	65727845	65727847	+
cg09802186	16	6.02632e-17	5.21277e-11	0.88	0.758748	1	77.8407	89.9899	-12.1492	40601546	ACTCAACCAAAACTTAAAACACAAAAACCAAAAAACACTAAACAACTACA	0032739298	I	T	Red	ATGTGTTCGGTGACTCAGCCAAAGCTTAAAACACGGAAGCCGGGGAGCGCTGGGCGGCTG[CG]TGTCAGAGAATGAGTGTTTCCCGATGGAACGGCGGGACAGAAATGGCCGCAGACTCTCCC	37	88184998	CGCAGCCGCCCAGCGCTCCCCGGCTTCCGTGTTTTAAGCTTTGGCTGAGT	R		chr16:88184856-88185101	Island	chr16	88151391	88151393	+
cg09877103	5	3.37814e-14	2.92209e-08	0.88	0.758748	1	77.8221	88.9894	-11.1673	45619531	AATAAACCAATAACRATTAAACTATCTACACAAATAAACCRATACAACCC		II			CTGCCTGCACGGGTGGGCCAGTGACGGTTGGGCTGTCTGCACAGGTGGGCCGGTGCAGCC[CG]CAAGCGGACAGCCTGCCCGTTGGAACAAAGAGTCATCTAATTTGTTTAAAGTCCAAGTGT	37	1549456	CGGGCTGCACCGGCCCACCTGTGCAGACAGCCCAACCGTCACTGGCCCAC	R		chr5:1553035-1553269	N_Shelf	chr5	1549340	1549342	+
cg11324041	8	4.07486e-15	3.52475e-09	0.88	0.758748	1	57.6977	73.9751	-16.2774	87644167	AAATCRCTTAAAACCTAACAACAAAAATTACAACRAACCAAAACTACATC		II			TTTTTTTTTTTTTTTTTTTTTTTTACAGAGTTTCACTCTATCGCCCAGGCTGGGGTGTAG[CG]ATGCAGTCTTGGCTCGCTGCAACCTCTGCTGCCAGGCTTCAAGCGATTCTCCTACCTCAG	37	9145784	AATCGCTTGAAGCCTGGCAGCAGAGGTTGCAGCGAGCCAAGACTGCATCG	F				chr8	9288273	9288275	-
cg13794268	9	1.33318e-17	1.1532e-11	0.88	0.758748	1	31.1087	49.394	-18.2853	85683949	ATCTCTTTACAAAAAAAATATCRTTCTATACCTATACTAACCCAAAAAAC		II			CTGTCGGTCAGAGGAGGAGCTGCCCCAGAAGGCCATGTGGGGTGACCTTGGCCTCCTCGA[CG]TTCCCTGGGCCAGCACAGGCACAGAACGATACTCTTTTTGTAAAGAGACATGTACTCACT	37	132333915	TCTCTTTACAAAAAGAGTATCGTTCTGTGCCTGTGCTGGCCCAGGGAACG	F		chr9:132331218-132331458	S_Shelf	chr9	129571635	129571637	-
cg14180839	9	3.60247e-24	3.11613e-18	0.88	0.758748	1	50.6076	72.2728	-21.6651	9803108	AAAAAAACCCAAACCAAAACTTCCAAAAACAACAACCCTAAAAAAAACCA	0039762173	I	A	Red	TGCGTTTACACCTCTGCTGAAGCGGCTTTTTCTCCGGTGCTCAGAGTAACCTGACGGCTC[CG]GCCCCCTCCAGGGCCGCTGTCCTTGGAAGCCCTGGCCCGGGTTTTCCTTCGTTCCTCACG	37	139142049	CGGCCCCCTCCAGGGCCGCTGTCCTTGGAAGCCCTGGCCCGGGTTTTCCT	F		chr9:139142010-139142288	Island	chr9	136250202	136250204	-
cg14600600	9	1.52004e-18	1.31483e-12	0.88	0.758748	1	56.84	75.001	-18.161	31743110	TACTAACCAAAAAAAATTCTAAACCAATAAATTTTAACTTATAAAATTCC		II			GTAGCCTGCCGTGCTGGCCAGAGAGGATTCTAAGCCAGTAGGTTTTAGCTTGTGGGGTTC[CG]TGGGAGCAAGACCTCGTGGATCCCTGGCTTCAGCTCCCTTCCCATGGGAGTGGGTGGATC	37	5188692	CGGAACCCCACAAGCTAAAACCTACTGGCTTAGAATCCTCTCTGGCCAGC	R		chr9:5185333-5185780	S_Shelf	chr9	5188691	5188693	+
cg15475132	9	1.60045e-15	1.38439e-09	0.88	0.758748	1	53.2247	70.3166	-17.0919	44670106	CTAATTCTTCCCRTAAAATAAACTATCTACATATACATTAACCTACTAAC		II			CACCTGAAGTGAGCATGCATAGACTGTAGTAAACACACTGCACATGCGGCCTCTCCCAAG[CG]CTAGCAGGCCAATGCACATGCAGACAGCCCACCCCACGGGAAGAATCAGGGGAGAAGCAA	37	96896960	TGATTCTTCCCGTGGGGTGGGCTGTCTGCATGTGCATTGGCCTGCTAGCG	F				chr9	94134677	94134679	-
cg16319310	10	3.71169e-21	3.21061e-15	0.88	0.758748	1	46.6939	67.3235	-20.6297	15648119	CAAAATAAACATTAAACTCAAAAACCAAAACATAAAACACACAAATAACA	0065653918	I	A	Red	AGGCCGACCCCTCGAAGTAGACGTTGAACTCGGAGGCCGGGGCATAGGGCACGCGGATGG[CG]ATGGTCAGGAAATCCGGCTCCTGGCTGAGGCTGAACGCCGGGGTCAGCATCGCGGCACCA	37	52390957	CGCCATCCGCGTGCCCTATGCCCCGGCCTCCGAGTTCAACGTCTACTTCG	R				chr10	50631196	50631198	+
cg17812253	1	3.26789e-43	2.82673e-37	0.88	0.758748	1	89.2619	72.3648	16.8971	6775576	AATATATAAATATACAAAAAATAAATACACTCTATCAATCTAAATATACC		II			CTTTGTTAAGGTATGACCCAGGGGCTGAGGGTTGAAAAATACAGGGTGAGTGTATGTATC[CG]GTACACTCAGATTGATAGAGTGTACCTATCCTCTGCATACTCACATATTTACCCTAGGTT	37	76537463	CGGTACACTCAGATTGATAGAGTGTACCTATCCTCTGCATACTCACATAT	F		chr1:76540147-76540653	N_Shelf	chr1	76071777	76071779	-
cg18450810	17	7.64312e-15	6.6113e-09	0.88	0.758748	1	42.863	60.1855	-17.3225	69752887	AACTCAACTTAACTATCAATTCAACCACAATAAAATAAAACACCAAACAC		II			CAAGGGCAGGTCACAAAATTTCATGCAGGAACCAAAGCCTGGAATTGAGGACTCCAAGAG[CG]TGCTTGGTGCTCTACCCCACTGTGGCTGAACTGATAGTCAAGCTGAGTTTTGGTTCTTAT	37	51111066	ACTCAGCTTGACTATCAGTTCAGCCACAGTGGGGTAGAGCACCAAGCACG	F				chr17	53033705	53033707	-
cg18467503	5	1.79717e-14	1.55455e-08	0.88	0.758748	1	52.7555	69.3007	-16.5452	82618590	AAATCCAATAATATAACCTATTCTCAAATCTTCCAACTATTAATACCAAC		II			TTTATAACCATAGAAATCTAAGAGTCTATGTCACTCCCCTCCCACTCCCATCAGAGCTGA[CG]TTGGTACCAACAGCTGGAAGACTTGAGAACAGGTCACATCACTGGATTCCCTGAACCAGC	37	99853504	AATCCAGTGATGTGACCTGTTCTCAAGTCTTCCAGCTGTTGGTACCAACG	F				chr5	100517799	100517801	-
cg19301602	3	1.11922e-24	9.68129e-19	0.88	0.758748	1	40.6742	63.2011	-22.5269	84681319	AATAAAATTTTAACTCAAATCTAACCTCRATCCAATAAATCCCTAAACTC		II			CAGCTGCTAAGTATGTATATGCCAATTATGCATTCTGGCACTGGGGAAATGACCACAGGA[CG]AGTCCAGGGACCCACTGGACCGAGGTCAGACCTGAGCTAAAACTCTATTAATTACCTGAC	37	46855194	ATAGAGTTTTAGCTCAGGTCTGACCTCGGTCCAGTGGGTCCCTGGACTCG	F		chr3:46853727-46854138	S_Shore	chr3	46813703	46813705	-
cg19313311	7	2.60617e-29	2.25433e-23	0.88	0.758748	1	23.7097	46.2988	-22.5891	61774860	AACCCTTACACCTACTATAACCTTTAATAACCTATAAACACCTTCCCCCA	0004610359	I	C	Grn	TGACCAGTGTCTGTGCTGCCAGGGAGCCCTGGGAGGTGGCCATTCAGAGGAGGGCAGCGG[CG]GGGGAAGGTGCCCACAGGCCACCAAAGGCCACAGCAGGCGCAAGGGCTTGGGGCCAGGAG	37	74058031	AGCCCTTGCGCCTGCTGTGGCCTTTGGTGGCCTGTGGGCACCTTCCCCCG	F				chr7	74643699	74643701	-
cg22177976	4	1.83386e-46	1.58629e-40	0.88	0.758748	1	72.0884	49.2844	22.8039	74713894	TCTAAATAATACATCCTTATAATCTACATATAAATTACTAATATAAAAAC		II			ATTGCAAGTTTTCTAAATAGTGCATCCTTGTGGTCTACATGTGAGTTACTAATATGGAAA[CG]GGGGGCCGGGTGTGATGGCTCACACCTGTAATCCCAGCACTTTGGGAGGCCAAGGCGGGT	37	84258471	CTAAATAGTGCATCCTTGTGGTCTACATGTGAGTTACTAATATGGAAACG	R		chr4:84255726-84256399	S_Shelf	chr4	83337317	83337319	+
cg22900519	22	5.79007e-29	5.00841e-23	0.88	0.758748	1	47.5722	71.6664	-24.0942	9614926	CAAAAATCCATAACTTCATTCTTAAAATTAAAAAAACCAAAAACCAACCA	0037658122	I	A	Red	TAACACTCACCGCGAAGGTCCATGGCTTCGTTCTTGAAGTTGGGAAGACCAAGAACCAAC[CG]GAAAGAATAAATTCCAGACACAATACTGTTAGACTTCATTGTCCTCCTGTTAAACATAAA	37	29165741	CGGTTGGTTCTTGGTCTTCCCAACTTCAAGAACGAAGCCATGGACCTTCG	R		chr22:29168628-29169048	N_Shelf	chr22	28769752	28769754	+
cg23815383	8	1.07665e-46	9.31299e-41	0.88	0.758748	1	65.1344	41.942	23.1923	34792194	TTTACATTTTAATTAACACATAATATATATAACTCCTAAACAAAACTTTC		II			AGCTATAAACCTAAGAAAAACATCATTTTTATCCTGATAATATTGGTTTTCTTTTCCGAT[CG]AAAGTTTTGCTCAGGAGTTATATATATCATGTGTTAATTAAAATGTAAAGTAAATCAATG	37	7699052	TTACATTTTAATTAACACATGATATATATAACTCCTGAGCAAAACTTTCG	F				chr8	7841529	7841531	-
cg26137719	3	3.19958e-15	2.76763e-09	0.88	0.758748	1	70.5518	84.209	-13.6572	16752934	CCRTCCTCTACTAAATACCTCTAAACCAAATATATTAAACACATAACAAC		II			GGACAAATTGACCATGTGTAGACTCCAACAGCTGTGGGTGAGAACCGGGCAAGATGACGA[CG]CTGCCATGTGCCCAATACACCTGGCCCAGAGGCATTCAGCAGAGGACGGAGGTGTCCAAG	37	129055056	CGCTGCCATGTGCCCAATACACCTGGCCCAGAGGCATTCAGCAGAGGACG	F				chr3	129336212	129336214	-
cg26511840	5	1.0085e-41	8.7235e-36	0.88	0.758748	1	29.3765	15.4986	13.8779	83772270	AAAAAAAACACCATACATAACACAAAACAAACAAAAACAAACCAAAAACA	0063641941	I	A	Red	CTGCGAGGCTCGGTGCCCGCAGAGGCTCCGGCGGAAACGGCTCCATCCCGGGCGGGCTCC[CG]CCCCCGGCCCGCCCCCGTCCGCCCCGCGCCATGTATGGCGCTTCCTCCCCGAGCCCTACA	37	137827785	CGCCCCCGGCCCGCCCCCGTCCGCCCCGCGCCATGTATGGCGCTTCCTCC	F		chr5:137827399-137828201	Island	chr5	138492095	138492097	-
cg26816819	2	2.10065e-21	1.81706e-15	0.88	0.758748	1	67.9465	84.8218	-16.8753	87691491	TTCTAACCAAATAAATATACAAAATCCAAAACCAAACAATAACAAAACCA	0063771860	I	A	Red	GGTAGTAGTCTTTGCCCACGGCCCCCGCCTGCAGCCCACTGACCTGCTGTCGCCATCCCC[CG]GCTCCGCCACCGCCCGGTCCCGGACTCTGTATACCCATCCGGCCAGAAGTGCCTGTTATA	37	192746973	TTCTGGCCGGATGGGTATACAGAGTCCGGGACCGGGCGGTGGCGGAGCCG	F		chr2:192746684-192746996	Island	chr2	191882246	191882248	-
cg26853057	8	2.27464e-25	1.96756e-19	0.88	0.758748	1	55.5516	76.9695	-21.4179	42739915	TCAAAAATCAAAAAACTACCTATAAATACTATACTCACTACTTAACTAAC		II			GGGTACAGGTGCAGGTTTGTTACATGAGTATATTGCATGATGCTGAGGCTTTAATGATCC[CG]TCAGCCAAGTAGTGAGCACAGTACCCATAGGTAGTTTTTTGACCCTTGACTTCCTCCCTT	37	42002293	CAAGGGTCAAAAAACTACCTATGGGTACTGTGCTCACTACTTGGCTGACG	F		chr8:41997443-41998412	S_Shelf	chr8	42144774	42144776	-
cg27337832	5	1.04675e-18	9.0544e-13	0.88	0.758748	1	42.342	61.8777	-19.5358	87690461	AAAACTTAATCATAACAAATACAAAATTAAACCCCACTAATTTTATTAAC		II			CAGAAAAATTTAAAACTTGGTCATGGCAGGTACAGAGTTGGGCCCCACTGATTTTGTTGA[CG]TTGGGGTCAGCAGATTCTGTAAATTTTCACTATACCTCTCATATGATCTGCCGCCACACC	37	7287160	CGTCAACAAAATCAGTGGGGCCCAACTCTGTACCTGCCATGACCAAGTTT	R		chr5:7289733-7290153	N_Shelf	chr5	7287046	7287048	+
cg27507919	3	2.6158e-42	2.26267e-36	0.88	0.758748	1	27.3954	12.3036	15.0918	60660871	AAACTCACACAATATTAACCACCCAACACCAAAACAAATAAAAAAACACA	0002724928	I	T	Red	CAATCGGCTTCCTAGGATGGGATGGGGGGTAGGGGATTGCATTTCTTTAACCCAGATCCA[CG]TGCCTCCCCACCTGCCCCGGCGCTGGGCGGTTAATATTGTGCGAGTTCCTGAGCTGTACT	37	147074582	CGTGCCTCCCCACCTGCCCCGGCGCTGGGCGGTTAATATTGTGCGAGTTC	F		chr3:147077115-147077672	N_Shelf	chr3	147356794	147356796	-
cg20682991	2	8.97369e-15	7.76224e-09	0.88	0.758748	1	52.6576	69.387	-16.7294	57746970	ATAACCCTAACCAACTTAATAAACTACACACRACTAATATTCATAATAAC		II			CCAGGACCTTGGTGACCCTGGCCAGCTTGATAGGCTGCACACGGCTGGTGTTCATGATGG[CG]GCGCAGCGACGATGTGGCGGAGAGGTAAATATATATTATATAAATTAACTTAATATATAA	37	74981952	TGACCCTGGCCAGCTTGATAGGCTGCACACGGCTGGTGTTCATGATGGCG	R		chr2:74981752-74981972	Island	chr2	74754824	74754826	+
cg03324464	1	1.08466e-16	9.38234e-11	0.875	0.751068	0.998932	47.2437	65.5033	-18.2596	19777203	AAATAACRTCACTCAAAAACTACAACCACATTAAAAACCRAAACAAATTC		II			TCCATGGATCTGGATAACGTCACTCAGGAGCTGCAGCCACATTGGAAGCCGGAACAAATT[CG]TAGCAAGGTAGCAGAGCAGGCACCAGGACGGATGGAGCCCTTCAGGGCTGGAACCAGGAC	37	116022091	GATAACGTCACTCAGGAGCTGCAGCCACATTGGAAGCCGGAACAAATTCG	R				chr1	115479469	115479471	+
cg03404550	6	3.96289e-51	3.4279e-45	0.875	0.751068	0.998932	75.0389	45.0894	29.9494	85701104	TACTCATAATACTATACAATAACTCTAAATTCCATATTATAATATATAAC		II			ATCGCAAAACTGCATTTTTAAAATACCACTTTGTGATAATTTAGGATATTATTTTGGTAA[CG]TCACACATTATAACATGGAATCTAGAGCTACTGCATAGCATCATGAGCATGATAGTTTAA	37	140305011	CGTCACACATTATAACATGGAATCTAGAGCTACTGCATAGCATCATGAGC	F				chr6	139983873	139983875	-
cg05790941	4	4.16376e-17	3.60165e-11	0.875	0.751068	0.998932	43.6488	62.2854	-18.6366	53786821	ACAAAAATAAATTTTCCCCTTTAATACAATTCTCATAATAAAATTCTCAC		II			TGGCGGGAATGGGAGGAAGAGAGAGAGGGGGAAGTGTTACACACTTAAATAGCCAGATGG[CG]TGAGAACTCTATCATGAGAACTGCACCAAAGGGGAAAATCCACCTCTGTGATCCAATCGC	37	170291021	CAGAGGTGGATTTTCCCCTTTGGTGCAGTTCTCATGATAGAGTTCTCACG	F				chr4	169369869	169369871	-
cg05933997	16	2.43451e-17	2.10585e-11	0.875	0.751068	0.998932	62.275	78.8488	-16.5738	77806320	TCCATATAATCTCCCAAAATAAAACATCCTAACCTAAAAAACAAAACCCA	0002629294	I	A	Red	TCCTGTCGGAAGACGGTTGGGCGGCAGACACAAAAGGAGGCAGAGACCCCACCGCAGCCT[CG]GGTCCTGTTCCTCAGGCCAGGACGCCCCACTCCGGGAGACCATATGGAAGACCGGTGGCC	37	86735122	CGGGTCCTGTTCCTCAGGCCAGGACGCCCCACTCCGGGAGACCATATGGA	F				chr16	86701515	86701517	-
cg06646006	17	5.10591e-18	4.41661e-12	0.875	0.751068	0.998932	49.1195	67.9685	-18.8489	94763341	TATATTAACTTCCTAAAACTACTATAACAAATTCCTACAAACTAAATAAC		II			TCCATTGGCATTGTATTAGCTTCCTAGGGCTGCTGTAACAAATTCCTACAAACTGGGTGG[CG]TAGAACAACAGCAGTGTCCCTTCTCACAGTGCTGAGGTTGGGAGTCTGAAATCAAGAGGT	37	75638484	CGCCACCCAGTTTGTAGGAATTTGTTACAGCAGCCCTAGGAAGCTAATAC	R				chr17	77642401	77642403	+
cg06925984	17	1.72277e-14	1.49019e-08	0.875	0.751068	0.998932	66.927	81.1325	-14.2055	65698872	TCTCCACAACCAAACTTAAAATATAACTAAAAACCACAACTCAAAACTCA	0096604548	I	A	Red	CGCCTCGCCCCTCCTTCCCGTGCCCGGCCGGAGCCGCGGGGGTGAGTCTAGCCCCAGCTC[CG]AGCTCCGAGCCGTGGTCCTCAGCCACACTCCAAGCCTGGCCGTGGAGAGGCCCTGGGTGC	37	77767242	TCTCCACGGCCAGGCTTGGAGTGTGGCTGAGGACCACGGCTCGGAGCTCG	F		chr17:77763364-77767356	Island	chr17	79793442	79793444	-
cg07258517	9	2.1101e-17	1.82523e-11	0.875	0.751068	0.998932	57.3488	74.866	-17.5172	53755986	AAAAATCCTAATACCATCTCTAACTCCAATAAAAAAAAACCTCAACCTCC		II			CTTCCAGCTCTAAAAATCCTAGTGCCATCTCTGACTCCAGTAAAAGAGAACCTCAGCCTC[CG]TCTCTGGTTTATGAGCACTTTTCCTGAAATCACAGGTATAAGTCACCTGGGTGATGCAAG	37	34069980	CGGAGGCTGAGGTTCTCTTTTACTGGAGTCAGAGATGGCACTAGGATTTT	R				chr9	34069981	34069983	+
cg07625092	15	2.51838e-27	2.1784e-21	0.875	0.751068	0.998932	37.2257	68.9638	-31.7381	4796112	TAATCAAAAAAACCCCAATATCTAAACCCTATCCTCCTACAAAAAAATAC		II			ATGTACTCATTCTCCCGGTCCACGTCTTCAGCACTGACCTCTGGCTCTGGTATGATGTGA[CG]TACTTTCCTGCAGGAGGACAGGGCTCAGACATTGGGGCCCCTCTGACCACCCTGCAGCTC	37	62535557	GGTCAGAGGGGCCCCAATGTCTGAGCCCTGTCCTCCTGCAGGAAAGTACG	F				chr15	62243357	62243359	-
cg08323960	10	1.91956e-28	1.66042e-22	0.875	0.751068	0.998932	36.1878	62.6124	-26.4246	3690214	TAATTATCCCCTCAAATAATTCTTTTTTTCCCAAAAATTAAAAATCTCCC		II			TTCATGGTAATGCAGAATTTGAAAATATTTTAAAAACTCGAGATAGAGATGCAAGTAGCA[CG]GGAGATTTTTAACTTTTGGGAAAAAAAGAATCACTTGAGGGGACAACCACAAGTTGGAAC	37	45684508	CGGGAGATTTTTAACTTTTGGGAAAAAAAGAATCACTTGAGGGGACAACC	F				chr10	45189059	45189061	-
cg08600862	5	1.669e-19	1.44368e-13	0.875	0.751068	0.998932	12.8173	27.3703	-14.553	40677194	AACTACRTATACATAACACRTATACTTATATATACTTATACRAACAATAC		II			CGCCGGTAGCAGGCTGCGTGTGCATGACACGTGTACTTGTGTGTGCTTGTGCGAGCAGTG[CG]TGTTCCTTGCCTGTTCACTCACACGGAGGGGGCATGCCAGGCGCTGCGGAGGGGCAGAAA	37	76939558	CGCACTGCTCGCACAAGCACACACAAGTACACGTGTCATGCACACGCAGC	R		chr5:76941395-76941888	N_Shore	chr5	77643732	77643734	+
cg08769816	4	1.26634e-24	1.09539e-18	0.875	0.751068	0.998932	43.5468	65.991	-22.4442	81659974	AAATTATCTACAAAATCCTATAATATAAACCCTCTATAAATCCCTCAACC		II			GCTGGTACTGGGGGTTGTCTGCAGAGTCCTGTGATGTGAACCCTCTATGGGTCCCTCAGC[CG]TGGATACCGGTGCCTGTTCTGGTGGAGGTAGCAGAGGGTGCAATGGACTCCATGAGGGTC	37	24350793	CGGCTGAGGGACCCATAGAGGGTTCACATCACAGGACTCTGCAGACAACC	R				chr4	24349169	24349171	+
cg09925793	5	8.65901e-47	7.49004e-41	0.875	0.751068	0.998932	70.1286	46.7784	23.3501	87665120	CCCCCCAAAATACATACAATCCCCCTATAATAACATTTATAAATAAAACC		II			CTCTCTGGAGTCTCTTTTATAAAGGTACTAATCCCATTCATGAGGGCTCTGCCCTACCAA[CG]GCCCCACCTACAAATGCCATCACAGGGGGATTGTATGCATTTTGGGGGGGATACACTGAG	37	43432176	CGGCCCCACCTACAAATGCCATCACAGGGGGATTGTATGCATTTTGGGGG	F				chr5	43432073	43432075	-
cg11496113	5	2.77309e-24	2.39872e-18	0.875	0.751068	0.998932	39.8239	62.1624	-22.3384	44644586	RTTCCATAATATAAACAAATCATTTACTCTCCCAAAACCTCAATTTCTTC		II			TCAACTGAGTCGTTCCATAATGTGAGCAAGTCATTTACTCTCCCAAAGCCTCAGTTTCTT[CG]TCTACAAAATAGAGGTAGCTAATACCTACCCTCTCACTACCTCAAAGGGTTGCTGGGAAG	37	34627766	TTCCATAATGTGAGCAAGTCATTTACTCTCCCAAAGCCTCAGTTTCTTCG	R				chr5	34627660	34627662	+
cg14984664	2	6.56948e-21	5.6826e-15	0.875	0.751068	0.998932	58.5573	77.5046	-18.9473	87608379	AAACACTATAAATAACAAAACACAAAAAACCCTAAAAATCAAAAAAAACA	0043787123	I	A	Red	GGCTGCCCACAATCACCTCCACACCTGTGCGGCTCTGCTCCGGACCGCGTCTCTGCTCTT[CG]CCTCCCTTGACTCCCAGGGTTCCCTGCGTCTCGTCACTCACAGTGTTTCCACATTGGCCA	37	443338	CGCCTCCCTTGACTCCCAGGGTTCCCTGCGTCTCGTCACTCACAGTGTTT	F				chr2	443337	443339	-
cg15850684	16	3.67204e-18	3.17631e-12	0.875	0.751068	0.998932	73.8301	87.7161	-13.886	69634237	AACCTACACACACCAAAAAAAAAATCAATATACTATCAACACCTAATACA	0009775907	I	C	Grn	GTGGACTCCAGTCCCCAGGTTCCGCCCCACGGGGACTGGGGGGAGGGGGGAGGCGCCGCG[CG]CATTAGGCGCTGACAGTATACCGACCCCCCCTCCGGTGTGCGCAGGCCAACACCCATACA	37	33356942	GGCCTGCGCACACCGGAGGGGGGGTCGGTATACTGTCAGCGCCTAATGCG	F		chr16:33356833-33357721	Island	chr16	33554474	33554476	-
cg16579144	8	2.80938e-28	2.43011e-22	0.875	0.751068	0.998932	28.4455	55.6292	-27.1836	18655979	AAATACAACCCCAACAACCTTAAAAAACCAAAAATCACAAAAAAACAACA	0091699498	I	A	Red	TGAGGGTGACTGAGATACAGCCCCGGCGGCCTTGGGGAGCCGAGAATCACAAGAAAACAG[CG]GGGCTGGGAAGGAAGAAGAGGGCTGGTGGCACGAGGAGATGGATGCCAGGGGTCGGGGGT	37	852569	AGATACAGCCCCGGCGGCCTTGGGGAGCCGAGAATCACAAGAAAACAGCG	R		chr8:850103-850405	S_Shelf	chr8	902568	902570	+
cg17043624	13	3.31584e-21	2.86821e-15	0.875	0.751068	0.998932	45.6275	66.3461	-20.7186	38783144	CTTATAAAACTAAACCACCTAACAACCTAAACTCTCCTCAAACTACCCCA	0055602590	I	T	Red	GAAGAGCACTCAGACAGATGCTGGCAGGCCATTGACCCGCGGAAGGAGGCGGAGTTTGGA[CG]GGGCAGTCTGAGGAGAGCCTAGGCCGCCAGGTGGCCCAGCTCCACAAGGAAAACCATCTC	37	27957961	CGGGGCAGTCTGAGGAGAGCCTAGGCCGCCAGGTGGCCCAGCTCCACAAG	F				chr13	27383823	27383825	-
cg17256697	7	2.73787e-17	2.36826e-11	0.875	0.751068	0.998932	28.2673	45.9695	-17.7021	20631120	TACTCAAAAATTTTAACAACAAAACAATACAAACAAAAACAAAAACAACA	0017788888	I	A	Red	TAAATCAAGTCTGCATTCCGAATTGTAGTTTTCTTCTGGCTTTTTAATAAAATTATCTAT[CG]CTGCTTTCGCTTTTGTTTGCATTGCCTTGCCGCTAAAATTTTTGAGTAATGATTCTAATT	37	81240257	CGCTGCTTTCGCTTTTGTTTGCATTGCCTTGCCGCTAAAATTTTTGAGTA	F		chr7:81240381-81240708	N_Shore	chr7	81610940	81610942	-
cg19297065	2	1.52192e-44	1.31646e-38	0.875	0.751068	0.998932	81.1743	61.7512	19.4231	89691498	ATATAACTATCTAATTAATAAAACAACTCAACTCTATAACTCCTCATAAC		II			TTGTTCCTTCAAAGAAGGGGAAAGGAAGGGACACAGGCTTCTTCCTAATGGGTAGTCTTG[CG]TTATGAGGAGTTACAGAGCTGAGCTGCTCTACTAACCAGACAGTCACATAAGGAACCCCG	37	87321753	TGTGACTGTCTGGTTAGTAGAGCAGCTCAGCTCTGTAACTCCTCATAACG	F				chr2	87094629	87094631	-
cg19894588	14	4.39343e-15	3.80032e-09	0.875	0.751068	0.998932	37.0174	54.3519	-17.3345	62661939	AAAATCCACAAAACTAACACCTAAAAAAATAAACAAATCATCACATCCCA	0080680852	I	T	Red	TGGCACGTTAAGTTGAGGATTCCTCCGGAGACGCCGTCCACGTGGATGTGCGGCCCCTGA[CG]GGACGTGATGACCCGCTCACTCTTCCAGGTGCCAGCTCCGCGGATCCCTTCCAGCTCCCC	37	64061835	CGGGACGTGATGACCCGCTCACTCTTCCAGGTGCCAGCTCCGCGGATCCC	F		chr14:64061799-64062043	Island	chr14	63595116	63595118	-
cg22844232	3	1.33849e-16	1.15779e-10	0.875	0.751068	0.998932	24.6798	11.9968	12.683	71631905	AAACATCTACAAAAAAACCAAAACTAATACTAAAACTAAAACTAAAACCA	0081616361	I	A	Red	AGGAGGCTGAGCCGCGCTCCCTCTAGCCTCCCCAGAGGTGCATTCGTTAGGTTCCCGCCC[CG]GCCCCAGCCCCAGCCCCAGCATCAGCTCCGGTTCCTCTGCAGACGTTCAGCCCCTTCGGA	37	193776047	GAACGTCTGCAGAGGAACCGGAGCTGATGCTGGGGCTGGGGCTGGGGCCG	F		chr3:193776091-193776308	N_Shore	chr3	194058257	194058259	-
cg22937607	12	1.62785e-19	1.40809e-13	0.875	0.751068	0.998932	64.6937	81.6848	-16.9911	22624235	ATACTCACCTTATAAACTACTCATAAAATACAAAACCACACCCACACACA	0059708139	I	A	Red	AGAGTAGGAATGAACGAGGGAAAGTGGGAGAGGAGAAGGATGCGAAAGGGCAGGTGCTTC[CG]TGTGTGGGTGTGGCCTCGCATCCCACGAGCAGCCCACAAGGTGAGCATCTCGCCCTGGGA	37	108751417	ATGCTCACCTTGTGGGCTGCTCGTGGGATGCGAGGCCACACCCACACACG	F				chr12	108357639	108357641	-
cg23687169	20	3.88959e-14	3.3645e-08	0.875	0.751068	0.998932	64.2395	78.8429	-14.6034	45748580	AAAAACTCCTTACTTCTAATAAACAAAAACTCTTAACTTTACAACCCTTC		II			AGAAGGGGTCAGGGGGCTCCTTGCTTCTAGTGAACAAGGGCTCTTAGCTTTACAGCCCTT[CG]CATTTGATTGGGTAAAGGAGATAGGGAGAAGTGGGGGTGGTTGTCGATCAGGGGCTTAAT	37	31564594	GGGGCTCCTTGCTTCTAGTGAACAAGGGCTCTTAGCTTTACAGCCCTTCG	R				chr20	32976787	32976789	+
cg24473265	12	2.15171e-15	1.86123e-09	0.875	0.751068	0.998932	50.0806	67.4056	-17.325	36785139	AAAAATCCCATATCCCTTCCACCCAATTTTCTCCAATAATAACATCTTAC		II			AGTGAGTTCAGTGGGTTGTATCAATGCCAACTTTCTGATTGTGATATTGTACTATAGTTA[CG]CAAGATGTTACCACTGGAGAAAACTGGGTGGAAGGGATATGGGATCTCTCTGTATTGGTC	37	113584176	CGCAAGATGTTACCACTGGAGAAAACTGGGTGGAAGGGATATGGGATCTC	F				chr12	113146370	113146372	-
cg25224330	7	5.75567e-20	4.97866e-14	0.875	0.751068	0.998932	65.9182	82.7869	-16.8686	3685232	CTAAAAACCTAAAAAAATTCAAACCAAAATCCACCAAAAACCACAAAACA	0079703534	I	A	Red	CTGTGCCTGAGCCTGGGGACCTGGGAGAGTTCGGACCGAAGTCCACCGAGGGCCGCAGAA[CG]GCAGGGTTGGGGAACTGGCTCCCTGGCGCGCACAGCTCTGTCTGCAGGGCGCGGATCTGC	37	5278293	CTGGGGACCTGGGAGAGTTCGGACCGAAGTCCACCGAGGGCCGCAGAACG	R				chr7	5238661	5238663	+
cg25770995	1	1.18296e-14	1.02326e-08	0.875	0.751068	0.998932	72.5573	85.4337	-12.8764	50746265	ACCAACACATAACACAAAACTAACAAATAACTCCACCTACAAACCAAACA	0024797897	I	C	Grn	AAGGTTCTCCACATCCTCACCAGACTCAGGAGCCCAGCTGGCTTCACCCAGTGGGTTCCG[CG]CCCGGTCTGCAGGTGGAGCTACCTGCCAGTCCCGCGCCATGTGCTGGCACTCCTCAGCCC	37	103125518	CGCCCGGTCTGCAGGTGGAGCTACCTGCCAGTCCCGCGCCATGTGCTGGC	F				chr1	102659961	102659963	-
cg27619618	19	1.80643e-14	1.56256e-08	0.875	0.751068	0.998932	37.0848	54.0437	-16.9588	64703902	ACAATAAATAATCACATATACTCATAACCTAAAAACAAAAAACACCACAC		II			CTGCCTCCCACAGACCCTGGCTGCTCCTTCTGTCCCCAACACCCATGTGACCCTGTGGGG[CG]TGTGGTGCTCTCTGCCCCCAGGCCATGAGTATATGTGACTATTCACTGTTGATGTCATCT	37	34322885	CAGTGAATAGTCACATATACTCATGGCCTGGGGGCAGAGAGCACCACACG	F				chr19	33831979	33831981	-
ch.9.1059422R	9	2.83055e-31	2.44843e-25	0.875	0.751068	0.998932	3.49376	18.2008	-14.7071	91754139	ATTTAATTTAACTTCAACAACCAAATTCTCAACTATTATAATCTACTACT		II			TGGCTCATCAATTTTGTAATACACCAGTGTTTTTAGCAATGGCTCTTATTCTGAAGTCTA[CA]GCAGCAGACCACAACAGCTGAGAACTTGGCTGTTGAAGTCAAACCAAATTGGATTCTAAA	36	83693653	CAGCAGCAGACCACAACAGCTGAGAACTTGGCTGTTGAAGTCAAACCAAA	F				chr9	81078737	81078738	+
cg00341843	10	2.34853e-17	2.03148e-11	0.87	0.743443	0.996557	68.487	83.6022	-15.1153	43773112	AAATACATAAATACCTCCCTACTTTTAAACAAAAATACAAAAAACCCCCA	0099664964	I	A	Red	CTGCTCTGAGCGAGGTGCGTGGGTGCCTCCCTGCTTTTGAGCGGGGATGCAAAGGACCCC[CG]GGCTGCTGCGCGGAAAAAGGCGGACGGGGATCCAGGGCGCAAGCAGGGATGGAGGGAGAG	37	851265	CGGGGGTCCTTTGCATCCCCGCTCAAAAGCAGGGAGGCACCCACGCACCT	R		chr10:851100-851525	Island	chr10	805324	805326	+
cg01444279	6	8.46312e-43	7.3206e-37	0.87	0.743443	0.996557	33.2355	17.1547	16.0808	15773568	ACAAATCCAAATTACCTTTATCCACAATATAAAAAACAAAAACAAAAACA	0085671510	I	A	Red	ACGAAAACAAAAACAAATCCGGATTGCCTTTGTCCACAGTATAGAGGGCGGGGGCGGGGG[CG]GGGGCGAGGGCGAAGGCGAGGGCGTCGGCGGGGCTGCAGCCTCCACGCAGAGACCACTGA	37	125420676	CGCCCCCGCCCCCGCCCTCTATACTGTGGACAAAGGCAATCCGGATTTGT	R		chr6:125420743-125421141	N_Shore	chr6	125099529	125099531	+
cg03340174	1	1.18308e-16	1.02337e-10	0.87	0.743443	0.996557	66.1445	81.5397	-15.3952	86656366	CACAAAACTAAAACACATCCAATCTACCTAAATTAACAAAATACTCACCC		II			TCCCTTTCTCTTTCCCACAGATCCTAATGGGACCATACTTCCTATATTCTCAGCCACCAG[CG]GGTGAGCATTTTGCTAATCCAGGCAGACTGGATGTGCTTCAGCTCTGTGGGCTTTAGGGC	37	27201687	CGGGTGAGCATTTTGCTAATCCAGGCAGACTGGATGTGCTTCAGCTCTGT	F				chr1	26875195	26875197	-
cg03510477	6	4.92572e-42	4.26075e-36	0.87	0.743443	0.996557	89.8006	75.2739	14.5268	58758962	AATCAACATTAACAAACTACAAATACCCCCTATTATATATATTATATAAC		II			GTGTCTGCTTAGTTCACATGCAAAAGAAAACATCTTGAGGCAGGAGCGGAGGTAAAACAG[CG]CCACACAACACACACAACAGGGGGCATTTGCAGCTTGTTAATGCTGATTTAACAGCAATT	37	168764830	CGCCACACAACACACACAACAGGGGGCATTTGCAGCTTGTTAATGCTGAT	F		chr6:168765814-168766041	N_Shore	chr6	168364149	168364151	-
cg04825182	10	8.00039e-23	6.92034e-17	0.87	0.743443	0.996557	24.9843	44.9276	-19.9433	97773906	TAAATCACTCTAAAATTTTTCTCTCTCAAACTTATCTACACTAAACCTCC		II			CTCCTTATGGCTGAGTCACTCTGGAATTTTTCTCTCTCAAACTTATCTACACTGGGCCTC[CG]GCAATTCAATTACAGTTCAGGTTTTCCTGCCCTAGCCCTGGTTCCTGCTGAGATTTCTTT	37	101539781	GAGTCACTCTGGAATTTTTCTCTCTCAAACTTATCTACACTGGGCCTCCG	R				chr10	99780023	99780025	+
cg04944296	16	3.09097e-18	2.67369e-12	0.87	0.743443	0.996557	34.7278	53.7409	-19.0131	32807189	CTAAACCTCCTAAATAACTAAAACTACCTACATATACCACCACATCTAAC		II			GGTCTTCCCACCTGAGCCTCCTGGGTAGCTGGGACTACCTGCATGTGCCACCACATCTGG[CG]TGTGTGTGTGTGTGTGTGTGTGTGTGTGTGTGTGTGTGTGTGTGTACGGGGTCTTGCTAT	37	67141152	CGCCAGATGTGGTGGCACATGCAGGTAGTCCCAGCTACCCAGGAGGCTCA	R		chr16:67143282-67143827	N_Shelf	chr16	67107248	67107250	+
cg08090691	8	3.35677e-17	2.90361e-11	0.87	0.743443	0.996557	58.5666	75.7795	-17.2129	42630266	CTTAACTTAACTACRATACCCAAATAATCRATCAAAAAAACACTAATCTC		II			ATTGAAAGTCTACAAATGTAAATGTTAATAATATCTAAGAAAATACCTTCACAACAATAT[CG]AGACTAGTGTTTCTTTGACCGATCATCTGGGCACCGTAGCCAAGCCAAGCTGATATAAAA	37	122690078	CGAGACTAGTGTTTCTTTGACCGATCATCTGGGCACCGTAGCCAAGCCAA	F				chr8	121677837	121677839	-
cg08376583	6	3.38942e-44	2.93185e-38	0.87	0.743443	0.996557	89.5976	70.8191	18.7785	56702545	AAAAATTATACCTTTTATTCCTCAAATATCACCACTCTTCTCTTCCTACC		II			GTGTTTGGGGAGGGAGTTATACCTTTTATTCCTCAGGTATCACCACTCTTCTCTTCCTAC[CG]CGAAACAGCACAGTGAAAGGGAGGAGATGGAGTGAAGAGACCGAGGGCAGGGAGAGGGAG	37	32222492	GGAGTTATACCTTTTATTCCTCAGGTATCACCACTCTTCTCTTCCTACCG	R				chr6	32254714	32254716	+
cg08496203	2	2.63374e-44	2.27818e-38	0.87	0.743443	0.996557	64.9624	45.9797	18.9827	19696101	ACCTCTTTAATACAATTTTTAATCCTCTACCTATTACACTATTATAACTC		II			TTATTTTCAGCACCTCTTTGATGCAGTTTTTAATCCTCTACCTATTGCACTGTTGTGACT[CG]TTGGCCATTATTTGATTTTTGTACGAAAAAAAAGCTTTGTTATAGAAATCAGCATACTAT	37	101044404	CGAGTCACAACAGTGCAATAGGTAGAGGATTAAAAACTGCATCAAAGAGG	R				chr2	100427941	100427943	+
cg08513520	10	8.98846e-44	7.77502e-38	0.87	0.743443	0.996557	64.0656	46.0863	17.9793	7662426	AAAAAAAATCRAAAAATAATATCAACCCCCTCTCCCCACCTAAATATTAC		II			ACCGGGGGGTGATATTACTCCCCGCATCGCGGGGGGCGTCCGCCCCCTTGCGACGGGAAT[CG]TAATACCCAGGTGGGGAGAGGGGGTTGATATTACTCCCCGATTTTTCCTAGGATCTTTTC	37	15018110	GGAAAAATCGGGGAGTAATATCAACCCCCTCTCCCCACCTGGGTATTACG	F				chr10	14976110	14976112	-
cg10761368	3	8.37101e-19	7.24092e-13	0.87	0.743443	0.996557	52.2981	71.2309	-18.9328	89744457	TAAACTTCTCTCTTAACACTACTTTTACTACATCCCATAAATTTCRATAC		II			AAGAAGAAATCATAAGGGAAATCAGAAAATACTTTGAAATGAATGACAACAAAAGAACAA[CG]TACCGAAACTTATGGGATGCAGCAAAAGCAGTGTTAAGAGAGAAGTTTATAGCTATGAAC	37	127848222	CGTACCGAAACTTATGGGATGCAGCAAAAGCAGTGTTAAGAGAGAAGTTT	F				chr3	128129378	128129380	-
cg11270278	3	1.76025e-29	1.52261e-23	0.87	0.743443	0.996557	19.7566	41.6191	-21.8625	76790216	TAAAACATACTATTTACTATAAAAAAAACCATTTTATCCATTACCCTACC		II			TTTCTTAATATTCCTGTGCTGTTTTCACATGCAAAAAATACTTTCCCCCTCCTACCTCAT[CG]GTAGGGCAATGGACAAAATGGCTTTTCTTATAGTAAATAGCATGTTCCATGTAAGACGAG	37	177039618	CGGTAGGGCAATGGACAAAATGGCTTTTCTTATAGTAAATAGCATGTTCC	F				chr3	177321829	177321831	-
cg11450715	2	9.50269e-47	8.21982e-41	0.87	0.743443	0.996557	70.1334	46.8506	23.2829	85795369	AATAAAAACAAACCCAAACCATAAAACAATAAAAAACACAAAACAAAACA	0040680534	I	A	Red	CCCCGCCCCGCCCCCCCGGACCCGCCTCCCAGCCCCGCCCCGGGCCCTCCTCGCCGCGCC[CG]CTCCGTCCCGCGCCCTCCACCGCCCTACGGCCTGGGCCCGCCTCCACCCTGCCTCTCCGT	37	171627404	GGTGGAGGCGGGCCCAGGCCGTAGGGCGGTGGAGGGCGCGGGACGGAGCG	F		chr2:171627225-171628062	Island	chr2	170770893	170770895	-
cg13031551	12	1.73141e-44	1.49767e-38	0.87	0.743443	0.996557	84.7508	65.4309	19.3199	76796436	TTTCTATCTACACAATAACCCCCAATTTCCTTTTAACAATCTACTTATTC		II			ACAAACTAGGTTTTCTGTCTACACAGTGACCCCCAGTTTCCTTTTGACAGTCTGCTTATT[CG]AGGACAGGGTGGGATGGGGCACTGGAACAGAGCTTGGTGCGCGTGGGTGTGGCTGGGGAG	37	132637988	TTCTGTCTACACAGTGACCCCCAGTTTCCTTTTGACAGTCTGCTTATTCG	R		chr12:132638946-132639152	N_Shore	chr12	132153442	132153444	+
cg15063530	2	5.56344e-43	4.81237e-37	0.87	0.743443	0.996557	84.4687	68.0261	16.4426	90773947	CTCTACCTCCTTAAATCTATTCTTCCCCCTATACTACCTAACACTTTAAC		II			GGAGAAGCTGAAGATAACATCCAAGCTTCTAATTTAGAGGACTGGGTTGATAGTGGGCAT[CG]TCAAAGTGCTAGGCAGCACAGGGGGAAGAACAGATCCAAGGAGGCAGAGGGGCAGGGGAG	37	17716941	CGTCAAAGTGCTAGGCAGCACAGGGGGAAGAACAGATCCAAGGAGGCAGA	F		chr2:17720155-17720417	N_Shelf	chr2	17535673	17535675	-
cg19375587	11	3.83631e-19	3.3184e-13	0.87	0.743443	0.996557	69.8416	85.3039	-15.4622	39636174	CAATCCATAATATAAACAACAAAACAAACTAAATACCAAAACCACACCCA	0078657454	I	A	Red	CCGGCCGCCCACCCCGGGACCCTGGCCCACAGGGAGCTCCGTGGGGCCGCCCATCTGGGC[CG]GGCGCGGCCCCGGCACCCAGCCCGCCTTGTTGTCCATATTATGGACTGCGCACAAAGTGC	37	2871478	CGGGCGCGGCCCCGGCACCCAGCCCGCCTTGTTGTCCATATTATGGACTG	F		chr11:2871364-2871940	Island	chr11	2850247	2850249	-
cg19851918	15	1.93691e-42	1.67542e-36	0.87	0.743443	0.996557	91.9383	76.581	15.3574	35675915	TACTACTATTTCACCTTCACATCATTACATAATATATTTTAACAAATACC		II			TGTGAGAGTTTATATTTGCAAAGCACTTAGAATGACATCTGTCACATAGTAATGCAATAT[CG]GTATTTGTTAAAATACATTATGTAATGATGTGAAGGTGAAATAGTAGTAGGCTAGAAATG	37	70046621	CGGTATTTGTTAAAATACATTATGTAATGATGTGAAGGTGAAATAGTAGT	F				chr15	69754281	69754283	-
cg20951642	2	2.38725e-18	2.06497e-12	0.87	0.743443	0.996557	56.9096	74.964	-18.0544	25753876	TAATTTCAATTTAAATACACATCTAAACCCAAAAACCTCATACTACTACA	0038624863	I	A	Red	CAGCCCCAGGAATGGTTTCGGTTTGAGTGCACGTCTGAACCCAAGGGCCTCGTGCTGCTG[CG]GGGGCAATAGCAGAGAGGAGGCGGGGGTGCAGAGAGGAGGCCGGGGTGCCGTGAAGGCAG	37	240509066	TGGTTTCGGTTTGAGTGCACGTCTGAACCCAAGGGCCTCGTGCTGCTGCG	R				chr2	239587371	239587373	+
cg21446514	12	1.67821e-21	1.45165e-15	0.87	0.743443	0.996557	40.7632	61.7564	-20.9932	16776547	TATATTAAAAAAATAATATAAACTACRACAAAACCAAACCTAAACCCCAC		II			GGAAGGAAGACACGCCAGGCCGGAAATCAGAATGCTTTCCGGGCACTCCACTCATCCTGG[CG]TGGGGCTCAGGCTTGGCTCTGCCGCAGTCCACACCATCTCCCCAACACAGAACTACGGCA	37	132301886	GTGTTGGGGAGATGGTGTGGACTGCGGCAGAGCCAAGCCTGAGCCCCACG	F				chr12	131817340	131817342	-
cg21759734	15	1.16422e-14	1.00705e-08	0.87	0.743443	0.996557	25.4709	41.1609	-15.69	75628507	TAACCAACATCTTTCCAATATTTCATATATTAAACATAACAAATACTTTC		II			TTGGGTCCTGGTGACCAGCATCTTTCCAATATTTCATATATTGAACATAGCAGGTGCTTT[CG]TATCATACCAATTTTTCTTAGAAAACGGATCAACCACTTTCTTCTTGGCTCCCTTTTTGC	37	43408593	CGAAAGCACCTGCTATGTTCAATATATGAAATATTGGAAAGATGCTGGTC	R				chr15	43116394	43116396	+
cg22885777	19	1.62422e-15	1.40495e-09	0.87	0.743443	0.996557	22.0732	10.4574	11.6158	81727184	AAAAAACTCTAAAACAACAATCACTACACAAAAACAAAACAAAACTCCCA	0003761311	I	A	Red	GGAGCTGCCCAGAGAGGGCTCTGGGGCGACAGTCACTGCGCAGGGACAGGACAGGACTCC[CG]GAGTCCCAGCTGCCGGCCCAGCCCCACCCTGCGGCCGAGAGGACCGAGGGCCGAGCTGCT	37	15947555	CGGGAGTCCTGTCCTGTCCCTGCGCAGTGACTGTCGCCCCAGAGCCCTCT	R		chr19:15947230-15947926	Island	chr19	15836744	15836746	+
cg24926303	22	1.45498e-15	1.25855e-09	0.87	0.743443	0.996557	50.3245	67.7263	-17.4018	70662828	ATATTTAAACACCCCTAATCCAAACAAATTAACAAATAAAATTCACCATC		II			CCTTTGAGCAAATGTTTGAGCACCCCTGGTCCAAGCAAGTTGACAGATAAAATTCACCAT[CG]CAGCAACAAGGAGTATCTGCTGCATAGGGCATGCAACACAACATTAATCAAGATTTCTCT	37	25198355	TGTTTGAGCACCCCTGGTCCAAGCAAGTTGACAGATAAAATTCACCATCG	R		chr22:25201953-25202553	N_Shelf	chr22	24802387	24802389	+
cg26174329	7	1.4582e-15	1.26134e-09	0.87	0.743443	0.996557	33.5023	50.8668	-17.3645	30748884	RCAACACCATACCTAACTAATTTTTCTATTTTAAATAAAAACTAAATTTC		II			GAGGCTGAGGCGGGCAGATCACTTGAGGTCAGGAGTTGGAGACCAGCCTGGCCAATGTGG[CG]AAACCCAGTCTCTACTTAAAATAGAAAAATTAGCCAGGCATGGTGTTGCGTGCCTATAAT	37	99175037	CAACACCATGCCTGGCTAATTTTTCTATTTTAAGTAGAGACTGGGTTTCG	F		chr7:99177814-99178048	N_Shelf	chr7	99577413	99577415	-
cg26378984	11	6.66825e-17	5.76804e-11	0.87	0.743443	0.996557	52.0203	69.9987	-17.9784	81681901	AAAAATCCTAAACAAACCAAACTAAACTAATCACCCCAAAACAAAACTTC		II			TCTCTAATACCTGCTACAGCACCTCACCCACAATAGGGCCTCAACTAACATTCACAGACC[CG]AAGCCCTGTCCTGGGGTGACCAGCTCAGCCTGGTTTGCCCAGGACTCCCTCACTTTTAGC	37	116374243	GGAGTCCTGGGCAAACCAGGCTGAGCTGGTCACCCCAGGACAGGGCTTCG	F		chr11:116371182-116371606	S_Shelf	chr11	116503525	116503527	-
cg26587870	6	3.41751e-22	2.95614e-16	0.87	0.743443	0.996557	60.4949	79.591	-19.096	33707188	TAATAAAACCACTACTACCAACTAAACAATACAAACCACCTAAAAAACCA	0070700230	I	A	Red	GTGGGGCTGGGCTGGTGGGGCCACTGCTACCGACTAAGCAGTACGGGCCGCCTGGAAGAC[CG]AAGGCGGAGTTCGCTGATGCGGAAGCCAAGGCACAGGGCAATAAGGATCCGCGCCATTTC	37	27730563	CGGTCTTCCAGGCGGCCCGTACTGCTTAGTCGGTAGCAGTGGCCCCACCA	R				chr6	27762783	27762785	+
cg09508016	20	1.81719e-41	1.57187e-35	0.87	0.743443	0.996557	27.3261	13.9887	13.3374	66644927	AAACCTAACAACAAAAACTAATACCCACCAACAACAACCCACAAAAACCA	0021629921	I	C	Grn	GCGGGCCTATTAAGGCCTGAGGCTAGGACGTCGTGAGGAAGACCCGGGATCCCGGCCCTG[CG]GCCCCTGCGGGCTGCTGCTGGTGGGTACCAGCTTTCGTTGTTAGGCCCAAGTCTGGCCAG	37	21682854	CGGCCCCTGCGGGCTGCTGCTGGTGGGTACCAGCTTTCGTTGTTAGGCCC	F		chr20:21683744-21684420	N_Shore	chr20	21702215	21702217	-
cg11571741	4	1.23612e-43	1.06924e-37	0.87	0.743443	0.996557	29.4558	11.741	17.7148	53809123	ACCTTTTATAAACTCCAACAACTATTTCCTCTTCTATTTAATCCTTTCAC		II			GGTTGAGTATTAATTAACGCGTATGTGTGAGGAAGTTACCCAAGGTCAGGGAAAGAACCA[CG]TGAAAGGATTAAACAGAAGAGGAAACAGTTGTTGGAGCTCACAAAAGGCCAGAGAGTCCC	37	40734005	CCTTTTGTGAGCTCCAACAACTGTTTCCTCTTCTGTTTAATCCTTTCACG	F				chr4	40731987	40731989	-
cg00382930	16	1.53497e-17	1.32775e-11	0.865	0.735871	0.994129	76.0365	88.9904	-12.9539	74742850	CAATACAAATCCCAAACCATAAACATCTTAAACCACCACTAAAAATAACA	0086701195	I	C	Grn	TGTGCGAAGCTGCGGTGCAGATCCCGGGCCGTGGGCATCTTGAGCCACCACTGAGAGTGA[CG]CCCTTTGTGTGGCATCTTCTCCAGTTGGAGGAAGGAGATGCCAGCCGGGCCAGTGACTCA	37	87100229	CGGTGCAGATCCCGGGCCGTGGGCATCTTGAGCCACCACTGAGAGTGACG	R				chr16	87066622	87066624	+
cg00898190	14	4.54305e-17	3.92974e-11	0.865	0.735871	0.994129	45.8938	64.4344	-18.5405	18720981	ACACAACTAATAAAAACCRAAACTAATATAAACCCAAACAAACTAACTCC		II			CCCCAAGGAAGGGCAGGCACTGAGCACAGCAATGCAGTATAATGGCTAAGAGTGGGATCC[CG]GAGCCAGCCTGCTTGGGTTCACATCAGCTCCGGCTTTTACCAGTTGTGTGACCTTAAGCA	37	22941183	CACAACTGGTAAAAGCCGGAGCTGATGTGAACCCAAGCAGGCTGGCTCCG	F				chr14	22472192	22472194	-
cg02539539	11	3.96563e-18	3.43027e-12	0.865	0.735871	0.994129	63.3272	80.0352	-16.7079	60653927	AATATAAAATCCAATATAAAAATAAAATCACACAAATCATATATCCACCA	0037756119	I	A	Red	TGACGTAAGCTGTCCCCTCTCTCTCTCCGCCTCGGCTACCAAACAGGGAATGGCCCCGTT[CG]GTGGACACATGACTCGCGTGACCTTACCCTTACATTGGACTTTACATTGGAGATGACTCA	37	67340713	CGGTGGACACATGACTCGCGTGACCTTACCCTTACATTGGACTTTACATT	F				chr11	67573241	67573243	-
cg02840092	6	2.99997e-22	2.59498e-16	0.865	0.735871	0.994129	68.1663	85.2917	-17.1254	65669838	ACTTAACCAACAAATAAAACACATACTTACAAAAAACACCAAAAAACACA	0044640932	I	T	Red	TCCAGGCCTCTTGCCTGCAGGGCGTTCATCCCCACCACCATGCTGCTCAACATGCTTACA[CG]TGTCTCCTGGCGCCCTCTGCAAGCACGCGTTCCACTCGCTGGTTAAGCTGAGTGTTGCCC	37	168748530	CGTGTCTCCTGGCGCCCTCTGCAAGCACGCGTTCCACTCGCTGGTTAAGC	F				chr6	168347849	168347851	-
cg03887614	1	2.127e-18	1.83985e-12	0.865	0.735871	0.994129	67.5973	83.3824	-15.785	65762975	AAAAATCATTACCCAAACRCRTATAATACTTTTCTATAACRACCTAAACC		II			CTTATCCGTGTGGAAGTCATTGCCCAGGCGCGTGTAGTACTTTTCTGTGACGACCTGGGC[CG]CCTTCTTCACGGTTTGGGTGTGAACGCGGCCCATGTTGGCTGGTCCTTGGTAAAAGAGGC	37	167132039	CGGCCCAGGTCGTCACAGAAAAGTACTACACGCGCCTGGGCAATGACTTC	R				chr1	167162801	167162803	+
cg05029293	3	1.63283e-14	1.4124e-08	0.865	0.735871	0.994129	58.7233	74.5154	-15.7921	77631576	TACCAAAATATAAACAAAACATTAAAACCATACCAAACAAAAATTAAACC		II			AGCTGCTGGAGAAAAAGAAAAACCTTGCAGCAGTTAGAACATAGTTTATTCTTTGGTGAA[CG]GCTTAACTCTTGCCTGGCATGGCCTTAATGTCTTGTTTATACTTTGGTATCTTATTGCTA	37	48650022	CGGCTTAACTCTTGCCTGGCATGGCCTTAATGTCTTGTTTATACTTTGGT	F		chr3:48646620-48647404	S_Shelf	chr3	48612588	48612590	-
cg05735180	18	4.36995e-42	3.78001e-36	0.865	0.735871	0.994129	33.5703	18.9361	14.6342	9772455	TCTATTCTACCCACAACAACAAAAACAACAAAAAAACTAAAAACAAAACA	0038617171	I	A	Red	GGAGTGCCCCGGGGGCCGCCTTCTTCCCCGCAAGCCCGGAGCGGGCGTCGCTCCCGCCCC[CG]CCTCGTCTTCAGTTCCCCCGTCGCTTCCGCCGCCGTGGGTAGAACAGACCCGAGCTGGGA	37	55095177	TCTGTTCTACCCACGGCGGCGGAAGCGACGGGGGAACTGAAGACGAGGCG	F		chr18:55094825-55096310	Island	chr18	57427944	57427946	-
cg06338429	13	2.0986e-14	1.81529e-08	0.865	0.735871	0.994129	55.3543	71.563	-16.2087	19705158	TCTAACTTTAAAACCTCTCCAATATAAACTAATTTAAACTTCCTCATAAC		II			CTTTCGTTTTATCTGGCTTTGAGACCTCTCCAATGTGAGCTAATTTAGGCTTCCTCATAG[CG]TGGTAACCTCAAGGTATGTGAACCGTGTAGCGGTTGACGCTTCCAAGAACAAGTATTCTA	37	46689293	CGCTATGAGGAAGCCTAAATTAGCTCACATTGGAGAGGTCTCAAAGCCAG	R				chr13	46115157	46115159	+
cg06439489	5	8.4291e-25	7.29117e-19	0.865	0.735871	0.994129	39.9793	62.5614	-22.5821	53715238	AAAAAAAATAATAAACAACCTTAAAATAAAACAACCAAAAACCAAACACA	0095748368	I	A	Red	TGACCTCATGATCCGCCTGCCTGGGCCTCCCAAAGTGCTGGGATTACAGGCTTGAGCCAC[CG]TGTCCGGCCCCTGGCCGCCTTATTTTAAGGTTGCTCACCACCTCCTCTTCGTCGCATTCT	37	176044620	AGAGGAGGTGGTGAGCAACCTTAAAATAAGGCGGCCAGGGGCCGGACACG	F		chr5:176046143-176047641	N_Shore	chr5	176617618	176617620	-
cg08959725	10	1.38133e-21	1.19485e-15	0.865	0.735871	0.994129	42.2407	63.2672	-21.0265	46733159	ATAACACAAAAATCRACAAACTACAATATACAAACCAAATCTAACCCACC		II			TCTTCTTCACAACTCTTTAAAAATATAAAGGCTATACTTAGTTCAAGGGCTATAGAGGAA[CG]GTGGGCCAGATTTGGTCTGCACACTGCAGTTTGCCGACCCCTGTGCTATACTAAGCACTC	37	91621365	CGGTGGGCCAGATTTGGTCTGCACACTGCAGTTTGCCGACCCCTGTGCTA	F				chr10	89861607	89861609	-
cg09299316	19	5.36232e-17	4.6384e-11	0.865	0.735871	0.994129	24.0905	40.8412	-16.7507	69660297	AATCAAAAACACTATACTAAAAACCRTCCAATCAAACACACAACTATAAC		II			AAGAATTATCCAATCAGGGACACTGTGCTGGAAACCGTCCAATCAGGCACACAGCTGTAG[CG]AACAGCACGGCTTCCGGGTTTGGCGGGGCCTTTGTGTCTCTCTGCAGCCTGAGCTCCAGG	37	20655813	CGCTACAGCTGTGTGCCTGATTGGACGGTTTCCAGCACAGTGTCCCTGAT	R				chr19	20473006	20473008	+
cg10052368	12	2.84448e-47	2.46047e-41	0.865	0.735871	0.994129	72.8873	48.7411	24.1463	2606416	AAAAACACACAAATATTAATATATATTATAAAACACTAATAATTTCTAAC		II			TGTGCCCAGAAAGAGACACACAAATGTTGGTGTGTGTTGTGGAGCACTAGTAGTTTCTGG[CG]CAGGCAGGGAGAATGGCTGTGCATCTTGTAGGGGTCGTAGTAGTGTCTGTCCTGGGCTGG	37	48163063	CGCCAGAAACTACTAGTGCTCCACAACACACACCAACATTTGTGTGTCTC	R		chr12:48166997-48167578	N_Shelf	chr12	47769279	47769281	+
cg12495283	2	1.45027e-15	1.25449e-09	0.865	0.735871	0.994129	41.0581	58.8143	-17.7562	98699574	ACAATAAATACACATACTCAAAACCCTCCTAAAACTACATAAAAACCTCA	0091640353	I	C	Grn	GGTCCCCGGCCTGGCCCTCCGCGTCCGTGGGACTGGATCCACAGCGCCGCCTTCAGGAAG[CG]AGGCCTCCATGCAGCCCCAGGAGGGCCCTGAGCACGCGCACTCACCGCACATGCCCACCC	37	105735689	GCGGTGAGTGCGCGTGCTCAGGGCCCTCCTGGGGCTGCATGGAGGCCTCG	F				chr2	105119230	105119232	-
cg12598049	16	3.01377e-17	2.60691e-11	0.865	0.735871	0.994129	41.6438	60.38	-18.7362	85603333	CAAACTAAACTATATCTCTCCAAAATTCATATATTAAACTCCTAACCCCC		II			CAGCATTGTTACAGGCTGAGCTGTGTCTCTCCAAAATTCATATGTTGAACTCCTAACCCC[CG]TTCCTCAGAATGTGACTGTGTTTAAAGATGGTCTTTAAAGAGGTAATTAAGATAAAATGA	37	20180324	CGGGGGTTAGGAGTTCAACATATGAATTTTGGAGAGACACAGCTCAGCCT	R				chr16	20169001	20169003	+
cg14252081	2	2.93794e-17	2.54132e-11	0.865	0.735871	0.994129	59.6547	76.7023	-17.0476	39807954	TCCCCACCTAAATCTAACTTCCACAAAACAAACACTCAAAAAAACTCCAC		II			GTCCCTTACTCAAAATTAATGAAGAATTTCAAGAAGGCAACAGGAGAGCATGAAGCCAAG[CG]TGGAGCCCTTCTGAGTGCCTGCCCTGTGGAAGCCAGACCTAGGTGGGGAATTTGGGGGCA	37	191886238	CCCCACCTAGGTCTGGCTTCCACAGGGCAGGCACTCAGAAGGGCTCCACG	F		chr2:191884943-191885417	S_Shore	chr2	191021511	191021513	-
cg15046299	7	6.77169e-17	5.85751e-11	0.865	0.735871	0.994129	47.7953	66.1349	-18.3396	85809883	TTCTTAATCTTCAAATTCTCCTTATACTTATTAAACCRACAACACATAAC		II			TCCGCTGCCGCTTCTTGGTCTTCAGGTTCTCCTTGTGCTTGTTGAACCGGCAGCACATGG[CG]CGTGTCTTCTTAGGCCACAGGTCCAGGGGCTTATACTTCTTGCCCTTGTAGAATTTCCTG	37	27309073	TCTTGGTCTTCAGGTTCTCCTTGTGCTTGTTGAACCGGCAGCACATGGCG	R				chr7	27269453	27269455	+
cg15580018	2	3.39873e-40	2.9399e-34	0.865	0.735871	0.994129	90.4501	79.9055	10.5446	9668835	AAATCCAAACATATTCTCRTTATACTTAAACACTCATATCTCCAAAAACC		II			CAAGTCGTGAATGTGGGTTTCTGTTTCCCAGTAATCTTTTTCAGACTTTAGAAATGCCTA[CG]GTTTCTGGAGATATGAGTGTCTAAGTATAACGAGAATATGTTTGGATTTCACACATTCTT	37	19996060	CGGTTTCTGGAGATATGAGTGTCTAAGTATAACGAGAATATGTTTGGATT	F				chr2	19796298	19796300	-
cg15965190	2	1.64671e-20	1.4244e-14	0.865	0.735871	0.994129	17.5539	34.3191	-16.7652	81761139	TAATTTAAATAACAAACTTAATTACTTCATTAACTTTCTTAAAAATACCC		II			AGGGGTTTCTGAGTTGGATTTAGTTTTCACTGGGTAAAGGCATAAATTAAAAGGAGGAAC[CG]GGTACCCTTAAGAAAGTCAATGAAGTAACTAAGCTTGCTATTCAAACCAGGAAAACACAG	37	208370032	CGGGTACCCTTAAGAAAGTCAATGAAGTAACTAAGCTTGCTATTCAAACC	F				chr2	207505307	207505309	-
cg19309043	19	4.72901e-20	4.09059e-14	0.865	0.735871	0.994129	53.1539	72.5922	-19.4383	75790429	CAAATTTATTCTCCAAAATAAACCCRTCTTTAACTATTAAACCCCTTTTC		II			AGGCAAATACTGCGTGATCTTACTTATACGTGTAAGAGTTAAAGAAAGAGAAAAGAAACA[CG]AAAAGGGGCTCAACAGTCAAAGACGGGTTTATTTTGGAGAATAAACCTGAGAGGGGCTTC	37	6578853	AGGTTTATTCTCCAAAATAAACCCGTCTTTGACTGTTGAGCCCCTTTTCG	F				chr19	6578841	6578843	-
cg21101527	3	7.22454e-16	6.24922e-10	0.865	0.735871	0.994129	52.2357	69.6272	-17.3915	30715111	TCCTTTAATTCAAAATTCAATACTAAAATCTCAAACAAAATCCAATCCAC		II			TCTTGATGTTGACTTTGGGGAGAACGAGTTCAACACCCTTCCCATATGCGCATCTGTGAA[CG]TGGATTGGATTTTGCTTGAGATCTTAGCACTGAACCCTGAACTAAAGGAGGCACTATGCC	37	193662961	CGTGGATTGGATTTTGCTTGAGATCTTAGCACTGAACCCTGAACTAAAGG	F				chr3	193945171	193945173	-
cg21755487	13	2.26059e-15	1.95541e-09	0.865	0.735871	0.994129	53.9526	70.8769	-16.9243	89768900	ATTAACCACAATATTAAATCTCCATCTCTTTCTAACTTCCCCTCTTTTCC		II			TTGTGGCACCTAGCCCGCGCACTTCGGCAGCCCAGATGGAGCTCATCTCAGACAACCAAG[CG]GAAAAGAGGGGAAGCCAGAAAGAGATGGAGACCCAACATTGTGGCCAATGAACCCGCGAA	37	85468827	TTGGCCACAATGTTGGGTCTCCATCTCTTTCTGGCTTCCCCTCTTTTCCG	F				chr13	84894691	84894693	-
cg23807924	1	1.99993e-17	1.72994e-11	0.865	0.735871	0.994129	65.932	81.7222	-15.7902	17631150	ACTCTAACTCCCAAAAAATATCAAACAACTAAAACCAAACAAAACTCCCA	0002792436	I	A	Red	AGCCCCTTTCCCACGCTGTCATGTGGCATGAGGACACTCTCACAACCACAGTCACACACC[CG]GGAGCCCTGCCTGGCTTCAGCTGCCCGACATCCCTCGGGAGTCAGAGCAGAGGCGCACAC	37	246860361	CGGGAGCCCTGCCTGGCTTCAGCTGCCCGACATCCCTCGGGAGTCAGAGC	F				chr1	246697058	246697060	-
cg24617612	8	9.07206e-16	7.84734e-10	0.865	0.735871	0.994129	66.7955	81.6336	-14.8381	79614293	ATAAAACCTAACTAACTAACAAAAAAAAACACACTAAACCAAAACCAACA	0082666460	I	A	Red	CCCCAACACACAGTAGGACCTGGCTGGCTAGCAGAGGAAAGCACGCTGGGCCGAGGCCAA[CG]GCAGAATGCGGACCGTGGTGGAGGGTGGCGGCCAGGGGTTGTCCCGCTTCTCCCCCTACT	37	49043544	GTAGGACCTGGCTGGCTAGCAGAGGAAAGCACGCTGGGCCGAGGCCAACG	R		chr8:49043526-49043749	Island	chr8	48130983	48130985	+
cg25869213	14	1.56589e-17	1.3545e-11	0.865	0.735871	0.994129	51.5497	69.9123	-18.3626	39650176	CACCAAACCCCTACTAATTTCAATAAAAATAACACCRTATTTAAAAAACC		II			CCTGTATATGAGTCCCCTCAATAAGTCCTATGTCTTGTTTGCTGGCTCCAGTTTCTTCTT[CG]GCCTCTCAAACACGGTGCCATTCCTACTGAAATCAGTAGGGGTCTGGTGACAAGATGCCA	37	51142796	CGGCCTCTCAAACACGGTGCCATTCCTACTGAAATCAGTAGGGGTCTGGT	F				chr14	50676077	50676079	-
cg26122286	13	7.75281e-17	6.70618e-11	0.865	0.735871	0.994129	53.1814	70.9932	-17.8117	41732240	AAAAACTAACAAACAACAAAACAAAAACATCAAAAAACCAACAAAATACA	0016726851	I	A	Red	GGGCCCTAAGGTCACTCTTCCCCGCGCGGCTCGGGGCAACGTGCCAGGGAGGGCTCGGGC[CG]CATCCTGTTGGCTCTTTGATGCTTTCGTTTTGTCGCTTGCTAGTTTCTTTACAGCAAAGG	37	101196636	AGAAACTAGCAAGCGACAAAACGAAAGCATCAAAGAGCCAACAGGATGCG	F				chr13	100544381	100544383	-
cg27658411	12	6.02409e-18	5.21084e-12	0.865	0.735871	0.994129	52.9278	71.3494	-18.4216	89772318	AAAATCAACAAATAAAATCTCTAAAATTATCTTACCRCAATAAATACCAC		II			ATGTAGGATAAAAAGTCAACAGGTGAGGTCTCTGGGGTTGTCTTACCGCAGTGAGTACCA[CG]CGGTACTACAGAGACCGGCTGCCCGTGTGCCTGGCAGGTGGAGCTGCCCGCATCAGCGGC	37	25956162	AAGTCAACAGGTGAGGTCTCTGGGGTTGTCTTACCGCAGTGAGTACCACG	R				chr12	25803227	25803229	+
cg16108887	7	9.24653e-41	7.99825e-35	0.865	0.735871	0.994129	84.0237	72.2158	11.8078	3618944	AATACCAATACAATCACRTAAAATATCACTACRAAAAAATATTCTAACAC		II			CTAGGTTTGTGTAAATACACTCTATGACGTTCACACGGCGTTGAAATCGCTAAACATGCA[CG]TGTCAGAACATTTCCCCGTAGTGACACCTCACGTGACTGCATTGGTACCTCTCTCATAGT	37	25608305	GTACCAATGCAGTCACGTGAGGTGTCACTACGGGGAAATGTTCTGACACG	F				chr7	25568684	25568686	-
cg25476130	8	4.84466e-45	4.19063e-39	0.865	0.735871	0.994129	72.8539	52.5269	20.327	38665928	AACTCCCAAACTATACTCTTATAATTAAATAACAAATAATTACTTTATTC		II			TTGACACTCAGGGGCTCCTGGGGTCCCGATTTATCTGCTAAAACATCCTCTAGCCACCAC[CG]AATAAAGCAACCACTTGCCACCCAACCACAAGAGCACAGCCTGGGAGCTACTCCAAGGGA	37	12462881	GCTCCCAGGCTGTGCTCTTGTGGTTGGGTGGCAAGTGGTTGCTTTATTCG	F		chr8:12464703-12465237	N_Shore	chr8	12605371	12605373	-
cg00121712	8	1.45112e-14	1.25522e-08	0.86	0.72835	0.99165	51.2868	68.0275	-16.7407	91805465	AATCCTCTAAATACACATACACAATAACTACACATACTTATTCATACATC		II			CTCATTTCAATAGTGAAAAATACACTCCTGGGTGGAGATTTCAGATGCTAATGAGACACA[CG]ATGCATGAACAAGCATGTGCAGCTACTGTGCATGTGCACCCAGAGGACCACCCAGAACAT	37	117914310	GTCCTCTGGGTGCACATGCACAGTAGCTGCACATGCTTGTTCATGCATCG	F				chr8	116902070	116902072	-
cg00491591	17	1.04863e-14	9.07068e-09	0.86	0.72835	0.99165	76.1107	87.9922	-11.8815	49701598	CATCCCTCTATTAAAATATATCTCAATTTTTCTCCAAAACCAAAAACACA	0055612542	I	A	Red	GGTTTTACAGACCGTCCCTCTATTGGGATGTGTCTCGGTTTTTCTCCGGGGCCAGAAGCA[CG]GAGGTGAAGTGCGCTTCTCACCCCACCACGTGAAGGGTCCGAGCTCTCACCCACCATGCG	37	77884590	CGTCCCTCTATTGGGATGTGTCTCGGTTTTTCTCCGGGGCCAGAAGCACG	R				chr17	79910790	79910792	+
cg00823683	7	1.16544e-18	1.00811e-12	0.86	0.72835	0.99165	39.7161	59.2137	-19.4975	90785448	ATCTCTAAATTCTTATCTCTAACCACCRACTTAAACCATTTAAATATAAC		II			GCCGGAGAGATGTCTCTGAATTCTTATCTCTGGCCACCGGCTTGAGCCATTTGGATGTGA[CG]TAGAACTAGAAACCCTGTCAAGGGTGACTGAGTTCTGCTTCTGTTGTGAGAAAGTTAAAC	37	142954229	CGTCACATCCAAATGGCTCAAGCCGGTGGCCAGAGATAAGAATTCAGAGA	R				chr7	143257135	143257137	+
cg07877987	10	7.27971e-16	6.29695e-10	0.86	0.72835	0.99165	79.3834	90.6457	-11.2623	49613889	CACTATAACCACACTACACACTAATACATACAAAATAAAAACAAAATTCA	0058806180	I	A	Red	CGCACATAATGGCACTGTGACCACACTGCACACTGGTGCGTACGAAGTGGAGACAGGGTT[CG]GGTGACACTCAAACAGGAGAGTCTGCAATCAGGGCCGCATCCTGGGGCTGGACGGGGCCA	37	133871444	CACTGTGACCACACTGCACACTGGTGCGTACGAAGTGGAGACAGGGTTCG	R				chr10	132057939	132057941	+
cg08506369	17	1.02148e-46	8.83579e-41	0.86	0.72835	0.99165	71.4102	48.1797	23.2305	28659881	ATCCCCTAACCATAAAACTATACCTAATAATAACATATATCTACATATAC		II			GGCCAGGGGACGCACACCCGGATACGTGTTACCATCGGCTACGGCCCCATGGCCAGGGGA[CG]CACATGCAGATACATGCTACCATCAGGTACAGCCCCATGGCCAGGGGACACCCACCCAGA	37	77610316	CGCACATGCAGATACATGCTACCATCAGGTACAGCCCCATGGCCAGGGGA	F		chr17:77609915-77610298	S_Shore	chr17	79512913	79512915	-
cg08857497	2	4.76566e-41	4.12229e-35	0.86	0.72835	0.99165	90.45	78.0125	12.4374	19686157	CTCTAAACATAAACTCTTTCATAAATATACAAAATATTCCTTATCTCCCC		II			TTACCTTCATTTTGGATGGAAGTGACGTGACGCTAAAGGAAAAAATATGAAACTAAGATG[CG]GGGAGATAAGGAATATTTTGTACATCTATGAAAGAGTCCATGCCTAGAGCAGATCAAGTC	37	216734292	CGGGGAGATAAGGAATATTTTGTACATCTATGAAAGAGTCCATGCCTAGA	F				chr2	215869568	215869570	-
cg08876558	11	2.81824e-20	2.43778e-14	0.86	0.72835	0.99165	33.7781	53.8066	-20.0285	74675189	TATATCATTTTAATATCRATTCCRCATACAAAACAATCRAATTACCCTAC		II			ATATGTGTGCATGTATCATTTTGATGTCGATTCCGCATGCAGAGCAGTCGAGTTGCCCTA[CG]TGTGCCACTCACGACAGAAGCCCTTTTTTGCATGTATCATTTTGGTAGAATGATTTATAT	37	59394462	GTATCATTTTGATGTCGATTCCGCATGCAGAGCAGTCGAGTTGCCCTACG	R				chr11	59626988	59626990	+
cg09901100	7	1.96892e-21	1.70312e-15	0.86	0.72835	0.99165	61.4676	80.0277	-18.5601	6760474	TAAATATCACTACTATAAAAAAACCACAAACACCACACAAAAAAAAAACA	0062658167	I	T	Red	AAAAAATCAGCAGCTAGAATGGGTGCTACCCACACCCGGGCGCAGCGAGCTCGGACACCA[CG]CTCCCTCCCTGTGCGGCGCCTGTGGCTCCTCCACAGCAGCGACACCCACGCAGCTGGATC	37	134867116	CGCTCCCTCCCTGTGCGGCGCCTGTGGCTCCTCCACAGCAGCGACACCCA	F				chr7	135182363	135182365	-
cg12565215	6	2.69885e-15	2.3345e-09	0.86	0.72835	0.99165	75.7518	87.9698	-12.2179	43733973	TAAAACTCAAAACCAAATACCTCAAAAAAAAACTACAACAAAACCTAACA	0015636291	I	A	Red	GGACTACCACCATGGAACTCAGGGCCGAATACCTCAGGGAGAAGCTGCAGCGGGACCTGG[CG]GCGGAGCATGTGGCGGTGGAGGACAACACGACCCTCAACCATTGCGCCTGTAGCTTCTGG	37	21602408	TGGAACTCAGGGCCGAATACCTCAGGGAGAAGCTGCAGCGGGACCTGGCG	R				chr6	21602176	21602178	+
cg15661709	2	3.25094e-45	2.81206e-39	0.86	0.72835	0.99165	87.2435	66.6062	20.6373	97684479	TCCTCAAATCRAAATAACRACACTTTAATTCTTAAATTTTCCACATTTTC		II			AGACTGTACTCTCCTCAAATCGAAATAACGGCACTTTAATTCTTGGATTTTCCACATTTT[CG]TTGGTAAAGCTCCTATTTGCTTTCTCTGAATCTGTATCAGTTCATGCAGTTCTGCCAAGT	37	104490775	CCTCAAATCGAAATAACGGCACTTTAATTCTTGGATTTTCCACATTTTCG	R				chr2	103874316	103874318	+
cg16073143	6	1.00391e-23	8.68381e-18	0.86	0.72835	0.99165	30.6738	52.0768	-21.403	23725161	AAAATAAATTAAATTCCCRAAAACTAAAACCCAAAATAAAAACCACAACC		II			TCAAAGCGCCCTGGAGTCTCCTCGCATCTCCCTTCCCTGGGCTCCACCCTTGGGGGCCCC[CG]GCTGTGGCTCCCACTCTGGGCCTCAGCTCCCGGGAACCCAACCCACTCCCTTTCGCTCCT	37	159360073	GAGTGGGTTGGGTTCCCGGGAGCTGAGGCCCAGAGTGGGAGCCACAGCCG	F		chr6:159360625-159360952	N_Shore	chr6	158939040	158939042	-
cg17034390	6	4.01252e-29	3.47083e-23	0.86	0.72835	0.99165	18.9034	42.3016	-23.3982	36798129	ACCCAAATACCTAACAACATTTTAAAAAAACTATATTTAAAAAACAACCA	0044711985	I	A	Red	GCGCGCCTTCACGCCCGGGTGCCTGGCGGCGTTTTAGAAAAGCTGTATTTGAAAAGCAAC[CG]ATTGGGGTGAAGGCGGGGGAGCGGAATCCTGATTACACTGTCCCAATTTCAGTTGAGGTG	37	30095326	CGGTTGCTTTTCAAATACAGCTTTTCTAAAACGCCGCCAGGCACCCGGGC	R		chr6:30095173-30095610	Island	chr6	30127548	30127550	+
cg17979445	6	2.49361e-43	2.15697e-37	0.86	0.72835	0.99165	86.3759	69.2498	17.1262	49620849	CAACTCCATATATATAACATACAATAAACATACTTAAAATCTATATATAC		II			CAAAGCAGAACTTATTGCACTAACCCGGCTGCTGGAGTTGGGGGAAGGAAAAATTATCAG[CG]TATACACAGATTCCAAGTATGCCTACTGTATGCTACACACATGGAGCTGTTTGGAAGGAA	37	26345053	AGCTCCATGTGTGTAGCATACAGTAGGCATACTTGGAATCTGTGTATACG	F				chr6	26344824	26344826	-
cg20461409	17	3.33221e-44	2.88236e-38	0.86	0.72835	0.99165	53.1751	34.3828	18.7923	10782535	AAAACCACAAACACCRCRAAATTTTCCACAATTAATAAATAAATTATAAC		II			GCATCACTTTAAAAACCACAGGCACCGCGGAATTTTCCACAGTTGGTAAATAGATTATGA[CG]TGAGCAGTGGAGGATTTTGTGTATCTTCAGAGAATAGCAAAGCTCCGTTCCAAAGTGTCC	37	80339122	AAACCACAGGCACCGCGGAATTTTCCACAGTTGGTAAATAGATTATGACG	R				chr17	82381245	82381247	+
cg20702283	16	1.58898e-14	1.37447e-08	0.86	0.72835	0.99165	69.0037	82.7385	-13.7349	5805287	AATAAACTAATAAAACCACCTCAATATTCCAAAACAAAACACAAAAAAAC		II			GACCCCAACTGGGTGAGCTAATGGAACCACCTCAGTATTCCAGAGCAAGACACAGAAGGA[CG]CTGAGGGAGGGACTGACCCTGGGACACTGGGATCCCAAATCCCTGGTCGTCTTGGTGCCT	37	84842388	GTGAGCTAATGGAACCACCTCAGTATTCCAGAGCAAGACACAGAAGGACG	R				chr16	84808781	84808783	+
cg24725789	10	1.03479e-16	8.95095e-11	0.86	0.72835	0.99165	28.0786	14.7851	13.2935	90628861	TTAAAAAATATATATACCATAAAAAAATACACCACCACCAAAAATTACCA	0083648867	I	A	Red	CACAGACTCTTCTTGGAAGGTGTGTGTGCCGTGAGGGGATACACCGCCGCCGGGAGTTGC[CG]GGGGAGGAGGGAGACGGGGTGGCCTCAGGAGACCCGGGCTTGCGTCTCACAGGGACAGGT	37	119310288	TTGGAAGGTGTGTGTGCCGTGAGGGGATACACCGCCGCCGGGAGTTGCCG	R		chr10:119311204-119312104	N_Shore	chr10	117550776	117550778	+
cg24924624	12	3.25493e-44	2.81552e-38	0.86	0.72835	0.99165	66.4669	47.6556	18.8114	30655575	CACTTCCTTAAAATTTCTAATAACTCTTCAAACAAAAAACACACATTTTC		II			TGCTCTGTTGTCACTTCCTTGAAATTTCTAATAACTCTTCAAACAAAGGACACACATTTT[CG]TTTTGCACTTGTTTCCACAAATTATGCAGCTGGTCCTGCATTCCAGACTGGCAGTGAAAC	37	68557170	ACTTCCTTGAAATTTCTAATAACTCTTCAAACAAAGGACACACATTTTCG	R				chr12	68163389	68163391	+
cg26549114	12	1.37242e-18	1.18714e-12	0.86	0.72835	0.99165	61.9703	79.1824	-17.2121	34605592	ATAAACAAAAAACAACAAATTCCCAACACAACTAAAAAACAATCCTTACA	0027728177	I	A	Red	AAGAGTTTTCTAATAAGCGAGAAGCAGCGGGTTCCCAGCGCAGCTGAGAGACAGTCCTTG[CG]GCTGAGAGTGGCAGCAGGGGCGGGCGGTCCCAGGACCTACCTGTGGCCCTGGGCACTGGC	37	19260747	ATAAGCGAGAAGCAGCGGGTTCCCAGCGCAGCTGAGAGACAGTCCTTGCG	R				chr12	19107812	19107814	+
cg27510503	22	7.54985e-42	6.53062e-36	0.86	0.72835	0.99165	27.8691	13.7278	14.1413	90785823	AAAAACCCAAATAACCTAAAAACAAAACAAACATCTAAACAAAACTCCCA	0084735937	I	A	Red	TCCCCTGGTGACCCCACGCTCCGGCCTCGGGGGGAGTGGCGGTCGGCGCGCCGAGACCCT[CG]GGAGCCCCGCCCAGACGCCTGCTCCGCTTCCAGGCCACCCGGGCTCTCCAGCCGCGCTCG	37	22012035	CGGGAGCCCCGCCCAGACGCCTGCTCCGCTTCCAGGCCACCCGGGCTCTC	F		chr22:22011565-22012516	Island	chr22	21657745	21657747	-
cg23840854	1	3.82416e-42	3.3079e-36	0.86	0.72835	0.99165	75.1758	60.4221	14.7536	18763912	AAAAACTACTAAAAACACTACATTTTCAACCRATTAATCTAAACAAAAAC		II			GCCCAGCCCAAGCAGCATCCCAGTCTCGCCGGCGCGGGTCCCCTTTGACCACACAGACTT[CG]TTCCTGCCCAGACCAACCGGCTGAAAATGTAGTGTTCCCAGCAGCCTTCAGGCTCAGCCC	37	161414152	CGTTCCTGCCCAGACCAACCGGCTGAAAATGTAGTGTTCCCAGCAGCCTT	F		chr1:161410142-161442503	Island	chr1	161444361	161444363	-
cg00232086	17	7.78221e-17	6.73161e-11	0.855	0.720878	0.989122	58.178	42.4577	15.7202	77685145	TCRAATAAAAAACAACAACTAAAACTCCTCCTAAAATCRATCTATAAATC		II			GCAATCAAACTCCAAATGGTGCTGTAAACTGAACCACACAGGGACACGCCATTCTTTTGA[CG]ACCCATAGATCGACTCTAGGAGGAGCCCTAGCTGCTGTTCCCCATTCGAAGCCCCTTTTC	37	42588910	CGACCCATAGATCGACTCTAGGAGGAGCCCTAGCTGCTGTTCCCCATTCG	F				chr17	44511541	44511543	-
cg01569306	8	1.64782e-44	1.42537e-38	0.855	0.720878	0.989122	78.7045	59.345	19.3595	90649280	ACACTTAACATAAACRATTAAACCAAATAAAAACTCRCRATACAAACAAC		II			CCAACACGCACCTAGTAAAATTCCGCCAACTGAATCTCACGCACGCTAACACGTGGGGAG[CG]TTGCTTGCACCGCGAGTCCCCATTTGGCTCAACCGCCTATGCCAAGTGTGTGGTTCCGGT	37	7157397	CACTTGGCATAGGCGGTTGAGCCAAATGGGGACTCGCGGTGCAAGCAACG	F				chr8	7299874	7299876	-
cg03285130	10	2.06318e-23	1.78465e-17	0.855	0.720878	0.989122	51.8595	73.027	-21.1675	16785867	TTTACCACCTACTAATTACAAAACCCTAAAACCTTAAATAAACACAAACC		II			GCTGTGCTTGCTTTGCCACCTGCTGATTGCAGAGCCCTAAGGCCTTGAGTGAACACAGGC[CG]TAGCATAGCAGTGGTTACAGCAGGCCCCAGGTGAGGCCCAGTGCTGTTCTGGCTTCGGGT	37	114962066	CGGCCTGTGTTCACTCAAGGCCTTAGGGCTCTGCAATCAGCAGGTGGCAA	R				chr10	113202306	113202308	+
cg03541881	4	1.76911e-16	1.53028e-10	0.855	0.720878	0.989122	7.07123	17.8201	-10.7489	73643984	TTAAAATACCAAACCCCCAACACTATAAATAAATATATATATATCTATAC		II			AGCTCAGAAGCTTAGGGTGCCAGGCCCCCAGCACTATAGGTGGGTGTGTGTGTGTCTGTG[CG]TGTGTGTGTGGTGTGTAGGGGTGGGGGCGACCTCCTCTACCAGCCTTACTTGGCGGCGGA	37	62068481	CGCACAGACACACACACACCCACCTATAGTGCTGGGGGCCTGGCACCCTA	R		chr4:62065883-62068801	Island	chr4	61202762	61202764	+
cg03573683	10	3.92432e-18	3.39453e-12	0.855	0.720878	0.989122	47.6646	66.6837	-19.0191	67805540	TAAAATATAAATTCAATAAACACCATTAAAAACCTCAAAAAAATACAACC		II			AAAAGCTTTAAATAGGGGAAAGAGGGAAGAAAAGAGGCAGAATAAATAAAAGACTTGAAG[CG]GTTGCATTCCTCTGAGGCTTTTAATGGTGTTCACTGAATTCACATTTTACATGTGAAAAG	37	55357618	CGGTTGCATTCCTCTGAGGCTTTTAATGGTGTTCACTGAATTCACATTTT	F				chr10	53597857	53597859	-
cg04968532	11	2.28328e-27	1.97504e-21	0.855	0.720878	0.989122	53.9768	76.488	-22.5112	16746872	CAAATAATAATCAAAATCCCAAACAACCAACAAAAAAACCACAAAAACCA	0006800121	I	A	Red	CCAGGCCTGAGGCAAGTGGTGGTCAGGGTCCCAGGCGGCCGGCGGAGGGGCCACAGAGAC[CG]GAGTTTTCAAACTTCATTGAGCACCAGCGCTTTCCTTTCATGCCCAATCGCATGGAGACC	37	68963993	CGGTCTCTGTGGCCCCTCCGCCGGCCGCCTGGGACCCTGACCACCACTTG	R				chr11	69196525	69196527	+
cg05465347	16	5.05502e-18	4.37259e-12	0.855	0.720878	0.989122	55.9281	73.9773	-18.0492	2680889	AAAAAAACCTACAACTTCTCAAAATCAACCATAAAAAAAAACTAACACCA	0089637847	I	C	Grn	CTGCTCTCTATTTAAAATAAATAAATAGGGTGTCCGTTGGGCTGCTCGGGTCGGATTCCG[CG]GTGCCAGCCCTTCCCCATGGCCGACCCTGAGAAGTTGCAGGTTTCTTCGCCGCCCCCGCC	37	281115	GAAGAAACCTGCAACTTCTCAGGGTCGGCCATGGGGAAGGGCTGGCACCG	F		chr16:281088-281316	Island	chr16	231115	231117	-
cg06237219	7	3.63282e-15	3.14239e-09	0.855	0.720878	0.989122	51.7077	68.7573	-17.0495	36731910	TCCACAAAATAAACAACTTAAAAAACCTACAAAAATCAAACAAAAACCAC		II			CTCATTCTGAAGTGCCCTTTGCTAGCTGTGCTGAGGCCAGCAGCCATGGACATCCTGTCA[CG]TGGCCCTTGCTTGATCTTTGCAGGCCTCCCAAGCTGCCCATCTTGTGGATGATGACTGGG	37	50656367	CGTGGCCCTTGCTTGATCTTTGCAGGCCTCCCAAGCTGCCCATCTTGTGG	F				chr7	50588669	50588671	-
cg06363485	6	8.38207e-19	7.25049e-13	0.855	0.720878	0.989122	40.9825	60.5737	-19.5911	97655450	CRTACCTCRAACACTTTCAAAATAATATAACCCTAAAAACCAACAATAAC		II			CCTGCCTGGGGCGTGCCTCGGGCACTTTCAGGGTGGTATGACCCTAGAGGCCAGCAGTGG[CG]CCTGGCTGCCCCAACAGCCCGCGGTGCTGCAGCGGCAGACCTCCACGAAGAGGTCCCGGG	37	41207376	GTGCCTCGGGCACTTTCAGGGTGGTATGACCCTAGAGGCCAGCAGTGGCG	R				chr6	41239637	41239639	+
cg07303975	10	9.49979e-29	8.21732e-23	0.855	0.720878	0.989122	26.777	51.8234	-25.0464	82740295	ACATTTATTAATACCTATTCTACTTTTAAACCTAAAAACAAAAACCACCC		II			CAGCTTTAAAGGAGGCTTAATTGTTCTGGGAGTTTTGCTGACATAATACAGCTTGGCTCA[CG]GGTGGTTCTTGTCCTTAGGCTTAAAAGTAGAACAGGCATTAATAAATGCCACAAAATGTC	37	124206851	CGGGTGGTTCTTGTCCTTAGGCTTAAAAGTAGAACAGGCATTAATAAATG	F				chr10	122447334	122447336	-
cg07368796	10	5.59782e-15	4.84211e-09	0.855	0.720878	0.989122	21.222	9.97381	11.2482	88789930	CTCCACAAACAACCCACAACAAAATTTCAAATACTCCTTATAAAAAAACA	0045800220	I	A	Red	GAGGTTTTTCAAATCTTAAATTTTACTTAAATCTTAGCATAGAATTATACTTTGGGATGT[CG]CTCCTCTACAAGGAGCACTCGAAATTTTGCCGTGGGCCGCCTGCGGAGCTGGAGAGCTGA	37	43800133	CGCTCCTCTACAAGGAGCACTCGAAATTTTGCCGTGGGCCGCCTGCGGAG	F		chr10:43800153-43800445	N_Shore	chr10	43304684	43304686	-
cg09048334	6	5.98472e-29	5.17679e-23	0.855	0.720878	0.989122	16.3964	40.5537	-24.1573	63719182	TTTTAAAATAATACTTTACAACACTACAACAATCCAAATCAAAAATAACA	0058786925	I	A	Red	TAAAGTTGAACATTTTAAAATAATGCTTTGCGGCGCTGCGGCAGTCCAGATCAAAAATGG[CG]GCAGTTGGTGTGTTCTCGGTTTCTCGGCTGCTGGGTCGGTCCCGCCCACAGCTGGGGCGG	37	37012640	TTTTAAAATAATGCTTTGCGGCGCTGCGGCAGTCCAGATCAAAAATGGCG	R		chr6:37012609-37012884	Island	chr6	37044863	37044865	+
cg10314857	13	2.02348e-41	1.75031e-35	0.855	0.720878	0.989122	83.9586	70.7207	13.2379	62705867	CRCCTTATAATATTATTTATCATATCRCAATATCACAAAAAATATATTCC		II			TGTACACACCCTGTGACGTTAGGAGCAATATCCGTCGGGGATGTTAGGAAGAATATCACA[CG]GAACACACCCCCTGTGACATTGCGATATGACAAATAATATCACAAGGCGTACACACATCA	37	47036612	CGGAACACACCCCCTGTGACATTGCGATATGACAAATAATATCACAAGGC	F				chr13	46462476	46462478	-
cg10540712	6	1.28946e-41	1.11538e-35	0.855	0.720878	0.989122	83.3714	69.7182	13.6531	6666143	ACCACCTTTACATCTACCCCAAATACAATAACRCAATATAATTAAATAAC		II			GAACAAATGGCTGGAGTGCTTCAAAGACAGAACATTTTCTATCATTTTCCTCTCGTGGGG[CG]TCACCCAACCACACTGCGCTATTGCATTTGGGGCAGATGCAAAGGTGGCCCTCAGCTGCA	37	169689318	CCACCTTTGCATCTGCCCCAAATGCAATAGCGCAGTGTGGTTGGGTGACG	F				chr6	169289222	169289224	-
cg10875261	2	5.48816e-21	4.74725e-15	0.855	0.720878	0.989122	70.0986	86.1779	-16.0793	12652831	AAAAAAAAACATCCAAAAAACATAAAACTACTACAAACACTAATACAACA	0045681132	I	A	Red	GGAGAGCGTCCCGGAGGAGGGCGTCCAGGAGGCATGGGGCTGCTGCGGACGCTGGTGCGG[CG]AGGGGTGAGCGTTGAGAAGGCGCAGGAGACTGACCACAATGGCTGGACCAGCCTTAATGT	37	96191354	CGCCGCACCAGCGTCCGCAGCAGCCCCATGCCTCCTGGACGCCCTCCTCC	R		chr2:96190971-96191377	Island	chr2	95525605	95525607	+
cg11268321	2	2.94141e-45	2.54432e-39	0.855	0.720878	0.989122	77.6876	56.9729	20.7147	21693110	ATAATCTATCTCCTTTTTCATTTTCACCTAATACCTTACTAATACCTATC		II			TAAGTATACCACCCACCACAAGTCACATCAGTTTACCTAAGAAAAGCCCCATAGCGAAAA[CG]ATAGGCATTAGCAAGGCATCAGGTGAAAATGAAAAAGGAGACAGACTATTGTGACCTTAC	37	157456466	CGATAGGCATTAGCAAGGCATCAGGTGAAAATGAAAAAGGAGACAGACTA	F				chr2	156599953	156599955	-
cg13426340	1	3.27466e-15	2.83258e-09	0.855	0.720878	0.989122	45.372	62.8638	-17.4919	42665569	TTATTATAAAACTTCTCACTAAAAATAATAACAATCTCCTCACACACACA	0082649226	I	C	Grn	TAGCCTGCTATCTTGTTGTGGAGCTTCTCGCTGGGGATAATGGCGATCTCCTCGCACACG[CG]CTTATCCGTGTGGAAGTCATTGCCCAGGCGCGTGTAGTACTTTTCTGTGACGACCTGGGC	37	167131977	CGCGTGTGCGAGGAGATCGCCATTATCCCCAGCGAGAAGCTCCACAACAA	R				chr1	167162739	167162741	+
cg16447449	2	7.14116e-43	6.1771e-37	0.855	0.720878	0.989122	29.3805	13.1528	16.2277	9715941	TATTAATATCATCTCATACTCAACTCAAATTTCAATTTCCCATAATCAAC		II			AGTTTAACAGGAGCAAAAAAGCACGTGGCGCCCTAGGGCAACCGAAACGAGGGTTTTAGA[CG]CTGATTATGGGAAATTGAAATCTGAGTTGAGTATGAGATGACACCAATAAATTATAATTT	37	10261073	CGCTGATTATGGGAAATTGAAATCTGAGTTGAGTATGAGATGACACCAAT	F		chr2:10260279-10260931	S_Shore	chr2	10120945	10120947	-
cg18202392	18	2.33107e-19	2.01638e-13	0.855	0.720878	0.989122	40.4317	60.3163	-19.8846	20748591	ATCATACCACTATTCTCCAATCTAAACAACAAAACAAAAACTTATCTCTC		II			AGTGTGCTGTGATCATGCCACTGTTCTCCAGTCTGGACAACAGAGCAAGAACTTGTCTCT[CG]GGGAAAAGGAAAAGAAAAAGAAAAAAAAAAAGAATAGTAATATAAATCTAGGCCAGATGT	37	55708273	TCATGCCACTGTTCTCCAGTCTGGACAACAGAGCAAGAACTTGTCTCTCG	R		chr18:55710828-55712532	N_Shelf	chr18	58041040	58041042	+
cg18953829	14	2.70299e-43	2.33808e-37	0.855	0.720878	0.989122	77.7902	60.7322	17.058	45636268	ATCTATTCTTTTTAAAATTTCTCAAATAATATAATTAATACATCATTAAC		II			TTGCTGCACCTATCTGTTCTTTTTGAAGTTTCTCAAGTGGTGTAATTAATACATCATTAG[CG]TTTTGGGTCAGTCTTCGCTTTTCTTCTACTGCAATGAGTAGTCTTGCAAATTATTTTAGT	37	19402845	CGCTAATGATGTATTAATTACACCACTTGAGAAACTTCAAAAAGAACAGA	R		chr14:19403268-19403543	N_Shore	chr14	18626367	18626369	+
cg19319928	1	9.71703e-16	8.40523e-10	0.855	0.720878	0.989122	53.094	70.3206	-17.2266	6602298	AAAAAACTCCACCCCTTCATTATTTCTACAACTTCATCAATTTCTCAACA	0029635553	I	A	Red	TTGACTCCTGAAGGAAGACTCCGCCCCTTCGTTGTTTCTGCAGCTTCATCGGTTTCTCAG[CG]GGCTCCCTCTCCTCATGAGATTAGTGAAGAAATAAGTTTTTGGCAAAATTCCTCAAAGCT	37	117317982	GGAAGACTCCGCCCCTTCGTTGTTTCTGCAGCTTCATCGGTTTCTCAGCG	R				chr1	116775359	116775361	+
cg21042627	4	8.28333e-17	7.16508e-11	0.855	0.720878	0.989122	66.9253	82.2013	-15.276	59687928	ACTTAAACTAACCAAACAATCACAAAAACTACACAAAAACAAAACTACCA	0095639357	I	C	Grn	CTGTGAGAGCAGGTGCAGCAGGGATTTGCCAGGTGACTTCACGGAGGGTGTGTGAACAGG[CG]GCAGCTCTGCCCTTGCGCAGTCCTCGTGACCGTTCGGCCAGTTTAAGCTGATTAGATGTG	37	183193100	CGGCAGCTCTGCCCTTGCGCAGTCCTCGTGACCGTTCGGCCAGTTTAAGC	F				chr4	182271946	182271948	-
cg23163482	7	1.33706e-45	1.15655e-39	0.855	0.720878	0.989122	62.0706	40.7509	21.3197	44623856	CCCATTTATACCATATAAATATATACTTACRTATACATATATATACACAC		II			TCAGTTTCATCCCCATTTGTACCATGTGAGTGTATACTTACGTGTACATGTGTGTACACA[CG]ACACATCACATATGTAATAATGGACAGAAACACATCAAAATGTTAAGCAGTTATCTCCAG	37	126988702	CGTGTGTACACACATGTACACGTAAGTATACACTCACATGGTACAAATGG	R		chr7:126987643-126988233	S_Shore	chr7	127348647	127348649	+
cg26102295	7	1.08349e-15	9.37219e-10	0.855	0.720878	0.989122	71.3556	84.9997	-13.6441	53665974	CCACCCACAAAAACTAAAAATCCAACCATAAAAACAACAAAAACTAAACA	0006673866	I	A	Red	TGCAACAGACCAGACATCCAGCCTGCCGAGGAGGGGCAGGGGGTCTTGCTGCCTTCCCCC[CG]CCCAGTCCCTGCTGCCTCCACGGCCGGACCCCCAGCTTCCGTGGGTGGGAGGCCGCACTG	37	1423622	CCACCCACGGAAGCTGGGGGTCCGGCCGTGGAGGCAGCAGGGACTGGGCG	F		chr7:1423824-1424053	N_Shore	chr7	1383985	1383987	-
cg26598006	4	3.30121e-16	2.85555e-10	0.855	0.720878	0.989122	51.3004	68.9746	-17.6742	36792832	TCCTTTCACTTAACTCTTATTATCTTCTCTTATTTACCACCATATAAAAC		II			TAAGGGGAAACTCCTTTCACTTGACTCTTATTATCTTCTCTTGTTTGCCACCATGTGAGA[CG]TGCCTTCACCTTCCACCATGATTATGAGGCCTCCCCAGCCACATGGAACTGTGCCTCTTT	37	153002907	CCTTTCACTTGACTCTTATTATCTTCTCTTGTTTGCCACCATGTGAGACG	R				chr4	152081754	152081756	+
ch.6.19775382R	6	3.90701e-24	3.37956e-18	0.855	0.720878	0.989122	7.26978	21.0132	-13.7434	75643929	GTACTTACAACCATACTTAACAAATAACATATACTCAATACATATAAACT		II			AGAAGGATTGTGGACTCTGCATGGTCAAGTGTGCATCCAAGCCATTGGAATAACAGACAA[CA]GCTCACATGCATTGAGCACATGCTATCTGCTAAGCATGGTTGTAAGCACTTAATAAATAA	36	19667403	CAGCTCACATGCATTGAGCACATGCTATCTGCTAAGCATGGTTGTAAGCA	F				chr6	19667171	19667172	+
cg17486253	18	1.1692e-43	1.01135e-37	0.855	0.720878	0.989122	74.1255	56.3644	17.7611	28790110	CTATTTACTATAATCTTTATATACTATAATCTCCACRTACTATAACCCCC		II			GACCACTGCACGCAGAGACCACAGCACACAGAGACCACAGTACACAGAGACCACTGCACG[CG]GGGGCCATAGTACGTGGAGACCACAGCACACAAAGACCACAGCAAACAGAGACCACAGCA	37	71708311	CGGGGGCCATAGTACGTGGAGACCACAGCACACAAAGACCACAGCAAACA	F				chr18	74041075	74041077	-
cg07956857	9	7.89484e-28	6.82904e-22	0.85	0.713454	0.986546	41.6711	65.6031	-23.932	2683987	ACCAATAAACAACCACATCRAAAACCTCAAATATCTACAAAACAAAAAAC		II			GCCCTCCAGGCCCTTCGGCCGCGGGCCGGCGGGTGAGCTGGGGGTCCCCAGGACAGGCCG[CG]CCCTCTGTCCTGCAGACACCTGAGGCCTCCGATGTGGCTGCCCACTGGCCGGACCCAGGT	37	106761676	CCAGTGGGCAGCCACATCGGAGGCCTCAGGTGTCTGCAGGACAGAGGGCG	F		chr9:106761630-106762028	Island	chr9	103999394	103999396	-
cg01060089	12	2.79725e-41	2.41962e-35	0.85	0.713454	0.986546	22.5246	9.5876	12.937	64766125	AAATTCACACCAATCCCAACTACCCTCCAAAAAAATAAAACCCACAAACA	0049771126	I	T	Red	GGTGAGACGGGAGAATTCACACCAGTCCCAGCTGCCCTCCAGGGAAATAGAACCCACGAA[CG]TGTCACGTCTGCGTTTATCGATAACCGCGTGTGCGCGGAGGGGCTGTGCTCAGTGTCCCG	37	131783940	GAATTCACACCAGTCCCAGCTGCCCTCCAGGGAAATAGAACCCACGAACG	R		chr12:131783093-131784199	Island	chr12	131299394	131299396	+
cg01343151	15	7.25718e-16	6.27746e-10	0.85	0.713454	0.986546	60.5157	76.714	-16.1983	79715522	CACATAAAAAATACAACAAACATAAAAACAAAAACAAAACTAATATCCCA	0007682246	I	A	Red	CTCTCCCCTCTTCCCCATACCCACACAAGTCCAGCCACTCCGGCTTCCCTGCTGCTGCTC[CG]GGACACCAGCCTTGCTCCCGCCTCCATGCCTGCTGCACTCTCTACGTGGCTTGCTATCCT	37	78235484	CGGGACACCAGCCTTGCTCCCGCCTCCATGCCTGCTGCACTCTCTACGTG	F		chr15:78236688-78237084	N_Shore	chr15	77943141	77943143	-
cg01791302	10	4.30093e-16	3.72031e-10	0.85	0.713454	0.986546	60.0213	76.4241	-16.4028	58776866	ACTAAACATCACCCAAAAAAAATTCCAACTAACCTAAAAATCCAAAACCC		II			TCTTTGAACTAGATGCATTCCTGCATGAACAGCTGCTTTCAAGAGGTTCATGCTAAGGAG[CG]GGCCCTGGACTTCCAGGCTAGCTGGAATTCTCCTTGGGTGATGCTCAGTTTTCTTATGAC	37	12386716	CGGGCCCTGGACTTCCAGGCTAGCTGGAATTCTCCTTGGGTGATGCTCAG	F				chr10	12344716	12344718	-
cg02123616	8	1.14966e-24	9.94458e-19	0.85	0.713454	0.986546	43.9794	66.4251	-22.4457	2750370	AATCTAATAAATTTAAAAATACAAAAACAAAACTAAACCCAAACTAACCA	0055660889	I	T	Red	CTGGAATCCAGAAATCTGGTGGGTTTAGGAGTGCAGGGACGAAGCTGAGCCCAGGCTGAC[CG]TGCCCTGGAAGGAGCACGGCGTTGTGGAGACATGGACTATCAGCAGCGCAGCCGGGATGA	37	713162	CGGTCAGCCTGGGCTCAGCTTCGTCCCTGCACTCCTAAACCCACCAGATT	R				chr8	763161	763163	+
cg06445916	8	1.39758e-15	1.20891e-09	0.85	0.713454	0.986546	76.425	88.5446	-12.1196	86697160	CCAAAAAAACAACATACAAAAAACCAAACTTAAAATAAAAACCCCAAACA	0069708984	I	T	Red	GCTGGGAAGGGAGCTCAGAAGGGGCCGGAGCCGCGCGGCCCCCTGAGCGTTCTCGGTAAA[CG]CTCGGGGTCCCCACTCCAAGCCCGGCCTTCCGCATGCCGCTTCCTCGGCTACCCTTGAGA	37	42268472	CGCTCGGGGTCCCCACTCCAAGCCCGGCCTTCCGCATGCCGCTTCCTCGG	F		chr8:42268436-42268759	Island	chr8	42410953	42410955	-
cg06520529	1	1.06083e-43	9.17614e-38	0.85	0.713454	0.986546	82.864	65.022	17.842	69667887	TAAAATATACAATCAATTAATATTAACTATAATTACTCTACTAATCTATC		II			AAAAACAAACATAAAATGTGCAGTCAATTAATGTTAACTGTAGTTACTCTACTGATCTAT[CG]AACACCAGGTCTTATTTCTTTTAAGTGTGTATTTGTACCCATTAATCGACCTCTCTTCAT	37	199978543	AAAATGTGCAGTCAATTAATGTTAACTGTAGTTACTCTACTGATCTATCG	R				chr1	200009414	200009416	+
cg07258419	12	3.18645e-41	2.75628e-35	0.85	0.713454	0.986546	82.5871	69.7717	12.8154	26624964	AACCTAAAACATAAATACATATATACTAATTTAATAACTAAAATCATAAC		II			TTGCAGGAGCTGGCCTGGAACATAGGTACATGTGTGCTGGTTTGGTGACTGGAGTCATGG[CG]GCTGACCTGGAGCTGGGGTTCTTGGGTTCCAACCTGGCACAGGAGTCGGCCTGGAGGCTA	37	77379270	GCCTGGAACATAGGTACATGTGTGCTGGTTTGGTGACTGGAGTCATGGCG	R				chr12	76985489	76985491	+
cg07538465	12	1.85732e-20	1.60658e-14	0.85	0.713454	0.986546	24.4369	43.0887	-18.6518	65784296	CTCTTCATACTAACCTAAAAACCRTTCATAACCTAAATAACRATCTACAC		II			GCACCTGGAGCCTCTTCATGCTGACCTGGAAGCCGTTCATGGCCTGGATGGCGGTCTGCA[CG]CTGGCCGGGTTGTCGAAGCTCAGGAAGCCTGTGGGTGGAGGAGTTTATTGGACACTGTCC	37	104541274	TCTTCATGCTGACCTGGAAGCCGTTCATGGCCTGGATGGCGGTCTGCACG	R				chr12	104147495	104147497	+
cg08944049	9	4.79391e-14	4.14673e-08	0.85	0.713454	0.986546	63.1261	77.9009	-14.7748	91623446	TAAATTCATATATTTAATCACACAATAATCAAAACTAACCCCACAAAACC		II			TTTGCTTCAGCTAGGTTCATATATTTAATCACACAATGGTCAAGGCTGGCCCCACAGGGC[CG]TTAAGTCAATAATTTTCAAAAGTTTTACCATGGCTCATTGAATAGAGTAAAAATCACACA	37	102193258	CGGCCCTGTGGGGCCAGCCTTGACCATTGTGTGATTAAATATATGAACCT	R				chr9	99430975	99430977	+
cg09568924	4	1.62383e-44	1.40462e-38	0.85	0.713454	0.986546	76.4	57.0288	19.3713	80801923	TAATAATAACAATAATAATAACAAAACATTAACATAAATACAACATTACC		II			ATTTTAGGATGATTGTGAGAACAAAATGAGTTAGTACCTGCAAAGCATTTAGAACAGTTC[CG]GCAATGCTGTATTCATGCCAATGTTTTGCTATTATTATTGTCATTATTACCATTTTTATA	37	17277892	CGGCAATGCTGTATTCATGCCAATGTTTTGCTATTATTATTGTCATTATT	F				chr4	17276268	17276270	-
cg10483475	1	3.47994e-14	3.01015e-08	0.85	0.713454	0.986546	40.9789	57.8884	-16.9095	74604839	CTCATCTTATTTTATATCCTTAAAAACTTAACTTATAAACAAATAAAAAC		II			GCCACCTAGTATGACCTGATAGTTACTGCCTCTTTCCAGATAGTGGAAACCAAGAGAAAG[CG]CTCCCACTTGCTCACAAGTCAAGCTCTCAAGGACATAAAATAAGATGAGAAGGAACCTCA	37	17212040	CGCTCCCACTTGCTCACAAGTCAAGCTCTCAAGGACATAAAATAAGATGA	F		chr1:17215421-17216094	N_Shelf	chr1	16885544	16885546	-
cg10926857	14	1.11682e-42	9.6605e-37	0.85	0.713454	0.986546	36.5429	20.7031	15.8398	74648209	AAAAACTACCTTAAAATCTAAATACATAAAATAACRAAATATAAAACACC		II			GACGCCCCGTCTGGTAGCATCCCAGATCCAGCACGTTCCTTCCGGCCCTGCACCCCGGCC[CG]GTGCCTCACACCCCGCTACCCCATGCATCCAGACTCTAAGGCAGCCCCTGCATCTCAGTC	37	24476559	GGGGCTGCCTTAGAGTCTGGATGCATGGGGTAGCGGGGTGTGAGGCACCG	F		chr14:24476037-24476575	Island	chr14	24007349	24007351	-
cg13394120	9	1.54307e-43	1.33475e-37	0.85	0.713454	0.986546	75.8593	58.3297	17.5297	91629319	ACTAAAATAATAAATTATATCAATTATCACCATCAAATTCTCCCCTCCAC		II			TGCTGTTGTTGGCTAGGGTGGTAGGTTGTGTCAATTGTCACCATCAAATTCTCCCCTCCA[CG]TGAATGTGTGTTGCTCCTATGACTTTCTTTTTTTGTTTGTGTTGTTTGTTTTGAGATGGA	37	140495458	CGTGGAGGGGAGAATTTGATGGTGACAATTGACACAACCTACCACCCTAG	R		chr9:140499458-140500891	N_Shelf	chr9	137601005	137601007	+
cg13785011	12	1.07192e-28	9.27213e-23	0.85	0.713454	0.986546	19.6134	44.8942	-25.2809	34620208	CATTAAAAAATACAACACTACTTAAAAATCTTCTCCAACCACATAATACA	0055738249	I	A	Red	TCTTCTGCTCTTCGTTGGAAGGTGCGGCGCTGCTTGAAGGTCTTCTCCGACCGCATGGTG[CG]GGGATCTGGCCCGCGCTGGCAGCAACCCGAGGGTCCTGGCGGCTCCCGGGGCGGGGGCGG	37	75057926	CGTTGGAAGGTGCGGCGCTGCTTGAAGGTCTTCTCCGACCGCATGGTGCG	R				chr12	74664145	74664147	+
cg13976251	8	1.44725e-47	1.25187e-41	0.85	0.713454	0.986546	77.4918	52.8703	24.6215	81705463	TTCTATTTCTTTACTTAAATAATAACTATATACATACTAACTTTATAATC		II			GGGTCCTGGCGATGCATAGGAGTTAATAAAAAATGCACAGCACAAATACGGCTTAAGCAA[CG]ATTACAAAGCCAGTATGCATATAGCCACTACCTAAGTAAAGAAATAGAACATTGTCAGCG	37	64325777	TCTATTTCTTTACTTAGGTAGTGGCTATATGCATACTGGCTTTGTAATCG	F				chr8	63413218	63413220	-
cg14459319	4	8.33504e-17	7.20981e-11	0.85	0.713454	0.986546	29.2961	46.8832	-17.5871	35633589	TCAAATATCAATATTCATAAAAAAAATTTCATTAAAACACAACCACACCC		II			TTACATGAAATTCAAATGTCAGTGTTCATAAAGGAAGTTTCATTGGAGCACAGCCACACC[CG]TTCATACTATCAATGGTTGTTTCATACTACAATGGCAGTTGAGTAATTGCTACAGAGACC	37	144206376	CGGGTGTGGCTGTGCTCCAATGAAACTTCCTTTATGAACACTGACATTTG	R				chr4	143285222	143285224	+
cg14617302	9	5.60964e-17	4.85234e-11	0.85	0.713454	0.986546	58.3082	75.454	-17.1457	6757173	AAATAAAAATATCTTCTAACCATATTAAAAAACTATCCAAAACCRAACAC		II			ACAGAAAAGTAAAATGAAAATGTCTTCTAACCATATTGAAAAGCTATCCAGGGCCGGGCA[CG]GTGGCTCACGCCTGTAATCCCAGCACTGTGGGAGGATGAGGCGGGCGGATCACAAGGTCA	37	95435864	AATGAAAATGTCTTCTAACCATATTGAAAAGCTATCCAGGGCCGGGCACG	R		chr9:95431812-95432671	S_Shelf	chr9	92673581	92673583	+
cg15709717	11	8.41304e-44	7.27728e-38	0.85	0.713454	0.986546	82.5657	64.5317	18.034	69750159	TTTACTATAAATAAAAATATATACAACAATACCCATCAACTAATTATAAC		II			ACTGGCCAGAAGTTTCAGATTTGGAGCAAGGCTGAGAAGAGGTTGAAGAAAGATTAGCAA[CG]CTATAATTAGCTGATGGGTACTGTTGTATACACCCTTACTTATAGCAAAGAGAGCTCTCC	37	128277959	CGCTATAATTAGCTGATGGGTACTGTTGTATACACCCTTACTTATAGCAA	F				chr11	128408063	128408065	-
cg19290808	6	1.89237e-41	1.6369e-35	0.85	0.713454	0.986546	84.9331	71.6332	13.2999	4668266	AATTATATCRATCCCTAATACTAATAAAAAATATCCTATATACTATACCC		II			AGCTGACAGACAAGTGGATGATGACAGGGCTTTTTCATTATGGAGTCTCATGAGATGCTG[CG]GGCACAGCACACAGGACACTCTCCATCAGCATTAGGGACCGACACAACCATCGCAATGAC	37	7265371	CGGGCACAGCACACAGGACACTCTCCATCAGCATTAGGGACCGACACAAC	F		chr6:7269173-7269386	N_Shelf	chr6	7265137	7265139	-
cg22887498	19	3.23529e-15	2.79852e-09	0.85	0.713454	0.986546	66.687	81.2935	-14.6064	17730224	ACAAATACTAAACAAAAACCACAACCTATAACAAAAAACCAAAAAAAACA	0073647282	I	A	Red	CAGCCTCTGGCTGGTGGTGGTGGTGGTGGTGGTGGGGCAAGTCCTCGCGCCTCTCTCCTC[CG]CCTCTCTCGGCCCCCTGCCACAGGCTGCGGTCCCCGCCCAGCACCCGCACCCCCTTCTCC	37	39401301	CGCCTCTCTCGGCCCCCTGCCACAGGCTGCGGTCCCCGCCCAGCACCCGC	F		chr19:39397876-39398300	S_Shelf	chr19	38910660	38910662	-
cg23387287	5	3.31515e-43	2.86761e-37	0.85	0.713454	0.986546	82.9725	66.0876	16.8849	13762269	TCTATATACTTACTACCTATTTTAAAAATAAAACTCTAATAAATACATTC		II			ATGCACAAAATAAAAATGACGTAGACAGATTGGAATAAAACAAATGGACAAAAGATATGC[CG]AATGTATCCATCAGAGTCCCACCCCCAAAATAGGCAGCAAGCACACAGAATAATTGAGGA	37	2568291	CTGTGTGCTTGCTGCCTATTTTGGGGGTGGGACTCTGATGGATACATTCG	F		chr5:2564497-2564752	S_Shelf	chr5	2568176	2568178	-
cg24389465	22	1.52842e-19	1.32208e-13	0.85	0.713454	0.986546	23.493	41.4615	-17.9685	94726937	TAAAATCAATAAATTACACCATATAACCTAAATATATAATAAACTATCCC		II			GGATAGGTTCTGAGAAATGCGTCATGCAAACATCATAGAGTATAATTACACAAACCTAGA[CG]GGACAGCCTACTACATATCTAGGCTATATGGTGTAACCTACTGATCTCAGGCTACAAACC	37	31700742	CGGGACAGCCTACTACATATCTAGGCTATATGGTGTAACCTACTGATCTC	F				chr22	31304755	31304757	-
cg21912192	19	5.27598e-44	4.56372e-38	0.85	0.713454	0.986546	87.2563	68.8384	18.4178	45675538	ACTTACTAAACCTCCAAATACTACATAATAAATCTAATAACTACTATTTC		II			GTCCTCCTTAGGCTTGCTGAGCCTCCAAGTACTGCATGGTAAGTCTGGTGACTGCTATTT[CG]TGTTCACTCCTGTGCACAGAAATATACAGGTACTGGTTTTTTCTATGGTGGGGGGTCCCT	37	56807754	CTTGCTGAGCCTCCAAGTACTGCATGGTAAGTCTGGTGACTGCTATTTCG	R				chr19	56296384	56296386	+
cg00976176	4	7.52753e-43	6.51131e-37	0.8475	0.70976	0.98524	86.5822	70.4	16.1822	65665157	ACAAATACTACRATCCCCTCTATAATATAATAATATAACTAAATTATACC		II			GGAACAAGCATACAAATACTACGATCCCCTCTATGATGTGATAATGTGGCTAAATTGTGC[CG]CCCTCCACTTCCTATGCTGATACCCTAACCCTCAGGACAACTGTATTTGGAGGCAGGGCC	37	190113944	CAAATACTACGATCCCCTCTATGATGTGATAATGTGGCTAAATTGTGCCG	R				chr4	189192789	189192791	+
cg00336022	16	6.06566e-43	5.24679e-37	0.845	0.706077	0.983923	45.8833	29.515	16.3683	64789213	TATACATTACATAATTATATCAAAATATCTTATAACACATAAATATATAC		II			CCAGACTCCATCTCAAAAAAGAAAAAAATTCATTTTTAATTTTTCTGGGTACATAGTAAG[CG]TATATATTTATGTGTTACAAGATATTTTGATACAATCATGCAATGTATAATAATCACAAA	37	30686562	ATACATTGCATGATTGTATCAAAATATCTTGTAACACATAAATATATACG	F				chr16	30675240	30675242	-
cg02013918	12	3.27159e-22	2.82993e-16	0.845	0.706077	0.983923	69.2095	86.0058	-16.7963	63726968	TAAAAAAAACAAATACCAAACAATATACAATATAAAACACTAAAACCACA	0094651374	I	A	Red	CGGGGAGCAGATGCACCCCAAGGCAGGACTTTCTCCCATCTGCTGTCCGGTCCTTGCCAC[CG]TGGCCCCAGCGCCTCACACCGCACACCGCCCGGCACCTGCTCTTCCTAGCTGGTTTTCTC	37	131170584	TAGGAAGAGCAGGTGCCGGGCGGTGTGCGGTGTGAGGCGCTGGGGCCACG	F		chr12:131171168-131171548	N_Shore	chr12	130686038	130686040	-
cg06749803	1	7.0546e-18	6.10223e-12	0.845	0.706077	0.983923	20.1578	36.4132	-16.2554	48664958	TATTACCTAATTAAATTAAACTATACCAACCCCAACAAAACCCACACCCA	0055639119	I	A	Red	CCGACGTGGCGTTGTTGCCTAATTAGGTTGGACTGTGCCAGCCCCAGCGGAGCCCACGCC[CG]GCCCTTGCGCCGGCAGACGTGTCGGGGCACGGCTCCTGCACTCCCACTGCCGCAGGAACT	37	2360074	CGGGCGTGGGCTCCGCTGGGGCTGGCACAGTCCAACCTAATTAGGCAACA	R		chr1:2359926-2360167	Island	chr1	2428634	2428636	+
cg07363697	11	1.07956e-28	9.33819e-23	0.845	0.706077	0.983923	24.029	49.3237	-25.2947	87790861	CAACTACAAACAATACTAAATCATCTTACTTACAATATAATCACAACACA	0007748172	I	C	Grn	GTAGGGGCACCACATCATGAGCAAGAGGATCCTGTAGTGACCCCAGCGGCCAGAAGGGGG[CG]TGCCGCGACTACACTGCAAGCAAGACGACCCAGCACTGTCCGTAGCTGCCAGCAGGGGAG	37	134945848	CAGCTACGGACAGTGCTGGGTCGTCTTGCTTGCAGTGTAGTCGCGGCACG	F				chr11	135075953	135075955	-
cg10836768	12	3.69166e-22	3.19328e-16	0.845	0.706077	0.983923	58.5475	78.041	-19.4934	22708298	TATAATCACAACTACTCAAAAAACTACAACCAAAAAATTACTTAAACTCA	0096610406	I	A	Red	CTCTGTCACCCAGGCTGGAGTGCAGTGGCGTGATCTCTGCTCACTGCAACCTCCGCCTCC[CG]AGTTCAAGCAATTCTCCGGCCGCAGCCTCTTGAGTAGCTGCGATTACAGGCACCCGCCAC	37	95333436	TGTAATCGCAGCTACTCAAGAGGCTGCGGCCGGAGAATTGCTTGAACTCG	F				chr12	94939659	94939661	-
cg12856433	11	5.76658e-14	4.98809e-08	0.845	0.706077	0.983923	59.2219	74.6343	-15.4124	96753392	CCTTAACTCCATCTTATTCTCCCAATACACAAATAAATTAAAAATTCTCC		II			CTTTTCCTTTCCTGATACTGAAATTGATACATGCAGGAGGGGGATTACGGGGAGGGTCTC[CG]GAGAATCTCCAACCCATCTGTGCACTGGGAGAACAAGATGGAGCCAAGGGAAGCTGTGGC	37	44084185	CTTGGCTCCATCTTGTTCTCCCAGTGCACAGATGGGTTGGAGATTCTCCG	F		chr11:44087518-44088165	N_Shelf	chr11	44062634	44062636	-
cg13568173	5	5.15304e-17	4.45738e-11	0.845	0.706077	0.983923	50.4911	68.6834	-18.1923	30658881	AACTTCTCTATACCCAACTTAAAAAACCAAAACCAAAAATAACCACCACC		II			TCTGCTCAGCGAGCTTCTCTGTGCCCAGCTTAGAGGACCAGGACCAGGGATAGCCACCAC[CG]CATGCTTGAGGCTTATAGCTTTTGGCACCGCGGCTCGCTTCGCTGTGGTTGATGGCGGCA	37	178260187	CGGTGGTGGCTATCCCTGGTCCTGGTCCTCTAAGCTGGGCACAGAGAAGC	R				chr5	178833185	178833187	+
cg14205309	11	1.25069e-19	1.08185e-13	0.845	0.706077	0.983923	33.7997	53.4884	-19.6887	36740843	AAATCAAATATCAAAACAATACACTCCTAAAAACAAAACACAAACAAAAC		II			TTTGCTCTTGGCCAGGTCACTTGTTCCCGGACTGGCCCACTCCCACCTCTTGGCAGTTCT[CG]CTTTGCTTGTGCTTTGTCTTCAGGAGTGTACTGTCCTGATATTTGATCTTCTGTTATGAT	37	25588562	CGCTTTGCTTGTGCTTTGTCTTCAGGAGTGTACTGTCCTGATATTTGATC	F				chr11	25567015	25567017	-
cg20301706	19	4.31932e-15	3.73621e-09	0.845	0.706077	0.983923	91.3191	83.2595	8.05958	9731234	AAAACAAACTTCAACRAACTACTAAATATTCATTCAAAATCRAAACTACC		II			CTTTGCCTTTAGGGACAAACTTCAGCGAGCTGCTGAATATTCATTCAGAATCGGGACTGC[CG]CAGCTTGGGGCCATCGTTCAGGAACTTGTGGCTCAACGTGTTGCCACACTTGCACGAGAC	37	39745642	CGGCAGTCCCGATTCTGAATGAATATTCAGCAGCTCGCTGAAGTTTGTCC	R				chr19	39255001	39255003	+
cg21084200	2	5.03887e-17	4.35862e-11	0.845	0.706077	0.983923	67.8226	52.8664	14.9562	85757959	ATAAACAAATATAACAAACTCTACCTTCAAAATACATCCAAAACCAAACC		II			ATAGTTGCAGATAGTTATGATGGCTTAGCCCCAAGCGGCAATTGAGGAAAAGGTAAAAAG[CG]GTTTGGTTCTGGATGTATTTTGAAGGTAGAGCCTGCCATATTTGCTCATTGATTAGACAT	37	202652635	CGGTTTGGTTCTGGATGTATTTTGAAGGTAGAGCCTGCCATATTTGCTCA	F				chr2	201787911	201787913	-
cg21341008	15	1.01582e-21	8.78685e-16	0.845	0.706077	0.983923	64.142	82.1756	-18.0336	55655256	ATATCTACCTATTTAACAATACAATTCAATCTATTCCACACAAAAACCCA	0084708189	I	A	Red	TGCCTCCAATTAATATCTGCCTGTTTGACGGTACAGTTCGGTCTGTTCCACGCAGGAGCC[CG]GCATGTGCCATGTAAGTGGGATGGGGAAGTGTCGGCTGCTACTGGCATTTCATTCCAGGT	37	86442019	CGGGCTCCTGCGTGGAACAGACCGAACTGTACCGTCAAACAGGCAGATAT	R				chr15	85898787	85898789	+
cg21502751	20	1.77046e-42	1.53145e-36	0.845	0.706077	0.983923	75.3312	59.8947	15.4365	55672889	CCTCCCTCCACAAACCCCAAAATATTAACTTACTAAATCTTTCAATTTTC		II			TGAGGCCCCGGTGTACTCCAGTGCAAGCACTGAGGCTGTGTCAACAAGACTAAACACAGA[CG]AAAACTGAAAGATTCAGTAAGTCAACACTTTGGGGTTTGTGGAGGGAGGGAAAGGCCATT	37	50633639	CTCCCTCCACAAACCCCAAAGTGTTGACTTACTGAATCTTTCAGTTTTCG	F				chr20	52017099	52017101	-
cg27297123	10	1.60078e-15	1.38468e-09	0.845	0.706077	0.983923	25.3546	13.0173	12.3373	91603390	TAAAATATAATTAAAAATACAATAAATACAAAACAAAAAACCCACAACCA	0082681462	I	A	Red	CCTTCCGCCCCACCCCACTCCACCCCACTCCACTCTCACGCCCGAGATCGGAGAGAAGCC[CG]GCCGCGGGTTTCTTGCCCCGCACCCACCGCACCCTCAACCACACCCCACCCAGGCCTTCC	37	103330038	CGGCCGCGGGTTTCTTGCCCCGCACCCACCGCACCCTCAACCACACCCCA	F		chr10:103329852-103330311	Island	chr10	101570280	101570282	-
cg08636385	6	2.1823e-30	1.88769e-24	0.84	0.698745	0.981255	7.3925	25.53	-18.1375	1740981	ATTAATCATCATATACTTTATCATCAAATAATCTATAATATATTTCAAAC		II			CATGCATAGCAATTAATCATCATGTGCTTTGTCATCAAGTAATCTGTGATATATTTCAGA[CG]TCTCAACTGAAAGAAACTTCCTTTTCTGCCTGGAGAAAGAACTTGTGAAAGCATCCACCA	37	71816668	TTAATCATCATGTGCTTTGTCATCAAGTAATCTGTGATATATTTCAGACG	R				chr6	71106964	71106966	+
cg09429435	19	8.17269e-20	7.06938e-14	0.84	0.698745	0.981255	58.2515	76.7637	-18.5122	20783178	AAAAAAATAACAATATCTCTACAACCTAAACAAACAAAAACACAACCACA	0025623586	I	A	Red	CCTTGGCCCGTGGGGAAAGTGGCGGTGTCTCTGCGACCTGGGCAAGCAGGAGCGCAGCCG[CG]AGGTAGTGGGCACAGCGCCGGGCCCGGTTTTCATGGACCCGGAGAAGCTGATCCAGTTAC	37	12914994	CGCGGCTGCGCTCCTGCTTGCCCAGGTCGCAGAGACACCGCCACTTTCCC	R		chr19:12914941-12915206	Island	chr19	12804179	12804181	+
cg18153499	19	3.4588e-43	2.99186e-37	0.84	0.698745	0.981255	51.2821	34.4333	16.8488	6670491	AAAAAAATACACAAAAAACACCTTCCAATAAAAACCCAACAACAAAAACA	0092644580	I	A	Red	GGCCAGAGAGACAAAGAGATGCACAGAGGGCGCCTTCCAGTGGGGACCCGACGACGGAGG[CG]GGGCCTGCAGAGGCGCGACCGAAGGGGAGGGGTCCGGGGCGGGGTTTCTAAGGGGGCGTG	37	47142459	AAAGAGATGCACAGAGGGCGCCTTCCAGTGGGGACCCGACGACGGAGGCG	R		chr19:47142446-47142957	Island	chr19	46639201	46639203	+
cg24958366	17	1.39704e-22	1.20844e-16	0.84	0.698745	0.981255	15.9415	33.0862	-17.1447	48801176	RAACCTAATACCTCTTTTATAAAACRACAACTAAAAAAACTTCAATACTC		II			CAAATTAATATGATCGTTGTTCTGTCTTGACTCCTTCCTTGGGCTTTTCGTCGGCCATGG[CG]AGCACTGAAGTCTCCTCAGCTGCCGCTTCACAAAAGAGGTACCAGGTCCGCACCAAATGA	37	46952555	GACCTGGTACCTCTTTTGTGAAGCGGCAGCTGAGGAGACTTCAGTGCTCG	F				chr17	48875192	48875194	-
cg26897323	6	2.53948e-19	2.19665e-13	0.84	0.698745	0.981255	30.0785	49.1673	-19.0888	94731344	AATATACTAAATTAAATATTAATCTCATCCAAAAATACCTTCACATCAAC		II			GCTTTACTCAAAGTGTACTGAATTAAATGTTAATCTCATCCAGAAGTACCTTCACATCAA[CG]TCTAAACTAGTGTTCGATCAAATATCTGAATACTATGAGCTAGCCATGTTGACACGAAAA	37	27232675	GTGTACTGAATTAAATGTTAATCTCATCCAGAAGTACCTTCACATCAACG	R				chr6	27264895	27264897	+
cg01181084	8	2.42939e-19	2.10142e-13	0.84	0.698745	0.981255	62.3558	79.8188	-17.463	3688278	TTAAAACTAAATTTCACTTACTTCCACACACAACAAAAAAACCCAAAACA	0060654532	I	T	Red	AGCTTAGCGTCTAGGCCACGCCAGGCAGGCTCCCGGAGCCGTCCACTGCCCCACCAGGAA[CG]TTCCGGGCTCTTCTGCTGCGCGCGGAAGCAAGTGAAATCCAGCCTCAAAGACTCTGATGG	37	43059863	CGTTCCGGGCTCTTCTGCTGCGCGCGGAAGCAAGTGAAATCCAGCCTCAA	F		chr8:43059755-43059973	Island	chr8	43204719	43204721	-
cg01520986	6	1.66466e-29	1.43993e-23	0.84	0.698745	0.981255	10.348	27.7462	-17.3982	78757978	ACAACCCTTAAAAATCRTAACTAACTAATAAAAACRACTTTAAAACRAAC		II			TATTGCGAACAGCAGCCCTTAGAGATCGTAGCTGGCTGGTAAAGGCGGCTTTAGAGCGGA[CG]CCCAGGCTTCTTCATCAGCTTACCAGAAGGTTGGAGGCAGAAGGTACGCATTTCAACAAT	37	27559994	CAGCCCTTAGAGATCGTAGCTGGCTGGTAAAGGCGGCTTTAGAGCGGACG	R				chr6	27592214	27592216	+
cg04622164	16	5.31124e-16	4.59422e-10	0.84	0.698745	0.981255	80.0937	91.1605	-11.0668	25716841	ATAACATATCCATACATTTAACCAAAACAACCACCTCAAAAACCAAAACA	0056712235	I	C	Grn	CGCTCCAATGAGGTGACGTGTCCGTGCATTTGGCCGGGACGACCACCTCAGAGGCCAAGG[CG]CGGGGACTGGGCCCCAGCCAGGCCGGGGTGCCGTCCAGGAAGGAGACACTGCTTCCCGTG	37	85157906	GTGACGTGTCCGTGCATTTGGCCGGGACGACCACCTCAGAGGCCAAGGCG	R		chr16:85157830-85158048	Island	chr16	85124299	85124301	+
cg05098512	10	1.56046e-15	1.34979e-09	0.84	0.698745	0.981255	67.1306	81.7809	-14.6503	5720231	AAACATCCATACCCCAATCCTAACAATAAACAATAAAAACCCAAAAACCA	0097716870	I	A	Red	TCGGCTCTGACGTGGTCCACGCCTGGAGTCCTTCGGGATAGAGCCTGCCCAGTGCACACC[CG]GCCCTCGGGCCCCCACTGCCCACTGTCAGGACCGGGGTATGGACGCCTGGCCACAGCTCC	37	134861083	CGGCCCTCGGGCCCCCACTGCCCACTGTCAGGACCGGGGTATGGACGCCT	F		chr10:134861174-134861568	N_Shore	chr10	133047578	133047580	-
cg06110458	16	9.47784e-15	8.19833e-09	0.84	0.698745	0.981255	36.0936	53.1676	-17.074	95761243	TTCAATAAAAAACATCTCCTCCCAACAATCCACACAAAAACAAAAACACA	0048649939	I	T	Red	TTACTGCCTCCTCCAACACAAATGAAGTCCAGGAAACGGAAAACGTGGCCCAATTAAAAA[CG]TGTCTCCGTCTCTGCGTGGACTGCCGGGAGGAGATGTTTCTCATTGAAGATGCCCTCTCC	37	85256305	CGTGTCTCCGTCTCTGCGTGGACTGCCGGGAGGAGATGTTTCTCATTGAA	F				chr16	85222698	85222700	-
cg09153282	10	5.57957e-47	4.82633e-41	0.84	0.698745	0.981255	66.8583	43.1919	23.6664	1738592	TTTATATCACTATAATTAACCTCTCTACTATAAAATATATTTATATAACC		II			TTTAGGAATTATTTCATTTGAGGTACCTCTTAGACATGGAATAAATGAGAAAAAGGCAAT[CG]GTTATATAAACATACCCTACAGTAGAGAGGTCAACTATAGTGATACAAATTTGAAAGTCA	37	54216003	CGGTTATATAAACATACCCTACAGTAGAGAGGTCAACTATAGTGATACAA	F				chr10	52456242	52456244	-
cg10559585	11	1.24604e-18	1.07782e-12	0.84	0.698745	0.981255	62.1257	79.3234	-17.1978	65658183	ACTTCAATAATTCCTTTAAAATTCTCCTTAAACACTAACTACTCCACCCA	0004740463	I	A	Red	GCTAAGCGACAAGAGAATGAGAACCAGCAGGGAAGGCCCAGCCTTCCCCCACCAGCACAC[CG]GGCGGAGCAGCCAGCGCCTAAGGAGAATCCCAAAGGAACCACTGAAGCCCACAGATGGTG	37	66021275	CGGGCGGAGCAGCCAGCGCCTAAGGAGAATCCCAAAGGAACCACTGAAGC	F		chr11:66024910-66026253	N_Shelf	chr11	66253803	66253805	-
cg13476531	6	5.68966e-48	4.92155e-42	0.84	0.698745	0.981255	75.9488	50.6804	25.2684	54726934	ATAACAATATAACTATAAATAACAATATAACTATAAATAACAATATAACC		II			CATCTACGGTCACACTGCCACCTACGGTTGTACTGCCACCCACGGCCACACTGCCACCCA[CG]GCCACACTGCCATCTACAGCCACACTGCCATCTACAGCCACACTGCCATCTACGGCCACG	37	168072923	CGGCCACACTGCCATCTACAGCCACACTGCCATCTACAGCCACACTGCCA	F				chr6	167672242	167672244	-
cg13937543	17	1.2834e-16	1.11014e-10	0.84	0.698745	0.981255	25.3324	12.5491	12.7833	19618179	TAAACACTACTTATCAATACCAAAACCTCTATCTCATTAATCTTTTAATC		II			CCCTTAAAGAGTGAGCACTGCTTGTCAGTGCCAGAGCCTCTGTCTCATTAATCTTTTAAT[CG]CAGTCTATACAATATCTGGCACTTGGTAAGTGCTCCCCAGGTAGAGTTTGAGAGAAGGTA	37	32526949	GAGCACTGCTTGTCAGTGCCAGAGCCTCTGTCTCATTAATCTTTTAATCG	R				chr17	34199929	34199931	+
cg16282910	9	5.10194e-18	4.41317e-12	0.84	0.698745	0.981255	46.4251	65.4586	-19.0335	75631132	ATAACTAAACCAACRATAATAATAAAACTACTCAAAACTCTCTAAAATCC		II			GGGGTGTGATGGTAGCTAGGCCAGCGGTGGTGGTGGGGCTGCTCAGGGCTCTCTGGGGTC[CG]CTCTCCGCTCCCGCTACCGATCGAACTCTTGGCTCTTAAAAAGTTAGTGTGGCCGGGCGT	37	112296723	CGGACCCCAGAGAGCCCTGAGCAGCCCCACCACCACCGCTGGCCTAGCTA	R		chr9:112296438-112296747	Island	chr9	109534442	109534444	+
cg16778156	15	4.32218e-15	3.73868e-09	0.84	0.698745	0.981255	37.3302	23.2431	14.0872	77801250	ACCTAACCCATATATACACCTCTATACATATATCCCTCTAAAACCCTACA	0064809993	I	C	Grn	GCCTCTGCCCGGCATCCCTTTGCTGACGGGTGACTGGAACGGAGGAGACGCCGCGCGAAG[CG]CAGGGCCCCAGAGGGACACATGCACAGAGGCGCACACACGGGTCAGGCAGGAGGCGCAGA	37	37402581	CGCAGGGCCCCAGAGGGACACATGCACAGAGGCGCACACACGGGTCAGGC	F		chr15:37403042-37403267	N_Shore	chr15	37110379	37110381	-
cg19235722	4	1.10987e-14	9.60038e-09	0.84	0.698745	0.981255	49.3267	66.2938	-16.9672	88648130	CACCATTAATAACACATTTCTCAAAATATAACTTCATTATTAAACRACAC		II			GAATTTCATTTGACCAAATATCACAGACATTAGCATAATTTTATCCAAGTATTATAGTCA[CG]TGTCGCTTAACAATGAAGCTATATTCTGAGAAATGTGTCATTAATGGTGATGTCCTCATT	37	158123623	CGTGTCGCTTAACAATGAAGCTATATTCTGAGAAATGTGTCATTAATGGT	F				chr4	157202470	157202472	-
cg19478962	12	3.98605e-14	3.44793e-08	0.84	0.698745	0.981255	64.751	79.2452	-14.4942	52690281	ATCTAATTCTCAATCTCTTTCTAAACTACCTTATAACAATTTAAAACTCC		II			AGAGGTTGGGGATCTGGTTCTCAGTCTCTTTCTGGGCTACCTTATAGCAATTTGAGGCTC[CG]TCATCAGTTTCTGCAAGGTTTCAAAGATCCAGGAGAAGCTTAGTGTTGTGTCAAGATGCT	37	93428978	CGGAGCCTCAAATTGCTATAAGGTAGCCCAGAAAGAGACTGAGAACCAGA	R				chr12	93035201	93035203	+
cg24595208	5	1.19087e-14	1.0301e-08	0.84	0.698745	0.981255	63.5922	78.5875	-14.9954	1609549	TCTCAAAAACTAACTACCAAACTCTAAAATACCCTCAAAAAAAAAACTCA	0009685594	I	A	Red	ATAGGGAGGGAATCTCGGGAGCTGGCTGCCAGGCTCTGGAGTGCCCTCAGAGGAAGAGCT[CG]GAGTGACCGCTCATCCTAGTGGGCAGAAATAGGAAGGCAGGGAGGAATAGGAGAAATAGG	37	34496537	TCTCGGGAGCTGGCTGCCAGGCTCTGGAGTGCCCTCAGAGGAAGAGCTCG	R				chr5	34496431	34496433	+
cg26660472	20	5.47032e-40	4.73183e-34	0.84	0.698745	0.981255	88.3129	78.2392	10.0736	6725264	ATAAAACCTCACRTAACTTTACTTAAAACCCACCAAAATAACATAAATAC		II			CGAAGGGCTTTGTAGGGCCTCACGTAGCTTTGCTTGGAACCCACCAAAGTGGCATGGGTG[CG]TCCTGGCTGCAGCTGGGAACCCGAGGTCCCGGGCCAGACCAAGGGCATGAGCAGGGGGCA	37	60805885	CGCACCCATGCCACTTTGGTGGGTTCCAAGCAAAGCTACGTGAGGCCCTA	R				chr20	62230828	62230830	+
cg26672952	5	3.076e-18	2.66074e-12	0.84	0.698745	0.981255	56.8094	74.8266	-18.0172	20640229	CCTTAAAACCACAATTTCCCTAAATAACTTAAACTCTAACCCTAATCACA	0015637115	I	A	Red	GCTGTCGTTGTTTGGGGTTTTGGAAAATTCTCTTCTGAGAGGGTCAGAACAACCCTGAGT[CG]TGACCAGGGCCAGAGCTCAAGCTACTCAGGGAAACCGCGGTCCCAAGGGTGGTGGGGTCA	37	34497525	CGTGACCAGGGCCAGAGCTCAAGCTACTCAGGGAAACCGCGGTCCCAAGG	F				chr5	34497419	34497421	-
cg27064271	22	1.6517e-42	1.42872e-36	0.84	0.698745	0.981255	24.8226	9.3251	15.4975	40645162	AACAATATATACAAAATACTAACCTTATACATACTCAAAACTCCACAACC		II			ATGTTTCCAGACGTTACTAAATATTGCCTGGAGTGCAAACTCACTGGAGGAAGAAGCAGA[CG]GTTGTGGAGCCCTGAGCATGTACAAGGCCAGCACTTTGCATACATTGCCTCATGGAATCC	37	39892498	CGGTTGTGGAGCCCTGAGCATGTACAAGGCCAGCACTTTGCATACATTGC	F				chr22	39496492	39496494	-
cg10769313	19	3.55791e-42	3.07759e-36	0.84	0.698745	0.981255	34.2736	19.4554	14.8181	9650866	AATAAATAAATCAAAAAATCACTACAAACCCRCRTTCAAAAACTCCACTC		II			CTGGAAAGGCAGGTGGATGGGTCAGAGGGTCACTGCAAGCCCGCGTTCAGGGGCTCCACT[CG]CAGCCAAAGTCCTCCTTCAGCGCGCATGATCAGCTCCGGCTTCCTGCGGGGCTCCGTGTG	37	15871084	GTGGATGGGTCAGAGGGTCACTGCAAGCCCGCGTTCAGGGGCTCCACTCG	R		chr19:15871064-15871318	Island	chr19	15760273	15760275	+
cg13971543	2	5.05492e-41	4.37251e-35	0.84	0.698745	0.981255	90.1029	77.7211	12.3818	56680174	TTTCACTCAATATAACATCCTCRAAATCCATCCATATCATAATAACTATC		II			AACAAAACGTGGTCCATCCATACAAGGGAATATGATTCTGTCCTAGGAAGGAAGGGGATT[CG]ACAGTTATTATGACATGGATGGACCCCGAGGATGTTATACTGAGTGAAATAGGCCAGTCA	37	242767625	CGACAGTTATTATGACATGGATGGACCCCGAGGATGTTATACTGAGTGAA	F		chr2:242766046-242766582	S_Shore	chr2	241825446	241825448	-
cg14341929	5	3.86311e-44	3.34159e-38	0.84	0.698745	0.981255	38.0189	19.3467	18.6722	8633129	TCTCTACCAATAACRCTCRATAAACTTCCAATAAAATATTCTAACTAACC		II			CCCCCTGCTGGTCTCTGCCAGTAGCGCTCGGTAAGCTTCCAGTAAAGTGTTCTAACTGGC[CG]TTGGTGGGGCAGGAGCTGGAGAAGCTCGACATCCTGCAGTGGGTGAGACAGTTGTGCACA	37	151031828	CGGCCAGTTAGAACACTTTACTGGAAGCTTACCGAGCGCTACTGGCAGAG	R				chr5	151652266	151652268	+
cg00371950	2	4.29597e-17	3.71602e-11	0.835	0.691456	0.978544	41.5443	26.2282	15.3161	17766985	CCAAAACTACCACCAATACTACTTCCAAAAATATACATATAACAACTACC		II			GCTGGCAGAGACCAGAGCTGCCACCAATGCTGCTTCCAGGAGTGTGCATGTGGCAGCTGC[CG]CTGATCCCGCGGCGGAGGATGGCAGGGCTTGTTCCAGAAGGCTTGAGGGTCCGCGAGTGC	37	132431211	CGGCAGCTGCCACATGCACACTCCTGGAAGCAGCATTGGTGGCAGCTCTG	R		chr2:132431210-132431768	Island	chr2	131673637	131673639	+
cg02019114	1	2.19772e-16	1.90103e-10	0.835	0.691456	0.978544	46.5109	64.6375	-18.1266	5711593	TAATACTTTAATTCTTAAACCTTCAAACCTAAACTAAAATCTACACCACC		II			TCTCTTGCGCTTGGTGCTTTGGTTCTTAGGCCTTCAGACCTGAGCTGAAATCTACACCAC[CG]GCTCTCTGACTATCAGGCTTTGGACTATACTTTGGGCTTTCCTGGGTCTCTTACCTGGCA	37	41726446	GGTGCTTTGGTTCTTAGGCCTTCAGACCTGAGCTGAAATCTACACCACCG	R				chr1	41260773	41260775	+
cg05503954	12	7.48788e-17	6.47702e-11	0.835	0.691456	0.978544	51.9522	36.1445	15.8077	97681273	AAAATACAAATTCCTAAACTCTAAACCCCCRAATTATAAACTCAATAAAC		II			GAGAACTTGTCAAAATGCAGATTCCTGGGCTCTGAACCCCCGAGTTATGGACTCAGTAGG[CG]TAAGAGGCCTGAGAATTTGCATTTCTATCCAGCTCCCAGGTGATGCTGATGCATAGGTCA	37	4966722	CGCCTACTGAGTCCATAACTCGGGGGTTCAGAGCCCAGGAATCTGCATTT	R				chr12	4857555	4857557	+
cg06203181	5	1.81549e-15	1.5704e-09	0.835	0.691456	0.978544	48.9999	33.8951	15.1048	43700254	TCTCCCATCACTCCATATTAAAACTTAACTTTAACTTACATAATTCTATC		II			GCAGCCCGGCCTCTCCCATCACTCCATGTTGGAACTTGGCTTTGGCTTGCATAGTTCTGT[CG]TGATGTAGATGGTCTTTCAGTTAAGTTCTAGAGAAATCTGCTCAACCATGAACAGGACAT	37	82763733	CGACAGAACTATGCAAGCCAAAGCCAAGTTCCAACATGGAGTGATGGGAG	R				chr5	83467913	83467915	+
cg07047407	4	1.51903e-42	1.31397e-36	0.835	0.691456	0.978544	89.1803	73.6093	15.571	95794556	CTCAACTAATAAACTATTAAACTAAATAACCCATAAATAATAACCTCTAC		II			TGTATATTGTTCTCAACTGGTAAGCTGTTAGACTGGATAGCCCATGAATAATAGCCTCTG[CG]CTGTTGCGGGTCCGGCGGAAGTCCTCGGAGCGGCCCTCGCGGAAAGCTCCGCAAAGAGAG	37	137277211	CGCAGAGGCTATTATTCATGGGCTATCCAGTCTAACAGCTTACCAGTTGA	R		chr4:137277210-137277487	Island	chr4	136356055	136356057	+
cg07203890	2	2.24021e-14	1.93778e-08	0.835	0.691456	0.978544	46.2004	63.1579	-16.9576	77710202	AATAATACTAAACATTCTACRTCRCCTAAACAACATAACRAAACCCAAAC		II			CTGTTGTGCTAGCAAATACTAGGTCTTATTCATTCTTTCTAATTTTTAAAATTTTTGTAG[CG]CCTGGGTCCCGCCATGTTGCCCAGGCGACGTAGAATGTTTAGTATCATCCTCGCTTGCTT	37	220059879	CGCCTGGGTCCCGCCATGTTGCCCAGGCGACGTAGAATGTTTAGTATCAT	F				chr2	219195156	219195158	-
cg07577298	17	2.2289e-43	1.928e-37	0.835	0.691456	0.978544	59.0651	41.8442	17.2209	1650580	CTTTAATTAAACTCTTCAAAATCTTTTAAATACTACATTATCATACCCTC		II			TAGCACAAACTCTTTGGTTAGACTCTTCAAAGTCTTTTAAATACTACATTGTCATACCCT[CG]TTGGCGCTCTTCCATTGCTAGGAAAGTCCTCCTTTTCCTGTATGTATTTAAAGCAGCAGT	37	29342555	CGAGGGTATGACAATGTAGTATTTAAAAGACTTTGAAGAGTCTAACCAAA	R				chr17	31015536	31015538	+
cg08563847	15	9.0088e-47	7.79261e-41	0.835	0.691456	0.978544	73.9395	50.618	23.3215	52770964	ACCTCTATTAATCTCTTTTATTACATATAAATTTTACTAATTTAATATTC		II			AAGCAACAAAAAACCAAAAACCATAAAGTTTCTTGAAGAACTTGGAAATAAGGTTGACAA[CG]AACATTAAACTAGTAAAATCCATATGCAATAAAAGAGATTAATAGAGGCCACCCTGAGGA	37	45177388	CCTCTATTAATCTCTTTTATTGCATATGGATTTTACTAGTTTAATGTTCG	F				chr15	44885189	44885191	-
cg08836199	3	2.98689e-19	2.58366e-13	0.835	0.691456	0.978544	59.8313	77.7839	-17.9526	85746205	CAAATAAAAATAATAAAAACATACCACTCAAACAAAACACACAAACTCCA	0062621928	I	T	Red	GTGAGCGTTAGTCAGATGGGGATGATGGGGACGTGCCGCTCAGGCAGAGCACACAGGCTC[CG]TGGGGCGGCGGAGACAGCACCGGACAGGCCAGCGGAGTCGGGTGGCTGTGTTCGAGGCCC	37	194469052	CGGAGCCTGTGTGCTCTGCCTGAGCGGCACGTCCCCATCATCCCCATCTG	R				chr3	194748322	194748324	+
cg09056876	6	2.06081e-17	1.7826e-11	0.835	0.691456	0.978544	60.1157	77.1522	-17.0365	41782295	TATAAAAAAACAAAACCTAATAACCCAAAAAACACTAAACAAAAACAACA	0042712123	I	T	Red	AGAGGATCACCGGCCCGGCCGAGAGGACTAGGAGCCAGGTGTGCGAGGCCGAGGGATCCA[CG]CCGTTCCCGCCCAGCGCCCCCTGGGTTATTAGGCCTCGCTCCCCCACACAGCCCAGCTGG	37	156718398	CGCCGTTCCCGCCCAGCGCCCCCTGGGTTATTAGGCCTCGCTCCCCCACA	F		chr6:156718071-156718547	Island	chr6	156397263	156397265	-
cg09074625	1	9.70154e-15	8.39184e-09	0.835	0.691456	0.978544	26.6369	42.5851	-15.9482	16681830	AAACTCCACCAAAACAAAAATCRTAATAAAAATAACTCCTAAATCCCCTC		II			GTCCCGCACGGGGGCTCCACCAGGGCAGGGATCGTGGTGAGGGTGGCTCCTGGGTCCCCT[CG]CGGGGAGCAGGGTCTGGCACTCACCAGCGCGCACGACTAGGACTTGTTGAATTAATCCAT	37	143664102	GGCTCCACCAGGGCAGGGATCGTGGTGAGGGTGGCTCCTGGGTCCCCTCG	R		chr1:143663818-143664138	Island	chr1	148379459	148379461	+
cg13504704	15	2.57087e-16	2.2238e-10	0.835	0.691456	0.978544	50.8014	68.5832	-17.7819	85757965	CAATTTATCCAATAAAATACTAACAAATATTTAACAACCAACTCCAATAC		II			AAGAAAGAAATCAGTTTGTCCAATGAGGTGCTGGCAAATGTTTAACAACCAGCTCCAGTG[CG]GGGGGTGTGTGTGTGTGTATGTGTGTGTGTGTGTTTGCTAACTTGTAGCATTTGCTGATT	37	90669481	AGTTTGTCCAATGAGGTGCTGGCAAATGTTTAACAACCAGCTCCAGTGCG	R				chr15	90126248	90126250	+
cg16162899	1	2.93156e-43	2.5358e-37	0.835	0.691456	0.978544	75.127	58.1377	16.9892	29787129	TATAATATTCTCTCTAATTACACTAAAACTATACRTTTACRTAAAAACAC		II			GAGGCATGTTGACATCGTGGCCCCTGAGAGCACGTGATGAGAAGAGCGCTCCACCTCTGC[CG]TGTTCTTACGCAAACGCACAGTTCCAGTGTAATCAGAGAGAACATCACACACACACCAAT	37	449076	GTGATGTTCTCTCTGATTACACTGGAACTGTGCGTTTGCGTAAGAACACG	F		chr1:449273-450544	N_Shore	chr1	370259	370261	+
cg16532282	1	5.09632e-21	4.40832e-15	0.835	0.691456	0.978544	22.8676	41.4282	-18.5606	99707392	TCACTTTCACAAAACAAAAAATATAAAACTACAAAAAACAAACTCAAACA	0092661193	I	C	Grn	GAAAAAACAGTGCCAGTCCTGCCCGCGCGTCGCGGGACTCAGTAATTCCCGGCTCCGCAG[CG]CTCGAGCCTGTTCTCCGCAGCTTCATACCCTCTGCCCCGCGAAAGTGACCTCAGGGGCCG	37	226271799	TCACTTTCGCGGGGCAGAGGGTATGAAGCTGCGGAGAACAGGCTCGAGCG	F		chr1:226270723-226271841	Island	chr1	226084097	226084099	-
cg16604118	12	1.23289e-48	1.06645e-42	0.835	0.691456	0.978544	64.3143	38.0099	26.3044	24732920	TCACTTATAAAATATAACTACTAATACTATAAATAATAACTACATACTAC		II			GTATGCTGCAATCACTTGTAGAGTATAACTGCTAATGCTATAAATGGTGACTGCATGCTA[CG]CCTTCCCCCACTCAAAGTCATATGCACATGAACTGCAAATATTCTTGTTGTTGCACTACA	37	66047245	CACTTGTAGAGTATAACTGCTAATGCTATAAATGGTGACTGCATGCTACG	R				chr12	65653464	65653466	+
cg18103830	14	2.1041e-19	1.82004e-13	0.835	0.691456	0.978544	54.6385	73.5565	-18.9181	7663949	ACAATAAACCAACCACACAAAAAATCACACAAAATCCCAAACCAAAACCA	0052736822	I	A	Red	TCGGCAACTTCGCCGCGCTCTGATTTATGATGGGAAGAAAATGGTCCCCTGAACCGCCAC[CG]GCTCTGGTTTGGGATTCTGTGTGACTCTCTGTGTGGCCGGCCCACCGTTTATTCACACCA	37	104854790	CGGCTCTGGTTTGGGATTCTGTGTGACTCTCTGTGTGGCCGGCCCACCGT	F				chr14	104388452	104388454	-
cg20301678	6	2.9165e-39	2.52277e-33	0.835	0.691456	0.978544	92.9285	84.551	8.37744	51745925	AAAACCCTAACTAACTACTTAAATCATAATCACTTTAAAACTCCATACTC		II			ACACATGGGGGAGAACGCCGGGTGCGCGCACAGGGGAAAGAACGCCAGCTGAACGCACAT[CG]AGCATGGAGTCCCAAAGTGATTATGACCTAAGCAGCCAGCCAGGGCTTTACCCTGATATG	37	167313267	CGAGCATGGAGTCCCAAAGTGATTATGACCTAAGCAGCCAGCCAGGGCTT	F		chr6:167312252-167316030	Island	chr6	166899778	166899780	-
cg20802868	4	4.62275e-16	3.99867e-10	0.835	0.691456	0.978544	19.2336	34.2748	-15.0412	87614977	AATCAAACTCTACCATTTACTATATAACTTACTTATATACCCTTAAACAC		II			CCTCAGTGTGGAGTCAAACTCTGCCATTTACTGTGTGACTTACTTGTGTGCCCTTAGACA[CG]TCACTCAAGTGAATCTCTGTTTCCTTGTACATAAAATGGGAATAATGATGCTCCTCTTGC	37	166277404	GTCAAACTCTGCCATTTACTGTGTGACTTACTTGTGTGCCCTTAGACACG	R				chr4	165356251	165356253	+
cg21359959	8	2.51083e-18	2.17187e-12	0.835	0.691456	0.978544	33.6418	52.6096	-18.9678	13650192	AATTACTCATAAATCCTTCCTCAATAAACAATATATACATATAATTCTAC		II			AGAGAAACGCATCAGGATCCAAATGGCCAGTGCTGCGGGTGGCGCCCCCTGAAGGCAAGA[CG]CAGAACCACATGTATATACTGTTTACTGAGGAAGGACTCATGAGCAACTTAGTCAGATCC	37	66362760	CGCAGAACCACATGTATATACTGTTTACTGAGGAAGGACTCATGAGCAAC	F				chr8	65450524	65450526	-
cg22705959	2	1.25238e-14	1.08331e-08	0.835	0.691456	0.978544	13.5443	26.0639	-12.5196	39627138	AAAAAATATAAATCCTTTATTAATCRAAATTTATAATCCCAAACAATTCC		II			TAGAAGACCCAGAAAGATGTGAGTCCTTTATTGGTCGAGGTTTATAATCCCAGGCAGTTC[CG]AAGTCGCCCGCAGAGAGAAGCGATACCGACCCAGGGTTCTGTGCTGGGCAGGGCGCCGGC	37	208635887	CGGAACTGCCTGGGATTATAAACCTCGACCAATAAAGGACTCACATCTTT	R		chr2:208631558-208634934	S_Shore	chr2	207771162	207771164	+
cg25988759	2	2.31637e-43	2.00366e-37	0.835	0.691456	0.978544	29.3444	12.156	17.1884	69751872	ATAATTAATTACATCCAAAAACCTATCAATCCRAAAAATTTCTCACATTC		II			TGGAGGCTCTCTTGGGGGAAAACGTGATAAACCTGAAAAGATCCAGGTCAAGGAGGTAGA[CG]AATGTGAGAAATTTTCCGGATTGACAGGTTTTTGGATGTAACCAATTATTTGATATTCTG	37	199161687	TAATTGGTTACATCCAAAAACCTGTCAATCCGGAAAATTTCTCACATTCG	F				chr2	198296962	198296964	-
cg02162720	11	4.64391e-21	4.01698e-15	0.83	0.68421	0.97579	42.786	63.5389	-20.753	82764918	AAAACATTCTAATTTTTAAATTTTCAACCTTTTTAAACTCRTTTTTCTTC		II			CAAAAATTCCATCCGAAGGTCACCAATGGCAAAGACCAAAGGTAGATAAATTCATGAAGA[CG]AAGAAAAACGAGCCCAAAAAGGCTGAAAATTCAAAAACCAGAATGCCTTTTCTCCTCCAA	37	23754485	AGGCATTCTGGTTTTTGAATTTTCAGCCTTTTTGGGCTCGTTTTTCTTCG	F		chr11:23751953-23752361	S_Shelf	chr11	23732938	23732940	-
cg03192469	3	5.90014e-25	5.10362e-19	0.83	0.68421	0.97579	30.4409	52.3969	-21.956	85600302	AAATACCTAAAATTTTATAAACAAACCTACAATTTCCAACTCCTTAAAAC		II			TTTAATGGAAGGAGTGCCTAAGATTTTGTAAACAGGCCTACAATTTCCAGCTCCTTGAAA[CG]TTAGCTCAAACTTTGAGAAAGCAAATCAAGGCTCCTAGATTAACCACAATTTAAGAAACC	37	26479684	AGTGCCTAAGATTTTGTAAACAGGCCTACAATTTCCAGCTCCTTGAAACG	R				chr3	26438192	26438194	+
cg04726702	2	3.38098e-14	2.92455e-08	0.83	0.68421	0.97579	65.4329	79.8211	-14.3882	55671183	AAAAAAAAACTAACACCTTTATATCTTCAAACAAAATCCAAAAAAAACCA	0096801227	I	A	Red	ATAGAGGGACCAGCTGGCGTTCAGGAGAAACAAGAACCCGGCTGCCCTGGGATGGAGCCC[CG]GTCCCTCCTGGACCCCGTCTGAAGACATAAAGGCGTCAGTTTCTTCCTAGTCACGTGGGA	37	557669	AGGAAGAAACTGACGCCTTTATGTCTTCAGACGGGGTCCAGGAGGGACCG	F		chr2:558069-558469	N_Shore	chr2	557668	557670	-
cg06316121	1	1.78474e-42	1.5438e-36	0.83	0.68421	0.97579	70.1734	54.744	15.4294	46610842	AAATACATATATAACCATCCTAAACTCAAATCCTAAATTAACTACAAAAC		II			ATAGCCCCTGGGAGTGCATGTGTGACCATCCTGGGCTCAAGTCCTGGGTTGACTGCAAAG[CG]GTGTGACCTTGAGCAAGTTACTTCTCCATGTCTCATTTTCCTCTTCCAAAGGCTTGAGGC	37	111019785	AGTGCATGTGTGACCATCCTGGGCTCAAGTCCTGGGTTGACTGCAAAGCG	R				chr1	110477162	110477164	+
cg08505243	6	2.30365e-15	1.99266e-09	0.83	0.68421	0.97579	27.0498	43.4412	-16.3914	2635989	CAATATTAAAAAAACTTAATTAATTTATCRCCCRCAATTCCAAAAACTAC		II			GAAGAGGAGATGAAGGGAAGTGAAAGGCGGAATCAAAAGTGGGGAGGGTCTTTGCGGGGC[CG]CAGTCTTTGGAATTGCGGGCGATAAATCAACTAAGTCTCTTTAATATTGTCTTTCAGAAG	37	32116112	AATATTAAAGAGACTTAGTTGATTTATCGCCCGCAATTCCAAAGACTGCG	F		chr6:32116590-32117229	N_Shore	chr6	32148334	32148336	-
cg08660167	4	2.55392e-14	2.20914e-08	0.83	0.68421	0.97579	41.577	58.5768	-16.9998	76768119	TTATAACAATTTCAATATAAACCCACCACTAAACAAATCAAAAAAATCCC		II			CTGGAACTCTGTGGTGGGAACAGTGCTGGGGGTTTATCTACAACGACGATGGTTAAAATC[CG]GGACCTTCTTGACCTGTTCAGTGGTGGGTTTACATTGAAACTGTTATAAATTATTACAGA	37	12951059	CGGGACCTTCTTGACCTGTTCAGTGGTGGGTTTACATTGAAACTGTTATA	F				chr4	12949434	12949436	-
cg10556052	2	1.41662e-42	1.22537e-36	0.83	0.68421	0.97579	85.0245	69.3924	15.6322	23728179	TTACACTACTAAAATTTCACACTTTTACTATCATTCTCCRTTTTCAATTC		II			GCTTAGACCTGTTACACTACTGGAATTTCACACTTTTACTGTCATTCTCCGTTTTCAATT[CG]TCCACGTCACAAAGCGAGTGAGAATATTACATGGAGTATTTTACACCTGAAAATCTACTG	37	17718971	TACACTACTGGAATTTCACACTTTTACTGTCATTCTCCGTTTTCAATTCG	R		chr2:17720155-17720417	N_Shore	chr2	17537703	17537705	+
cg12179045	11	2.42058e-23	2.0938e-17	0.83	0.68421	0.97579	15.5305	32.8541	-17.3236	90648982	ATAAATTACATAACTAAATAAAAATTCAACACRATAAAAAATACATACAC		II			GCATCACCCTTGTGAGTTACATGGCTAAGTAGAAATTCAGCACGGTAGAGGGTGCATGCA[CG]TGGGAGCTTGGGCAGATGAGATGGGCTTAGGTTATAGGGGAACAGCTTAAGATAGGGTGG	37	119194278	TGAGTTACATGGCTAAGTAGAAATTCAGCACGGTAGAGGGTGCATGCACG	R		chr11:119191535-119192182	S_Shelf	chr11	119323567	119323569	+
cg15216812	3	4.3026e-15	3.72175e-09	0.83	0.68421	0.97579	26.3459	42.4536	-16.1078	78610159	AAACACAAATAAATCTTAAAAACATTATACTTAATAAAATAAATCAATCA	0044730191	I	C	Grn	TGACACATGCTAAGACACGGATAAATCTTGAGGACATTATGCTTAGTGAAATAAGTCAGT[CG]CTAAATGACAAATATTGTATGATTCCACTTATATGAGATACTTAGATCAGTTAAAATCAT	37	149697815	AGACACGGATAAATCTTGAGGACATTATGCTTAGTGAAATAAGTCAGTCG	R		chr3:149700904-149701152	N_Shelf	chr3	149980027	149980029	+
cg17421982	7	1.71253e-45	1.48134e-39	0.83	0.68421	0.97579	72.6342	51.5034	21.1308	10607886	ATTATAATTTTAATATATATACTACTAAAACCAACACAAATATATCTTTC		II			TTCTCTGTACCATTGTAATTTTAGTATGTGTGCTGCTGAAGCCAGCACAGATGTGTCTTT[CG]CTAATATCTTCTCCCAGGCAGTGGCTTGTCTTCTCATCCTTTTTAAATTTTATTTATTTA	37	44543491	TTGTAATTTTAGTATGTGTGCTGCTGAAGCCAGCACAGATGTGTCTTTCG	R				chr7	44503891	44503893	+
cg18879177	6	1.26153e-46	1.09122e-40	0.83	0.68421	0.97579	67.612	44.5348	23.0772	82674356	AATATAAACAAATCTATAATACTATATATCCATCTTACTATATCTATCTC		II			AAATGATTGGGTATAAAGTTAGAGAGGTAGGAGATTAGGAAGGAAAAGAAAGGGGGAAAG[CG]AGATAGACATAGCAAGATGGACACACAGCATCACAGATTTGCTCACACCAAGAAAAGTAA	37	105854768	GTGTGAGCAAATCTGTGATGCTGTGTGTCCATCTTGCTATGTCTATCTCG	F		chr6:105850481-105851257	S_Shelf	chr6	105406892	105406894	-
cg03979115	9	6.66272e-43	5.76325e-37	0.83	0.68421	0.97579	80.8078	64.5203	16.2875	79622577	TTATTTCTTAAAAAATACCCACTTAACACTATCATCTCCTTAAAAAACAC		II			ATCCCTGACCCCCAGCCTTGTCCCACCCACCAACAATCTCTCAGCATTTATGCAATACAA[CG]TGTTTTTCAAGGAGATGATAGTGCCAAGTGGGTATTTTTTAAGAAATAAAATCATGACTC	37	113613028	CGTGTTTTTCAAGGAGATGATAGTGCCAAGTGGGTATTTTTTAAGAAATA	F				chr9	110850747	110850749	-
cg07037778	1	1.54347e-23	1.3351e-17	0.83	0.68421	0.97579	48.544	70.1509	-21.607	77651904	AAAACTCCCCTCCATATATAAAAACAAAACCCAAACTACAAAAACCACCA	0013726945	I	A	Red	GGTCTGAAAGCCAGGGCTCCCCTCCGTGTGTGGGAGCAGAGCCCAAGCTGCGGAAACCAC[CG]GGCGCGGGGTTGTTTTTGGAAGGCTCCGACGCCGATCAGCCAAACTGATATCCCTTATAT	37	115826414	AGGGCTCCCCTCCGTGTGTGGGAGCAGAGCCCAAGCTGCGGAAACCACCG	R				chr1	115283792	115283794	+
cg14433428	9	8.5688e-46	7.41201e-40	0.83	0.68421	0.97579	62.3101	40.6531	21.6571	18706525	AAATATCTCTATTTTACCCTTATATTTAAAAAATACACTATTATATAAAC		II			CATTTAACTGAAAATGTCTCTATTTTGCCCTTGTGTTTGAAGGATACACTATTGTATAAA[CG]TCATCCCATTGTCTTCCAACTTCCATCCTTGCCAGTGAGAATCAGTGATCAGTCATTTGT	37	139763798	AATGTCTCTATTTTGCCCTTGTGTTTGAAGGATACACTATTGTATAAACG	R		chr9:139760652-139761206	S_Shelf	chr9	136869345	136869347	+
cg14971454	9	7.13328e-44	6.17029e-38	0.83	0.68421	0.97579	77.4883	59.3181	18.1702	15676935	TTTACCCCAAAACRAACCTTTAACATTATAAACATTTCACAAATAAACAC		II			GCTAAACCCAACCATCTGGGCATTTTCTCGGCTAATATAGAGGATGTTTTCATGTGAACA[CG]TGTCCACCTGTGAAATGTTTATAATGTTAAAGGTTCGTTCTGGGGCAAACATCTGATAGC	37	133587266	CGTGTCCACCTGTGAAATGTTTATAATGTTAAAGGTTCGTTCTGGGGCAA	F		chr9:133587865-133588901	N_Shore	chr9	130711878	130711880	-
cg15662224	20	6.1045e-41	5.2804e-35	0.83	0.68421	0.97579	19.8616	7.65836	12.2033	91682145	AAACACTTATAATTAACACCAACTTTTCCTATACTCACTTCTACATAACC		II			AGCAAAAGGAGAAGCACTTGTGGTTGGCACCAGCTTTTCCTGTGCTCACTTCTGCATGGC[CG]CACCTTTGCCCGACACGAGTGCACAGCAGGCTGTGGGGGAGCAACTGGTTGAGTCAGGCC	37	62266902	CGGCCATGCAGAAGTGAGCACAGGAAAAGCTGGTGCCAACCACAAGTGCT	R				chr20	63635548	63635550	+
cg17655527	19	1.11977e-15	9.68602e-10	0.83	0.68421	0.97579	71.2139	84.8905	-13.6766	44801555	CCATAAATATTAACAAAACCCTCACCACAAAAAAAACAACAAAAAAACCA	0046669887	I	A	Red	CTCAAGGCCTTCAAGGATCCCGGCTACTTCCGTAAGCACCTGGCTGCCCACCAGGGCGGC[CG]GCCCTTCCGCTGCTCCTCCTGCGGCGAGGGCTTCGCCAACACCTACGGCCTCAAGAAACA	37	56128027	CCGTAGGTGTTGGCGAAGCCCTCGCCGCAGGAGGAGCAGCGGAAGGGCCG	F		chr19:56125349-56128167	Island	chr19	55616660	55616662	-
cg19005620	6	5.48238e-20	4.74226e-14	0.83	0.68421	0.97579	57.943	76.5912	-18.6482	44701257	AAAACTCAAACCACACAAAAACCCACCATAAAAAAAACTCAAAAATAACA	0087749566	I	A	Red	GTGCCCGTTGCGGAGGCTCGGGCCGCGCGGGAGCCCACCATGGGGGGGGCTCGGGAATGG[CG]GGCTGCAGGCCCCGAGCCCTGCCCCTCTGGGAGGCGGCTGAAACCCGGTGAGAATTCGAG	37	11417343	GAGGCTCGGGCCGCGCGGGAGCCCACCATGGGGGGGGCTCGGGAATGGCG	R				chr6	11417109	11417111	+
cg20149137	1	9.78318e-17	8.46245e-11	0.83	0.68421	0.97579	5.09848	14.9895	-9.89099	17630181	CTATATAATTATACRCTACTAAACRTCTAACCAACRACAATATAAATAAC		II			TGCCCACGCGGCCGCCGCCACACACCCGCACACCCGCCGAGGCACGCCCGGGGACGGACA[CG]CCACCCACACTGCCGCTGGTCAGACGCTCAGCAGCGCACAACCACACAGTCCCACGCTCT	37	54204517	CGCCACCCACACTGCCGCTGGTCAGACGCTCAGCAGCGCACAACCACACA	F		chr1:54203402-54205310	Island	chr1	53738843	53738845	-
cg22932101	14	3.2353e-15	2.79854e-09	0.83	0.68421	0.97579	39.6451	57.166	-17.5209	23667830	ATAAAAAATTTTCCTTAAATCTTTAAATCTTCATTTCTAAAAACTCCCAC		II			CAAAAGACAGGTTAGCAAGAAAGAAAATATCACAGATTTGTTTAACAAAGTTATATATGA[CG]TGGGAGCTTTCAGAAATGAAGACTCAAAGACCCAAGGAAAACTTTCTATGCTTACATTTG	37	71815816	CGTGGGAGCTTTCAGAAATGAAGACTCAAAGACCCAAGGAAAACTTTCTA	F				chr14	71349098	71349100	-
cg25009966	2	5.38462e-14	4.6577e-08	0.83	0.68421	0.97579	87.0516	77.7956	9.256	34629559	CCACRAATATACTTATCACCCTTCTACTTATTAATACCAAAACAAAATTC		II			GGACAAGAACCCTTTTCAAGTGAGTGGAAATTACCAGGTCGTCCTACTGGTTTGTGCTGG[CG]AATCTTGTTCTGGCATCAACAAGTAGAAGGGTGACAAGCACACCCGTGGGGAACTTTCCA	37	62650619	CACGGGTGTGCTTGTCACCCTTCTACTTGTTGATGCCAGAACAAGATTCG	F				chr2	62423483	62423485	-
cg25208919	5	5.31842e-17	4.60043e-11	0.83	0.68421	0.97579	43.6831	62.2591	-18.5759	75740114	TAAAAAACCTTCAAACCTAAAAACAACATAAAACAAACAAACAAAAACAC		II			AATGCCTCCACTCAAGCCTCTGTTGGAGTAGGAAGGCTCCGTCATTGAGCGTAGATGCCA[CG]TGCTTCTGCCTGTCTGCCTTATGCTGTTTCCAGGCTTGAAGGTTCTTCATTCACCTCTCT	37	124704131	GAAGAACCTTCAAGCCTGGAAACAGCATAAGGCAGACAGGCAGAAGCACG	F				chr5	125368437	125368439	-
cg27219800	8	2.03083e-42	1.75667e-36	0.83	0.68421	0.97579	79.9531	64.6375	15.3156	23707993	AATCTAAAAAATAAACACCTTCTTAAACTCTAAACACAATTCTAAAACCC		II			AAATGCCCAGAGATCTGAAGAGTGGGCACCTTCTTGGACTCTGGGCACAGTTCTGGAACC[CG]TGCCTAATTGTCTTCTGTGTGAGACTACAGCCTCACCAAACAGGACTCCTTGCATCCGGG	37	30140310	CGGGTTCCAGAACTGTGCCCAGAGTCCAAGAAGGTGCCCACTCTTCAGAT	R				chr8	30282793	30282795	+
cg00128774	4	3.18952e-17	2.75894e-11	0.825	0.677006	0.972994	38.4163	57.0778	-18.6615	26770565	CTAAAATTACCATAACAAAATACTACAAACCAATAACTTCAACAACAAAC		II			GTATTAGTTTGCTGGGGTTACCATAACAAAATACTACAGACCAGTGGCTTCAACAACAGA[CG]TATTTTCTCACAGTTCTGGAGGCTGGAAGTCCAAGATCAAGGTGTCGGCAGGGTTGGTTT	37	183859061	CGTCTGTTGTTGAAGCCACTGGTCTGTAGTATTTTGTTATGGTAACCCCA	R				chr4	182937907	182937909	+
cg01753815	7	9.87931e-15	8.54561e-09	0.825	0.677006	0.972994	21.8071	10.5159	11.2913	6764909	CAAAAATAACATTTTACAAAACAATATTTTCAACRACCACAAAAAAACRC		II			AGGATGCAGGGCAGAGATGGCATTTTACAGGGCAATATTTTCAGCGGCCACAGGAGGGCG[CG]TCTATAAAAGAAAACAGGACTGTGCGCGAGTGACCCACTCCACTCCCACCCGAGGCACGC	37	157225818	CGCGCCCTCCTGTGGCCGCTGAAAATATTGCCCTGTAAAATGCCATCTCT	R				chr7	157433123	157433125	+
cg03676463	12	2.8934e-18	2.50279e-12	0.825	0.677006	0.972994	47.33	66.4414	-19.1114	3668508	CCACAAAATAAAAACCAAAAATATAAACAAACATAACCACTACTACCACC		II			CTCAGTGAGGGCCACAAGGTGAGGACCAAGAATGTGAGCAAGCATGGCCACTGCTGCCAC[CG]CAGGCACCCCACCAAGCACAGAAAGTTCGTGTGGGACATGATGTGAGAGGTGTGTGGCTT	37	117346207	CACAAGGTGAGGACCAAGAATGTGAGCAAGCATGGCCACTGCTGCCACCG	R		chr12:117348645-117349207	N_Shelf	chr12	116908401	116908403	+
cg04475687	11	3.74174e-16	3.2366e-10	0.825	0.677006	0.972994	66.5118	81.593	-15.0813	15692829	AAAAAAACCCAAAACATACACTAAACAAAAACATAAACAAAACCAACCCA	0097774940	I	A	Red	AGATGAGGAGTTGGGGAGGCCCGGGGCGTGCGCTGGGCAGGGGCATAGGCAAGGCCAGCC[CG]GTCCCGCGCTCCCGTCCCGCGGATTGCAGCCCCCGTTCTGGTGCCTCAGCCCTGAACCCA	37	115024908	CGGGCTGGCCTTGCCTATGCCCCTGCCCAGCGCACGCCCCGGGCCTCCCC	R		chr11:115024607-115024944	Island	chr11	115154187	115154189	+
cg04647828	2	1.33588e-42	1.15553e-36	0.825	0.677006	0.972994	75.0789	59.3953	15.6835	62704277	CTAAATTTTATAAATATTTCCCCATTAACTAACTAAATCATCCCTTACTC		II			CTCCCTCAGAGCCAGGCCCAGCCACACCGGGTCTGAGTCACCAGCAGCCCTCCTGAAAAA[CG]AGTAAGGGATGACTTAGCCAGTTAATGGGGAAATACCCACAAAACCCAGCCAAGGGTGTG	37	72255204	CGAGTAAGGGATGACTTAGCCAGTTAATGGGGAAATACCCACAAAACCCA	F				chr2	72028073	72028075	-
cg06976144	5	1.6598e-28	1.43572e-22	0.825	0.677006	0.972994	37.4584	61.6524	-24.194	58750179	ATCAAAATCTACAAACCCATATACAAATATACACACACCTAAAAACATCA	0058727598	I	C	Grn	CTGAACACACACTCAATAGGGATCCATTGTGGAGGAAGCCAAGCTAAGGGAGAGGTGCTG[CG]ATGCTCTCAGGCGTGTGCACATTTGCATACGGGCTCGCAGACCCTGACGCGGCGTCGGGC	37	3182057	GTCAGGGTCTGCGAGCCCGTATGCAAATGTGCACACGCCTGAGAGCATCG	F				chr5	3181942	3181944	-
cg08128444	1	2.93306e-17	2.5371e-11	0.825	0.677006	0.972994	19.9979	35.8868	-15.8889	94796505	ATTCTACAATTCCRTATTTTTTCAATAAAACATTTAAACCATTTACATTC		II			GTATACAGGCAACGAATAGCATGATAAATGGAATGGAACCTCACATCTCAATACTAATGT[CG]AATGTAAATGGCCTAAATGCTCCACTGAAAAAATACGGAATTGCAGAATGGATAAGAATT	37	68966466	TTCTGCAATTCCGTATTTTTTCAGTGGAGCATTTAGGCCATTTACATTCG	F		chr1:68962283-68963006	S_Shelf	chr1	68500782	68500784	-
cg08288955	16	2.70713e-15	2.34167e-09	0.825	0.677006	0.972994	18.295	7.65718	10.6379	61764135	AATTTCTCTATAACTACCCTATTATCACAATTCTTTCCATTTAAACAACC		II			GGTGGCCAGAGACAACAGTGCCACCTTGTGGCAGCAGCCTGGCATTACAGTCCTGGAAGG[CG]GCTGTTTAAATGGAAAGAACTGTGATAACAGGGTAGTCATAGAGAAATCTCAGCGAGCCT	37	48664544	CGGCTGTTTAAATGGAAAGAACTGTGATAACAGGGTAGTCATAGAGAAAT	F				chr16	48630632	48630634	-
cg09128429	5	2.16333e-18	1.87128e-12	0.825	0.677006	0.972994	31.4619	50.2292	-18.7674	37709896	AAAAATTTCTAAAAATTTATCCCAACATAACTCCCTCCACCACAACCTCA	0093772532	I	T	Red	GTCAGAGTGGAAGAAAGTTTCTAAAGGTTTGTCCCGACATGACTCCCTCCGCCGCAGCCT[CG]TACTCTGCTCTCGTGCAGCGCCGCAAGGAGAGACCTCTTTCCCTTTTTTGTATAAACTCA	37	126073744	CGAGGCTGCGGCGGAGGGAGTCATGTCGGGACAAACCTTTAGAAACTTTC	R				chr5	126738051	126738053	+
cg09210005	20	3.16801e-20	2.74033e-14	0.825	0.677006	0.972994	21.5307	39.351	-17.8203	2727910	ACAATTCRACRATCCAATAAATCTATCTCTTACTTCAACAATATTTAAAC		II			AGAGGTGATAGGCAGTTCGGCGGTCCAGTGGGTCTGTCTCTTGCTTCAACAGTGTTTGGA[CG]GAACAGATCCGGGGACGGTCTTCCAGCCTCCGACCGCCCTCCAATTTCCTCTCCACTTGC	37	4004414	CAGTTCGGCGGTCCAGTGGGTCTGTCTCTTGCTTCAACAGTGTTTGGACG	R				chr20	4023766	4023768	+
cg09352908	3	9.68685e-25	8.37913e-19	0.825	0.677006	0.972994	63.0996	82.5757	-19.4761	92725409	TTCAAAACAACTATCAAACTAAAATTCAACAAACAACACACAACTAAACA	0099639951	I	A	Red	CCAGTCAAATAATTCAAGGCAGCTGTCAGGCTAAAGTTCGGCGAGCGACACGCGGCTGGG[CG]GCGGGAGGAAACGCGGGGCCGGGCCGGGCGCTGGAGATGGTCCCCGGCGCCGCGGGCTGG	37	37017749	TTCAAGGCAGCTGTCAGGCTAAAGTTCGGCGAGCGACACGCGGCTGGGCG	R				chr3	36976257	36976259	+
cg11984566	2	4.77931e-14	4.13411e-08	0.825	0.677006	0.972994	90.3553	82.2583	8.09695	74673588	ATATACATCCCCCCAACCCAATATATCCTACRTAAAATTTATTCCTATCC		II			TCCTCCAGAGTATATGCATCCCCCCAACCCAGTATGTCCTACGTGAAGTTTATTCCTATC[CG]TGTGCTAATCTTTACCATAGCGTTTGCATTTGTTTTTCCCTTGAGACAGAGTCTCACTCT	37	74247286	CGGATAGGAATAAACTTCACGTAGGACATACTGGGTTGGGGGGATGCATA	R				chr2	74020158	74020160	+
cg12639019	17	2.50169e-15	2.16396e-09	0.825	0.677006	0.972994	79.5407	67.5746	11.9661	77768964	TTTCTTAATACTAATTATAAACTTCCCCTCTACATATTAACATACAATTC		II			AATCCCTAGCATTTCTTAGTACTGATTGTGAGCTTCCCCTCTGCATGTTAGCATGCAGTT[CG]TGACGATTCACTACAAATCTGCTCTTTATGGAGGGAGAGTATAGGGGGAGCCCAGTATCA	37	38734157	TTCTTAGTACTGATTGTGAGCTTCCCCTCTGCATGTTAGCATGCAGTTCG	R				chr17	40577904	40577906	+
cg13278353	2	2.25843e-19	1.95355e-13	0.825	0.677006	0.972994	10.2323	23.6236	-13.3913	43629226	ACCCACAAAAAAAAACAATACCAACCCAAAATTCTATACTAAACAAAACA	0016804581	I	C	Grn	AGTTCCGAAGTCGCCCGCAGAGAGAAGCGATACCGACCCAGGGTTCTGTGCTGGGCAGGG[CG]CCGGCCTCCCCGTGCCCTTCCGTCCCCGGCTGCCTGCTGCTAAGCCGCGCACTTGCGCGC	37	208635942	GCCCGCAGAGAGAAGCGATACCGACCCAGGGTTCTGTGCTGGGCAGGGCG	R		chr2:208631558-208634934	S_Shore	chr2	207771217	207771219	+
cg13588739	3	7.79479e-43	6.74249e-37	0.825	0.677006	0.972994	29.8932	13.7412	16.152	9736927	CCAAAACTACTCTTCTTTCTAAACAACCTTCAATCAATTATTACTACTCC		II			AAAAAGATGTCTGCCTGGACCCTAGTTTAAAGTCACCCAGCAACTGACTTTCCAACAACG[CG]GAGCAGTAATAATTGACTGAAGGTTGCTTAGAAAGAAGAGCAGCCCTGGAAAAATCTGAA	37	50263508	CAGGGCTGCTCTTCTTTCTAAGCAACCTTCAGTCAATTATTACTGCTCCG	F		chr3:50263685-50263908	N_Shore	chr3	50226075	50226077	-
cg13866747	13	2.46196e-43	2.12959e-37	0.825	0.677006	0.972994	55.7368	38.5999	17.1369	65651863	TTCCTTCTACATAATATTTCTTTCAAATCTACCTAAATCATACATCTCAC		II			GCTGCTTCTCTTTCCTTCTGCATGATATTTCTTTCAAATCTGCCTAAATCATACATCTCA[CG]CTTGATGCAATTTACAATAACAGCAAACTCTAATAAAGCAAGTTTTCTCAATTATTTGAA	37	91965808	TCCTTCTGCATGATATTTCTTTCAAATCTGCCTAAATCATACATCTCACG	R				chr13	91313553	91313555	+
cg14252430	9	6.90631e-42	5.97395e-36	0.825	0.677006	0.972994	79.5294	65.3074	14.222	86689234	CTCTACTTCTTAACTTATAATCTAAAACAAATTTCTTATCCACTCCAAAC		II			GCCTACGCCTCCTCTACTTCTTAGCTTGTGATCTGGGGCAAGTTTCTTATCCACTCCAAG[CG]TCAGTTTCTCTATCAGTGAAAGGAAAAAATAACACAGTCTTCCCTCCTGGGTTCCTGTGA	37	134711704	CGCTTGGAGTGGATAAGAAACTTGCCCCAGATCACAAGCTAAGAAGTAGA	R				chr9	131836316	131836318	+
cg16616600	2	3.06064e-14	2.64745e-08	0.825	0.677006	0.972994	43.949	60.887	-16.938	28609257	TCTTTACTAACTAACTTCTTTCACTTAACRTAATATTTTCTAACTCATCC		II			CTCAGTATTATTCTTTACTGACTGGCTTCTTTCACTTAGCGTAGTGTTTTCTGGCTCATC[CG]TGTCATGGCATGTGGCAGTATTTCTTTCGCCCGGGCACTTTGGGAGGCTAAGATGGAGAG	37	207663052	CGGATGAGCCAGAAAACACTACGCTAAGTGAAAGAAGCCAGTCAGTAAAG	R				chr2	206798327	206798329	+
cg18073996	2	2.9722e-41	2.57095e-35	0.825	0.677006	0.972994	81.6795	68.7991	12.8804	75736393	AACAAAATTTTCAACRACTCTAATCCRATTAATAAATTATCATTCCRCAC		II			GAGGTGGCCTGGGCAGGATTTTCAACGGCTCTAGTCCGGTTGATGAGTTGTCATTCCGCA[CG]CCTCTCCCTGGTCCATGACAAATGGGCACGTCCACACCGGCCCTCGGAGGAAGCAGATGT	37	72332344	GCAGGATTTTCAACGGCTCTAGTCCGGTTGATGAGTTGTCATTCCGCACG	R				chr2	72105213	72105215	+
cg18129805	7	2.57653e-23	2.2287e-17	0.825	0.677006	0.972994	32.6322	54.0789	-21.4467	61806544	TAAAAAAAACCAAACAACCTCAAACTCAACAAAAAACTAAAAAACCAACA	0096724899	I	T	Red	AGGGCCCTGAGGTGGGAGGGGCCGGGCGGCCTCAGGCTCAGCGAGGGGCTGAGGGGCCAA[CG]TGGCCGGAGTGGAGTGGGCGAGGGGAGGGAGCGCTGGCCAGGAGAGACAACCACGAGCCA	37	1325993	TGGGAGGGGCCGGGCGGCCTCAGGCTCAGCGAGGGGCTGAGGGGCCAACG	R		chr7:1328525-1329029	N_Shelf	chr7	1286356	1286358	+
cg22615071	3	2.62853e-14	2.27368e-08	0.825	0.677006	0.972994	42.9776	59.969	-16.9914	11607170	ACTACTTTAAACRTAACRCATTCAAATTCTCCTAAACCATAATAATAATC		II			TTTGTAGGTAAACAAATCTGAAGCACGAAGACTTCTCAGCTGGCCTCTAACTCGGGCCAG[CG]ACTACCACTATGGTCCAGGAGAACCTGAATGCGCCACGCCTAAAGTAGCTTTCTTAAGCT	37	156432778	CTACTTTAGGCGTGGCGCATTCAGGTTCTCCTGGACCATAGTGGTAGTCG	F				chr3	156714988	156714990	-
cg25507885	21	2.0287e-27	1.75483e-21	0.825	0.677006	0.972994	50.3462	73.4348	-23.0886	58700850	AACTAAACACATACAATTCTAAAACTACCCAAACAAACCCAAAAAAACCA	0079609162	I	A	Red	TCAGGCCGGGCTGGCTGAGCGCGTGCGATTCTGGGGCTGCCCAGGCGAGCCCAGGAGAAC[CG]GCGAGCCCAGCGGCGCCTGCCCGCAGCTGCACCCCCACCTGCCAGCGCGTGCCGCTTCCC	37	15436260	GGCTGAGCGCGTGCGATTCTGGGGCTGCCCAGGCGAGCCCAGGAGAACCG	R		chr21:15436119-15436962	Island	chr21	14063938	14063940	+
cg11329678	5	9.86776e-16	8.53562e-10	0.825	0.677006	0.972994	64.1553	49.4045	14.7508	38786873	AATAATAACAACTCCTATAAAAAACTTATTTCTTCTAAACRTATACCCAC		II			TGGTTGATGTGAATGGTGACAGCTCCTGTGAGGGGCTTGTTTCTTCTGAACGTGTGCCCA[CG]TGTGTATGCACGTGTGTGAGTGTGCATGTGCCCACGTGTGTATGCACGTGTGTGAGTGTG	37	2165422	CGTGGGCACACGTTCAGAAGAAACAAGCCCCTCACAGGAGCTGTCACCAT	R				chr5	2165307	2165309	+
cg01064804	8	3.38714e-15	2.92987e-09	0.82	0.669842	0.970158	54.4016	71.1739	-16.7723	58645121	ATTAATAATCACACCAATTTATCTCAAATTAACACCTCCAATAACCATAC		II			TAGACTGACTTGTAGACTGGCAAGATTACTGATTTCCTCAAGTTTGACACTGGTAGCGTA[CG]TATGGTTACTGGAGGTGCTAATCTGAGACAAACTGGTGTGATCACCAACAGAGAAAAGAC	37	95365677	TTGGTGATCACACCAGTTTGTCTCAGATTAGCACCTCCAGTAACCATACG	F				chr8	94353448	94353450	-
cg02272280	18	8.36471e-18	7.23547e-12	0.82	0.669842	0.970158	11.7008	25.0406	-13.3398	50802820	AAATCAAAATAACCRTACRATTAAACAAAATATCTAAAAACAAAACCTAC		II			ATTGTTACTCAGAATCAGGGTGACCGTGCGGTTGGGCAGAGTATCTGGGGGCAGGACCTG[CG]CGAGCTCCAGGATGCTGCACACCACCTTGCCCTCGGCGGCGCCCGCCGCCCTGCCAGCCC	37	12076435	AATCAGGGTGACCGTGCGGTTGGGCAGAGTATCTGGGGGCAGGACCTGCG	R		chr18:12076434-12076799	Island	chr18	12076435	12076437	+
cg04819167	7	1.83875e-16	1.59052e-10	0.82	0.669842	0.970158	61.6679	77.9446	-16.2767	29610534	CAAAAACTAAAACAACAAAACTTCCACAACCTAAAACAAAAACCCCAACA	0091735264	I	A	Red	GAATGTGGGTGGGGCCAAATAAGGGAATAAAGTCAGGTCACGGAGCCAGCAGCGGCAACC[CG]CTGGGGTCTCCGTTTCAGGCTGTGGAAGCTTTGTTGTTTCAGTCTTTGCAATAAATCTTG	37	37532191	CAAAGACTGAAACAACAAAGCTTCCACAGCCTGAAACGGAGACCCCAGCG	F				chr7	37492587	37492589	-
cg05542204	17	1.25864e-43	1.08872e-37	0.82	0.669842	0.970158	56.3953	38.6955	17.6998	17793244	TTTTTCTTTAAAACACAATCTCACTCTATCATCAAACAAATACAATAACA	0010705909	I	C	Grn	GAGTCTGAGGAGGAGAATCGCTTGAACCCGGGAGGCGGAGGTTGCAGTGAGCCGAGATCG[CG]CCACTGCACTCGTCTGACGACAGAGCGAGACTGCGTCTCAAAGAAAAAAAATTTCTGCTC	37	18601128	CGCCACTGCACTCGTCTGACGACAGAGCGAGACTGCGTCTCAAAGAAAAA	F				chr17	18697814	18697816	-
cg05579580	16	2.55905e-16	2.21357e-10	0.82	0.669842	0.970158	84.1778	73.071	11.1068	38795541	AACTACATAAAAATAATTTTTCTCCCCCATCATTCATATACACTTTATCC		II			TGTGTGACCTCAGCTGCATGGGAGTGGTTTTTCTCCCCCATCATTCATGTACACTTTATC[CG]CCCACTTTCTTCCTACTTGTAAGCTCAACTTGGCTCATCAGGAACCTTAACCCTCAGGCC	37	72444626	GCTGCATGGGAGTGGTTTTTCTCCCCCATCATTCATGTACACTTTATCCG	R				chr16	72410726	72410728	+
cg10533103	1	1.38732e-17	1.20004e-11	0.82	0.669842	0.970158	46.4769	65.2722	-18.7953	27624292	TATAAAACAATACATTCAAAACCACAAAAACACACAACCCCAAAAAAACA	0041737255	I	A	Red	CACCAGGTCGGGCGACGTGAGGCTCAGGGAATTGTGGAATTAAGCTAATTAAGTGGAAGC[CG]TCCTCCTGGGGCTGTGTGTTCCTGCGGCTCTGAACGCATCGTCTTACACACAAAAGCAGC	37	212688961	TGTAAGACGATGCGTTCAGAGCCGCAGGAACACACAGCCCCAGGAGGACG	F		chr1:212688031-212688448	S_Shore	chr1	212515618	212515620	-
cg11588710	3	1.45303e-21	1.25687e-15	0.82	0.669842	0.970158	60.176	79.0768	-18.9008	66670831	CTAAACAAAAACAAAAACAAAATCCAAAACAACAACACAACAAACCCACA	0096715233	I	T	Red	AAGGCGATGGAGCTGAGCAGGGGCAGGGGCAAGGTCCAGAGCAGCAGCGCGGCAGGCCCA[CG]TAGCGGCGCGAAGCGGAGGAGCACCGCCCGGAGAGGCTGCACAAACTCTGTAACATAGTA	37	191670637	CGTGGGCCTGCCGCGCTGCTGCTCTGGACCTTGCCCCTGCCCCTGCTCAG	R				chr3	191952847	191952849	+
cg12067423	15	2.03936e-41	1.76404e-35	0.82	0.669842	0.970158	27.0593	13.8286	13.2307	62735935	CTTACCTATCCCATAACCTCTAATAATACTACAACCATCTCTATTTCTCC		II			GACTTAGACTCAACCAACCAAATGCTCTTTCCTTGCATGGGAGAATTTGTGTGAGAAAGG[CG]GAGAAACAGAGATGGCTGTAGTACCACCAGAGGTCATGGGATAGGCAAGCTGAACTTTTT	37	85141633	TTGCCTATCCCATGACCTCTGGTGGTACTACAGCCATCTCTGTTTCTCCG	F		chr15:85144078-85144611	N_Shelf	chr15	84598401	84598403	-
cg22898021	3	4.93593e-42	4.26958e-36	0.82	0.669842	0.970158	77.9309	63.406	14.5249	78646282	ATACTCAACCTTTCTTTATCTAAAAAATTCTATAACTTAAAACCAAACAC		II			AGCTTAAGTCAATGCTCAACCTTTCTTTATCTAAAAAATTCTATAACTTAAGGCCAGGCA[CG]GTGGCTCATGCCTGTAATCCCAGCACTTTGGGAGGCCGAGGCCAATGGATTACCTGAGAT	37	186578967	TGCTCAACCTTTCTTTATCTAAAAAATTCTATAACTTAAGGCCAGGCACG	R				chr3	186861177	186861179	+
cg26134619	4	2.21343e-20	1.91462e-14	0.82	0.669842	0.970158	61.6831	79.7481	-18.0649	74756887	TTCCCCACRCTCCTCTAAATCCTAAAACTAAAAAATCAAAATCCAAAATC		II			ATTAAGATACTTTCCCCACGCTCCTCTGGGTCCTGGAGCTAGAGGATCAGGATCCAGGAT[CG]TAGGAAAAGGATGTTTATACAACACTTCTGGCAGAAAAGACATTTTTTTTCCTTGCACGC	37	17325429	CGATCCTGGATCCTGATCCTCTAGCTCCAGGACCCAGAGGAGCGTGGGGA	R				chr4	17323805	17323807	+
cg26799877	11	5.20899e-41	4.50577e-35	0.82	0.669842	0.970158	83.4607	71.1073	12.3534	2629326	ATTCCCTTCACTCTCAACTTAATTATTTTTAATAAATATTAATAAATTAC		II			TGGACCAGGTTTTAGGGATCCTAAGATGAAATAAGATATTGTCCCCATCCTCAGGGAACT[CG]CAATCTATCAATATTCATTAAAAATAATTAAGTTGAGAGTGAAGGGAACTGTAGTTGGGT	37	125031361	CGCAATCTATCAATATTCATTAAAAATAATTAAGTTGAGAGTGAAGGGAA	F		chr11:125034243-125034495	N_Shelf	chr11	125161464	125161466	-
cg27538694	2	1.65798e-17	1.43415e-11	0.82	0.669842	0.970158	37.6082	56.3964	-18.7882	56655595	AAACCATATACAAACTAATAAACCAAAAAACCAATATAAATCCCAAAACC		II			AGTCCCACAGTAAGCCATGTGCAAGCTGATGAGCCAGGAAGCCAGTATGAGTCCCAAAAC[CG]CAAAAGCAGAGAAGCCGGCAGTGCAGCCTTCAGTCTGTGGCTGAAGGCCCGAGAGCCCCT	37	18335801	CGGTTTTGGGACTCATACTGGCTTCCTGGCTCATCAGCTTGCACATGGCT	R				chr2	18154534	18154536	+
cg04806150	13	3.50493e-18	3.03177e-12	0.82	0.669842	0.970158	54.9388	73.2134	-18.2745	96610547	TACCAAATAACAATACAAAAAAACACACAACAACACCTAAAAAACACTCA	0033615549	I	A	Red	TGAGTTCGCGGCTGCCAAATGGCAGTGCAGAGGAGCACGCAGCAGCGCCTGGGAGGCGCT[CG]GCTCCCTCCAAGTCCCTATTACGTTAATTTACTTCCTGGTCATAATCACCCATGGGATGA	37	112292610	TGCCAAATGGCAGTGCAGAGGAGCACGCAGCAGCGCCTGGGAGGCGCTCG	R				chr13	111640262	111640264	+
cg05229314	1	4.38556e-43	3.79351e-37	0.82	0.669842	0.970158	57.3898	40.7434	16.6465	28713253	AAAACTAAACACTTTTCCTAACTCATCTCTAAATTAAAAATTATACCCTC		II			TGTGCCAGGTGGGAGCTGAACACTTTTCCTGGCTCATCTCTGAGTTAGAGATTATGCCCT[CG]TGTTAGATGGGAGAAACTGAGGCTTTGGGAGGTTAGTAACTTGCCCCATGTCCCACCCAG	37	31125954	CGAGGGCATAATCTCTAACTCAGAGATGAGCCAGGAAAAGTGTTCAGCTC	R				chr1	30653106	30653108	+
cg10668452	6	6.26549e-17	5.41965e-11	0.82	0.669842	0.970158	49.3248	67.5721	-18.2472	79793214	AAAAAATCAAAACTATCTTCTTTCACCRAATCAAATCCTAAATAAAAACC		II			CCCTGCACTTGATAGATCAGCTGACACCACCCAGATGGATAAACTGGCTCATCTGACTTG[CG]GCCCCCACCCAGGATCTGACTCGGTGAAAGAAGACAGCTTTGACTCCCTGTGATTTCACC	37	167647214	CGGCCCCCACCCAGGATCTGACTCGGTGAAAGAAGACAGCTTTGACTCCC	F				chr6	167233725	167233727	-
cg11702762	19	1.02194e-42	8.83979e-37	0.82	0.669842	0.970158	61.9994	46.0823	15.9171	12675152	CTCAACCCCTAACTAAATCATAACAAATAAACACTCATAAAAACCAAAAC		II			CTCCAGTGACCCAGCACACCCCACTTATAGCCGCATCTCTTGGGTCCCGTCCCTCAACGG[CG]TCTTGGTCCCCATGAGTGTCCACCTGCTATGACTCAGCCAGGGGCTGAGTGAGTGGGGGT	37	5578755	TCAGCCCCTGGCTGAGTCATAGCAGGTGGACACTCATGGGGACCAAGACG	F				chr19	5578743	5578745	-
cg11998916	19	7.36967e-45	6.37477e-39	0.82	0.669842	0.970158	70.3449	50.3468	19.9981	84653220	ACAAATATTTATATACTTATAAACAATCCCCCCTAATAATCCTTAAAAAC		II			TTTGGTGGGAAGGAGTCTCTGGAATTAGAGTCATGCCAAAAGGATTGAGCCAGAATGACA[CG]TCTCTAAGGATTATTAGGGGGGACTGTTCATAAGCACATAAACATTTGTTCCAAATCTTA	37	21895535	CGTCTCTAAGGATTATTAGGGGGGACTGTTCATAAGCACATAAACATTTG	F				chr19	21712732	21712734	-
cg12224834	1	2.83749e-19	2.45443e-13	0.82	0.669842	0.970158	39.4115	59.2334	-19.8219	72629134	TAATTTCATTTACCATAAATAACTCCATATTAATTTAATCTATTAAACCC		II			CTTAAGTTAATTAGTTTCATTTACCATGAATGACTCCATATTGGTTTGGTCTGTTGGACC[CG]GTACAGGGGTCTTGTCCCAATCAATGGCCTCCTGCAAATTTTATTTAACAGGCAGAAAAG	37	9708125	CGGGTCCAACAGACCAAACCAATATGGAGTCATTCATGGTAAATGAAACT	R		chr1:9711780-9713001	N_Shelf	chr1	9648066	9648068	+
cg15027952	22	1.92177e-45	1.66233e-39	0.82	0.669842	0.970158	78.2274	57.1849	21.0425	5648544	ATTATAACTTTCTACTATAATATTACATATAATAACCATAAACTTACACC		II			TGGTGATTAGTCATTGCCTGGGAGCAACTGGGGTCAGGTCCCTTTGAAGGGGAATCTGAG[CG]GTGTAAGTCCATGGCCACCACATGTAATATTACAGTAGAAAGTCATAATCTGCATCCTAT	37	42865174	TTATGACTTTCTACTGTAATATTACATGTGGTGGCCATGGACTTACACCG	F				chr22	42469167	42469169	-
cg16817984	9	1.50111e-41	1.29846e-35	0.82	0.669842	0.970158	86.0071	72.4935	13.5135	58757867	TATATAATTACAATACAATATATAAATTCCATAACATCAAATAATACACA	0019699989	I	A	Red	CACTTATGTAAATGTGTAATTGCAATGCAGTGTGTAAGTTCCGTAGCATCGGGTAGTACA[CG]AACTGAGGAAGGGCAGGGCAGGGACAGAGCTCCCGAGGAAATGACCTGAGGAGTGAGTAG	37	100787407	CGTGTACTACCCGATGCTACGGAACTTACACACTGCATTGCAATTACACA	R				chr9	98025124	98025126	+
cg24893198	8	1.18992e-44	1.02928e-38	0.82	0.669842	0.970158	79.6841	60.065	19.6191	63670597	CAATATACAACATTAATATTCTACAACATTACTTAACACAAAAAAAAACA	0023746922	I	C	Grn	GGTCGCCAACATCGATGTACAACATTGATGTTCTACAACATTGCTTAACGCAAGGGGAGA[CG]CTCCTGACTCAGAGTGTTTAATTGCTCACCTACTTCTTTTTCTGCCCTCTTTGGCTTCTG	37	151978	CGATGTACAACATTGATGTTCTACAACATTGCTTAACGCAAGGGGAGACG	R				chr8	201977	201979	+
cg26824457	11	1.13152e-43	9.78765e-38	0.82	0.669842	0.970158	79.1864	61.398	17.7884	52776822	AAAAAACAAATTAAAATTCCCTTAATACCRTCAATAACCATAATAACCAC		II			CTGGAGCTGGAGGGGCTGGCGTCCCACCCCACGCTGCTGCAGGACAACCCCACAACCGCA[CG]TGGCTACCATGGCCACTGACGGCACCAAGGGAATCCTAACCTGCTCTCTCCGGGTCAGAG	37	69821192	GAGAGCAGGTTAGGATTCCCTTGGTGCCGTCAGTGGCCATGGTAGCCACG	F				chr11	69975085	69975087	-
cg00049220	19	1.03231e-48	8.9295e-43	0.815	0.662718	0.967282	75.6428	49.2199	26.4228	94642532	AAATAAAATACATATAATACATTTATAAAATACCTATTTACCTATCTATC		II			AAGAAAAAATAAAATAAAATACATATGATACATTTGTGAGATACCTATTTACCTATCTAT[CG]CTACCACAAAAATGGGGACTATACAATCTGCTACTCAGGTAGCTATTTGCGTTATTTGTG	37	51289959	AATAAAATACATATGATACATTTGTGAGATACCTATTTACCTATCTATCG	R				chr19	50786701	50786703	+
cg02352404	1	8.12804e-17	7.03075e-11	0.815	0.662718	0.967282	45.9396	30.3182	15.6213	37759959	TATTACTTCAACATAACAATCTAAATAACACACACTAATACTACTTAAAC		II			TTTCCACTCTGCTTTGTAAAGAGGCATGGTGCTTTCTCTCCGGTAGATAAAATTGAGTAG[CG]TTTAAGTAGTACTAGTGTGTGTTATTCAGATTGCTATGCTGAAGTAACAAGCCTTGTATT	37	155561869	GTTACTTCAGCATAGCAATCTGAATAACACACACTAGTACTACTTAAACG	F				chr1	155592077	155592079	-
cg03225444	2	1.43206e-43	1.23874e-37	0.815	0.662718	0.967282	61.7863	44.1942	17.5921	7671311	AAAAACATAAACAAACCAAATAAAAACTACCATTTTTCTAAATATAAACA	0022665160	I	A	Red	GCCTTCATCATGGGGGACGTGAGCAGACCGAGTGAGAGCTGCCATTTTTCTGGGTGTGGG[CG]GACAGTTGTGCAGGCCCATGTTATAGACAGAGAGACTGAGGGCGAGAGGCGCCGCCCGCC	37	129494558	CGCCCACACCCAGAAAAATGGCAGCTCTCACTCGGTCTGCTCACGTCCCC	R		chr2:129494359-129495074	Island	chr2	128736983	128736985	+
cg03610365	10	2.46256e-40	2.13012e-34	0.815	0.662718	0.967282	88.2138	77.3533	10.8606	84612211	ACTCTATTTTCTATAAAACACTTAAAAATCAAAACCCTCCCAATATTTAC		II			CGCAGAATGCCCCGCATCCACTGAGCCGTGGCCAGCCCTACGGTGGGCAAGCCTATCAAG[CG]CAAACATTGGGAGGGTTCTGACTCTCAAGTGTCTTACAGAAAATAGAGCCAGGAGCTCCA	37	33405007	CTCTATTTTCTGTAAGACACTTGAGAGTCAGAACCCTCCCAATGTTTGCG	F				chr10	33116078	33116080	-
cg04306220	1	3.79486e-16	3.28255e-10	0.815	0.662718	0.967282	40.3258	58.4169	-18.0911	80626950	AATAACAAATCACAACCAAAAAAATAACCTAAACCAAAACAAAAACATCC		II			AAGGGCTGGATGGTAACAGATCACAGCCAAAGAAATAACCTGAACCAAGGCAGAGACATC[CG]GGATGGAGAGAAGTGGCAGAAGGCTTATGAGATATGGAAGTTGAATGGACAGGATGTGTG	37	33519235	GTAACAGATCACAGCCAAAGAAATAACCTGAACCAAGGCAGAGACATCCG	R		chr1:33516594-33516933	S_Shelf	chr1	33053633	33053635	+
cg04993605	1	3.5259e-17	3.0499e-11	0.815	0.662718	0.967282	5.30929	15.4706	-10.1613	76680174	ACTATAAAACTATTCTATATATATCATTACRCAACCTCRATTTTTACTTC		II			CTATGTATACAACTATGAGACTGTTCTATATGTATCATTGCGCAACCTCGGTTTTTGCTT[CG]TTCTGTTTTAACCTAACAGGAAATCCTGCATACCTTTCCATTTCAGAGCACTTGGAGCTA	37	28573052	CGAAGCAAAAACCGAGGTTGCGCAATGATACATATAGAACAGTCTCATAG	R		chr1:28573701-28574022	N_Shore	chr1	28246540	28246542	+
cg05142160	13	6.35142e-44	5.49397e-38	0.815	0.662718	0.967282	78.0308	59.7651	18.2657	36629131	TTTACTTTTTCTTCTCCTTTCTAATTTTCTCRAATTATAACATTACATTC		II			TAGGATTGGGATTTGCTTTTTCTTCTCCTTTCTAATTTTCTCGGATTGTAACATTACATT[CG]CTCCCCCTGGTGTGTCCATTTCCCAGCTTTGCTCCGATATTCTTCTCTCATGGTGCAATA	37	31624683	TTGCTTTTTCTTCTCCTTTCTAATTTTCTCGGATTGTAACATTACATTCG	R				chr13	31050545	31050547	+
cg05201893	7	1.55266e-42	1.34305e-36	0.815	0.662718	0.967282	83.5348	67.9829	15.5518	7702583	TCCCTCCAAAAAACTATATAAAATATACTTAAAAATTACCCCCRTAAAAC		II			GGTGGCACCCCTCCCTCCAAGAGGCTGTGTGGAATGTGCTTGAGAATTGCCCCCGTGAGG[CG]TGAGGAGCTGCGGCATTGACCCGCCCCCTCCTGCCTGGAGGTGTCTCGGAGCCCTGGGAT	37	2915656	CGCCTCACGGGGGCAATTCTCAAGCACATTCCACACAGCCTCTTGGAGGG	R				chr7	2876021	2876023	+
cg05754239	12	1.15657e-14	1.00043e-08	0.815	0.662718	0.967282	49.2893	66.2486	-16.9592	67785846	CTTCTAAATCACAAAAATTATCAACATAAAAAAACACCRACAAAACCACC		II			ACTGTGTTCCTCATGCCGGGCTCATGAACATATCTCATCTCCAGGTCCCATACACTCCCA[CG]GTGGCTTTGCCGGTGCCTTCCTATGCTGATAATCTCTGTGACTCAGAAGGCTTAATTGAT	37	71693495	CGGTGGCTTTGCCGGTGCCTTCCTATGCTGATAATCTCTGTGACTCAGAA	F				chr12	71299714	71299716	-
cg06364690	8	2.44351e-16	2.11364e-10	0.815	0.662718	0.967282	83.6039	72.3829	11.221	54612956	TTCCTCAAAATACAATCAATATTCACTACAATATAAAAAACCTCCTCTTC		II			CAGTCAAGCCTAACAGAGATGTGAACGAGGCAGAAGATCAGTCAGAAGTGGAATTGGACA[CG]AAGAGGAGGCCTTTTATATTGTAGTGAACATTGATTGCATTTTGAGGAAAGCATCTCAAA	37	130065638	TCCTCAAAATGCAATCAATGTTCACTACAATATAAAAGGCCTCCTCTTCG	F				chr8	129053391	129053393	-
cg06508395	5	1.00497e-20	8.69302e-15	0.815	0.662718	0.967282	37.1405	57.6424	-20.5019	55744595	ATAAACTCAAAAATAAACTATTTAAAATACAAAATCAAAACCRCAACCRC		II			AAAAATAATTGGTAAGCTCAAAGGTAGGCTATTTAAAATACAAAGTCAAGACCGCAGCCG[CG]GAGCCGCGATGCCTAAAGGAGGGAGAAAGGGAGGCCACAAAGGCCAGGCGAGGCAGTATA	37	84845218	CGCGGCTGCGGTCTTGACTTTGTATTTTAAATAGCCTACCTTTGAGCTTA	R				chr5	85549399	85549401	+
cg06627916	2	2.91588e-15	2.52224e-09	0.815	0.662718	0.967282	84.8746	74.4351	10.4395	2715942	ACRAACACACATAAAACCTAACCACTATCTATTTTTCTCTTCCTAAAACC		II			CAGGCTTCAGGTTCTAAGCTCGGTGGTCTGGGAAGTCCCGGGAAGAGAAGAACTGAGCCA[CG]GTCCCAGGAAGAGAAAAACAGATAGTGGCCAGGCTCCATGTGTGCCCGCCCTGCTCTCCT	37	5868998	CGGTCCCAGGAAGAGAAAAACAGATAGTGGCCAGGCTCCATGTGTGCCCG	F				chr2	5728865	5728867	-
cg07609623	22	7.01134e-44	6.06481e-38	0.815	0.662718	0.967282	67.8283	49.6439	18.1844	69803881	ATAAACTTTAATTTCTAAAAACCTAAATCTCCAACCTTAACCTTATACTC		II			GGAAAAAAAATGTAAGCTTTGATTTCTGAAAACCTAGATCTCCAGCCTTGGCCTTATGCT[CG]TGTCTCTAATTCTCCTCCCTCTCTCATCTTGGTGTGCATAGCCCAGGTAGCTGTGAGTGC	37	25884154	CGAGCATAAGGCCAAGGCTGGAGATCTAGGTTTTCAGAAATCAAAGCTTA	R				chr22	25488186	25488188	+
cg08508721	2	4.20783e-46	3.63977e-40	0.815	0.662718	0.967282	51.8697	29.6793	22.1903	92737305	AAAATCACTATATTTTTAAACAAAACACCATCCTTATCAATCACTCAACC		II			TTCCTATAACATTGAAAGAGATCTGAAACATCTGTGCTACATTTCCGTTCTGGAGGACTG[CG]GTTGAGTGATTGATAAGGATGGTGTTTTGCTCAAAAATACAGTGATTCCTCAAGGGGAAA	37	238525820	GAATCACTGTATTTTTGAGCAAAACACCATCCTTATCAATCACTCAACCG	F				chr2	237617176	237617178	-
cg09128302	2	1.27551e-16	1.10331e-10	0.815	0.662718	0.967282	68.9995	54.4171	14.5824	73756978	CCTTAATTTCTATTCATCCATTAACCTTCACATTTATTTAACATAAAAAC		II			ACCCAGGAGCCTAATAAAATGTCTTATTCTTGTGTAAATTGAATCAGCATGTGCAAAAGT[CG]TTTTCATGTTAAATAAATGTGAAGGTCAATGGATGAATAGAAACCAAGGGAAAAATGGAT	37	82121644	CTTGGTTTCTATTCATCCATTGACCTTCACATTTATTTAACATGAAAACG	F				chr2	81894519	81894521	-
cg09487757	2	1.60719e-46	1.39022e-40	0.815	0.662718	0.967282	67.1359	44.2353	22.9005	7721422	ATTAATCTTATATCAAACAACTTTATTAAATTATCTAATTCTAATAAATC		II			ACTGTGATTATTCCTGGATGATGTGATTTTCCATGTAGAAAAACCAAGAGAATCTATGGA[CG]ACTTATTAGAACTAGATAACTTAATAAAGTTGTTTGATATAAGATCAATATGAGGCAGGA	37	74633103	TTGATCTTATATCAAACAACTTTATTAAGTTATCTAGTTCTAATAAGTCG	F				chr2	74405975	74405977	-
cg10267689	13	1.99741e-44	1.72776e-38	0.815	0.662718	0.967282	71.3022	52.0969	19.2054	82744194	AACAAATACATTTCTCTAAACATATCATTCTCATTAAACAATATATAACC		II			TATTATAGTATATGTGATATGCATATATCGCAAGTTACTAAATTGTATAATATTAAAATA[CG]GTCACACATTGCTTAATGAGAATGATATGTCCAGAGAAATGCATCTGTCTCCTCCGCATC	37	98462987	CGGTCACACATTGCTTAATGAGAATGATATGTCCAGAGAAATGCATCTGT	F				chr13	97810732	97810734	-
cg11540391	17	2.55554e-41	2.21054e-35	0.815	0.662718	0.967282	79.9867	66.9655	13.0212	94752220	AATATTTACATTTTACTTCCACCTAAATAACTTTCTAACCCCCAAAAAAC		II			TGTTTTGTACTAATGTTTGCATTTTACTTCCACCTAAGTAACTTTCTAGCCCCCAGGGGA[CG]GGCAAAGGAAGAAAAGGTGAAGATGAATGACCAGACATGTGGGTTGCCCTGCTCAGCTGT	37	7855174	ATGTTTGCATTTTACTTCCACCTAAGTAACTTTCTAGCCCCCAGGGGACG	R				chr17	7951855	7951857	+
cg12443462	10	4.4906e-14	3.88437e-08	0.815	0.662718	0.967282	28.3749	16.0153	12.3596	63740932	TCTAAATAAAAACCACAAAAAACCAAAACCAACATTTAACAAAAAAACCA	0043646137	I	A	Red	CCGGCCCCGTCCGTCACCGTCACCCTCGCCTCGGCCCGGGCCGCTGCCGCCCCCAGCCCT[CG]GCCCCTCCGCCAAACGCTGGCCCCGGCCCCCCGCGGCTCCCACCCAGACGCCTGCCGCCT	37	102413968	CGGCCCCTCCGCCAAACGCTGGCCCCGGCCCCCCGCGGCTCCCACCCAGA	F		chr10:102414425-102416315	N_Shore	chr10	100654210	100654212	-
cg15197458	19	1.86588e-14	1.61398e-08	0.815	0.662718	0.967282	65.3602	79.8927	-14.5325	28704897	CCAAAAACAAACAAACAAAAAAACCAAAAACTCAAAACCAAAAAATAACA	0059714163	I	A	Red	ACCCGCTCGCTCCTAAAGAGAAAGACCCAGGACCCTCCCCCATCACCCCCAAGAGAGGTT[CG]CCATCCTCTGGCCTCGAGCCCTTGGTCCCTCCGTCCGTCTGTCCTCGGGGCCCGCTCCCC	37	3464765	CGCCATCCTCTGGCCTCGAGCCCTTGGTCCCTCCGTCCGTCTGTCCTCGG	F		chr19:3464764-3464992	Island	chr19	3464766	3464768	-
cg16058452	15	2.63422e-16	2.2786e-10	0.815	0.662718	0.967282	33.4965	51.3019	-17.8054	24633960	TTTAACTCCTCCAAAACTTAACTACTAATAACTTACTATTAACAAAAACC		II			AACACAGAATATAATACATATAACACACACAATATGTGTGAATCGACTATGTTATCACTA[CG]GCTTTTGTCAACAGTAAGCTATTAGTAGTTAAGTTTTGGAGGAGTCAAAAGTTATATATA	37	40370597	CGGCTTTTGTCAACAGTAAGCTATTAGTAGTTAAGTTTTGGAGGAGTCAA	F				chr15	40078395	40078397	-
cg17621389	6	1.08722e-14	9.40442e-09	0.815	0.662718	0.967282	83.1216	92.7181	-9.59644	63692113	TAAAAATTAAACTTAAACTCAAACAACTTAAAAAAATCAAACAACTTCCA	0081718315	I	A	Red	TTCAACGCCTTCATGAACCCCAAGATGGCCAACGTGCACCAGACCATGCCCATGAGGCTC[CG]GAAGCTGCCCGACTCTTTCAAGCCGCCCGAGCCCAAGTCCAACTCCCAACGGGTCAGTAC	37	147728290	TGGGAGTTGGACTTGGGCTCGGGCGGCTTGAAAGAGTCGGGCAGCTTCCG	F		chr6:147728082-147728320	Island	chr6	147407153	147407155	-
cg17987458	1	1.18779e-14	1.02744e-08	0.815	0.662718	0.967282	73.891	60.991	12.9	50767262	AAATACTTATCACCAAATACAAATTTTTTAAACAAACCCCCCATCAACTC		II			TCCACATAATTGGATACTTATCACCAAGTACAGATTTTTTGAGCAGGCCCCCCATCAACT[CG]TAAGGCACACTCAGAAAAACCCTAGCACTGGGCCCAGTTTAGGCTGACACGGGAGGTTTT	37	69594804	CGAGTTGATGGGGGGCCTGCTCAAAAAATCTGTACTTGGTGATAAGTATC	R				chr1	69129120	69129122	+
cg20355731	12	1.88789e-45	1.63302e-39	0.815	0.662718	0.967282	80.3871	59.331	21.0561	70671241	TAAATATTACCRTACCACTACCCTATATCTTTATATATTTATATATATAC		II			CTGCATGGGGGTGGGTGTTACCGTGCCACTGCCCTATGTCTTTGTGTGTTTGTGTATGTG[CG]TAAGTCTCTCTCTTATTTCTCTCTCTCTCCTTTCTCGCTCTTTCGCTCTGTGCCCGTCTG	37	37942439	CGCACATACACAAACACACAAAGACATAGGGCAGTGGCACGGTAACACCC	R				chr12	37548636	37548638	+
cg21123519	14	1.9196e-22	1.66045e-16	0.815	0.662718	0.967282	7.83931	21.2749	-13.4356	76718332	AAAAAAAACTACCCCCTTCCAACCCATTCAAATTAATTTACACTAAAACA	0017700144	I	C	Grn	CAGGCCATCGCTGTACATATTTAGAAAGTACCTATCACTCAGACACTTTGAAAAGCGTGG[CG]TTCCAGCGCAAACCAACCCGAACGGGTTGGAAGGGGGCAGTCCTTTCTTCCCGCAAGTTC	37	69095679	AGAAAGGACTGCCCCCTTCCAACCCGTTCGGGTTGGTTTGCGCTGGAACG	F		chr14:69095051-69095407	S_Shore	chr14	68628961	68628963	-
cg21606226	6	2.75813e-14	2.38578e-08	0.815	0.662718	0.967282	19.9412	9.23633	10.7049	9611521	CTAAAACCACCACAAAACAATAAAACACATCTCCCCATAAAAAATAATCA	0047722134	I	C	Grn	TTGTTTCCAGTAAATCTTAGGGACTCGTCCGGGATCCCATTCTCCTTCGGGAGGGGCTAG[CG]ATTATCTTTCATGGGGAGACGCGTCCCATTGCCTCGTGGTGGCCCCAGGAGCGGAGGATC	37	27146292	CTGGGGCCACCACGAGGCAATGGGACGCGTCTCCCCATGAAAGATAATCG	F		chr6:27145366-27145745	S_Shore	chr6	27178512	27178514	-
cg21842199	17	1.35179e-20	1.16929e-14	0.815	0.662718	0.967282	50.7691	70.7619	-19.9928	54670579	AAACCAAAAACCTATTACTAAAACCACTCACCACCAAACCCAAAAAAACA	0049674843	I	A	Red	TTTGCAGGTATTGCTGGAGCCAGAGCGAAGCCCGGCCACTGTCACCATGGGCTCCAGCCT[CG]CCTCTCTGGGCCTGGTGGTGAGCGGCTTCAGCAACAGGTTTCCGGTCCCCGCAGAGGGTC	37	16282410	CGCCTCTCTGGGCCTGGTGGTGAGCGGCTTCAGCAACAGGTTTCCGGTCC	F		chr17:16283927-16284768	N_Shore	chr17	16379095	16379097	-
cg24883927	6	3.69388e-15	3.19521e-09	0.815	0.662718	0.967282	44.8345	62.3119	-17.4774	70718856	TCTTTCTTCCTTTTATTTTTCRAAACAAAATATCACTCTATTACCCATTC		II			AGATCACCCGAGCCCAGGAGGTGGGGGCTGCAGTGAGCTATGATTACACCACTGCATGCC[CG]AATGGGCAACAGAGTGATACCTTGTTTCGAAAAATAAAAGGAAGAAAGAAATACCTGTAA	37	117775731	CTTTCTTCCTTTTATTTTTCGAAACAAGGTATCACTCTGTTGCCCATTCG	F				chr6	117454567	117454569	-
cg00428781	2	7.16823e-41	6.20052e-35	0.81	0.655633	0.964367	86.0209	73.9702	12.0507	74797876	RAATATCTCCCATACACATATAAACTCTACATATTAATAAACTTCTATTC		II			TCAGGAAAGAATAACCCCCATCAGACCCCTGTAACAAAAGACAGATTCACAAGAGAAAAA[CG]AACAGAAGCTTATTAACATGTAGAGTTCACATGTGCATGGGAGACACCCGGGCAATGAGA	37	42612710	CGAACAGAAGCTTATTAACATGTAGAGTTCACATGTGCATGGGAGACACC	F				chr2	42385569	42385571	-
cg00639121	13	1.26845e-41	1.09721e-35	0.81	0.655633	0.964367	87.2294	73.5612	13.6682	77628124	AATTACCTTCTCAAACATAAAATTTTACATTCAACTCTTTAATCCATACC		II			TTGTTCAAAGTAATTGCCTTCTCAGGCATAGAATTTTACATTCAGCTCTTTAATCCATGC[CG]TGTGTCATAAACACAGTGAAGCATTGATGTAATTATGTGGAGGGCAGAGTGAAAATTAAA	37	40400271	CGGCATGGATTAAAGAGCTGAATGTAAAATTCTATGCCTGAGAAGGCAAT	R				chr13	39826133	39826135	+
cg03040165	2	1.68197e-43	1.4549e-37	0.81	0.655633	0.964367	45.4676	28.0101	17.4575	91692547	TTTTAAAATAAAATCTCCTTATATCATCCAAACTAAAATACATTAACACA	0029608903	I	A	Red	TTGTTGTTGTTGTTTTGAGATGGAGTCTCCTTGTGTCGTCCAGGCTAGAGTGCATTGGCG[CG]ATCTCGGCTCACTGCAAGCTCCATCTCCTGGGTTCACGCCATTCTCCTGCCTCAGCCTCC	37	131185700	CGCGCCAATGCACTCTAGCCTGGACGACACAAGGAGACTCCATCTCAAAA	R		chr2:131186145-131186496	N_Shore	chr2	130428126	130428128	+
cg03667086	2	7.14038e-16	6.17643e-10	0.81	0.655633	0.964367	51.4776	36.1324	15.3453	91633468	CACATTACTTTTCTTTCCTACAAAAAAATCTAAAAATTATCAAAAAACTC		II			GCAAGCATAAACACATTACTTTTCTTTCCTACAAAAGAGTCTAAAAATTATCAAGGAACT[CG]TAAAATAAAATTAGCACTTCTATTGTGTGCTTCTTTAATAATCAACAATGTTGCTCGCAG	37	130763427	CGAGTTCCTTGATAATTTTTAGACTCTTTTGTAGGAAAGAAAAGTAATGT	R		chr2:130763483-130763764	N_Shore	chr2	130005853	130005855	+
cg03845683	11	6.28475e-26	5.43631e-20	0.81	0.655633	0.964367	39.8923	62.9925	-23.1002	52711544	CAACTTTTCTTAACACAAAACCTCATACCTAAAAAAAACCACAACACACA	0096670544	I	A	Red	CCCCTCCTTCCCCAGCTTTTCTTGGCACAAAGCCTCGTGCCTGGGAGAGGCCGCAGCGCA[CG]ACGGCGTGCGGGGATATGGTCGCTTTCTTTTTATTTACATTTATCTTGAAGTTTGGACCT	37	64933489	CAGCTTTTCTTGGCACAAAGCCTCGTGCCTGGGAGAGGCCGCAGCGCACG	R				chr11	65166017	65166019	+
cg04786142	1	2.81109e-42	2.43159e-36	0.81	0.655633	0.964367	32.1621	17.1343	15.0279	27601542	ACTAAAACCACACTAAAAAAAACCCTCATATACATACAAAACACTAACCA	0040632973	I	A	Red	AGTGTGGCTATTTTAAACCCTGAGGCAATGAGAAGTTTTCAGATGCGTCCTAAGGCGCTC[CG]GCCAGCGCCCTGCATGCACACGAGGGCCTTCCTCAGTGTGGCCCCAGCACATCTGTAGAC	37	234908381	CGGCCAGCGCCCTGCATGCACACGAGGGCCTTCCTCAGTGTGGCCCCAGC	F				chr1	234772633	234772635	-
cg05203124	12	2.73812e-20	2.36847e-14	0.81	0.655633	0.964367	39.7726	60.1365	-20.3639	80717409	ACCTACTCTTTATATTTCAAATATTATCTTAAAAAACCTAACCCACAAAC		II			TGGAGCTTCCGTGTGCCTTCAGATGAGTCCGCACCTCTCTCAACTTGAGGCAAAGTTACA[CG]TCTGTGGGTCAGGTTTCCTAAGATAACATTTGAAACATAAAGAGCAGGCCACTTAAGAAT	37	71709992	CGTCTGTGGGTCAGGTTTCCTAAGATAACATTTGAAACATAAAGAGCAGG	F				chr12	71316211	71316213	-
cg08231326	18	6.92761e-44	5.99238e-38	0.81	0.655633	0.964367	67.6628	49.4686	18.1943	28611225	AAAATTTCTCCTCTTTCCTAAATCTTAATCCCTTAAAATACAATCATCTC		II			GAGTCAAATGTTACTTTGTAGGACACATACCTAGGCTGAATAAACCGGAGACCCCCAGGG[CG]AGATGATTGCATTTCAAGGGACTAAGATCCAGGAAAGAGGAGAAATCCCTGGGGCTATAA	37	63939369	GGATTTCTCCTCTTTCCTGGATCTTAGTCCCTTGAAATGCAATCATCTCG	F				chr18	66272131	66272133	-
cg08269943	12	4.25438e-18	3.68004e-12	0.81	0.655633	0.964367	38.97	58.1406	-19.1706	49707546	ACRATAAAAAATTTATTATTTCACATAACAAAAACACCAAAAACAAACCC		II			AATTGGCTGAAACGATAGGAAATTTATTATTTCACATAACAGGGACACCAGAGGCAGGCC[CG]TCTTTAGGATGGGTTGATTAGGCTGCTCAGTGACATTGTGAAAGGCCTTCTCCCCTGTGC	37	101130962	CGGGCCTGCCTCTGGTGTCCCTGTTATGTGAAATAATAAATTTCCTATCG	R				chr12	100737183	100737185	+
cg09140444	2	3.30343e-14	2.85747e-08	0.81	0.655633	0.964367	74.311	86.5142	-12.2032	94671325	TTCTCCAAAAATTAACCAAAAAAAATTTTCCTATTTTTCCAAACTACCCC		II			CAGAGAACCAGAAGCTATTGAAACTTTAAACATCATTTCTGGACAGTATAATATGTTCTG[CG]GGGCAGCTTGGAAAAACAGGAAAACCCTCCTTGGCCAATCCTTGGAGAATTAGAAATCTT	37	19112594	CGGGGCAGCTTGGAAAAACAGGAAAACCCTCCTTGGCCAATCCTTGGAGA	F				chr2	18931327	18931329	-
cg09782993	17	1.67588e-16	1.44964e-10	0.81	0.655633	0.964367	65.29	50.3081	14.9819	30775957	TATACAATTCACTAAACTTTTATATACTAAAAAAATTATACAACTATCAC		II			ACATTTTAAAATGTACAATTCACTGGACTTTTGTATACTAAAAGAGTTGTGCAACTATCA[CG]TCTAATTACAGAACATTTCCATCACCCCCAAAAGAAGCCCTATCCCCACTAGCAGTCAAT	37	29022392	CGTGATAGTTGCACAACTCTTTTAGTATACAAAAGTCCAGTGAATTGTAC	R				chr17	30695373	30695375	+
cg12294499	4	1.37133e-14	1.1862e-08	0.81	0.655633	0.964367	25.5441	13.5106	12.0335	88705432	TAATTTAAAACCATCTCTTCCTTTCAACATAAATACAAAAACAACCCACC		II			ACTATAGTATTTGGTTTGGAGCCATCTCTTCCTTTCAACATAAGTGCAAAAACAACCCAC[CG]GGCTTGTTTGATGTTTTAGGTGTGGTCAGCTAACTTGAGGTAGCATCTGTAGGAAAGTTT	37	153966569	GGTTTGGAGCCATCTCTTCCTTTCAACATAAGTGCAAAAACAACCCACCG	R				chr4	153045416	153045418	+
cg12632398	1	1.17672e-16	1.01786e-10	0.81	0.655633	0.964367	47.7313	65.9417	-18.2104	47742236	TCTCACTCATAAATAAAAACTCAACACTAAAAACACATAAACACAAACAC		II			AAACCACATGTTCTCACTCATAAGTGGGAGCTCAACACTGGGGACACATGGGCACAAACA[CG]GGAACAGTGGACACCAGGGATTCCAAAAGTGGGGAGGGAGAAGGAGGGCAAGCGTTGAAA	37	12799238	CTCACTCATAAGTGGGAGCTCAACACTGGGGACACATGGGCACAAACACG	R				chr1	12739280	12739282	+
cg13630980	1	5.66138e-43	4.89709e-37	0.81	0.655633	0.964367	49.5147	33.087	16.4276	99694415	ATAACCAAACCCCTAAATACACTCTTAAATTATACAATATAATTTTCAAC		II			TTTACCTTGTGGTGGCCAAGCCCCTAAATGCACTCTTGGGTTATGCAGTATAATTTTCAG[CG]TAAAAGACAAGTAAAGAGCCATAGCGAAGTGAAAAACAACCACGTGCAGTGGCCGGGAAT	37	17004720	CGCTGAAAATTATACTGCATAACCCAAGAGTGCATTTAGGGGCTTGGCCA	R		chr1:17006742-17007151	N_Shelf	chr1	16678224	16678226	+
cg14655345	4	1.51862e-14	1.31361e-08	0.81	0.655633	0.964367	47.0486	64.0712	-17.0226	32606921	AATCAAAATACAAAAAAATACAAAAACAAACATCCTTAAACTCCAAAACC		II			CAGTTGTACCCAACCCCTATACTGTGCTCTCTCAAATACCAGAGGAAGCAGAATGGTTCA[CG]GTTCTGGAGCTCAAGGATGCCTGCTTCTGTATTCCCCTGCACTCTGACTCCCAGTTTCTC	37	185659507	CGGTTCTGGAGCTCAAGGATGCCTGCTTCTGTATTCCCCTGCACTCTGAC	F		chr4:185654505-185655515	S_Shelf	chr4	184738352	184738354	-
cg18629132	10	2.39716e-22	2.07355e-16	0.81	0.655633	0.964367	47.8612	68.9763	-21.1151	64776908	CACTCTACATATAAAAAAAAACCCAAAACCTAACAACAAAAAAACAACCA	0015606209	I	C	Grn	CTGTTGACACTGCACTCTGCGTGTGGAGGGAAGCCCGGGGCCTGGCGGCAGAGGAGCAGC[CG]CAGCCGCGCTGTGCACCCAGGAACCTGTCCTTCAGGAAGGAGGCGGCGGTAGAAATTAAT	37	131592435	CGGCTGCTCCTCTGCCGCCAGGCCCCGGGCTTCCCTCCACACGCAGAGTG	R		chr10:131592393-131592616	Island	chr10	129794170	129794172	+
cg20447730	10	8.93128e-17	7.72556e-11	0.81	0.655633	0.964367	78.5324	90.3902	-11.8578	5601210	ATAAATTCAAACATAAAACTAACAACTACACAATATACCAAAACAAAACA	0061748887	I	T	Red	CGCACTCCGGCTGCGACAGATGCCCTCGTTCCCTGCTACACCTGCACTAAATAACTAACA[CG]CCCTGTCTCGGCACACCGCGCAGCTGCCAGCTCCACGCCCGAACCTACCCATATTAAGAG	37	45719880	CGCCCTGTCTCGGCACACCGCGCAGCTGCCAGCTCCACGCCCGAACCTAC	F		chr10:45719712-45720203	Island	chr10	45224431	45224433	-
cg21634283	7	2.36999e-28	2.05004e-22	0.81	0.655633	0.964367	43.9004	70.744	-26.8436	1622978	AAAACAAAACCAAAAAATCCAAAAACAACAACAACAACAACAATAACTCA	0019701884	I	A	Red	CCCAGGCTGAGCAGGACGGGGCCGAAGAGTCCGAGAGCAGCAGCAGCAGCAGCAGTGGCT[CG]GAGACAGAAGGGGAGGAGGAAGGCGACAAGAACGGGGACGGGGGCTGCGGCGCCGGGGGC	37	57071676	AGGACGGGGCCGAAGAGTCCGAGAGCAGCAGCAGCAGCAGCAGTGGCTCG	R		chr7:57071951-57072386	N_Shore	chr7	57003968	57003970	+
cg22643760	19	4.11819e-16	3.56223e-10	0.81	0.655633	0.964367	54.2252	71.5213	-17.2961	21767107	ATAAATCTCTCCTCRCATCTCTATCTAAATCATATAACCRAATATCATTC		II			CCTTTCTTCTGGTGAGTCTCTCCTCGCATCTCTGTCTGGGTCATGTGGCCGGGTGTCATT[CG]TTTTCCAGGCGGTTACAGTTTGGGTTCGTGACCGGTGGGCAACGTGGGGAGCTACATGAG	37	36746845	CGAATGACACCCGGCCACATGACCCAGACAGAGATGCGAGGAGAGACTCA	R		chr19:36746712-36746914	Island	chr19	36255942	36255944	+
cg23108232	14	2.94186e-17	2.54471e-11	0.81	0.655633	0.964367	25.7526	42.9892	-17.2366	85603500	TTTTCCCTTTTATTCCTATAAACATTAATCTACCCATCCCCAAATAATAC		II			GTCTAAGATTTCCCTTCCTCCTCTTGCATCATATTTCACCCCAAAGCCTTGAATGACTAA[CG]CACCACTTGGGGATGGGCAGACCAATGTTCACAGGAACAAAAGGGAAAAGGGTGGGCTGG	37	59628483	CGCACCACTTGGGGATGGGCAGACCAATGTTCACAGGAACAAAAGGGAAA	F				chr14	59161764	59161766	-
cg23990236	1	2.79691e-16	2.41933e-10	0.81	0.655633	0.964367	45.8848	63.9804	-18.0956	12640924	AAAAACCTCAAAATAAAAAAATACTTTATATATTCCAACAAAAACAACCA	0016773115	I	A	Red	AACTGCCAGTGCGAAGGCCTCAAGGTGGGAGAATGCTTTGTGTGTTCCAGCAAGGGCGGC[CG]GGCCAGCGGGCTCAGGGAGGAGTGAGGGCAACCCTGGCTGTTACCACTGGTCAGTTCTGG	37	12220146	CGGCCGCCCTTGCTGGAACACACAAAGCATTCTCCCACCTTGAGGCCTTC	R				chr1	12160088	12160090	+
cg25187967	11	3.13793e-28	2.71431e-22	0.81	0.655633	0.964367	39.3996	66.8054	-27.4057	7723446	CACTATCTTCTCTACAACACAAAACATAAACAATAACAACAAAAACTACA	0067757583	I	A	Red	GTTGGGTATGAGCAGCGCCCTCCGCCCTCCGCCCTAAGGGTTCGTGGCCCACCGCTCCTT[CG]CAGTCCCTGCCGCCACCGTCCACGCTCTGCGTTGTAGAGAAGACAGTGGGTCGGAAGAGC	37	77024606	CGCAGTCCCTGCCGCCACCGTCCACGCTCTGCGTTGTAGAGAAGACAGTG	F				chr11	77313560	77313562	-
cg25947600	19	5.23108e-15	4.52489e-09	0.81	0.655633	0.964367	35.8138	53.0287	-17.215	48601857	CTCTCRAAATCTCTATTACATTCTATAAATCAAACCRAACACAATAACTC		II			AAACTCATGACCTCAGGTGATCTGCCCGTCTTGCCTCCCAAAGTGCTGGGATTACAGCCG[CG]AGCCACTGTGCCCGGCCTGACTTACAGAATGTAATAGAGACTTCGAGAGGCAGAGCGTAA	37	48676053	TCTCGAAGTCTCTATTACATTCTGTAAGTCAGGCCGGGCACAGTGGCTCG	F		chr19:48675065-48675352	S_Shore	chr19	48172795	48172797	-
cg26490920	20	2.66816e-42	2.30796e-36	0.81	0.655633	0.964367	71.4217	56.3475	15.0742	93619554	AAAACCCAATTATTTCAACCTTTCCCCCTCCTCTTACTATTTCTTTCCTC		II			GGAAAAGATAAAAAGGAAACAGAAAATGTAAGTGTTAGCACCCACACCATGGGGGCTCTA[CG]AGGAAAGAAACAGCAAGAGGAGGGGGAAAGGTTGAAATAACTGGGTTTTCTGAAGATTTG	37	61968498	CGAGGAAAGAAACAGCAAGAGGAGGGGGAAAGGTTGAAATAACTGGGTTT	F				chr20	63337145	63337147	-
ch.1.1435098R	1	1.1889e-30	1.0284e-24	0.81	0.655633	0.964367	6.6152	23.7114	-17.0962	14789970	GTAAAATCCTATCTACAAAATTAAATAACTAAATATAATAATATTCTCCT		II			ACCAGTGAACTTTGGGCTTAAGTTATTCTCTTATCTTAACCTCCCAAGTAGCTAGGACTA[CA]GGAGAACACCATCACACCCAGCTACTTAATTTTGTAGACAGGATCTCACTATGTTGCCTA	36	46783339	CAGGAGAACACCATCACACCCAGCTACTTAATTTTGTAGACAGGATCTCA	F				chr1	46317666	46317667	+
cg05974178	7	3.51682e-43	3.04205e-37	0.81	0.655633	0.964367	63.1303	46.2957	16.8347	32656892	AACRTATCCCTATCRTTAAATAATATATAACTCTATATATACRTATACAC		II			AGCATCGGTGACTCTGCCAGGCTACATATGTGTGTGCGTGTCTGCATATATATACACACA[CG]TGTATACGCACACACAGAGCCACACATCACTCAACGACAGGGACACGTTCTGAGAAATAC	37	1694786	ACGTGTCCCTGTCGTTGAGTGATGTGTGGCTCTGTGTGTGCGTATACACG	F				chr7	1655149	1655151	-
cg07445742	1	5.34074e-46	4.61974e-40	0.81	0.655633	0.964367	63.0693	41.0569	22.0124	49667963	TAACAAAAACAACTAAAAAAATAAATTATACACACCCCATAAAAAAACCA	0075788258	I	A	Red	TCAGGAGACGAAAACTCTCTGATGAGGCACGTGTGGATGGGATGGCAGGGCTGAGAAGGC[CG]GCTCCCCCACGGGGTGTGCACAACCTACCTCCCCAGCTGTTTCTGCTACCGGCTGGGGCC	37	235092849	TAGCAGAAACAGCTGGGGAGGTAGGTTGTGCACACCCCGTGGGGGAGCCG	F				chr1	234957101	234957103	-
cg09787311	17	3.21969e-14	2.78504e-08	0.81	0.655633	0.964367	40.2208	26.2233	13.9976	56745864	CRAAACCTAAAAAAACTACRTAAACTTCTAAAAACATCTATAAAAAACCC		II			CGAGTCCCTGCCGAGGCCTGGAGAGGCTGCGTGGGCTTCTAAGAGCATCTGTGGGAGACC[CG]CAACAGGGGCGGGGTCAAGGCCCCCAAAGAGCCCGTCCCCGCCTGGGCGGGTGACTCCCT	37	80329175	CGGGTCTCCCACAGATGCTCTTAGAAGCCCACGCAGCCTCTCCAGGCCTC	R		chr17:80329066-80330208	Island	chr17	82371298	82371300	+
cg11896795	7	1.75357e-16	1.51683e-10	0.81	0.655633	0.964367	22.65	10.617	12.0329	36691298	AAACATACAAATCTCAATAACAACCTCAACATTCAAAACAACAAAAAACA	0002738483	I	C	Grn	GCGTTTGGAGCTGGGCGTGCGGGTCTCAGTGGCGGCCTCGGCATTCGGGGCGGCGGGAGG[CG]CCCGGTGCATCCCCGGGACGGCCAGGAGCAAAGACGGAGAGGAGAGGGGGGTTAGAGAAA	37	5465465	GGGCGTGCGGGTCTCAGTGGCGGCCTCGGCATTCGGGGCGGCGGGAGGCG	R		chr7:5458503-5469256	Island	chr7	5425833	5425835	+
cg12757443	6	1.2986e-16	1.12329e-10	0.81	0.655633	0.964367	57.5129	41.9381	15.5747	34635882	TCCCAAACCTTTTTACTACTCATCATAAATTACCATCCTATTTTATTTTC		II			GCTGTTCAGCGTCCCAGGCCTTTTTACTGCTCATCATAAATTACCATCCTGTTTTATTTT[CG]TTTTATAGCCTCTTCCAGTCTGTTTCTGGTGATTCACTCTCTGCTCTGGGCCAACTATGT	37	33854523	CCCAGGCCTTTTTACTGCTCATCATAAATTACCATCCTGTTTTATTTTCG	R				chr6	33886745	33886747	+
cg21720618	11	2.09549e-15	1.8126e-09	0.81	0.655633	0.964367	24.7649	40.7562	-15.9912	10600849	ATAAACAAAACAATACTAAACAAACACAAACTACATATACAAATAACACA	0033712290	I	C	Grn	GCCGAGGCCGCCATGGACGGGGCGGTGCTGGACGAACGCGAGCTGCGTGTGCGGATGGCG[CG]CTATGGCCGCCGGGACCTGCCTCGCAGCAGCCAGGAAGAGCCACGCGGCAGGTCCTGGGG	37	94771024	CGCGCCATCCGCACACGCAGCTCGCGTTCGTCCAGCACCGCCCCGTCCAT	R		chr11:94770606-94771404	Island	chr11	95037859	95037861	+
cg26398700	1	1.40774e-15	1.21769e-09	0.81	0.655633	0.964367	73.1769	59.7306	13.4463	84664431	CCTTTTATTACCAAACCAAACAAACCATAAAACTAATTTCCCACTAATTC		II			TTCTTGGGCACAGTAATAATAGAGAAGTGAGTCATTGGATTAGAAGGTCACCTATCCAGA[CG]AATCAGTGGGAAATTAGTTCTATGGTCTGTTTGGTTTGGTAATAAAAGGAAGTATATTTC	37	87858723	CTTTTATTACCAAACCAAACAGACCATAGAACTAATTTCCCACTGATTCG	F				chr1	87393039	87393041	-
cg00366103	7	1.37168e-16	1.1865e-10	0.805	0.648587	0.961413	21.1311	36.9623	-15.8313	65804297	CCTAAATAACAATAAACTTCCATTAACAAATTTCTATCTTCTTAATTAAC		II			GCAGAAATAGTCCTGGATAACAATAAGCTTCCATTGGCAGGTTTCTGTCTTCTTGGTTAG[CG]AGAGAAAAAAAAAGCCTTTAAAATAAATCATAGCTTGGGAACTGTTTACCACCCTTCACC	37	96645019	CGCTAACCAAGAAGACAGAAACCTGCCAATGGAAGCTTATTGTTATCCAG	R		chr7:96645786-96646599	N_Shore	chr7	97015706	97015708	+
cg00782828	1	8.48299e-42	7.33778e-36	0.805	0.648587	0.961413	28.8862	14.8507	14.0355	38714954	CTAAAATATAAAATCRCRAAAAATTAAATAACTTTTACCCCACATCCTAC		II			TGCCTCCAGGGCTAGAATGTGAGATCGCGGAGGGTTGAGTGGCTTTTGCCCCACATCCTG[CG]GCCAGCAGCCGGCCATGGCTAGGAGAGGCGCCCGACGCCTGGCGCTCCCCGTCCGGGTCT	37	54940382	TAGAATGTGAGATCGCGGAGGGTTGAGTGGCTTTTGCCCCACATCCTGCG	R		chr1:54940346-54940753	Island	chr1	54474708	54474710	+
cg01753315	2	5.04699e-17	4.36565e-11	0.805	0.648587	0.961413	67.1693	52.2168	14.9525	99669577	TTAATCTTAACAAAATATTTAAATAATACTAATACCCTAACTTAAACAAC		II			CTGTAACTCAAATGAGTTTTGTGTGTGCTGTGTGCAACTAACTGAAAGTCTGGGATGCTC[CG]TTGCTCAAGCCAGGGCATCAGTACCATTTAAATACTTTGTTAAGATCAAACAGCCAGCAA	37	165830839	TGATCTTAACAAAGTATTTAAATGGTACTGATGCCCTGGCTTGAGCAACG	F				chr2	164974328	164974330	-
cg02832476	2	5.35558e-15	4.63258e-09	0.805	0.648587	0.961413	31.3827	48.1801	-16.7974	4749272	CCACTTTTATTTCTTTCTCATTTTTTTCTTACCACCATATAAAAAATACC		II			ATCAGGGGTTTCCACTTTTGTTTCTTTCTCATTTTTTTCTTGCCACCATGTAAGAAGTGC[CG]TTTGCCTCCTACCATGATTCTGAGGCCTCCCCAGCCATGTGGAACTGTAAGTGCAATTAA	37	154193527	CGGCACTTCTTACATGGTGGCAAGAAAAAAATGAGAAAGAAACAAAAGTG	R				chr2	153337012	153337014	+
cg04726535	12	9.1829e-19	7.94321e-13	0.805	0.648587	0.961413	52.557	71.4385	-18.8815	34632833	AAAAACAAAAAACTCAAATCAAAAACCTAAAAACACAACCAAAAAAAACA	0007753397	I	A	Red	CCAGGAAGGGAAGGCGAGCGGGAGGAAGGGGGCGGGCAGACAAGCTGTGCGGCCTCTTCT[CG]CCTCTCCTGGCTGCGCCCTCAGGTCCCCGATTCGAGCTTCCTGCCCCCACTGCCTGCATC	37	133169156	CGCCTCTCCTGGCTGCGCCCTCAGGTCCCCGATTCGAGCTTCCTGCCCCC	F		chr12:133168946-133169191	Island	chr12	132592569	132592571	-
cg05155215	1	1.1e-44	9.51502e-39	0.805	0.648587	0.961413	73.9084	54.2269	19.6815	82730496	TACCTTTCCTCTTTTTATTTTCTTCTCTAACATTATCTTTAATATTTTCC		II			TGTCTGCCATATGCCTTTCCTCTTTTTGTTTTCTTCTCTGACATTATCTTTAATATTTTC[CG]TGATGGTTCTTTTAAAAAAATTGGTCACTGTTCTTGAAATAATGGAATTTTTCCTGGAGT	37	247570054	CGGAAAATATTAAAGATAATGTCAGAGAAGAAAACAAAAAGAGGAAAGGC	R				chr1	247406751	247406753	+
cg06865993	10	4.06018e-43	3.51206e-37	0.805	0.648587	0.961413	60.0086	43.2963	16.7123	34655181	AATAAACACAATACCCCATAAATAATATTTTAACCCTCCCCCTTCTCCTC		II			TGGGTACTCGTGGACACGAAGAGGGGAACAACAGACGCTGTGGACAACTAGAGCGTAAAG[CG]AGGAGAAGGGGGAGGGTTAAAACACTACCTATGGGGTACTGTGCTCACTACCCGGGTGAC	37	2373548	GTGAGCACAGTACCCCATAGGTAGTGTTTTAACCCTCCCCCTTCTCCTCG	F				chr10	2331353	2331355	-
cg10182060	2	1.15039e-15	9.95089e-10	0.805	0.648587	0.961413	24.8745	41.0382	-16.1637	10651951	ACATCAAAAATATATAACTCACAATTCTAAAAAACAAAAATCCAAAATCA	0024752154	I	A	Red	CGTGGCTTAGGAGCATCAGGAATGTGTGGCTCACAGTTCTGGAAGACGGAGGTCCGAGGT[CG]AAGGCCCAGCAGCTTCGGTGTCTGGTGCGGAACCGCCTTCCAGCTGGTAGGTGTCGTCTC	37	239463229	CGACCTCGGACCTCCGTCTTCCAGAACTGTGAGCCACACATTCCTGATGC	R				chr2	238554587	238554589	+
cg11315021	6	1.0291e-15	8.90172e-10	0.805	0.648587	0.961413	63.6476	79.1592	-15.5116	18716595	AAAAAACAACAAAAACAACAAAAACAACAAAACCTAACATAAACAAACCA	0010678175	I	A	Red	GCCGATGGGCTGAGGGGGCGGCAGGGGCGGCAGGGGCGGCAGGGCCTAACGTGGACGGGC[CG]AGGGGGCGGCAGGGCGTAACGCGGGTGGGCGGAGGGGGTGGCAGGGCCCATCTGTCCAGG	37	168580545	CGGCCCGTCCACGTTAGGCCCTGCCGCCCCTGCCGCCCCTGCCGCCCCCT	R				chr6	168179864	168179866	+
cg15606442	6	8.41586e-43	7.27972e-37	0.805	0.648587	0.961413	83.8957	67.8101	16.0857	5712283	TAAAAAATAAAATATTCTTATCTCCAACTCAAAACTCTTTTATCTACTTC		II			ATTCCCAAAGCCACCTACAAGCTTTCCTCAAATTGGCCTGGCTGCTAACCCATGTTCTCA[CG]AAGTAGATAAAAGAGTTTTGAGTTGGAGATAAGAACATCCCACCTCTTATCAAATTCCTC	37	100731570	AAGAGGTGGGATGTTCTTATCTCCAACTCAAAACTCTTTTATCTACTTCG	F				chr6	100283693	100283695	-
cg15665833	6	1.77938e-21	1.53916e-15	0.805	0.648587	0.961413	7.6269	20.588	-12.9611	82703123	AACTTAAAACRTTCRTAAAATTCTCAAAAACTACAAAAATTAAAAACTTC		II			AGCTTTCTTTGTTTTTAGCCCTTCCCGCCATTTTGGAAAGGGTAACTTGCAGTCTCTCCG[CG]AAGTTTCCAACTTCTGTAGTCTTTGAGAACCTTACGAACGCTTCAAGCTTAAACTGAAGG	37	26285013	GCTTGAAGCGTTCGTAAGGTTCTCAAAGACTACAGAAGTTGGAAACTTCG	F		chr6:26285423-26285940	N_Shore	chr6	26284784	26284786	-
cg17318995	3	1.89578e-43	1.63985e-37	0.805	0.648587	0.961413	55.6375	38.2804	17.3571	4755958	TTAATAAAATCATATCTTATAAATTAAAATCTTTCTTCCAATCAAAACAC		II			GATGAAATTGTTTAATGGAATCATATCTTATAAATTAAAATCTTTCTTCCAGTCAGAACA[CG]AAAATCAAAAGCAAAATTTGATAAAAGAGTGATTCTGGATTTAAATACAAAAGGTCTTAT	37	90232566	CGTGTTCTGACTGGAAGAAAGATTTTAATTTATAAGATATGATTCCATTA	R				chr3	90183415	90183417	+
cg17373554	5	2.14639e-42	1.85663e-36	0.805	0.648587	0.961413	36.1048	20.838	15.2668	51717854	ATACCTTTTCTCTTTTTTTCCTCCCAAAAAATTCTTATAAACTTCCCTTC		II			AATAAACTAAACAAAGGCAACCCATGCAAAACCGGAGCAATGAAAACCAGGCTACATAAA[CG]AAGGGAAGTTTATAAGAACTCTTTGGGAGGAAAAAAAGAGAAAAGGCACCGGGCACGGAG	37	72594735	CGAAGGGAAGTTTATAAGAACTCTTTGGGAGGAAAAAAAGAGAAAAGGCA	F		chr5:72594147-72595808	Island	chr5	73298907	73298909	-
cg17776964	14	7.95362e-19	6.87988e-13	0.805	0.648587	0.961413	38.4793	58.0327	-19.5534	80605380	CAAAAATTACACCTAAAACCCCACCAAACAACAAACCAAAAAACAAACCA	0078744956	I	A	Red	TGCTCCTGTGCCTGCACAGGGAAAGGAGATGCCTGCCTGCCTGCCTGCCTGCCTGCCTAC[CG]GTCTGCCTTTTGGTCCGCCGCTTGGTGGGGCCCCAGGTGTAACCTCTGGCTGTCTCTTCT	37	22958382	CGGTCTGCCTTTTGGTCCGCCGCTTGGTGGGGCCCCAGGTGTAACCTCTG	F				chr14	22489393	22489395	-
cg18241555	12	3.3978e-43	2.9391e-37	0.805	0.648587	0.961413	47.9449	31.0809	16.864	81744410	AAAACAACAAAAACTAAAAACAAAAACAAAACCAAATCAAATAAACCTCC		II			CTAGCCCAGCCTCTAGAGAACTGGAGCACCACGGGGCTCAAAGGGGCCTGGGGCCAAACA[CG]GAGGCCCATCTGACTTGGCTCTGTCTCTGCTCCTAGCCCCTGCTGTCTCTTCACTCTCCT	37	3563268	CGGAGGCCCATCTGACTTGGCTCTGTCTCTGCTCCTAGCCCCTGCTGTCT	F				chr12	3454101	3454103	-
cg19251564	6	7.16009e-44	6.19348e-38	0.805	0.648587	0.961413	69.7655	51.5984	18.1671	1744108	CAACATTTATACRTAAATCCAACAATAACATTTATCCCCRCACCATCTTC		II			GATATCAGAAGCAGCATTTGTGCGTGGGTCCAGCAGTGGCATTTGTCCCCGCACCATCTT[CG]GGGCTGGCCCGGAGCCCAGGTCCTCCTACTGCCCGGGAGCAGTGGCCGCAACTCCAGGCT	37	166418922	AGCATTTGTGCGTGGGTCCAGCAGTGGCATTTGTCCCCGCACCATCTTCG	R		chr6:166421891-166422241	N_Shelf	chr6	166005433	166005435	+
cg20391793	2	2.4489e-14	2.1183e-08	0.805	0.648587	0.961413	74.1721	61.468	12.7041	24755589	TCAAATAACCTATATACATTAATAAATATTAAAAACTAAACTAAAACTAC		II			CAAGATGAATGCCGAACCCTTAGCCTAGGCCAGGAGGGGAACCCTTCACACACCGGGGGC[CG]CAGCTCCAGCTCAGCCCCCAACACCCATCAATGCACACAGGCTATTTGACCCCCTTGACA	37	106135414	CAAATAGCCTGTGTGCATTGATGGGTGTTGGGGGCTGAGCTGGAGCTGCG	F				chr2	105518956	105518958	-
cg23052568	5	2.56477e-22	2.21853e-16	0.805	0.648587	0.961413	14.3129	30.7091	-16.3962	85623117	RTACATTCRTTACTATTAAATTTCATAATATCTAAATACCCTCTACCCAC		II			TACTAATTTTCGTGCATTCGTTACTATTGAGTTTCATAATATCTGGGTGCCCTCTGCCCA[CG]AGCTCCGGAGAGCATAAATACCCAGGCTGATGGTAGTGCTAAAGGTTCTGCTTCATCTCG	37	42995527	CGTGGGCAGAGGGCACCCAGATATTATGAAACTCAATAGTAACGAATGCA	R		chr5:42994626-42994936	S_Shore	chr5	42995424	42995426	+
cg23256343	15	5.69314e-15	4.92456e-09	0.805	0.648587	0.961413	34.0928	51.1519	-17.0591	54785578	TCCTATAAAAAAATACATTAATCACATAAAAAACAACCCCAACTAACCCA	0001699918	I	A	Red	CTGGAGAGGCCTTCCTATGAGGAAGTGCGTTAGTCACGTAGGAGACGGCCCCAGCTGGCC[CG]GCCACCCAGCTGAGGCGCCAAGCTGCACGTGAAAAAGCCGTCTTGGGCATACAGCCCCAC	37	30163825	CGGGCCAGCTGGGGCCGTCTCCTACGTGACTAACGCACTTCCTCATAGGA	R				chr15	29871621	29871623	+
cg24824745	4	1.78937e-44	1.5478e-38	0.805	0.648587	0.961413	70.447	51.1534	19.2936	98646134	AAAAAATTACTACATATACACAAATATATATACACACACAAATATATATC		II			CTTCTTGTTGTTTGGAACATCAAGATGTATCTGAGACTTATTTAAGTGGGAACCTTGGTT[CG]ATATATATTTGTGTGTGTATACATATTTGTGCATATGCAGTAACTCTTTGTAAAAGTTCA	37	84827083	AAGAGTTACTGCATATGCACAAATATGTATACACACACAAATATATATCG	F				chr4	83905929	83905931	-
cg27061377	7	1.6876e-14	1.45978e-08	0.805	0.648587	0.961413	69.9382	83.4306	-13.4924	87622189	TTTAAAAATAAACATCCACTACAAAAATCAAAAAAACACTCAAATCAACA	0035697229	I	A	Red	CATGAAGGAAGGTTTAGAGGTGAACGTCCACTGCGGAGGTCGGAGAAGCACTCAGGTCAG[CG]GGCAGAGCGGCTAGTCGGTGGGCCGAGCTCTCTGCTACCCCCGCAGGAGTGTCCCGACGC	37	161926	TTTAGAGGTGAACGTCCACTGCGGAGGTCGGAGAAGCACTCAGGTCAGCG	R		chr7:159773-160039	S_Shore	chr7	161925	161927	+
ch.2.37472519R	2	4.89794e-41	4.23672e-35	0.805	0.648587	0.961413	21.7395	9.32791	12.4116	90627578	CCACAAATCTACTTCAAACATTATTAAATAACAATAACTCCAACCTTCCT		II			CCTGAGCAACAGAGCGAGATTATGTCTCAATAAAAAGAATGACTCCTATGTTTTGGGCTA[CA]GGAAGGTTGGAGCTACTGCCATCCAACAATGTCTGAAGCAGATTTGTGGGGAGGAGACCA	36	37619015	CAGGAAGGTTGGAGCTACTGCCATCCAACAATGTCTGAAGCAGATTTGTG	F				chr2	37391871	37391872	+
cg02507480	7	5.60012e-31	4.8441e-25	0.8025	0.645078	0.959922	3.0757	18.9063	-15.8306	17705284	AATACTAAAACAACCACATACCTAATAATTCTAAAATAAACACATACCCA	0030777834	I	A	Red	AGAAACACCGGGCACGCGCCCGCCTTAGAGCCACCGGGCATGCGCCCGCCTCAGAAACAC[CG]GGCACGCGTCTACCTTAGAACCACCAGGCACGCGGCTGCCTCAGCACCACCAGCCATGCT	37	112032146	CGGGCACGCGTCTACCTTAGAACCACCAGGCACGCGGCTGCCTCAGCACC	F		chr7:112031475-112032181	Island	chr7	112392090	112392092	-
cg06765956	14	7.5487e-18	6.52963e-12	0.8025	0.645078	0.959922	2.84863	11.9264	-9.0778	65783245	AAATATACACACTTAAAATAAACCCATAATTATACTCAAATATACAAACA	0041778297	I	C	Grn	ACGCGTGGGTGCAGGTGTGCGCGCTTGGGGTGAGCCCATGGTTGTGCTCGAGTATACGGG[CG]CCTGTGCACCTCCAGGGCAATGGTAAAGCCTGGCAGAGCTCTTTTTGGAACAAAATGAAG	37	42074886	CGCCCGTATACTCGAGCACAACCATGGGCTCACCCCAAGCGCGCACACCT	R		chr14:42075858-42076329	N_Shore	chr14	41605682	41605684	+
cg00619470	6	7.79827e-26	6.7455e-20	0.8	0.641578	0.958422	6.61807	20.5813	-13.9632	56763956	CACRAATACAAATCCTTCTAAAATATACAAATACACTTAACAATTATATC		II			CTGCTCCCCTCCCCGCCCACCCCCCCATCCCCCCCCAACCGCCGTCCTCCCGGACACTAA[CG]ACACAATTGTTAAGTGCACTTGTACACTTCAGAAGGATTTGCATTCGTGCTGTGTGCAGG	37	99276767	CGACACAATTGTTAAGTGCACTTGTACACTTCAGAAGGATTTGCATTCGT	F		chr6:99275763-99276038	S_Shore	chr6	98828890	98828892	-
cg00991492	8	1.95085e-16	1.68749e-10	0.8	0.641578	0.958422	81.6672	69.8936	11.7737	62788919	AATACAAAAACTAACRAAATCTCACACAAACAACAATACTACCTAAAACC		II			GGGAAAGGGAGGCAGGGTCGGCCAGGGGCCCCGGGGAGCAGGTGAGAAGGAGCGGGCTCG[CG]GCCTCAGGCAGCACTGCTGTCTGTGTGAGACTCCGCCAGCTTCTGCACCCGCGCTGTGGG	37	143879729	CGGCCTCAGGCAGCACTGCTGTCTGTGTGAGACTCCGCCAGCTTCTGCAC	F		chr8:143879594-143879806	Island	chr8	142798312	142798314	-
cg03625007	2	5.6105e-17	4.85308e-11	0.8	0.641578	0.958422	40.7655	59.3436	-18.5781	49691249	CTACCCTTTTCTTCAAAAAACTCTAAAATCAATCTCTCTCTCTCTCCATC		II			TTGATTTCTGACACTACAGTTGTTTACTACTATGCATTGGCAACAAAAGAAAAGAGAAAG[CG]ATGGAGAGAGAGAGAGATTGATTCCAGAGTTCCCTGAAGAAAAGGGTAGACTTGTTTTTC	37	197478067	TACCCTTTTCTTCAGGGAACTCTGGAATCAATCTCTCTCTCTCTCCATCG	F				chr2	196613342	196613344	-
cg03906271	6	7.57533e-43	6.55266e-37	0.8	0.641578	0.958422	44.0554	27.8787	16.1767	83742230	ATTTACTCTATTAATATCTTCCTTTCATTATTTCTCTACACTCTTTATAC		II			TTTTAGGTGGTATTTACTCTGTTGATATCTTCCTTTCATTGTTTCTCTGCACTCTTTGTG[CG]TAGTTTCTGTGTTTAAGCTAGCAATTTCAAACATTTTGAAAGTAAACACTTAATCTCCTC	37	22955395	CGCACAAAGAGTGCAGAGAAACAATGAAAGGAAGATATCAACAGAGTAAA	R				chr6	22955165	22955167	+
cg04807108	15	3.60449e-14	3.11788e-08	0.8	0.641578	0.958422	74.287	86.4811	-12.1941	35755130	CCAAAACTAAAAATAAAAACAACACTACCACCCTAAAATCAAAATAACCA	0008644107	I	C	Grn	ACCACAGCCCCGCCGGGGCTGGAAGTGGGAGCGGCGCTGCCACCCTGGGGTCAGGGTGAC[CG]CTGAGCCTGACACTCCTGACGGCCCGGCCGCCCCTGAGCACCCGGGGAACATCGGGGAGC	37	78697933	CGGTCACCCTGACCCCAGGGTGGCAGCGCCGCTCCCACTTCCAGCCCCGG	R				chr15	78405590	78405592	+
cg04896115	7	1.28883e-15	1.11484e-09	0.8	0.641578	0.958422	53.0061	70.1747	-17.1686	29663876	TATACTTCTAAACATAAACTTCACACTCACTAAAAACAACCCATACACCA	0001690172	I	A	Red	GCTGGTGGCGGGTGTACTTCTGGGCGTGAACTTCACGCTCACTGGGAGCAGCCCATGCAC[CG]GCCCCCTCGGTGCGCTCAGGTCTCAGGTGCCTCCGGGAAAGAGGAGAAGGCAGCTGTCTC	37	47674905	TGTACTTCTGGGCGTGAACTTCACGCTCACTGGGAGCAGCCCATGCACCG	R				chr7	47635306	47635308	+
cg06487943	16	3.33415e-16	2.88404e-10	0.8	0.641578	0.958422	38.3932	23.7253	14.6679	78693220	AACCAAAAACCTAAAATAACTACRAATAACAAAACCAAAAAACTACAAAC		II			CCTCTCTGAGGAGTGGGTGCCCCGCCCCTCCGTGGGCCGCCTGGTTTCTCTTATTGGCAG[CG]TCTGTAGTCCCCTGGCTCTGTCACCCGCAGCTATTCTAGGCCTCTGGTTCCTTTCACTTT	37	11319398	ACCAGAGGCCTAGAATAGCTGCGGGTGACAGAGCCAGGGGACTACAGACG	F				chr16	11225540	11225542	-
cg09129370	7	3.9613e-41	3.42652e-35	0.8	0.641578	0.958422	80.1239	67.5125	12.6114	69604291	AAAAAATAAAACRATATACCTAAAATTAAACCCATAATAATTTTTAACTC		II			CTGTGGGAACATTTAAACTGTAACTGACTAAGTGCTGGAGGTTGAGTGTGGACCAGCCTG[CG]AGTTAAAAACTATTATGGGCTCAATCTCAGGCACACCGTCCCACCCCCCTGCCCTCCCGC	37	137858605	GGGGGTGGGACGGTGTGCCTGAGATTGAGCCCATAATAGTTTTTAACTCG	F				chr7	138173858	138173860	-
cg10943043	19	1.482e-43	1.28193e-37	0.8	0.641578	0.958422	75.6455	58.0821	17.5635	18627586	ACCTTCTACCATAATTAATATACCAAATTCTACCTTTTACTACTTTAATC		II			TAGAATAACATACCTTCTACCATAATTAATGTGCCAGGTTCTGCCTTTTGCTGCTTTAGT[CG]TTCGACCTCTTTGATGTTCCAGTGCACTCCTGCACACATCTGCTTCATTCAAATTTGCTT	37	28475198	CGACTAAAGCAGCAAAAGGCAGAACCTGGCACATTAATTATGGTAGAAGG	R				chr19	27984289	27984291	+
cg14410557	9	1.66168e-42	1.43735e-36	0.8	0.641578	0.958422	74.5902	59.0979	15.4922	90691310	AAAACCAAAAACAATACCTTACACAAAACTAACTAATACCCATACTACAC		II			CCTCCTCTGAGAAGCCTCTTCTGATGAGCACTACCCGGGCTGTCTTCCCCAGGCCTCACT[CG]TGCAGCATGGGTACCAGCCAGCCTTGTGCAAGGCACTGCTCTTGGCCTTGCCCCAACCAG	37	138221097	CGTGCAGCATGGGTACCAGCCAGCCTTGTGCAAGGCACTGCTCTTGGCCT	F				chr9	135329250	135329252	-
cg16540190	4	6.66148e-43	5.76218e-37	0.8	0.641578	0.958422	71.2289	54.9413	16.2877	32779562	ACTACACTAATATAATTCAAACACAATTTTACTATAATAAAATATAAAAC		II			TGATGGATTAGAAATATTGCAGGAGTAGAATCTGCTGGACAGGCTGGCTGAATGTGTGCA[CG]TTTTATATCTCATTATAGTAAAACTGTGTTTGAATCATACCAGTGCAGCCTAATTATGGC	37	160031218	CTGCACTGGTATGATTCAAACACAGTTTTACTATAATGAGATATAAAACG	F				chr4	159110065	159110067	-
cg17813840	15	6.81661e-22	5.89637e-16	0.8	0.641578	0.958422	41.294	62.4821	-21.1881	71641990	CAAAAAAAATACTATACAAAACACAAAATAACACAAAAAAACACAAACCA	0053670595	I	A	Red	CGGGCGGGGGTGCGGAGAGAGTGCTGTGCGGGGCACGGGGTGGCGCGGGGAGGCGCGGGC[CG]GGGCCAGGCCGGGCGGTCCCGGCCCTGGCGAGGTCCCTGCCCTGGGCCGAGCGGCGCCAA	37	79852956	CGGCCCGCGCCTCCCCGCGCCACCCCGTGCCCCGCACAGCACTCTCTCCG	R				chr15	79560613	79560615	+
cg18638598	22	8.51837e-15	7.36839e-09	0.8	0.641578	0.958422	87.8321	78.5566	9.2756	71751241	CCTATTTACTCCCCACTCCTAATAAAAACCRACTCCAATAAAAAATCAAC		II			CGTCAGAGTTTCCTGTTTGCTCCCCACTCCTGGTGGAAGCCGGCTCCAGTGGAGGATCAA[CG]GCACCTGCAGCTGCAGGTTCTTGGAGAGCACTCTTAGGTGGCACCGGGTCTCACATCTGC	37	49934445	CTGTTTGCTCCCCACTCCTGGTGGAAGCCGGCTCCAGTGGAGGATCAACG	R		chr22:49934661-49935380	N_Shore	chr22	49540795	49540797	+
cg18878431	13	2.52696e-45	2.18582e-39	0.8	0.641578	0.958422	75.4494	54.6174	20.832	37682219	TTATTCTAACTTTTATTCTTTCCCCCTTATTATTTCTCCRTATCTCATTC		II			TCCCTCTCAAATGGCCAATTGGAGGGATTCCAAGTTTAGTCTCTGCAGCCGTTGACACCA[CG]AATGAGACACGGAGAAATAATAAGGGGGAAAGAATAAAAGCTAGAATAAAATTCAGAAAT	37	74864357	TATTCTAGCTTTTATTCTTTCCCCCTTATTATTTCTCCGTGTCTCATTCG	F				chr13	74290219	74290221	-
cg20800842	12	2.08873e-19	1.80675e-13	0.8	0.641578	0.958422	17.0567	33.1303	-16.0736	88741821	CACCAAACATTAATATAATATAAACATATAACCACATTCTAATCAATAAC		II			CTTTTTCTCTTCACCAGACATTGGTATAGTGTGGGCATGTGACCACATTCTGGTCAATGA[CG]TCTAAGGGGGAAGTCTGCTCAGGGATTTCTGTTTGGGCAAAAAAAAAAGACAGAGTCTTG	37	94522249	ACCAGACATTGGTATAGTGTGGGCATGTGACCACATTCTGGTCAATGACG	R				chr12	94128472	94128474	+
cg21242667	6	4.22167e-17	3.65174e-11	0.8	0.641578	0.958422	40.7426	25.3873	15.3553	47760209	AATTAAATCAAAAAAAATCCTCCTTCACAAATAAATTTCAAACTCRTCAC		II			AGGGGAGGAACACAGTGTCCTCACGTGGAGAAGGCGGACGGGCAAGGGAGCTGAATGCCG[CG]TGACGAGTCTGAAACCCATCTGTGAAGGAGGATCCCTCCTGACCTAATCACCTCTTAAAG	37	151796935	ATTAGGTCAGGAGGGATCCTCCTTCACAGATGGGTTTCAGACTCGTCACG	F				chr6	151475799	151475801	-
cg22738642	12	8.30536e-17	7.18413e-11	0.8	0.641578	0.958422	59.5065	43.9344	15.5721	19756969	AATATTATAACAAATAAATACTTTATTACATTAAAAACAATCTCAAAATC		II			TGTTAAGCTAAAAATAATAAAGATTATAAGAAATTATTGAAGTAGAATTGGGAAAGTCCA[CG]ACTCTGAGACTGCTTTTAATGCAATAAAGCATTCACTTGCTATAATATTTTATTGTTTTG	37	43137977	ATATTATAGCAAGTGAATGCTTTATTGCATTAAAAGCAGTCTCAGAGTCG	F				chr12	42744174	42744176	-
cg24289452	6	1.27632e-14	1.10401e-08	0.8	0.641578	0.958422	60.8336	76.3319	-15.4983	40625272	AAATACAAAACCCAACTATAACACTAAAAAAACCACAAATATCAACACCA	0003712468	I	A	Red	CCCTCAGGTGTTCATCCTCCAGCAGCGCAGCCCTGCCCACCCTCGGGAGGAGGAGGGGCC[CG]GCGCTGACACCTGCGGCCTTCTCAGTGCCACAGCCGGGCTCTGCATCCCTGCAATGCTCC	37	170231220	GGATGCAGAGCCCGGCTGTGGCACTGAGAAGGCCGCAGGTGTCAGCGCCG	F				chr6	169831123	169831125	-
cg24919468	4	5.3222e-17	4.6037e-11	0.8	0.641578	0.958422	55.3253	72.9449	-17.6196	24738906	CAACCCAATATACACAAATAATAAAAAAAACAACCCACTCTAAAACCACA	0018644138	I	A	Red	CCCCTGGGCTCGGCAGAACCAACAGCCAGCCCCAACTCCACCCCAAAGCCTGGATGTGGC[CG]TGGCTCCAGAGTGGGCCGCCCCTTTCACCATCTGTGCATACTGGGTCGGAGCTGAAATCT	37	185195769	CGACCCAGTATGCACAGATGGTGAAAGGGGCGGCCCACTCTGGAGCCACG	F				chr4	184274615	184274617	-
cg26228692	17	2.07922e-41	1.79852e-35	0.8	0.641578	0.958422	84.2059	70.9932	13.2127	50641281	AACTCATATATAAAAACTTCCAATTAAATATACTACATACTAATATAACC		II			GCTGCCATCTCTTCAAGGAAGTTTTCCCTGAAGCCCTCAGGTAGACCCGTTTTTCCATGG[CG]GCCACATCAGCATGCAGCACATTTAATTGGAAGTCTCCACATATGAGTTGGTTTTCCTTA	37	46760690	CGGCCACATCAGCATGCAGCACATTTAATTGGAAGTCTCCACATATGAGT	F				chr17	48683327	48683329	-
cg05745532	16	1.82069e-14	1.5749e-08	0.8	0.641578	0.958422	85.1766	75.1348	10.0418	13695578	ACRAAAATTAAAAACAACAACCCTCTCCAAAAAAACCACACTAAAATAAC		II			AGAGGCCGAGGTCCTTATCCTCTTCCCCTCAGCTGCGACTATCAAGCAGGGCTGGCGTCT[CG]CCACTTCAGTGTGGCCTTCCTGGAGAGGGCTGCTGCTTCTAACCCTCGTCAGGCTCACCA	37	2067193	CGCCACTTCAGTGTGGCCTTCCTGGAGAGGGCTGCTGCTTCTAACCCTCG	F		chr16:2069718-2070865	N_Shelf	chr16	2017191	2017193	-
cg21252227	9	6.41736e-43	5.55102e-37	0.8	0.641578	0.958422	79.0431	62.7233	16.3198	2765144	CACCACACAAACAAATTCTTCRTCCCTAAAAAACATATATAATATAAAAC		II			GTGGCAGTGGGCACCACACAGGCAGGTTCTTCGTCCCTAGGGGGCATATATAATATGAGA[CG]ATTGGAGGGGGCAGGGTGACTGGCAGTGGTGGGTACCAGTTGGACCAGTTCTGGGTTCCT	37	35976247	CGTCTCATATTATATATGCCCCCTAGGGACGAAGAACCTGCCTGTGTGGT	R		chr9:35972143-35972446	S_Shelf	chr9	35976249	35976251	+
cg23813865	1	5.07084e-42	4.38628e-36	0.8	0.641578	0.958422	78.1665	63.6658	14.5007	4714596	CTAAACCATAACAAATACTCAATAAATACTTATTAAATAAACATATATAC		II			CTAGGCAGAGACGAAATATCTGGAAAGGAGCCATCCCAAGAGTATGGAATGTGGCTCCTA[CG]CACATATGCTCATTTAACAAGTATTTATTGAGCACTTGCTATGGCCCAGGTATGATAGGT	37	211851667	CGCACATATGCTCATTTAACAAGTATTTATTGAGCACTTGCTATGGCCCA	F		chr1:211848641-211849176	S_Shelf	chr1	211678324	211678326	-
cg27662284	22	1.22707e-42	1.06141e-36	0.8	0.641578	0.958422	62.2158	46.458	15.7577	95682364	TCATATACRACACCCTCATTAACRATATAATATACRAAATCCTCATTAAC		II			TTATACGACATTGCTAATGATACCGACAAGGCACGCTAACGCGGACACTGTACACGACAT[CG]CTAATGAGGACTCCGTATACCACATCGCTAATGAGGGTGCCGTATATGACATCGCTAATG	37	20342520	CGCTAATGAGGACTCCGTATACCACATCGCTAATGAGGGTGCCGTATATG	F		chr22:20341886-20342863	Island	chr22	18492652	18492654	-
cg01630199	7	6.27824e-23	5.43068e-17	0.795	0.634606	0.955394	29.6915	50.5658	-20.8742	73733254	TCACAAAAAAATATTCAAAAACAAAAACTAAACCCACAAACACAACCACA	0008767380	I	A	Red	TCGGCCTCTGCCAGCCCAGTGGCCGCCTCCCGGCCTCCTCTCCGGGCCCAGCTCCTTGCT[CG]TGGCTGCGCCCGCGGGCCCAGCTCCTGCCTCTGAACATCCTCCTGTGACTCGGCTCCTGC	37	66369076	CGTGGCTGCGCCCGCGGGCCCAGCTCCTGCCTCTGAACATCCTCCTGTGA	F		chr7:66368772-66369612	Island	chr7	66904088	66904090	-
cg05697866	1	4.21245e-19	3.64377e-13	0.795	0.634606	0.955394	54.4019	73.2073	-18.8054	17798860	AACAAACAAAAAACCCATACATACTAATAAACACATTTATCAAAACCACA	0036712135	I	T	Red	CTGCCTTGCACCGACCACGCCACCCTCTGCACCATGCCTAAGCCTCTGTCAACTCCCAAA[CG]TGGTTCTGATAAACGTGCTCACCAGCACGCATGGGCTTCCCGTTCGCTCAGCCTCCTGTG	37	2437200	CGTGGTTCTGATAAACGTGCTCACCAGCACGCATGGGCTTCCCGTTCGCT	F		chr1:2435041-2435257	S_Shore	chr1	2505760	2505762	-
cg11068558	8	3.52914e-20	3.05271e-14	0.795	0.634606	0.955394	57.6673	76.4533	-18.786	76780157	AACTAATCCCACTCAAAAAACTAAACAATAAAACAACACAAAACCCACCA	0079709950	I	A	Red	GCTGGAACTGAGGGCTGATCCCACTCAGAAGGCTGAGCGGTGGAGCAACGCAGAGCCCAC[CG]GCGAAAGGGCTGGATCTGCAGGAAGTGTTGGGATCCCGGTACGTTCGAAGGCCGCAGGGT	37	53352237	GGCTGATCCCACTCAGAAGGCTGAGCGGTGGAGCAACGCAGAGCCCACCG	R				chr8	52439676	52439678	+
cg12761144	13	2.859e-43	2.47303e-37	0.795	0.634606	0.955394	59.6265	42.616	17.0105	81705832	AATAAAATAAACCTACAAATAAACTACCAAACATTCCAACTAAAATAACC		II			GTAACTTGCGGAGTAGAATAGACCTGCAGGTGGGCTGCCAGGCATTCCAGCTGAGATGAC[CG]TCAACAGATCAGACACACGATACCTTACGGAGTGGTGTCATTTCCATTTCATATTTATTT	37	107448853	CGGTCATCTCAGCTGGAATGCCTGGCAGCCCACCTGCAGGTCTATTCTAC	R				chr13	106796504	106796506	+
cg21314978	2	9.49058e-29	8.20935e-23	0.795	0.634606	0.955394	45.5098	70.5543	-25.0445	84772332	TCTACCAAACTAAAAACAAAAACTACAACTTCTCTAAAAACACAAAAACA	0096649490	I	A	Red	AGAAAGGAGGTTTCTGCCGGGCTGGGGGCGGGAGCTACGGCTTCTCTGGGGACGCGGAAG[CG]AGAAGCAGGGACCTTGGGGCGCGCCCGGTTTTCCGGGACGGTGCCCCGGCCCCCAGCCCA	37	96191015	CGCTTCCGCGTCCCCAGAGAAGCCGTAGCTCCCGCCCCCAGCCCGGCAGA	R		chr2:96190971-96191377	Island	chr2	95525266	95525268	+
cg25655528	13	5.63121e-43	4.871e-37	0.795	0.634606	0.955394	57.9694	41.5372	16.4322	85652256	AACATATTAAACTACATAATACCTATAATACTATATACACTAACAACTTC		II			CCTCAGGTAAAAACATGTTGAACTGCATGGTACCTGTAATACTATGTACACTGGCAGCTT[CG]TTTGGTAGATACCTATCATGTAAGCTACTCTTTTGCTCCTATAAATTTAGTTACTATTTT	37	73942508	CGAAGCTGCCAGTGTACATAGTATTACAGGTACCATGCAGTTCAACATGT	R				chr13	73368370	73368372	+
cg00240598	5	3.03839e-44	2.62821e-38	0.795	0.634606	0.955394	67.6232	48.7561	18.8671	14706979	ACAAAATACTAATATACAAAATCTATATTACATATACTATAAACATACTC		II			TTCAAACTATTTTGATGATGATCTACAATGTGAATACAATTTGTATTACAGTTCAGTACA[CG]AGCATGTTCATAGCATATGTAACATAGATTTTGTATACCAGTACTTTGCCATAAGCTCAT	37	76363946	CGAGCATGTTCATAGCATATGTAACATAGATTTTGTATACCAGTACTTTG	F				chr5	77068120	77068122	-
cg02582057	7	4.99642e-30	4.3219e-24	0.795	0.634606	0.955394	9.08649	25.9684	-16.8819	57633546	TAAACATTTTCTATTTCCCCAAACAACTAAACCATTAACATTCCCAAACA	0082610157	I	A	Red	AAGACGACTTTTTAGGCGTTTTCTGTTTCCCCAGGCAGCTGGGCCGTTGGCGTTCCCAGG[CG]GAAGCGGGGCCTCTGGGCTGGGCCTCTGCCCTGCCAGGAAGCGGTCTGGGGGCTGCCCCT	37	155258253	CGCCTGGGAACGCCAACGGCCCAGCTGCCTGGGGAAACAGAAAACGCCTA	R		chr7:155258827-155261403	N_Shore	chr7	155465557	155465559	+
cg05125353	3	4.21603e-15	3.64687e-09	0.795	0.634606	0.955394	21.6308	10.2457	11.385	7697140	CAAATCAAAACCACTTCCTACCAAAATAACTACAACATACCCATCAAAAC		II			AACTATATACCCAAGTCAAAACCACTTCCTGCCAGAGTAACTACAACATACCCATCAGAG[CG]CTGTAAAATCATTACTTGCAAAGTAAAGAGTAAGACAGACTTCTCCTCTCATTAATAATA	37	169477189	CGCTCTGATGGGTATGTTGTAGTTACTCTGGCAGGAAGTGGTTTTGACTT	R				chr3	169759400	169759402	+
cg07116631	16	1.63834e-14	1.41716e-08	0.795	0.634606	0.955394	57.8588	73.7825	-15.9238	53650157	AAACAATATATAATAACTCCAATATATAATAATTCTCACACACACAACCA	0041755823	I	C	Grn	GCGTTCCCGCCCGGGCGGTGTATGGTGGCTCCGGTGTATGGTGGTTCTCGCACGCACAGC[CG]CAGGGGTTTCCTCTCCTAGACTCGAGGCGGTGGCGCACCTGCACCCTCTAAAACTCCCCC	37	3345463	CGGCTGTGCGTGCGAGAACCACCATACACCGGAGCCACCATACACCGCCC	R		chr16:3345145-3345605	Island	chr16	3295462	3295464	+
cg07761840	2	4.16449e-23	3.60228e-17	0.795	0.634606	0.955394	20.2684	39.1127	-18.8443	98733178	ACAAATCTTATCTCCTTCTAATATCTTACCAAAAATCAAAAAACTCTAAC		II			TGCGCTGGTTAGCAGGTCTTATCTCCTTCTGGTATCTTGCCAGGGGTCAAAAAGCTCTGG[CG]CCATTCTGGCCTGTCTGGTTTCTTTAAGCAGCTGTGCCTATAAATAAAGCGACTAAAGGA	37	178036233	CGCCAGAGCTTTTTGACCCCTGGCAAGATACCAGAAGGAGATAAGACCTG	R				chr2	177171504	177171506	+
cg08261960	5	3.41604e-43	2.95487e-37	0.795	0.634606	0.955394	70.6131	53.7537	16.8594	48717216	TCTTTAAACCATATATCCTCTCTTATCTATAATTCTACTTTCTATTATCC		II			GGAATTTTCTACTTCATATTTTCTAGAATGTAGTTGATCTCAGGTAAGTAAAGCAAACCA[CG]GATAATAGAAAGCAGAACCACAGATAAGAGAGGATATATGGTTCAAAGACTAAATAAAAA	37	129669125	CGGATAATAGAAAGCAGAACCACAGATAAGAGAGGATATATGGTTCAAAG	F				chr5	130333431	130333433	-
cg08535474	17	2.20395e-15	1.90641e-09	0.795	0.634606	0.955394	51.7211	68.893	-17.1719	85810570	ATTTCTATTTATCCTCTAATACCACAAACAAAACTAATCAATAAAAACCA	0098653348	I	C	Grn	GGAGTCGAGGAGCGTTTTTGTCATTCATAAGCCATGGTGACAAATCCTTGACATCATTCG[CG]GTTCCTATCGATCAGCTCCGTCCGCGGCACCAGAGGACAAATAGAAATCATTTGTCTGTC	37	35149318	ATTTCTATTTGTCCTCTGGTGCCGCGGACGGAGCTGATCGATAGGAACCG	F				chr17	36792042	36792044	-
cg09024732	11	1.22884e-42	1.06295e-36	0.795	0.634606	0.955394	83.069	67.3125	15.7565	84640114	ACCTTAACAATAACATACATCTAACTTTATAATTACCATTCCCATTCCCC		II			CAAAAATTAGGACCTTGACAATAACATACATCTAACTTTATGATTACCATTCCCATTCCC[CG]CCTGACCCTACCAAAGATAAAAATTCTAATGAACTAGTCTAGTGAATCATGTTTCAATAT	37	82283251	CGGGGAATGGGAATGGTAATCATAAAGTTAGATGTATGTTATTGTCAAGG	R				chr11	82572208	82572210	+
cg09980803	1	3.57608e-45	3.09331e-39	0.795	0.634606	0.955394	43.1807	22.6173	20.5633	87739968	ATCTCTACTCTAATTTATCAATTTTTATTTTACTTCCTCTATTCCAAACC		II			TGGCTTTCCATATCTCTGCTCTGATTTATCAATTTTTATTTTACTTCCTCTATTCCAAAC[CG]TGAGGTCATCCTCCCAGCTGGCCTCACTCTTCTCCACTTTGGTTTCCTCTGTGGTTCCAG	37	212061180	CGGTTTGGAATAGAGGAAGTAAAATAAAAATTGATAAATCAGAGCAGAGA	R				chr1	211887837	211887839	+
cg10345407	5	1.38257e-45	1.19593e-39	0.795	0.634606	0.955394	51.3476	30.0534	21.2942	52614107	CTACAATAATTAAAATTCTCTATCCRATATTTTACCCTAAAAATACTACC		II			TAAGCAAAATGCTACAGTAATTGAGATTCTCTGTCCGATATTTTACCCTGAGGGTGCTAC[CG]TATATAGTTTTCCTGCAAATAGTAAAGTGAGTAAAGCAATTCCTGCAAGGGTGGCATAGT	37	180404350	CGGTAGCACCCTCAGGGTAAAATATCGGACAGAGAATCTCAATTACTGTA	R				chr5	180977349	180977351	+
cg11579538	15	1.56182e-16	1.35097e-10	0.795	0.634606	0.955394	23.7372	11.4243	12.3128	84698320	CCCAACAAAAACRAAACCCCAAAACRCTAAACTATTAATAAAATACTAAC		II			GTCCTGTTGCCTCTTCTCCTGTGCTGTTACCCAGCAGGGGGACCAGGGGCCTGGGAGAGG[CG]CCAGCACTTTACTAACAGCCCAGCGCCTTGGGGTTTCGTTTCTGCTGGGTTCTGGCTCAC	37	45747153	CGCCAGCACTTTACTAACAGCCCAGCGCCTTGGGGTTTCGTTTCTGCTGG	F				chr15	45454954	45454956	-
cg14727230	6	8.72402e-43	7.54628e-37	0.795	0.634606	0.955394	86.7028	70.6483	16.0545	69755284	CTTACCRTTCCAAACTCTATTATACATTCTACTATAATTACCCAAAACTC		II			GCTTGCTCCTTCTTGCCGTTCCAGGCTCTGTTATGCATTCTGCTATGGTTGCCCAGAGCT[CG]CAATCAGAATCTCCTCTCCATTACCTGAATGTGGGGGAGAGTATTGTTTCTTGTACTTTC	37	139454141	TTGCCGTTCCAGGCTCTGTTATGCATTCTGCTATGGTTGCCCAGAGCTCG	R		chr6:139456037-139457121	N_Shore	chr6	139133003	139133005	+
cg15683568	19	3.60506e-17	3.11837e-11	0.795	0.634606	0.955394	43.997	28.2887	15.7083	7784303	RAAATCTAACAATATCAACCTAAAAATTATTCACTACCTACTCATTTCCC		II			GGGAACTGCACGGAATCTGACAATATCAACCTAAAAATTATTCACTGCCTACTCATTTCC[CG]TGCAAGGACAAACAAGAGTGCTGAAATGCGAGGCTTGCAAAGCCACAAGATAGGGAGGGC	37	54523628	CGGGAAATGAGTAGGCAGTGAATAATTTTTAGGTTGATATTGTCAGATTC	R				chr19	54020373	54020375	+
cg15912014	4	2.72296e-14	2.35536e-08	0.795	0.634606	0.955394	86.2135	76.5696	9.64389	75740272	TCTAAATCTTAATAAAAATAAACACAAAATAAACCAAAATATAAATCACA	0081664258	I	T	Red	GTGGGGCCTAAGTCTGGATCTTGGTGGAGGTGGGCACAGGATGAGCCGGAGTATGGATCG[CG]TTGCGCCAGGAGGGCGGATGCACTTGAGGACAGACGGGGATGCCTCAACAGGCCAAAAAG	37	3571919	CGCGATCCATACTCCGGCTCATCCTGTGCCCACCTCCACCAAGATCCAGA	R				chr4	3570191	3570193	+
cg17478752	9	1.77682e-41	1.53695e-35	0.795	0.634606	0.955394	80.0769	66.7188	13.3581	15779824	TAAACATAAACCACTATACCTAACTACCATTTACTCTTCTAAAACAACCC		II			TGCTGGGATTATAGGCATGAGCCACTGTGCCTGGCTGCCATTTGCTCTTCTGAGACAGCC[CG]TGCACACCATTGGGCCCTCAAGCCTTTCTGCATCAGTGGATCCACCTGTTCACTACCTTT	37	126866864	CGGGCTGTCTCAGAAGAGCAAATGGCAGCCAGGCACAGTGGCTCATGCCT	R				chr9	124104584	124104586	+
cg19491717	22	3.05674e-41	2.64408e-35	0.795	0.634606	0.955394	84.0834	71.2292	12.8542	57748970	TAAATAATCCAACCACTAAACCATAACATACTAATACTAAAAAAATCAAC		II			TTTTCTCTATCTGAATAATCCAACCACTGGACCATGGCATACTGATGCTGAGAAAGTCAG[CG]TGTTCCCTAACCTCAGTACCACTGAACAGGAACATAGACGGATATGGGGTACTCAGGAAG	37	48843289	CGCTGACTTTCTCAGCATCAGTATGCCATGGTCCAGTGGTTGGATTATTC	R				chr22	48447476	48447478	+
cg21507636	7	2.56914e-41	2.22231e-35	0.795	0.634606	0.955394	83.1584	70.1421	13.0163	39803288	AACAAAAACACTCCCCACCTCCCAAATAAAATAACTACCAAAAAAAAACA	0023731144	I	C	Grn	CCAGTCTGGAGGGTGGGGAGCATCTCTGCCCGGCCGCCATCCCGTCTGGGAGGTGGGGAG[CG]CCTCTTCCCGGCAGCCATCCCATCTGGGAGGTGGGGAGCGTCTCTGCCCGGCCGCCCATC	37	111249924	CGCCTCTTCCCGGCAGCCATCCCATCTGGGAGGTGGGGAGCGTCTCTGCC	F				chr7	111609867	111609869	-
cg21592087	3	1.63086e-42	1.4107e-36	0.795	0.634606	0.955394	84.2157	68.7071	15.5087	10743890	ATTTAATACTAATACCATTTATTAAATACTTATTACATACCTAATACTAC		II			CGGGGGCAGAGGTTGCTTTATTCTGTTTACGATAAAGTATTAATGTAAAAGCATTAATTG[CG]TAGCACCAGGTATGTAATAAGCATTCAACAAATGGCATTAGTATCAAATGAGATGAGGGT	37	72610809	TTTGATACTAATGCCATTTGTTGAATGCTTATTACATACCTGGTGCTACG	F				chr3	72561657	72561659	-
cg21916358	21	8.17753e-15	7.07357e-09	0.795	0.634606	0.955394	61.0549	76.6153	-15.5604	92731310	TCACAAAAAAACCAAACAACAAACTTAAAACACCAAACTAAAAAAAACCA	0012643134	I	A	Red	AACGGCCACTGTTCACGGGGAAGCCGGGCGGCGAGCTTGAGGCGCCAGGCTAGGGAGGGC[CG]GCCCTGGAGCCCGGCGCGCCCCGCGACCTGCTCGGCTGCCCGCGGCTGCTGCACAAGCCG	37	15077562	CGGCCCTCCCTAGCCTGGCGCCTCAAGCTCGCCGCCCGGCTTCCCCGTGA	R		chr21:15077051-15077824	Island	chr21	6840218	6840220	+
cg23198815	11	1.59312e-16	1.37805e-10	0.795	0.634606	0.955394	79.9935	67.7285	12.265	87780278	AACAAAAACAAAATAAATACAAAATTCAATAAAAACTTACTAACCCCAAC		II			GCGGGAAAATGAGCAAGAACAGGGTGGGTACAGAATTCAGTGAGAGCTTACTGGCCCCAA[CG]TAAGGCAGGAAGATCAAGCAGGGGGAGTGAGCTGACCCATGAATGATGAGGTTGAAAAGA	37	87184120	CGTTGGGGCCAGTAAGCTCTCACTGAATTCTGTACCCACCCTGTTCTTGC	R				chr11	87473077	87473079	+
cg24392606	11	1.0032e-14	8.67766e-09	0.795	0.634606	0.955394	55.2382	40.4531	14.7851	49766543	TTACAACACAAAATTTCAAATATACCACATAAATAAATTCTAAAAATCTC		II			GGTAGATGTGGTTACAGCACAAAGTTTCAGATATACCACATAAGTAAGTTCTGGAGGTCT[CG]TTTACAGCATAGTGCTTACAGCTAAGAATACTGTATTACACACTTAAAATTTGCTAAAAG	37	71540991	CGAGACCTCCAGAACTTACTTATGTGGTATATCTGAAACTTTGTGCTGTA	R				chr11	71829944	71829946	+
cg26719638	8	2.52452e-43	2.18371e-37	0.795	0.634606	0.955394	64.2305	47.1148	17.1158	20713218	TATTATAAATACTTTTAATATAATCCCTTATACAAAAACTAACCATTAAC		II			GTTTAATAGTCTGTTATGGGTACTTTTGGTATGGTCCCTTATACAGGGACTAGCCATTGG[CG]TATGTATCTGTCACTCCTCCCCATGAAACAGTGAGCTCCCTGAAGCGAAAAACTGATTTT	37	132056802	CGCCAATGGCTAGTCCCTGTATAAGGGACCATACCAAAAGTACCCATAAC	R		chr8:132052203-132054749	S_Shelf	chr8	131044555	131044557	+
cg03562186	12	2.09039e-43	1.80819e-37	0.79	0.62767	0.95233	81.4059	64.131	17.2749	14809282	ATAACATTCTATAATATACTATAACACAATACAATATCATAAACAAAAAC		II			TGTGATGTCATGTGGCATTCTATGATGTGCTGTAGCACAATACAATGTCATGGACAGAAG[CG]CTCTGTTCTGCCCTTTCACTGAAAATAGCTCTTCCTGACACAGGCTTGGGTAGTGAAAGC	37	48405089	TGGCATTCTATGATGTGCTGTAGCACAATACAATGTCATGGACAGAAGCG	R				chr12	48011305	48011307	+
cg03788995	7	1.85903e-23	1.60806e-17	0.79	0.62767	0.95233	48.5151	70.0879	-21.5728	51614249	TATAAAACTAAAATTAAAAACTAAAACCCATAACCCAAAACAACCTCCCA	0091758958	I	A	Red	GACCGAGGGGGATGTGGAGCTGGAGTTAGAGACTGAGACCCGTGGCCCAGAGCGGCCTCC[CG]AGAAGCCACGGAAACATGACTGACAGCAGTGCGGCGGACTTGGAGCGGGTCACCGACTAT	37	148334381	CGGGAGGCCGCTCTGGGCCACGGGTCTCAGTCTCTAACTCCAGCTCCACA	R				chr7	148637288	148637290	+
cg06308273	17	1.32222e-41	1.14372e-35	0.79	0.62767	0.95233	90.5382	76.908	13.6301	13685106	TATCAACRTTACCTAATTTTCTCATTTCATCTCTTATAAACTTTCAAAAC		II			TATACTACTGGATTTCCAACATGATGCTAATAAATTGTGTGAAGAACTTAATCATGTTAG[CG]TCCTGAAAGCTTATAAGAGATGAAATGAGAAAATCAGGCAACGTTGACACCCAGGGCCTC	37	75781712	GTCAACGTTGCCTGATTTTCTCATTTCATCTCTTATAAGCTTTCAGGACG	F				chr17	77785629	77785631	-
cg07899404	8	1.09288e-15	9.45342e-10	0.79	0.62767	0.95233	34.936	52.4988	-17.5629	78611849	AATCAAAATAAACCATAACACATTATTCAACRTAAAATCCCAAAACCCTC		II			ATTTCAGTACAGATCAAAATGGGCCATGGCACATTATTCAGCGTGGAATCCCAGAGCCCT[CG]GAGTAAATGGCAGATTGGGTCTCCCTTTGCTGATTTATTTTAAAAGTAAATTATAAATCT	37	64617158	ATCAAAATGGGCCATGGCACATTATTCAGCGTGGAATCCCAGAGCCCTCG	R				chr8	63704599	63704601	+
cg10150125	18	4.59513e-15	3.97479e-09	0.79	0.62767	0.95233	63.9714	49.5111	14.4603	2674861	TTACATATATTTTCTTAAAAAACAAATACAAAACCTTAAATTAATTATAC		II			AATAATGATAGCCAAAGGGACCTTAATGGGGATTATGTGATAATGGGCAGTGGACTGATA[CG]TACAATTAACTCAAGGCTCTGCATCTGCTTTTTAAGAAAATACATGTAATAACTAGATAT	37	64613113	CGTACAATTAACTCAAGGCTCTGCATCTGCTTTTTAAGAAAATACATGTA	F				chr18	66945875	66945877	-
cg11024728	7	3.09435e-25	2.67661e-19	0.79	0.62767	0.95233	38.0744	60.8212	-22.7467	21611539	TACTCTCAAAAACCTTCAAAAAAATCTATACATAACTCAAAAACAACACA	0036663919	I	T	Red	AAGGATAAGAACCGCCTCCCTCATCAGTGCCCGTCTGACGGCCCCGGCTCGGGGAAGTCA[CG]CGTCGCTCCTGAGCCACGCACAGATCCCCTCGAAGGCTCCCGAGAGCAGGTGCAGCGGCC	37	1425807	CGCGTCGCTCCTGAGCCACGCACAGATCCCCTCGAAGGCTCCCGAGAGCA	F		chr7:1423824-1424053	S_Shore	chr7	1386170	1386172	-
cg11829923	4	1.24791e-27	1.07944e-21	0.79	0.62767	0.95233	29.9381	53.0438	-23.1057	61709836	TACTATTCCATATTATTACAATCTAATTCCAAATAATTAACATAAACTTC		II			ATAATAGCAATTACTATTCCATATTATTACAATCTAATTCCAGATAGTTAACATGGACTT[CG]TGCTATGATGGTAGCTTTCATAGTGCATTTGTATGAATTGCATTACTTCAGCCTATATAT	37	30096414	ACTATTCCATATTATTACAATCTAATTCCAGATAGTTAACATGGACTTCG	R				chr4	30094791	30094793	+
cg12938488	14	9.70783e-44	8.39727e-38	0.79	0.62767	0.95233	72.4963	54.5808	17.9155	50678138	ATATCTACATTTTAATATACTCACTATAAAATTATAATACCAATAATAAC		II			ATAATAATTACTTCTGCTTCACATGGAAAGAATTTATTTAAATATCTGTAATGGAAAGAC[CG]TTATTATTGGTATTACAACTTTACAGTGAGTACATCAAAATGTAGATATGACATTCATAA	37	59282502	TATCTACATTTTGATGTACTCACTGTAAAGTTGTAATACCAATAATAACG	F				chr14	58815783	58815785	-
cg13018639	14	1.45589e-41	1.25935e-35	0.79	0.62767	0.95233	76.5678	63.0261	13.5417	1777394	CTACCATTTAATCTTCAATATCCTCRAATAACTACCCTATACAATATATC		II			GTCAAAATTGGGTAAACACATTCCACCCTGTCTCTTCCCCCAAATGCAACTAAAAGCCCT[CG]ACATACTGCACAGGGCAGCTATCCGAGGATACTGAAGATTAAATGGTAGCAGGCCTACTG	37	30027969	TACCATTTAATCTTCAGTATCCTCGGATAGCTGCCCTGTGCAGTATGTCG	F				chr14	29558762	29558764	-
cg13352668	14	2.32508e-41	2.01119e-35	0.79	0.62767	0.95233	82.775	69.6659	13.1091	2711198	CTATTCATATAACAACCTCTCACAATTCAACACCTTAACATTCAATTTTC		II			GCTGTGTTTATAACCTGGACAACAACTGTCACTTTGTGTTTGGGGAATTGTTCCAGAATA[CG]AAAACTGAATGTTAAGGTGTTGAACTGTGAGAGGTTGTCATATGAATAGGCAAGTGATTT	37	88033863	TATTCATATGACAACCTCTCACAGTTCAACACCTTAACATTCAGTTTTCG	F				chr14	87567518	87567520	-
cg13743523	1	7.82737e-15	6.77068e-09	0.79	0.62767	0.95233	83.3809	72.6504	10.7305	23614148	ACCTAATCACTAAAAATAAACTACTATAAAAATCCAAACTCRAAATACAC		II			CCTGAAACCTGACCTGGTCACTGGGAGTGGGCTACTGTGGGGGTCCAGGCTCGGGGTGCA[CG]TTCTTTCTGGGTGGGAGGCAGGGCCGCCATGGAGGTCCAGGCTCGGGGTGCACGTTCTTT	37	180189180	CGTGCACCCCGAGCCTGGACCCCCACAGTAGCCCACTCCCAGTGACCAGG	R				chr1	180220044	180220046	+
cg14768157	14	3.61919e-16	3.1306e-10	0.79	0.62767	0.95233	86.6014	76.3612	10.2402	37603986	ATTAAATCTCRAAATTAAAATCTAATTTTTCCAACTCTCTCATCATTTTC		II			AGCTTCTCTCTGTTGAATCTCGGGGTTAAGATCTAATTTTTCCAACTCTCTCATCATTTT[CG]TTTCCTTCACAAGTGATTCTTATGGGTTTTGCTGCATCCTTTAGTGTGAATTTCATTCTT	37	88627084	TTGAATCTCGGGGTTAAGATCTAATTTTTCCAACTCTCTCATCATTTTCG	R				chr14	88160739	88160741	+
cg15161959	2	3.81292e-43	3.29817e-37	0.79	0.62767	0.95233	61.3556	44.5897	16.7659	26790130	ATATTTACTAAAAACATTACTCCTCTAACTCCCATCTCACTTTATCCATC		II			GGGAGAGTGAAGTGTTTGCTGAGGACATTGCTCCTCTGACTCCCATCTCACTTTGTCCAT[CG]CAGCCTTTTGTTGGGAGATGACACTGTCAGTCAGCCCATGATGTCTGTTCACACGAGATG	37	177020616	TGTTTGCTGAGGACATTGCTCCTCTGACTCCCATCTCACTTTGTCCATCG	R		chr2:177024501-177025692	N_Shelf	chr2	176155887	176155889	+
cg15744668	2	1.69183e-24	1.46344e-18	0.79	0.62767	0.95233	10.5476	26.159	-15.6115	85705397	TATACCCCCCACCCCCAACACATATTTATTATATTTTAATTTAAAAAACA	0079608491	I	A	Red	CTCCTCCATTTTTGTGCCCCCCACCCCCAGCGCGTATTTATTGTATTTTAATTTAAAAAG[CG]ACACCTTCAAACCCTGCGCCCGAGGCGGCGGAGGCGCCGTCACCCGCAGCCGCGAGAGCC	37	175207395	CGCTTTTTAAATTAAAATACAATAAATACGCGCTGGGGGTGGGGGGCACA	R		chr2:175204843-175207553	Island	chr2	174342666	174342668	+
cg16511086	2	4.81135e-40	4.16182e-34	0.79	0.62767	0.95233	88.5424	78.3413	10.2011	47601991	CCACRCAATAAATTTTACTCAAATACTAAAAATAATACATATAACAACCC		II			TCTAGTTGCATCCACGCAGTAGGTTTTGCTCAGATACTGAAAATAGTACATGTAGCAGCC[CG]TGGAAGGGTCCTGTGCATACAGAGCCTCCCGTTTCTTGGCGTCGGTGATCTCGATGAGGT	37	91936221	CGGGCTGCTACATGTACTATTTTCAGTATCTGAGCAAAACCTACTGCGTG	R		chr2:91936876-91937290	N_Shore	chr2	91748194	91748196	+
cg17461641	1	2.22656e-14	1.92598e-08	0.79	0.62767	0.95233	53.9619	70.3227	-16.3608	71629847	CATAAAAAAACACAACCAACCRAAAATTTTAAACTTCATAAAACACAACC		II			TAATGAGTTTGCATGGAAAGACACAACCAGCCGAAAATTTTAGACTTCATAAAGCACAGC[CG]GTGCCTCAGGTATACTGGATGTGGTCTGGAGCCAGACATGAAAGGAGGGGGGATTTTGCA	37	164023978	CGGCTGTGCTTTATGAAGTCTAAAATTTTCGGCTGGTTGTGTCTTTCCAT	R				chr1	164054740	164054742	+
cg18765405	5	3.57012e-41	3.08815e-35	0.79	0.62767	0.95233	81.9883	69.2793	12.709	99602355	TTTAAAAACCACRAAATACTATACCAATAATAATTACCAACTCCTAATAC		II			AAATAAGTAGTTTTGGAAACCACGAAGTGCTGTGCCAGTGATAGTTACCAGCTCCTAGTA[CG]CTGTCTGCCAGCCCTGGCTGGGGCTGAATGAATGAATGTGAATAACCTTCCTTCTAAAAT	37	134644263	TTGGAAACCACGAAGTGCTGTGCCAGTGATAGTTACCAGCTCCTAGTACG	R				chr5	135308572	135308574	+
cg19674032	13	6.81187e-41	5.89227e-35	0.79	0.62767	0.95233	84.7191	72.6199	12.0992	15712944	AACAAAATTCTCAACCTACCCRTAAAACCTATCTTCCTAACTTAACACTC		II			AGGATGCTGCCAACAGGGTTCTCAGCCTGCCCGTGGAGCCTGTCTTCCTAACTTGGCACT[CG]TGCCATCGTTGGACCAAGATGTCATTGGGCACCGTCCCCTCCGGACAGATGCTTTCCAGC	37	111682796	ACAGGGTTCTCAGCCTGCCCGTGGAGCCTGTCTTCCTAACTTGGCACTCG	R				chr13	111030448	111030450	+
cg21587238	5	6.7299e-22	5.82137e-16	0.79	0.62767	0.95233	34.15	55.0451	-20.8951	94767414	TCAACCTAAATTTCCAAAAATAATAAAAAACACAACATTTTTTAACCTCA	0093776970	I	A	Red	CAAACTGGAAAGTCGGCCTAGGTTTCCGAGGATAATGAAAGGCACAGCGTTTTTTGACCT[CG]ACTTCAGGCCTGACCCCCCACTCTCTCGGTCCCGTACCTCTTCTGCGGGATGTAACTCTG	37	42953590	CGAGGTCAAAAAACGCTGTGCCTTTCATTATCCTCGGAAACCTAGGCCGA	R		chr5:42951076-42952410	S_Shore	chr5	42953487	42953489	+
cg24953735	19	2.6815e-14	2.31949e-08	0.79	0.62767	0.95233	67.0913	53.3283	13.7629	46810922	ACCCTAAAATACCTATAAAATACAAAATCAAAAACATAAAACCCRACAAC		II			CACCGTGAGCTGATGAGAATTTCTGGTTTCTGGTGGGCTTCGCGGGTCCTCGCGCGCCCA[CG]CTGCCGGGCCTCATGTCTTTGACCCTGCATCCCACAGGTATCTCAGGGCCAGCCTGGCTC	37	2749080	CGCTGCCGGGCCTCATGTCTTTGACCCTGCATCCCACAGGTATCTCAGGG	F				chr19	2749081	2749083	-
cg25117875	12	2.87341e-18	2.4855e-12	0.79	0.62767	0.95233	24.9918	42.6245	-17.6326	63742144	CAACTTTATAATAAACCTACCAAATAATATAAAAAAAATTAATATCCACA	0032803169	I	T	Red	CCCTGCCTTTGCCGACTTTGTGATAAACCTACCAGATAATGTGAGGAGGGTTGGTGTCCA[CG]TGCTCGGGGCCTTGGGAGCCACCAGCGCTGGCTGGACTCAGCCGCTGCGCTCTGCTCCCT	37	14413581	CGACTTTGTGATAAACCTACCAGATAATGTGAGGAGGGTTGGTGTCCACG	R				chr12	14260646	14260648	+
cg25979639	10	5.91703e-15	5.11823e-09	0.79	0.62767	0.95233	74.9242	62.0869	12.8374	31700263	TCCAACTAATAAACATATATTATACATCTACTATATACCCACCAATATTC		II			TCCTAAACAGTACAAGGGGAAAAGCATATCTTGTTCACCTGTGGATTTCTAGAAGCCCCA[CG]AACACTGGTGGGTACACAGTAGATGCACAATACATGTTTACTAGTTGGAATGCAAGAATT	37	118595197	CCAACTAGTAAACATGTATTGTGCATCTACTGTGTACCCACCAGTGTTCG	F				chr10	116835685	116835687	-
cg26011615	1	2.97565e-17	2.57394e-11	0.79	0.62767	0.95233	41.8759	60.615	-18.7392	34616885	TCATAATAAATTCAAATTTTCAACTCAAAATTCTACCTCTCCAAATACRC		II			CCTCTCTTTCCCAAAATCCTCTCCCATCAAGAAAACCATGCATGTGCGTGGGTCCGCGCG[CG]CGCACTTGGAGAGGTAGAATTTTGAGTTGAAAATCTGAATCTACCATGAAAAATTGTGTG	37	212839307	CATGGTAGATTCAGATTTTCAACTCAAAATTCTACCTCTCCAAGTGCGCG	F				chr1	212665964	212665966	-
cg27140633	11	9.65418e-23	8.35086e-17	0.79	0.62767	0.95233	51.2561	72.1998	-20.9437	68674906	AAAATATAACAAACAACATAACCACTAACTAAATAACCCCATATAACTCA	0068668533	I	A	Red	GGGGACTCCTGCGGACAGCCAGGGAAAGCCAGGCTCGACCCCACCCGGCTGCTGCGCCGT[CG]AGCCACATGGGGCCACCCAGCCAGCGGCCACGTTGCCCGCCACACCTCGGGCCAGGGCTA	37	63685905	GAGGTGTGGCGGGCAACGTGGCCGCTGGCTGGGTGGCCCCATGTGGCTCG	F		chr11:63685489-63685968	Island	chr11	63918432	63918434	-
cg04561231	12	1.81308e-44	1.56832e-38	0.79	0.62767	0.95233	41.3643	22.0812	19.283	11717155	AAAACACAACCTCAACCTTTATATCTAATCTTAATTAACATCTTTCCCAC		II			GTGTTCACATAAGAACACAACCTCAGCCTTTATGTCTAATCTTAATTAACATCTTTCCCA[CG]TGCTGCTCCCCCTGATGGCCATGCTGATCTCTAGCAAGTACATGGAACAGAGGAAAGCAC	37	27016635	CGTGGGAAAGATGTTAATTAAGATTAGACATAAAGGCTGAGGTTGTGTTC	R				chr12	26863701	26863703	+
cg06834427	2	6.88855e-41	5.9586e-35	0.79	0.62767	0.95233	85.6727	73.5842	12.0886	94635192	AATCCTTACTCACTACAAATTTATAAATATAACCTCCTACCATTTCTTCC		II			CTTGCTAATGAAATCCTTACTCACTGCAAATTTATAAATATAGCCTCCTACCATTTCTTC[CG]GCAGTTTCAAATGTGGTTTGTTACACTTAGGTCTTTAACCCACATGCAATTTATTTTTGT	37	131552386	ATCCTTACTCACTGCAAATTTATAAATATAGCCTCCTACCATTTCTTCCG	R		chr2:131555096-131555929	N_Shelf	chr2	130794812	130794814	+
cg08835755	4	8.78108e-46	7.59564e-40	0.79	0.62767	0.95233	62.7534	41.1149	21.6386	80691306	ATCRAACCRAAAACAACTAAAATAAACTCAACAAAACAATCCCTAACCCC		II			ACAGATCGGGGATCGGGCCGGGGGCAGCTGGGGTGGGCTCAGCAGAGCAGTCCCTGGCCC[CG]CGGTTAATTGAAATAACCGGGTCAATACACGGCCGCCGGGACCCAGCCCCATTTGATCTC	37	1514317	CGGGGCCAGGGACTGCTCTGCTGAGCCCACCCCAGCTGCCCCCGGCCCGA	R		chr4:1514184-1514520	Island	chr4	1512589	1512591	+
cg10112889	12	5.85828e-44	5.06742e-38	0.79	0.62767	0.95233	67.5315	49.1994	18.332	72783912	TTCATTATATATATAAATATACATACATATACCACATTTTTACATTTCAC		II			GCTGCATAGTATTCATTATATATATAAATATACATACATATACCACATTTTTACATTTCA[CG]TTTTCTTTATCCATCAGTTCACTCTTAGGTGATTCCATACTTTGGCTATTATGAATAATG	37	101803406	CGTGAAATGTAAAAATGTGGTATATGTATGTATATTTATATATATAATGA	R		chr12:101801047-101802153	S_Shore	chr12	101409627	101409629	+
cg13153329	14	5.71128e-42	4.94026e-36	0.79	0.62767	0.95233	77.1374	62.7438	14.3936	82747542	ATAAAACAAAATAACTACATAAACTCCTAAATACATTTATATATCTATTC		II			TAGGCGGTGAAGTAGAACAGGATAACTGCATGGACTCCTAGGTACATTTGTGTATCTATT[CG]TATTTATTAGTAATTAAACTTCTATGTTGGTCTATAAGCCATAATGTTGATGATTGTCTT	37	51331987	CGAATAGATACACAAATGTACCTAGGAGTCCATGCAGTTATCCTGTTCTA	R				chr14	50865268	50865270	+
cg16193928	1	1.96725e-42	1.70167e-36	0.79	0.62767	0.95233	39.0141	23.6704	15.3437	30736591	CAAAATTACCACCRACAAATTTATTCCCATAATCAATCTAATCAATAACC		II			AATACTTGTTTATGTTTTAAGGTGGGGGGGGTGGGGGAGAAATTGTACAGCGAGGTGGAA[CG]GTTATTGACCAGATTGATCATGGGAACAAATCTGCCGGTGGTAACCTTGTTTAATGATAT	37	218329980	CGGTTATTGACCAGATTGATCATGGGAACAAATCTGCCGGTGGTAACCTT	F				chr1	218156637	218156639	-
cg16668896	7	1.28053e-15	1.10766e-09	0.79	0.62767	0.95233	66.3713	51.9069	14.4644	46608247	CRCTAAATAACTCTTCCATAATACAAAACTAAATAAACAACAAACCAAAC		II			GCGTGCAGCGACGCTGAGTGACTCTTCCATAATGCAGGGCTGAGTGGGCAGCAGGCCAGA[CG]TGGGTCAGGGAGCGTTCATCCCGAACCGTGTCCAGCCCTGGCCTCGCCGGCCCAAGTCGC	37	54900801	GCTGAGTGACTCTTCCATAATGCAGGGCTGAGTGGGCAGCAGGCCAGACG	R		chr7:54900736-54901261	Island	chr7	54833107	54833109	+
cg18643132	2	2.43345e-44	2.10493e-38	0.79	0.62767	0.95233	73.3142	54.2677	19.0465	31794831	TTACCAATATACRATCAAACTATATACTATAAATACACAAAAATAATACC		II			TAGAGACCTGTCGCTCTTGATAATTGTGGATCTGTGACTGTTGCATGCATCGAGAAAACA[CG]GTATCATCTTTGTGTATCTATAGTACATAGTTTGATCGCATACTGGTAAGAACAATGGCA	37	90198093	CGGTATCATCTTTGTGTATCTATAGTACATAGTTTGATCGCATACTGGTA	F				chr2	90159236	90159238	-
cg19277119	6	4.05016e-43	3.50338e-37	0.79	0.62767	0.95233	49.7503	33.0359	16.7144	86747138	ACAATCTACATAACAACTTTACTAACCAACCTTTATCTACCATTAATTTC		II			AGGGCACCAGAGCAATCTGCATAACAACTTTACTAACCAGCCTTTATCTACCATTAATTT[CG]TATATATTTGCCTTCCCACAATTTGTCACTCCTAAAAACTCAAAATCCTTTTCCTTTGTC	37	27787731	CGAAATTAATGGTAGATAAAGGCTGGTTAGTAAAGTTGTTATGCAGATTG	R				chr6	27819952	27819954	+
cg21053388	7	1.60968e-15	1.39237e-09	0.79	0.62767	0.95233	57.359	42.2586	15.1004	38761135	ACTAATAATATTTCAAACTACATAATTCTTTATTATAAAACTATCTATAC		II			TGTATCTTAGTACTAATGATATTTCAGACTGCATAATTCTTTGTTGTGGGGCTGTCTGTG[CG]TTGGATGTTTAGCAACCTCTCTAGCTTCTACCCACTAGATGCCAGTAGCATCTAGTATCT	37	123411477	CGCACAGACAGCCCCACAACAAAGAATTATGCAGTCTGAAATATCATTAG	R				chr7	123771422	123771424	+
cg25516778	3	6.83831e-45	5.91514e-39	0.79	0.62767	0.95233	74.8835	54.8265	20.057	99774437	AATTAACTTTAACCCTTTCCTAATATCATTTATCCTTAAATACTAAATAC		II			TGTGAATACAACAAACAAGCTCCATCTCTAAAGTTCTTCATAGAAAACAGAATTATAAGA[CG]CACTCAGTATCCAAGGATAAATGATACCAGGAAAGGGCCAAAGTTAATTAATCCTCTTAC	37	172314944	CGCACTCAGTATCCAAGGATAAATGATACCAGGAAAGGGCCAAAGTTAAT	F				chr3	172597153	172597155	-
cg02640948	12	3.77853e-42	3.26843e-36	0.785	0.62077	0.94923	71.2462	56.4818	14.7644	95760129	CCTCCCTTCCCATAAATCCCCAATATTAAAAATACTTATTCCCCAATACC		II			CAGAAAGTAAAAATGGCCTTGCTGAAGAAATTAAATTTATGTTCAAGTGCTATTTCTTTA[CG]GCACTGGGGAACAAGCATTTCTAACACTGGGGATTCATGGGAAGGGAGGGAGTGGGGCAA	37	14919296	CGGCACTGGGGAACAAGCATTTCTAACACTGGGGATTCATGGGAAGGGAG	F		chr12:14922877-14923974	N_Shelf	chr12	14766361	14766363	-
cg07377985	10	9.04874e-43	7.82716e-37	0.785	0.62077	0.94923	44.1561	28.1333	16.0228	87788450	TTAACCTTATTAATTTAATAAACAAAAATAAAATCCAACCACAAACAACA	0043712530	I	T	Red	AATAGATTGCATTTGACCTTGTTGGTTTGATGGACGGGAGTGGAGTCCGGCCGCGGACGG[CG]TCCCTTCCAGGGCCGGCCGCCAGAGGGCGAGCGCGCCTTCCCGGGCGGGGCGGGGACGGG	37	130008585	CGCCGTCCGCGGCCGGACTCCACTCCCGTCCATCAAACCAACAAGGTCAA	R		chr10:130008558-130009620	Island	chr10	128210320	128210322	+
cg11357369	6	4.79292e-19	4.14587e-13	0.785	0.62077	0.94923	57.379	75.6893	-18.3103	68697260	ATTTAACCTACACAAAACTAATATCTACTAAACAAAAACAAAAACACACA	0041636920	I	A	Red	ACAAATTTGTTTCTCAAAGGCCCCTCCGCTGGCTCCTCCGGCCTCACGAGTCCCGTTCCC[CG]TGTGCTTCTGTCCTTGCCCAGCAGACACCAGCCCCGCGCAGGCCAAACTGGCTCCGTTCC	37	164506268	GTTTGGCCTGCGCGGGGCTGGTGTCTGCTGGGCAAGGACAGAAGCACACG	F				chr6	164085235	164085237	-
ch.9.750163F	9	4.24219e-23	3.66949e-17	0.785	0.62077	0.94923	9.47373	24.0044	-14.5307	45605288	GAAAAAAAAACCTCCCTTTAAAATTCAAAAACTCATAAACAAAAAAAACT		II			AACTCATTCCAGCGTTAACACAAATGTAAAAGGTTCAACATCTCATCTGAGAAAAGTCTA[CA]GTCCCTTTTGCCTATGAGTCCCTGAATTTCAAAGGGAGGTCTTTTTTTCAAGGTACGATG	36	38559649	CAGTCCCTTTTGCCTATGAGTCCCTGAATTTCAAAGGGAGGTCTTTTTTT	F				chr9	38559651	38559652	-
cg00966357	12	1.86364e-42	1.61204e-36	0.785	0.62077	0.94923	73.6902	58.2988	15.3914	91792417	ATAAATAATCCTATATCTATAATAATAATAACAACTTACCCATTACATAC		II			AGGGTTATTAGAATGATTACACAAGTTAATATTTATAAAGTGCTTAGAACATTACCTTGG[CG]TATGTAATGGGTAAGCTGTTACTATCACCACAGATATAGGATTATTTATTTAATTGATGA	37	46945908	TAAATAATCCTATATCTGTGGTGATAGTAACAGCTTACCCATTACATACG	F				chr12	46552124	46552126	-
cg01847596	2	8.7087e-40	7.53303e-34	0.785	0.62077	0.94923	88.4229	78.8142	9.60871	23712143	AAAAACCRAAATTATTAATCCCCAAAAACAACTTCCAATATTTACTATCC		II			AAACGCTCTTTGAAAGCCGGGATTGTTGGTCCCCAAAAGCAGCTTCCAATGTTTGCTGTC[CG]GATGATAAACAGAGTCAGGCAGCCACGCCAAAGACTTGAGGCCAGTCTCTCAGCTGTGGG	37	95660093	CGGACAGCAAACATTGGAAGCTGCTTTTGGGGACCAACAATCCCGGCTTT	R		chr2:95663958-95664256	N_Shelf	chr2	94994347	94994349	+
cg01901708	16	8.07129e-41	6.98167e-35	0.785	0.62077	0.94923	81.9509	70.0133	11.9377	95642867	AATTATTAAAATAAAAAACACTTCTTTCACCRTAACTTCATAAAAAACTC		II			TTCTGCTATTCAGTTATTAGAGTAAAGGACACTTCTTTCACCGTAGCTTCATGGAGGACT[CG]CCGTATTGCCTTAGCCCTCACTCATGGCCGTAGGATCCTGAGAACCTTCTCATGGACCTG	37	88308391	GTTATTAGAGTAAAGGACACTTCTTTCACCGTAGCTTCATGGAGGACTCG	R		chr16:88310706-88312553	N_Shelf	chr16	88274784	88274786	+
cg02544571	7	1.36963e-14	1.18473e-08	0.785	0.62077	0.94923	34.7406	51.618	-16.8774	63694223	TTTACAAAAATCCATAATCAAAAAACAATAAACAAAACTAAAAAACTACA	0054809211	I	A	Red	TTACCAAAAGTCGCCTTCTGCACGGTCACACCGAGCCAGCGCCTGGGCCTGGAACCGGGC[CG]CAGCCCCTCAGCCTTGCCCACCGCCTCCCGACCATGGACCCCCGCAAAGTGAACGAGCTT	37	139187165	TTTGCGGGGGTCCATGGTCGGGAGGCGGTGGGCAAGGCTGAGGGGCTGCG	F				chr7	139502418	139502420	-
cg04650226	6	2.66253e-43	2.30309e-37	0.785	0.62077	0.94923	34.1959	17.1251	17.0708	50742230	CATATTCTTTAACTTAACATCACATTTACCCCCTCCTTTCATTCCTCTTC		II			CCTGATTTCATCATGTTCTTTAACTTGGCATCACATTTGCCCCCTCCTTTCATTCCTCTT[CG]CTCTCTTTTTCGAGATTCGTTTCTCCCTGCCCATCCCGCGTCCTTGAGAGAACATCTGAG	37	27863349	ATGTTCTTTAACTTGGCATCACATTTGCCCCCTCCTTTCATTCCTCTTCG	R		chr6:27861317-27861595	S_Shore	chr6	27895570	27895572	+
cg08444202	15	1.71511e-15	1.48357e-09	0.785	0.62077	0.94923	81.689	70.2147	11.4743	99673926	CATTTTCTTAACTAATTCCCCATCCCTCAAAATCTATAAAAATATTTATC		II			TTTATTTCATTCATTTTCTTAGCTGATTCCCCATCCCTCAGGATCTGTAGAGGTATTTGT[CG]ACTATTCACTGGGGTGGCCTACAAAAATCCTCCAGCTTTTGGTTGGTCATGAAGTTCTGT	37	57879693	ATTTTCTTAGCTGATTCCCCATCCCTCAGGATCTGTAGAGGTATTTGTCG	R				chr15	57587494	57587496	+
cg08767686	5	1.15721e-22	1.00098e-16	0.785	0.62077	0.94923	34.4933	55.7995	-21.3062	92688361	AATAAAAATAACAACTTAACATTAACACATTACACATAATTTAAAAACCA	0003668171	I	T	Red	TTTTCCTGAAAGTCTGTTTTTTCATCCTTCCTTCCTTTTCATCATCTCCCGTTTTCAAAA[CG]GCTCTTAAACCATGCGCAATGCGTTAACGTTAAGTCGTCATTTCCATCTACTCAATGACA	37	51426	CGGCTCTTAAACCATGCGCAATGCGTTAACGTTAAGTCGTCATTTCCATC	F		chr5:50805-51899	Island	chr5	51310	51312	-
cg13294738	10	1.66279e-14	1.43831e-08	0.785	0.62077	0.94923	49.5654	66.4112	-16.8458	53691561	AAAACCCACCACCAACACTAAAAATAAAACAATAAACACAACAAACCACA	0082657310	I	T	Red	CTGAGATGCGTCAGGGCCCACCGCCGGCGCTGAGGATGGAACAGTGAACACAGCAAGCCA[CG]TCCTTCCTCCTAGGGCCCATATTCTGATGGAAGGAGTCAGACGAAAGGCAGAGAAATGCA	37	2371247	CGTGGCTTGCTGTGTTCACTGTTCCATCCTCAGCGCCGGCGGTGGGCCCT	R				chr10	2329052	2329054	+
cg13774342	13	5.54869e-44	4.79961e-38	0.785	0.62077	0.94923	76.785	58.4085	18.3766	83714824	CTAAAAAACTTATAATTATATACCTATTTACATTATTTAACCTATACATC		II			GCTCTTTAAACCTGGGAGACTTGTAATTGTGTACCTGTTTGCATTGTTTAGCCTATGCAT[CG]CAGATTATTCATTTTACTAACAGGACTCAAAAACAGCTGTAATTTTCAAAGATGCACGAT	37	50702795	TGGGAGACTTGTAATTGTGTACCTGTTTGCATTGTTTAGCCTATGCATCG	R		chr13:50703685-50705025	N_Shore	chr13	50128658	50128660	+
cg17606634	11	2.79894e-43	2.42109e-37	0.785	0.62077	0.94923	62.5386	45.5101	17.0285	64727552	ATATATAATCATAATTATTTATTAAACACACACTAAACATATAAAACTAC		II			TAAGTCAAGCCATATATGGTCATGATTATTTGTTGGACACACACTAAGCATGTGGGACTG[CG]TTTATCATTAGGGAGATACCATGGCTGTCCTTATTTACTTCTTCAATCTCATCTCATAGC	37	89329563	CGCAGTCCCACATGCTTAGTGTGTGTCCAACAAATAATCATGACCATATA	R				chr11	89596394	89596396	+
cg18391127	15	4.04053e-43	3.49506e-37	0.785	0.62077	0.94923	59.5615	42.8451	16.7164	85778136	CCCCTATTAAACCCCCTTATAAACTCCTAATCCCCAAACCTAAATCTTTC		II			AGATGAGGCTAATGTACAACTAGGATGAGAACTACTGGATAAACCCACTGTGAGAAGAAA[CG]AAAGACCTAGGTTTGGGGACCAGGAGTTTACAAGGGGGTTTAACAGGGGAGGGGAGGCAT	37	89462418	CGAAAGACCTAGGTTTGGGGACCAGGAGTTTACAAGGGGGTTTAACAGGG	F				chr15	88919186	88919188	-
cg20195464	11	8.21688e-15	7.1076e-09	0.785	0.62077	0.94923	83.7949	73.1981	10.5968	42646236	ACAAATTAAAAACCTACTAAAATACCAATACCTATCRATATATTCCTCTC		II			ATCAGCGCAGGAACACACAGGCGGCTGGACATCGAGAGGAACACACCGACGGCTGGACAT[CG]AGAGGAACACACCGACAGGCACTGGCACTCCAGCAGGCCTCCAACCTGCAGAACGAAGCG	37	116015434	CGAGAGGAACACACCGACAGGCACTGGCACTCCAGCAGGCCTCCAACCTG	F				chr11	116144716	116144718	-
cg20501011	1	8.89656e-15	7.69552e-09	0.785	0.62077	0.94923	20.8485	35.6031	-14.7546	75809497	CAACAAAAACCRACTACTTAACRTATATAATTCCCCTTCAAAATAAAAAC		II			GCGGGAGGGGGCAACAGGGACCGACTGCTTAACGTGTATGGTTCCCCTTCAGGGTGAGGA[CG]TGTTCTGGGACGAGGTCGAGGTCAGGGTTGCAGGACAAGATGAAAGCGCTAAATGCCACT	37	841067	CGTCCTCACCCTGAAGGGGAACCATACACGTTAAGCAGTCGGTCCCTGTT	R		chr1:839694-840619	S_Shore	chr1	905686	905688	+
cg20587464	7	1.41614e-44	1.22496e-38	0.785	0.62077	0.94923	75.4118	55.9312	19.4806	7717223	TAAACTACATAAACATCAAACAATTAAATACAACCATTCCCTCATTATTC		II			ATCAAGAAAAAACCTCCAATAAGTTCTATTTCCTAGTCTTACTGTAGATATTCCACTCCA[CG]AACAATGAGGGAATGGTTGCACTTAATTGTTTGATGTCCATGTAGTCCAGTGGAAGAAAA	37	93976482	GGACTACATGGACATCAAACAATTAAGTGCAACCATTCCCTCATTGTTCG	F				chr7	94347169	94347171	-
cg20955649	5	1.10355e-43	9.54575e-38	0.785	0.62077	0.94923	69.7008	51.8916	17.8092	74787585	ACATATAAAACACATACTATATACCTAAACATTATTCATAATATACATAC		II			CTGAAGGTAACACATATAGAGCACATGCTATGTGCCTAGGCATTGTTCATAATATACATG[CG]AATTGTCTCTCCTGTCCTTAATACTATGGATTCTCTCATTTGATCCTCTTAATAATCCTC	37	65748615	CGCATGTATATTATGAACAATGCCTAGGCACATAGCATGTGCTCTATATG	R				chr5	66452786	66452788	+
cg22168671	16	3.6849e-41	3.18744e-35	0.785	0.62077	0.94923	82.365	69.6857	12.6793	92802405	TAAACTACAAAACCAAATAAACACCCRTAAACTTACATACAAACATATAC		II			GCGCTATGCTTGCTTCTGGATATGTGCGTGCTTGTATACGTGTGCAACTGTGTGTGTGCA[CG]CATATGCCTGCATGCAAGCCTACGGGTGCTTACCTGGTCCTGTAGCTCAGCCTAAACAAA	37	26617433	CGCATATGCCTGCATGCAAGCCTACGGGTGCTTACCTGGTCCTGTAGCTC	F				chr16	26606111	26606113	-
cg22635328	8	7.09626e-41	6.13827e-35	0.785	0.62077	0.94923	83.8847	71.8244	12.0603	89658238	AATATTACATTTTATCTTACTTCCTCTTCACAAAATACATAAAATACACC		II			TCTGCATTTCCAATATTGCATTTTGTCTTACTTCCTCTTCACAGAGTGCATGAAATGCAC[CG]TCTCCCTGCCTCCCCACTCACACGTGCTGCACACACGCGGTGATCCTGCTGGTCTGTTGG	37	142950423	CGGTGCATTTCATGCACTCTGTGAAGAGGAAGTAAGACAAAATGCAATAT	R				chr8	141869061	141869063	+
ch.12.1700408R	12	4.59003e-19	3.97038e-13	0.785	0.62077	0.94923	8.71557	21.2801	-12.5646	56798209	TTTCCCCAATATATATTCTTAACACCTTTATAAAAAAAAATCAATTAACT		II			AAACAGACACATAGGCCAATGGAATGGAACAGAAAACCCAGAAATACATCCAAGAATTTA[CA]GTCAATTGATTTTTTTTTACAAAGGTGCCAAGAACACACATTGGGGAAAGGATAATTTCT	36	85844287	CAGTCAATTGATTTTTTTTTACAAAGGTGCCAAGAACACACATTGGGGAA	F				chr12	85450508	85450509	+
ch.12.31424680R	12	3.67e-41	3.17455e-35	0.785	0.62077	0.94923	21.486	8.80295	12.6831	37756187	TAAAAACAACTCCATTTTTCAATAAAACCTTCCCTAACAACCCATTAATT		II			ATAAAAAATAAAATAACAGCAGAGAAGAGGGATTGAAAGTATAGTTGGGGCTGCTGACTA[CA]ATTAATGGGTTGCTAGGGAAGGCCTTACTGAAAAATGGAGTTGCCTTTAACTGAGATTGG	36	31533413	AAAGGCAACTCCATTTTTCAGTAAGGCCTTCCCTAGCAACCCATTAATAC	F				chr12	31380478	31380479	+
ch.12.74372425F	12	2.87941e-15	2.49069e-09	0.785	0.62077	0.94923	2.93928	11.2095	-8.27019	95779166	TACTAATAACCATTACATCTACCTCTATCCCAATATTATTATTTTAAACT		II			TTGTGCCCAGATGTAGAACATTCAGAATCTGGAGAAGTAGTGCCATCTGATTTGTGGAAA[CA]GCCTAAAACAACAATACTGGGACAGAGGCAGATGCAATGGCCACTAGTAGCCAGATTAGA	36	76086158	CAGCCTAAAACAACAATACTGGGACAGAGGCAGATGCAATGGCCACTAGT	F				chr12	75692377	75692378	-
ch.2.6726424R	2	5.96765e-15	5.16202e-09	0.785	0.62077	0.94923	22.7893	11.2003	11.589	5713440	GTCTACCCTTTCATAATTCACTTTTCAATCTTTCAATAACAAACAATACT		II			GCCTTGAAAGTCCAGCCAAGGATAGGGCTCGACAGGTACCGAGTGTGAACATAAAATGTA[CA]GCACTGTTTGTCACTGAAAGATTGAAAAGTGAATTATGAAAGGGTAGACATGCGCTCCAG	36	6808973	CAGCACTGTTTGTCACTGAAAGATTGAAAAGTGAATTATGAAAGGGTAGA	F				chr2	6668840	6668841	+
ch.9.10784434R	9	3.17523e-42	2.74658e-36	0.785	0.62077	0.94923	23.2728	8.35327	14.9195	37652826	CAATCCAATCAACTTAACACTTATCATTAACCAACACAACTTCACTACTT		II			TATTGCCTTTATTTGGAGAGCAAGTATAATTTAAGGAGGTGGTCATAGATTCCAAGTTTA[CA]AGCAGTGAAGTTGTGTTGGTTAATGATAAGTGTCAAGTTGACTGGATTGGGGGATGGCTA	36	10794434	CAAGCAGTGAAGTTGTGTTGGTTAATGATAAGTGTCAAGTTGACTGGATT	F				chr9	10794433	10794434	+
cg17436134	1	2.66733e-27	2.30724e-21	0.7825	0.617333	0.947667	15.3297	34.2424	-18.9127	30715113	TACCRAATAAACATATAACTTTATATAATCACACATAATACRTACATAAC		II			GAAAAAAATACGGGTACATCAGCAACTACCATATACTTTTTATAGGAAGCTAAGTACAAG[CG]TCATGCACGTATCATGTGTGACTACACAAAGCCATATGTTTATCCGGCAGCACACATAAG	37	119536288	GCCGGATAAACATATGGCTTTGTGTAGTCACACATGATACGTGCATGACG	F		chr1:119535666-119535987	S_Shore	chr1	118993664	118993666	-
cg00347267	16	1.62284e-14	1.40376e-08	0.78	0.613905	0.946095	90.3012	82.0281	8.27308	40652865	CTTACTATATCRTATACCCTTCACAAATAAACCTAACTAACAAATATAAC		II			GGTCAGCGGCACTTGCTGTATCGTGTGCCCTTCACAAATAAACCTAGCTAGCAGATGTAG[CG]TGGGCCCTGCCCGTGGGGGCCCATTGACATTTTGCTAATTACTCAAAGAGGAGGCCTGGA	37	29182270	CGCTACATCTGCTAGCTAGGTTTATTTGTGAAGGGCACACGATACAGCAA	R				chr16	29170948	29170950	+
cg05161347	8	5.14854e-45	4.45349e-39	0.78	0.613905	0.946095	65.3909	45.1114	20.2795	54705914	ACAACTAAATATACAAACCTAACAATTACATATATCTTACTTCTTTTAAC		II			CAAGTGGAGAGACAACTGAATATGCAAGCCTGGCAATTGCATATGTCTTGCTTCTTTTGA[CG]ATTCTGAGAACCAATGAACTTTTCTATCTATTGTAGTTTTTGGTTACTTTACATCTAATA	37	129373113	CGTCAAAAGAAGCAAGACATATGCAATTGCCAGGCTTGCATATTCAGTTG	R				chr8	128360866	128360868	+
cg07130687	13	3.24624e-16	2.80799e-10	0.78	0.613905	0.946095	44.277	29.0713	15.2057	71632955	TAATAACCTACATTTACATATCAAAACTTACCAACTTAACCCTTCAAATC		II			GGTAAGGCTTTTTCTTTTAATAAAAGCAACCCCCAAACCATTTCTTTTCTAACAGAAAAA[CG]ACTTGAAGGGCCAAGCTGGCAAGCTTTGATATGCAAATGCAGGCCATTAGAAACAGTCCA	37	25572185	CGACTTGAAGGGCCAAGCTGGCAAGCTTTGATATGCAAATGCAGGCCATT	F				chr13	24998046	24998048	-
cg07161369	7	6.24547e-31	5.40233e-25	0.78	0.613905	0.946095	6.30455	22.3168	-16.0123	17735588	ATACAACAAAAAAATAATAATCAAAAAAAATATCTCTATATTCCATCTCA	0007687216	I	C	Grn	GAGGGTAAGGGAGTGCAGCGGAAAGGTGATAATCAGGGGGAATATCTCTGTGTTCCATCT[CG]CTGCTTTTCTGTTGCTCAATAAACACAGTTTTGGTTACGCTTTTTTTTCTTGTTAAAAAA	37	38350464	GTGCAGCGGAAAGGTGATAATCAGGGGGAATATCTCTGTGTTCCATCTCG	R		chr7:38350920-38351331	N_Shore	chr7	38310862	38310864	+
cg07389839	17	1.32951e-14	1.15002e-08	0.78	0.613905	0.946095	91.043	83.0315	8.01157	74796946	CTCRCRCTACRATAACAAATCAAAAACCAAAAACTTAAACAATAAACATC		II			AGCCTTCAGATCCGCCAACACCTTGATCCTGGGCTTGCGGCTGCCAGACCTGTGAGAAAG[CG]ATGCCCATTGTTTAAGCCCCTGGTCTTTGATCTGTTACCGCAGCGCGAGCTGACCACGCA	37	74846372	TCGCGCTGCGGTAACAGATCAAAGACCAGGGGCTTAAACAATGGGCATCG	F				chr17	76850289	76850291	-
cg08642538	13	6.27293e-39	5.42609e-33	0.78	0.613905	0.946095	97.113	89.5332	7.57973	5698906	ATCTCTTCCAAAACCATTCATTAATAACATCATTAAAAACATCACAAACA	0094742821	I	A	Red	TCTGGATCTCCCTGGAGGTGATGATCGAGCGCTTGTTGTAATGCGCCAGGCCGGAAGACT[CG]CCCGCGATGCCCTCAACGATGTCATTAACGAATGGCCTTGGAAGAGATGCGGGTGTCGGG	37	22058122	CGCCCGCGATGCCCTCAACGATGTCATTAACGAATGGCCTTGGAAGAGAT	F		chr13:22057995-22058261	Island	chr13	21483982	21483984	-
cg10173858	5	4.69751e-14	4.06335e-08	0.78	0.613905	0.946095	43.3503	60.1804	-16.8301	65725137	AAAATACAATCCTAAAAAATTTTCTTATATAAAATAAAACCTAATTACCA	0089655453	I	A	Red	ATGCCGTTTGGGAGGGTGCGATCCTAGAAAGTTTTCTTGTGTAGAGTAGAACCTGGTTAC[CG]ATCATGATGTTTTAAAGCACCAAAATAGTTTTGTTTTTGTCTTTGTTCTTTTTCATCTGT	37	5078451	CGGTAACCAGGTTCTACTCTACACAAGAAAACTTTCTAGGATCGCACCCT	R				chr5	5078337	5078339	+
cg11324010	4	3.4707e-43	3.00215e-37	0.78	0.613905	0.946095	78.0073	61.1614	16.8459	9713425	AATTACAAACACTATATTCAAAACCTATTTCCCTCTCTCTCTTCAAACTC		II			CCTATTTTCTTTTCTTGGTAGCGAAGAAACACGAAGGCGCTCAGGGAAACCGAACGGCAG[CG]AGTCTGAAGAGAGAGAGGGAAATAGGCTCTGAACACAGTGTCTGTAATTCCATCGAGGTG	37	182568983	ATTACAGACACTGTGTTCAGAGCCTATTTCCCTCTCTCTCTTCAGACTCG	F				chr4	181647829	181647831	-
cg12298241	20	2.53248e-15	2.19059e-09	0.78	0.613905	0.946095	81.5863	70.1546	11.4318	65783897	CRCCACCCCCATCACTATTATTAATATCCAACCATATTACCAAAAATAAC		II			ATGACTAGGAGAATGGATAAATAAAATGTGAAGGATGTAAACAGTGACTACACGTACAGC[CG]CTACCTTTGGCAACATGGCTGGATATTAACAACAGTGATGGGGGTGGCGGGAGGGAATGT	37	30638129	GCCACCCCCATCACTGTTGTTAATATCCAGCCATGTTGCCAAAGGTAGCG	F		chr20:30639908-30640786	N_Shore	chr20	32050325	32050327	-
cg14332066	5	7.16561e-45	6.19826e-39	0.78	0.613905	0.946095	72.7037	52.6835	20.0202	5700115	AAAAAAATTCRATACCATTTTCCAAAACAATTATACTAATTTACAATAAC		II			AAAAGATGAAAGATAAATGTTGGTGAGGATGTGGGGAAATAGAATATTGCACACTGGTGG[CG]TCATTGTAAACTAGTACAACTGTCCTGGAAAATGGTATCGAATTTCCTCAAAAAAAATTA	37	120861587	AGGAAATTCGATACCATTTTCCAGGACAGTTGTACTAGTTTACAATGACG	F				chr5	121525891	121525893	-
cg16087940	10	2.87697e-17	2.48858e-11	0.78	0.613905	0.946095	53.6534	71.6344	-17.981	6794393	CCTAACTATACAAAAAACCAACAACAAATAACACTACAATACTAAAACCA	0055724588	I	C	Grn	TGGGGACCCCGTCCTGGGGAGTTCCTGGGTCCCGACAGCTTCAAGGCCTCTGGCTCTGGG[CG]GCCTCAGCATTGTAGTGTCACCCGCCGCCGGCTTCCCGCACAGTCAGGACGACCCCGCGT	37	129947807	CCTGACTGTGCGGGAAGCCGGCGGCGGGTGACACTACAATGCTGAGGCCG	F		chr10:129947728-129949099	Island	chr10	128149542	128149544	-
cg20628191	1	5.17634e-14	4.47753e-08	0.78	0.613905	0.946095	41.4969	58.3029	-16.806	66752219	ATAAATCACATAACCTCACTCAAATACAAAAAACACTAAAAAATATAATC		II			TACTGGGGAGAATAAATCACATGACCTCACTCAGATGCAAAGGACACTGGGAAATGTAGT[CG]CTGTCTGAACAGTTGTGTTCATTCCAGTAATAATCTCCCAATGACCAAGGAAGAAGAACC	37	20265229	TAAATCACATGACCTCACTCAGATGCAAAGGACACTGGGAAATGTAGTCG	R				chr1	19938735	19938737	+
cg20909645	8	2.1499e-14	1.85966e-08	0.78	0.613905	0.946095	38.3245	55.2945	-16.97	64785104	CAACAACCAAAAAAAACCTTCAACTTAACCAACAAAAAAAAACATCTTCA	0021693942	I	T	Red	CTCCTGTTTCACCGACGGCCAAAGAGGGCCTTCGGCTTGACCAACGGAGGAAAACGTCTT[CG]TGTGGAGATCGATTTCCTTTCGAGAGTTTATTCTATACCTGTGCAGCATCTTTTGTGTAG	37	99985049	CGACGGCCAAAGAGGGCCTTCGGCTTGACCAACGGAGGAAAACGTCTTCG	R		chr8:99984584-99985072	Island	chr8	98972820	98972822	+
cg22621294	2	9.57151e-41	8.27936e-35	0.78	0.613905	0.946095	82.8254	71.0506	11.7747	96794975	CCRAAAAATATCCCCCTACTCCAATAAAAACCATTATAAAATTAACTAAC		II			AAAACAACAAGGCATTTGAAAGAGATAAATGCCCCACAATCCCCCTGTGGTTGATTTTAT[CG]CCAGTTAATTTCATAATGGCTTCTACTGGAGCAGGGGGATATTCCCCGGGGGTAGGAGTA	37	217992725	CGCCAGTTAATTTCATAATGGCTTCTACTGGAGCAGGGGGATATTCCCCG	F				chr2	217128001	217128003	-
cg23540877	1	2.08708e-14	1.80532e-08	0.78	0.613905	0.946095	50.9096	67.5903	-16.6806	59750582	AAACTCCATAACAACAAAAATTCTTCTTCCACTATATCACAATACCACAC		II			AAAAGTAGGGGAATGTAGGCTTAGAGAATAAATTTCATTCGGCAAGCTGAGTCCTTACTG[CG]TGTGGCACTGTGACATAGTGGAAGAAGAACTCTTGTTGTCATGGAGCTTAGAGACTGGCA	37	56289373	AGCTCCATGACAACAAGAGTTCTTCTTCCACTATGTCACAGTGCCACACG	F				chr1	55823699	55823701	-
cg23772011	22	4.98664e-16	4.31344e-10	0.78	0.613905	0.946095	28.3435	15.2346	13.1089	62640860	AATAATAACCAAAAACTTAACTCTTAATCAATATATACCTCATCTATCTC		II			ATCCTTCCAACAATGCTCTGACGTAGGCACACGTGTTACCTCGTCTGTCCATTTTACAGA[CG]AGATAGATGAGGCACATACTGACCAAGAGCCAAGCCCCTGGCCACCATCCTGCACTCGCC	37	37594383	ATGGTGGCCAGGGGCTTGGCTCTTGGTCAGTATGTGCCTCATCTATCTCG	F		chr22:37594665-37595488	N_Shore	chr22	37198342	37198344	-
cg26576890	6	1.23408e-14	1.06748e-08	0.78	0.613905	0.946095	75.5981	87.6042	-12.0061	50795957	AACAAAAACAATACCTAACACAATTACTCCAAAAAAACAAAAACAAAACA	0049726828	I	C	Grn	GGCGCCACACGTGGCAAGGACAGTGCCTAACGCAGTTGCTCCAGGGGGACAGGGACGGAA[CG]CGCACGTGGCAACCCAGGGCCTAAGGGGACGCCTGCAACGCTTCTGCCCCCAGCGCTTCG	37	41374939	GGCAAGGACAGTGCCTAACGCAGTTGCTCCAGGGGGACAGGGACGGAACG	R		chr6:41374527-41375187	Island	chr6	41407200	41407202	+
cg27457457	8	6.28403e-43	5.43569e-37	0.78	0.613905	0.946095	66.7759	50.438	16.3379	84772227	AATTTAATAAACCCTATAATACAAAAAATTATAAATACTAACTATTTACC		II			CCTAGGGGCTGAATTTAATGGGCCCTGTGATGCAAGAGATTATAAGTACTGGCTGTTTAC[CG]CCCTCCTTCAGCCTGGAGGATGGTCCTCCTGGTAGAGAGCCTCTCCCAGGTGGGTGCTGA	37	90556162	ATTTAATGGGCCCTGTGATGCAAGAGATTATAAGTACTGGCTGTTTACCG	R				chr8	89543932	89543934	+
rs4331560		4.47674e-28	3.87238e-22	0.78	0.613905	0.946095	27.6135	55.7381	-28.1246	34750968	CATAACATTTCTCATCCAATAACTCACTCCATCTTCCAATACTCCCTAAA		II											chr2	48857533	48857534	-
cg00849052	8	2.13406e-42	1.84596e-36	0.78	0.613905	0.946095	75.7487	60.4769	15.2719	61649257	AAACACAATAACTTTTATTATAAAATATCACCAACTCACCTTTATCTACC		II			CAGTCAGGAGAAGACACAATAACTTTTATTGTAGAATGTCACCAGCTCACCTTTGTCTGC[CG]GACTGGCATTAATGTGCCTAATTTCATCCACTTGATGGATAACGTTTTCATTTATAATGA	37	23570444	CGGCAGACAAAGGTGAGCTGGTGACATTCTACAATAAAAGTTATTGTGTC	R		chr8:23571922-23572208	N_Shore	chr8	23712930	23712932	+
cg04187039	16	1.34471e-41	1.16318e-35	0.78	0.613905	0.946095	80.7815	67.1669	13.6146	99792313	TAATAAAAATTTAATAAAACCRTCCACRTTTAAACTCTCCTATAATACCC		II			GAATGGGGGTGTGGTGAGGATTTAATAAAACCGTCCACGTTTGGACTCTCCTATGGTGCC[CG]TGAAGGTGGGCAAGCACGGACGGGCAGCTGTGACCCCTGCGAGATCCCTGAGCCGTGAAG	37	89048704	CGGGCACCATAGGAGAGTCCAAACGTGGACGGTTTTATTAAATCCTCACC	R				chr16	88982295	88982297	+
cg06048193	13	1.14958e-43	9.94391e-38	0.78	0.613905	0.946095	69.6148	51.8396	17.7752	12735283	ATCCCCAAACTTACATATTAAATAAATAATAATATATACATTTATCTTTC		II			TGAAGTATTGTATCCCCAAACTTGCATGTTAAGTAGGTGATAATGTGTACATTTGTCTTT[CG]TATACTTTTAAACCATAAAACACTGAACTACCTCATTTTTAACAAGTTTCTTTCCCTCCC	37	81258755	CGAAAGACAAATGTACACATTATCACCTACTTAACATGCAAGTTTGGGGA	R				chr13	80684619	80684621	+
cg10100094	13	7.81833e-15	6.76285e-09	0.78	0.613905	0.946095	62.3731	47.8869	14.4862	78752574	ATACAAAATACTAAACTCCACCCCAAAAACTATAAATCAATAACTCTAAC		II			TGCTCTGCAGACCAACAGCATCACCTGGAAACTTGGTAGAGATGCATATTCTGGGCTTCA[CG]CCAGAGCCACTGACTCACAGCCTCTGGGGTGGAGCCCAGCACCCTGCATTTAACAAACCC	37	22211539	CGCCAGAGCCACTGACTCACAGCCTCTGGGGTGGAGCCCAGCACCCTGCA	F				chr13	21637399	21637401	-
cg10861135	9	8.72435e-50	7.54656e-44	0.78	0.613905	0.946095	58.2869	30.2547	28.0322	5705412	ACTTCTATAAAAAATAAAATTTTAAAACATCCCCAAATTCATCTACCCTC		II			CAAAGGAGGTAGCTTCTGTGGGAAATGAAATTTTAAAACATCCCCAAATTCATCTACCCT[CG]ATTTTCAATTCCTCTCTAACCTTGCCCTAGAACACAGCCAGCTCTTTTTCTTAATCCCAT	37	14345348	CGAGGGTAGATGAATTTGGGGATGTTTTAAAATTTCATTTCCCACAGAAG	R		chr9:14346265-14348149	N_Shore	chr9	14345348	14345350	+
cg13877512	1	2.97364e-43	2.57219e-37	0.78	0.613905	0.946095	79.783	62.8058	16.9772	18779293	TACTAACACRACAATTTTAACCAACTTAATTTCTATTCATCAATTTCTAC		II			GTCCTGCCACTTACTAGCACGGCAATTTTGGCCAACTTAATTTCTATTCATCAGTTTCTG[CG]TCTGTAAAATGAGAATAACAATATATACCTCTCCTGGTAGTTGTGAGAATGATATTAGTT	37	215691536	CGCAGAAACTGATGAATAGAAATTAAGTTGGCCAAAATTGCCGTGCTAGT	R				chr1	215518192	215518194	+
cg16361266	1	3.79022e-14	3.27854e-08	0.78	0.613905	0.946095	83.7246	73.3716	10.353	79607497	ACTATTATCCACAATCTTAAAATTATTTAAATATTATAAACAAATATACA	0090695882	I	C	Grn	GAGGGCAGAGTGGCCAGACGCGACAGCGTATACTGGGGGAAAGACATATTGGCGACCCAG[CG]CACATCTGCCTATAATACTTAAATAATCTTAAGATCGTGGATAATAGTGATCTTATTAAA	37	1313144	ACTATTATCCACGATCTTAAGATTATTTAAGTATTATAGGCAGATGTGCG	F		chr1:1309140-1311039	S_Shelf	chr1	1377763	1377765	-
cg20777329	19	5.26375e-14	4.55314e-08	0.78	0.613905	0.946095	28.7581	16.3608	12.3973	74701848	AACCATCTATAATCTCTAAACAAAATAAAATCCAAAATCTTCCTCTTAAC		II			GCCATGAAGTATGGCTGGAACACAGCATGAGGTCAGAACCAGACTGTGAGGGATTTCAAA[CG]CTAAGAGGAAGATTTTGGACTTTATCCTGCCCAGAGACCACAGATGGCTATTAAAGGAAG	37	16217257	CGCTAAGAGGAAGATTTTGGACTTTATCCTGCCCAGAGACCACAGATGGC	F				chr19	16106446	16106448	-
cg01158161	6	9.1492e-44	7.91406e-38	0.775	0.607075	0.942925	74.3301	56.3655	17.9647	86724427	TATCATATAAAACTTCATATTAAATATAAATATTTTTCTCTTAACCRAAC		II			CCGCCCGCCTCGGCCTCCCAAAGTGCTGGGATTACAGGCGTGAGCCGGCGTGAGCCACCG[CG]CCCGGCCAAGAGAAAAACATTCACATTTAATATGAAGTTTTACATGACATAAGGAAATAA	37	26214630	CGCCCGGCCAAGAGAAAAACATTCACATTTAATATGAAGTTTTACATGAC	F		chr6:26217211-26217521	N_Shelf	chr6	26214401	26214403	-
cg09426508	7	3.32395e-14	2.87522e-08	0.775	0.607075	0.942925	26.9665	42.6465	-15.68	54750991	CTCTATCTTAATAAAACCACTATCTTTACTAAATTCAAAATCCTTATCAC		II			CGACTCCATCTCCCCTCCCACTCCTGTTCTTTCTAACAATTATGTTACAGCCTCAGTGAA[CG]TGACAAGGACCCTGAACTTAGTAAAGACAGTGGCTTTACTAAGACAGAGGTTCATTCCTT	37	57290290	CGTGACAAGGACCCTGAACTTAGTAAAGACAGTGGCTTTACTAAGACAGA	F				chr7	57222582	57222584	-
cg10368391	8	1.90276e-42	1.64589e-36	0.775	0.607075	0.942925	82.322	66.9489	15.3731	45715255	ATCTTCTAAAAATACACCTATACRAAATAATCATCTTCAATACCTAAAAC		II			ACCTCAGGCCTGACACTGTCAGATCTTCAGGCTCTGGGTGCACATGGGTGGTGCAGAGTG[CG]TCCCAGGCACTGAAGATGACCACCTCGCATAGGTGCACTTCCAGAAGACCAGATGGAGGC	37	128562881	TCTTCTGGAAGTGCACCTATGCGAGGTGGTCATCTTCAGTGCCTGGGACG	F				chr8	127550635	127550637	-
cg10730162	8	1.64571e-15	1.42354e-09	0.775	0.607075	0.942925	55.3127	40.1605	15.1522	46635571	TATCATTAACCACTTAATTAATATATAACCACCTTACTCTTATACCAACC		II			GAGAAGCTGACTTCTATCACAACTCACCCCTCCCTTCGTCAGCAGCTGCAGCTGTGCCAA[CG]GTTGGCACAAGAGCAAGGTGGCCACACATTAATCAAGTGGCTAATGACAGTCATATGGAC	37	54396697	CGGTTGGCACAAGAGCAAGGTGGCCACACATTAATCAAGTGGCTAATGAC	F				chr8	53484136	53484138	-
cg14229370	2	1.45845e-42	1.26156e-36	0.775	0.607075	0.942925	73.2299	57.6233	15.6067	33703966	RCCTAAAAATAAAATCACTCTCCACAAAAAATTACTAACTAAAACTTCAC		II			CCATGAATTCCAGCCTGGGGAAGAGCTGGGAACAGCTGGAGAGGCAGAGGATTCCAGGAA[CG]TGAAGCCCTAGCCAGTAACCTCCTGTGGAGAGTGACTTCACCCCCAGGCGGCCAGAGCAG	37	27184529	CGTGAAGCCCTAGCCAGTAACCTCCTGTGGAGAGTGACTTCACCCCCAGG	F				chr2	26961660	26961662	-
cg17988624	3	4.55132e-16	3.93689e-10	0.775	0.607075	0.942925	40.4425	58.4894	-18.0469	91716566	CAAAAAAACCTCACATTATAATATAATCATACAAAAAACAAACAATCACC		II			CTAAGTACGTTGAATTCACCTCAGAAAATTTAGGTAACTAATTATCTGAAACTACTGAGG[CG]GTGACTGTTTGCTTCCTGTATGATTACACTATAATGTGAGGTTTTTCTGTAATGGAACAA	37	70776156	AGAAAAACCTCACATTATAGTGTAATCATACAGGAAGCAAACAGTCACCG	F				chr3	70727004	70727006	-
cg22836727	2	5.66993e-15	4.90449e-09	0.775	0.607075	0.942925	67.5001	81.8029	-14.3029	93730562	CTTTTCAACCAAATATCTATCTACTATACRAAACCAACAATCCTTAATCC		II			GCCACAGTGAGGCTCCCCGAGAGCCAACCCCAACCTTCCTCTATAAAGAAAGAACAACAG[CG]GATTAAGGATTGTTGGTTCCGCACAGCAGATAGACATTTGGCTGAAAAGGCCATGCACAT	37	219684151	TTTTCAGCCAAATGTCTATCTGCTGTGCGGAACCAACAATCCTTAATCCG	F				chr2	218819427	218819429	-
cg25778892	7	1.37106e-42	1.18597e-36	0.775	0.607075	0.942925	42.2571	26.5963	15.6608	20778172	CTAAAACACCCATATTTCAATTAACAACCAACCTATTTCTTTTAAACCCA	0009750391	I	C	Grn	ATAGACTCCTCTCTGAGACGCCCGTGTTTCAGTTGGCAGCCGGCCTGTTTCTTTTAAGCC[CG]CCCTAATTTATTTTTGGTCCCATGCATAGGAGCCAGTGCTTATTTTGATAACCGCGTTTA	37	1250126	CGGGCTTAAAAGAAACAGGCCGGCTGCCAACTGAAACACGGGCGTCTCAG	R		chr7:1250826-1251141	N_Shore	chr7	1210489	1210491	+
cg26775658	10	3.62456e-42	3.13525e-36	0.775	0.607075	0.942925	85.9649	71.1633	14.8015	9715374	TCTCATACTATTTTTAAAATAAACCTAACTATATATTAAAATCTCTTTTC		II			AAACCAGAGCTAGACGATAAAGTAGTAAAACCAGATTTTATTCAGGACTATTGCAATAAG[CG]AAAAGAGACCTCAATATACAGTCAGGCTCATTCTAAAAACAGCATGAGAAGTTGAGACTT	37	47154021	CTCATGCTGTTTTTAGAATGAGCCTGACTGTATATTGAGGTCTCTTTTCG	F		chr10:47151424-47151676	S_Shelf	chr10	46395739	46395741	+
cg27452868	4	3.40338e-45	2.94393e-39	0.775	0.607075	0.942925	68.2006	47.5988	20.6018	53779276	TATATAAATTCATACAACTTATAAACAAATTATAATACATTTACTAAACC		II			CCATTCTTACTCACAGACATTCCAGTGTGCTTTCTTGAGATAGAGGTAAAGGAGATAGGG[CG]GTCCAGCAAATGCACCACAATTTGCCCATAAGCTGCATGAATCCATATACCAGTCCATAG	37	42342980	ATATGGATTCATGCAGCTTATGGGCAAATTGTGGTGCATTTGCTGGACCG	F				chr4	42340962	42340964	-
cg27585916	6	2.40315e-45	2.07873e-39	0.775	0.607075	0.942925	57.891	37.0204	20.8707	21682946	TTAAAACAAACTCTTTCCTTTTCAACACTACCTTAATAATCAACTTTTCC		II			ACACATTTCACCTTATGATGGTATTTTTTATGCTGACAGGAAGATAAAGCTGGGCAACAA[CG]GAAAAGTTGACTACCAAGGTAGTGTTGAAAAGGAAAGAGTTTGTTTCAATGAGACATTCT	37	91108049	CGGAAAAGTTGACTACCAAGGTAGTGTTGAAAAGGAAAGAGTTTGTTTCA	F				chr6	90398329	90398331	-
cg01283218	8	1.1969e-16	1.03532e-10	0.775	0.607075	0.942925	67.7661	53.0354	14.7306	25666258	ATAAATATCTTCTAATATAACAATCTCAATCTCTATAAATAAAATTATTC		II			ATTAATAGCAGGTAGGTGTCTTCTAATGTGGCAGTCTCAATCTCTATAAATAGGGTTGTT[CG]AGTTAGCAAAAACAAAATACCAAACCAAAACAAAACCCAGGATATTCAATTACATAGAAA	37	95726774	TAGGTGTCTTCTAATGTGGCAGTCTCAATCTCTATAAATAGGGTTGTTCG	R				chr8	94714545	94714547	+
cg02714849	7	1.62577e-15	1.40629e-09	0.775	0.607075	0.942925	43.5041	28.6535	14.8506	47760119	CACCATCTAAAAATACAATCCAATAAATCTCAATCTTATTTTACTCAACC		II			GGGGGTAGAAGTGTCGAAGTGTCAGAGATGTTTGAACCAGAGCAACTCCATCTTGAATAG[CG]GCTGAGTAAAATAAGACTGAGACCTACTGGACTGCATTCCCAGATGGTGAAGGCATTCTT	37	73258434	CGGCTGAGTAAAATAAGACTGAGACCTACTGGACTGCATTCCCAGATGGT	F		chr7:73256704-73256926	S_Shore	chr7	73844103	73844105	-
cg04895166	12	1.70855e-41	1.4779e-35	0.775	0.607075	0.942925	83.0572	69.6629	13.3943	12757950	AAACRAAAACTACAAAATAAACRAACRTAACCTAAATCAAAACCAACCCC		II			TGCTGAGCCAAAGCGCCCTGGCAGCTGGCTGCGAAGCTCGTGCACCCACGGGTGCAGCCA[CG]GGGCTGGTTCTGACCCAGGCCACGCCCGCCCACTCTGCAGCCTCCGTCCTCATTGGTACA	37	133010900	CGGGGCTGGTTCTGACCCAGGCCACGCCCGCCCACTCTGCAGCCTCCGTC	F		chr12:133010683-133010929	Island	chr12	132434313	132434315	-
cg05061395	1	2.82967e-14	2.44766e-08	0.775	0.607075	0.942925	88.5431	79.7004	8.84279	74797198	AATTTAATATTACTAAATTCCTTTAAATCACTAACATCTTTATATTAATC		II			CTCTTGCTTTTGATTTGGTGTTACTGGATTCCTTTGAGTCACTAACATCTTTATGTTGAT[CG]CATAACAGGCAGATTAGTACCACTATAACTTCATGAGTAACAACCTCAAATGGGTACTTT	37	207209738	ATTTGGTGTTACTGGATTCCTTTGAGTCACTAACATCTTTATGTTGATCG	R				chr1	207036392	207036394	+
cg06910505	5	9.75253e-42	8.43594e-36	0.775	0.607075	0.942925	81.2179	67.3094	13.9085	73629847	TCTAAAACCAAATCCTATCTAAATCCTAACTACTCTAATAACTACATTTC		II			GATCCAATTAGTCTGGAACCAAGTCCTGTCTGAGTCCTAGCTGCTCTGGTAACTGCATTT[CG]TTCTCCTGAACTTGGCTTTTCCAGATATCTGCCGCCAGATCTGCCCTAACATGCTGGTTA	37	61101048	CTGGAACCAAGTCCTGTCTGAGTCCTAGCTGCTCTGGTAACTGCATTTCG	R				chr5	61805220	61805222	+
cg07047532	4	1.82472e-43	1.57839e-37	0.775	0.607075	0.942925	74.7646	57.3754	17.3892	56801261	ACTTCTTAAAACACCAATTTCCTCATAAAAATAACATACTTACCATATAC		II			ATTCAGTTTGATTTTAAGATTCAGTAAAATTCATTTGAATTTACAACAACCTTATGATAA[CG]TATATGGCAAGTATGTTATCTCCATGAGGAAATTGGTGCTTCAAGAAGTTAATGTCTTGC	37	166435972	CTTCTTGAAGCACCAATTTCCTCATGGAGATAACATACTTGCCATATACG	F				chr4	165514819	165514821	-
cg07264586	8	1.41921e-41	1.22761e-35	0.775	0.607075	0.942925	77.997	64.4318	13.5651	57709565	AACCATCTTACTAAAATAAATTATATCCCTCCTCTAATTCRAATCATTCC		II			TTAGATCACGCGAGCCATGCTCAGGGGCTTAGAGCTGAGCCTGAAACCAGAGGACAACCA[CG]GAATGATTCGAATCAGAGGAGGGACATAATCCATTTCAGCAAGATGGCTCAGGCACAAGT	37	94871988	CGGAATGATTCGAATCAGAGGAGGGACATAATCCATTTCAGCAAGATGGC	F				chr8	93859759	93859761	-
cg07667019	5	1.55958e-44	1.34904e-38	0.775	0.607075	0.942925	57.0269	37.6234	19.4036	58798960	ATAAATACTTAATTTATTTCTACCTATTAATTATTATAAATAATACTACC		II			TATAGACAAAAGAATTGAAAGCAGGGTCTTGAAGAGATAATCTGTATACATCCATGATCA[CG]GCAGCATTATTCACAACAACCAACAGGTAGAAACAAACCAAGTATCCATAGACAGATGAA	37	173108957	CGGCAGCATTATTCACAACAACCAACAGGTAGAAACAAACCAAGTATCCA	F				chr5	173681953	173681955	-
cg07809097	7	2.57871e-41	2.23059e-35	0.775	0.607075	0.942925	81.8416	68.8288	13.0128	93774556	AACATCCTTAAACTTTAACTCTAATTAAAAATACAAAATTTTAACCTAAC		II			AAGATGGTAGAGACATCCTTGGGCTTTGACTCTAATTGAAAATACAGAATTTTGGCCTGA[CG]CAGTGACTCATGCCTGTAATCCTAGCACTTTGGGAGGCTGAGGGGGGTGGATCACTTGAG	37	120392582	ACATCCTTGGGCTTTGACTCTAATTGAAAATACAGAATTTTGGCCTGACG	R				chr7	120752527	120752529	+
cg10955243	3	4.95729e-42	4.28805e-36	0.775	0.607075	0.942925	83.8506	69.3296	14.521	66619236	AAACAAAAACTTATAACATTTAAACAATAAAAACACCTAAAATAATACTC		II			CTGTAGAGCAGAAACAGAGGCTTGTGGCATTTAGGCAGTAAGAGCACCTGAGATAGTACT[CG]TAGTTTCCACAGAGATCCATAACTCTTCATGTTCCAGTGGAGAAACCCAGAAAAAGGCAG	37	31127018	CGAGTACTATCTCAGGTGCTCTTACTGCCTAAATGCCACAAGCCTCTGTT	R				chr3	31085525	31085527	+
cg11035319	2	5.13618e-44	4.44279e-38	0.775	0.607075	0.942925	72.3627	53.9229	18.4398	5715577	ATATTCTTTCCCCCTTCTCCCCTCAATTTTAATAAATATACTATATTAAC		II			ATCGTTTCCATATATTCTTTCCCCCTTCTCCCCTCAGTTTTAATAGATGTACTGTATTGA[CG]TTGTCAGATAGCCATTACGTACTATGCTTTCCCTATTACCACTTGTTTAGTCTTAGTCCT	37	48503832	CGTCAATACAGTACATCTATTAAAACTGAGGGGAGAAGGGGGAAAGAATA	R				chr2	48276692	48276694	+
cg14809906	4	9.32788e-45	8.06862e-39	0.775	0.607075	0.942925	51.4565	31.6443	19.8122	57742959	AATCTCCTTATATATATAACTATATATTTCATAATTAAAATAATACATAC		II			TCCAAACCTCTAATCTCCTTGTGTGTATGACTGTGTGTTTCATGGTTGGAATGGTGCATA[CG]TTTTCAGTTCCTTATTTAAGTACCACCAACTCATATTTGAAATTTCCCAGAGTAACCACT	37	159237642	CGTATGCACCATTCCAACCATGAAACACACAGTCATACACACAAGGAGAT	R				chr4	158316489	158316491	+
cg16609966	16	7.47468e-40	6.4656e-34	0.775	0.607075	0.942925	89.8488	80.0867	9.76202	80677962	TAAAAACTCCCTTCACTACATAACCAAAAATATATATAAACAAACAAAAC		II			ACAGACCAGGAAAACGGGCGGAGAGGCTGAGTGACTGCCCGAGGCGACACACAGCTCTCC[CG]CCCTGTTTGCTTACACACATTCTTGGCCATGCAGTGAAGGGAGTTCCCAGCAGTGTCCCC	37	88121781	CGCCCTGTTTGCTTACACACATTCTTGGCCATGCAGTGAAGGGAGTTCCC	F				chr16	88088174	88088176	-
cg16964373	12	3.01558e-15	2.60848e-09	0.775	0.607075	0.942925	90.4648	82.0328	8.43206	9669530	ATTATCTCATTAAATCCTAACAACRACTCTCAATACTTACTATTATTATC		II			TCATGACCTTGGGCAGCTGAATAACCTTTCTGAGCCTCAGTTTTCTCACAGGCAAAATAG[CG]ATAATAATAGTAAGCACTGAGAGCCGTTGCCAGGATCTAATGAGATAATGACCAGAAAGC	37	52652843	TTATCTCATTAGATCCTGGCAACGGCTCTCAGTGCTTACTATTATTATCG	F		chr12:52652018-52652743	S_Shore	chr12	52259058	52259060	-
cg17402060	12	7.69714e-43	6.65803e-37	0.775	0.607075	0.942925	47.9207	31.7578	16.1629	88647444	TCAAAACAAAATTACCAAAATACCACAAACAAATAAAACTAAAAAAACCA	0053630241	I	A	Red	GTCCGGACCCTGTTCTCCTGCTAGCAAGTCCCATTAAGCCGCCGGGCGCTTGTGTTTTCT[CG]GCTTCTTTAGTTCCACTCGCTCGCGGCACTCTGGTAACTTTGTTTTGAGATCACCTTACC	37	81108011	CGGCTTCTTTAGTTCCACTCGCTCGCGGCACTCTGGTAACTTTGTTTTGA	F		chr12:81110725-81111126	N_Shelf	chr12	80714231	80714233	-
cg20733250	11	2.49769e-15	2.1605e-09	0.775	0.607075	0.942925	80.4617	68.7298	11.7319	47749178	TTTAACCAATTCCACCATAATAAAAATACTATACTTACATCTCTAAAAAC		II			ATGAAAATCAAATGACGAAAGATGAATGTGAAAGTATAAAGCTTATCACAAGTAAAATCC[CG]CTTTTAGAGATGTAAGCATAGTACCCCTACTATGGTGGAACTGGTTAAAGCCTTTATTTG	37	120377082	TTAACCAGTTCCACCATAGTAGGGGTACTATGCTTACATCTCTAAAAGCG	F				chr11	120506372	120506374	-
cg24761638	4	6.93894e-43	6.00218e-37	0.775	0.607075	0.942925	45.6486	29.3961	16.2525	44626532	TAATTTTCTAAACCRACAAAATAAATTATCTAACTCTATACTCATTCAAC		II			AGATTTGACCTTGGTTTTCTGAACCGGCAAAATAGGTTATCTAGCTCTATGCTCATTCAA[CG]AACTAGAACATTCATGGAAGAAATCACTTCCTTGAAAATAAGATTAATTTGCAATACATC	37	125399353	GGTTTTCTGAACCGGCAAAATAGGTTATCTAGCTCTATGCTCATTCAACG	R				chr4	124478197	124478199	+
cg11437366	13	1.33607e-17	1.1557e-11	0.7725	0.603673	0.941327	18.0983	33.6132	-15.5149	35685837	CCAAACTCATTCTATATAAACAATTCTAAAAACAAACTATATACAAAAAC		II			AAACTTGCCTGCCAAACTCATTCTATGTAGACAGTTCTAAAAGCAAGCTGTATGCAAGAG[CG]CCACCTATAGTAAAACTTCCACATTTATTTTACAATGTTAAAACCCAGAAAATTAGATTT	37	73140232	CAAACTCATTCTATGTAGACAGTTCTAAAAGCAAGCTGTATGCAAGAGCG	R				chr13	72566093	72566095	+
ch.8.18261148F	8	8.39913e-25	7.26525e-19	0.7725	0.603673	0.941327	6.76226	20.4518	-13.6895	56703243	GTCACCCTATTAAACAACAAAATACTAAAACTTATTCTTCCTCTATAACT		II			GACTAGGGAGAAAAGGGGGTGAGGGAGATGGAGAGAGGCTGATCAACAAGCACAATGTTA[CA]GTCACAGAGGAAGAATAAGTTCTAGTACTCTGCTGCCCAATAGGGTGACTATAGCTAAAA	36	18216868	CAGTCACAGAGGAAGAATAAGTTCTAGTACTCTGCTGCCCAATAGGGTGA	F				chr8	18359358	18359359	-
cg00868131	1	2.30369e-14	1.99269e-08	0.77	0.600279	0.939721	32.5085	19.3638	13.1447	7707163	CCCCTACTACAAACAAACAAAAACTTCAAAAAACCATATATCCTCAAAAC		II			ACAGGACCCCCTTTAGATTCTCCCTGCCCACGCTCTCCCCAAGTTCTGTCTTCCTCTCCC[CG]TTTTGAGGACATATGGCCCCTTGAAGTTTTTGTTTGCTTGCAGTAGGGGAAAAACAGCTT	37	54952901	CCCTACTGCAAGCAAACAAAAACTTCAAGGGGCCATATGTCCTCAAAACG	F		chr1:54953893-54955287	N_Shore	chr1	54487227	54487229	-
cg01530466	2	2.04416e-43	1.7682e-37	0.77	0.600279	0.939721	54.9724	37.6787	17.2937	50602820	AAACTACACAAAAATACCTATATATATATAATACATAAACCTCTATATAC		II			GCCTGGGTAACAGAGCAAGACCCTGTCTCAAAAAAAAAAAAAAAAAAAAAAAGAATTGTG[CG]TATATAGAGGTTCATGTACTATACATACACAGGCACCCCTGTGTAGTTTTGGAATTTTTT	37	152043872	AACTACACAGGGGTGCCTGTGTATGTATAGTACATGAACCTCTATATACG	F				chr2	151187357	151187359	-
cg02442787	4	1.32173e-14	1.1433e-08	0.77	0.600279	0.939721	90.0618	81.6692	8.3926	34725257	AACTCATCTATTTTAAATTTCTTCTCTACCTTTCTTATTTAAACTTAACC		II			ACATATTTCAAGACTCATCTATTTTAAATTTCTTCTCTGCCTTTCTTGTTTAGACTTGAC[CG]CTCACTCCTTAGTGTCTTTACTTTAACCCTGACCTGTGATGTAACCTATAAAACATTTCT	37	139230014	ACTCATCTATTTTAAATTTCTTCTCTGCCTTTCTTGTTTAGACTTGACCG	R				chr4	138308859	138308861	+
cg02831700	2	1.41148e-43	1.22093e-37	0.77	0.600279	0.939721	59.7879	42.1837	17.6042	80764470	TAACACTCCATAATTCTATAACTATATACTAATTTACTAAACAATTTTAC		II			TTTTCTATCTGTAGCACTCCATGATTCTGTAGCTGTATACTGGTTTGCTAAGCAATTTTG[CG]AATCATATAATATTCAGTAAGTGGAATATGGTAGCATACTAATAGTTTTTTAATATTATA	37	155946987	CGCAAAATTGCTTAGCAAACCAGTATACAGCTACAGAATCATGGAGTGCT	R				chr2	155090474	155090476	+
cg04656234	7	3.2673e-17	2.82622e-11	0.77	0.600279	0.939721	53.013	37.0863	15.9267	69711546	TAACTTCAACATAATCAAATCCAATAAATAATACTTTATCTTTCTCTTCC		II			AAGGTCACTAATGACTTCAACATAATCAAATCCAATGGGTAATACTTTATCTTTCTCTTC[CG]TGGCTTCTCAGCAGCATTGGCATTCTGAGCACTTCCGCCTTTGTGAATCATTGTTTACCT	37	55063817	CGGAAGAGAAAGATAAAGTATTACCCATTGGATTTGATTATGTTGAAGTC	R				chr7	54996123	54996125	+
cg04767174	21	3.98138e-22	3.44389e-16	0.77	0.600279	0.939721	38.2431	59.5023	-21.2592	82785973	CTAAATAAAATCTAACTCTAAAATTTCAAAACCACTAATATTAATAAACA	0089731969	I	A	Red	TGATTTTGGCCACTAGGTGGAGTCTGGCTCTAGGGTTTCGAGGCCGCTGGTGTTGGTGGG[CG]GAGTCCGGGTTTGCCACCGCTGCGCTCCATGAGCAGGTAGCAGCTGCAGCGGAGCTTTAG	37	15069190	CGCCCACCAACACCAGCGGCCTCGAAACCCTAGAGCCAGACTCCACCTAG	R		chr21:15068825-15070104	Island	chr21	13696868	13696870	+
cg06610993	10	4.6213e-41	3.99742e-35	0.77	0.600279	0.939721	82.9927	70.5263	12.4664	24779561	TACCCTTTTAAATAATTCCTCTCAATTTTTTCATCTATAAAATATAAATC		II			CCAGCCTCATCTGCCCTTTTGAATGGTTCCTCTCAGTTTTTTCATCTGTAAAATGTGAAT[CG]TGCGTGGCAGGAGGTGAGTGGGGATTTGTAGTGGAGAATTCTCAAGGTCTCTCCCAGCTC	37	99181119	GCCCTTTTGAATGGTTCCTCTCAGTTTTTTCATCTGTAAAATGTGAATCG	R				chr10	97421361	97421363	+
cg07904452	6	1.12322e-14	9.71583e-09	0.77	0.600279	0.939721	16.3448	29.7991	-13.4543	30764534	ATATATAATATAATTCAAATATTCCCCCAAACCTACTTTTAATATCCAAC		II			TACAGTCGGCTGTGTATGATGTGATTCAAATATTCCCCCAGGCCTGCTTTTAATGTCCAA[CG]AAAAAAATAGTTTCCTTACTTTGTACTTAATTTTTTTTTTCTACCTAATGGCTCTGCTTA	37	22892738	CGTTGGACATTAAAAGCAGGCCTGGGGGAATATTTGAATCACATCATACA	R				chr6	22892508	22892510	+
cg07968236	8	2.09271e-44	1.81019e-38	0.77	0.600279	0.939721	73.486	54.3181	19.1679	90774155	ATTCAAACTATATAAACCTAAATAACTCAACACAACTAATATAATATCTC		II			TAACAGTTTTAGGCTCCCAATTATTAAAATTGCACAGATAAGAGGAAAAGTGAGAAATAA[CG]AGACACCACACCAGCTGTGCTGAGCTATTTAGGCTTACACAGCTTGAATATTAAATTATA	37	83590848	CGAGACACCACACCAGCTGTGCTGAGCTATTTAGGCTTACACAGCTTGAA	F				chr8	82678612	82678614	-
cg08609578	6	2.7417e-14	2.37157e-08	0.77	0.600279	0.939721	59.1973	44.768	14.4292	87713236	CTCCCCTAACTTCATAAAAATAATAACTCAACCCTCTATTTTATAACTAC		II			GAAGAAAGCGGCGTCGACATTTTCTGAAATGCCAAAGGTCCCGTCTCCACTTTCAATCTC[CG]CAGTTACAAAACAGAGGGCTGAGTCATCACTCCCATGAAGTCAGGGGAGGGGAGCCATTC	37	169828158	TCCCCTGACTTCATGGGAGTGATGACTCAGCCCTCTGTTTTGTAACTGCG	F				chr6	169428062	169428064	-
cg09424368	7	9.88852e-16	8.55357e-10	0.77	0.600279	0.939721	66.0736	51.5261	14.5475	5763970	ATTACTTCTTTACAAAATAAAAATCCCCACAATAAATATCAAACTACAAC		II			ATGACATCCTAATGCTGCCCTCTAGTAAAAAAATAAAACCTACTTTTGCTTTCAGATGTC[CG]TTGTAGCCTGACATTTATTGTGGGGATTTTTATTTTGTAAAGAAGCAATCTGTTAGGCAC	37	26001122	TTGCTTCTTTACAAAATAAAAATCCCCACAATAAATGTCAGGCTACAACG	F				chr7	25961501	25961503	-
cg11283344	14	7.20692e-44	6.23398e-38	0.77	0.600279	0.939721	86.7226	68.5608	18.1617	13798895	CCCCCATCTCTATAATTAATCAAATTATTCTCCAAATTACTTAATTAAAC		II			GTTGCCCCATTCCCCCATCTCTGTAATTAATCAAGTTATTCTCCAGGTTGCTTGATTGGA[CG]CACTGCTCCCAAGTCCCTCCTTCCACCGGAGTCCCCTGGGAACATATACCTCAGTGCTGG	37	97819529	CCCCATCTCTGTAATTAATCAAGTTATTCTCCAGGTTGCTTGATTGGACG	R				chr14	97353191	97353193	+
cg13943068	4	9.11198e-21	7.88186e-15	0.77	0.600279	0.939721	46.1091	66.5826	-20.4735	86728477	AATACCCACACCCAATATATAAAAAAACACAAACATTAACATAAAAACCA	0065646112	I	A	Red	GGTGCGTGCGCTAGTGCCCGCACCCGGTGTGTAGAAGGGCGCGAGCGTTGGCGTGAGAGC[CG]GTGTGGCCTGGAAGCTCTGCAGGAACGTGTGGGGGTAGGAGGTGAGGGGACCCTCAGTTA	37	1580193	CGGCTCTCACGCCAACGCTCGCGCCCTTCTACACACCGGGTGCGGGCACT	R		chr4:1580050-1580455	Island	chr4	1578465	1578467	+
cg16044379	11	3.0111e-14	2.6046e-08	0.77	0.600279	0.939721	87.3778	78.1401	9.2377	67675851	AAAAATAAAAAATATCTATAAAACTTACCACTATATTTTCCRTACACATC		II			TAAAAAGTTTTTATTCAGAGAAAAAATATTTATGGAACCCCTACCAGGGGCCGGGCACTA[CG]ATGTGCACGGAAAATACAGTGGTAAGCCCCATAGACATCCCCTACCCTTCTGGAGCTTAG	37	13980927	AGGGTAGGGGATGTCTATGGGGCTTACCACTGTATTTTCCGTGCACATCG	F		chr11:13984066-13986349	N_Shelf	chr11	13959379	13959381	-
cg16700716	1	3.43243e-43	2.96905e-37	0.77	0.600279	0.939721	74.1469	57.2916	16.8553	94654402	TTAATCTAAAAAATATAACCCATCTAAAAAATATAACTCATCTAAAAAAC		II			GAACCACATTCCCTAGATGGGCCACGCTCCCTAGATGAACCACGCTCCCTAGATGAACCA[CG]CTCCCTAGATGAGCCACACTCCCTAGATGGGCCACACTCCCTAGATTAACCACATTCCCT	37	246684329	CGCTCCCTAGATGAGCCACACTCCCTAGATGGGCCACACTCCCTAGATTA	F				chr1	246521026	246521028	-
cg16809293	10	1.1464e-19	9.9164e-14	0.77	0.600279	0.939721	73.9801	88.3536	-14.3735	75788536	AAATCTTTCAACCAAAAAATCAATTCCTACAACCCCTTATTTCAATTCCA	0076716139	I	T	Red	TCCTTACACCTGGGATGCATTTGTCTGCAGGTGCCCGCCGGCCCCTCCCTTCAAGCCTCA[CG]GAATTGAAACAAGGGGCTGCAGGAATCGATTCTCCGGCCGAAAGACTTCTCCAGTAAGGG	37	134246620	CGGAATTGAAACAAGGGGCTGCAGGAATCGATTCTCCGGCCGAAAGACTT	F				chr10	132433115	132433117	-
cg17122629	11	9.3939e-16	8.12572e-10	0.77	0.600279	0.939721	37.6481	55.4199	-17.7718	98680444	CATAACAACCTTATTATAATAACCCCAAACTAAAAACAACTCTAATATCC		II			TGCGGAGTACTGTTTCACTAAGTGGATGCACTGGTTTGTTTTTATCTACTCCCCAGTTAA[CG]GACATCAGAGTTGTTTCTAGTTTGGGGCTATTACAATAAGGCTGCTATGAACATCTGTGT	37	69144743	CGGACATCAGAGTTGTTTCTAGTTTGGGGCTATTACAATAAGGCTGCTAT	F				chr11	69329974	69329976	-
cg19458968	14	4.60884e-15	3.98664e-09	0.77	0.600279	0.939721	25.2904	13.1276	12.1628	17782888	TCAACTCCTTCAACATACTTCAACTAAAAAAACACCTAAAAATCAAAAAC		II			AGTACTCAAAATCAACTCCTTCAACATACTTCAGCTGAAAAAACACCTAAGAATCAGAAA[CG]CAATGGGGCTTGGGGGCGTGTCTTTAAGTTCAAGACAGGGTCTTGTTCTGTTGCCCAGAC	37	23031010	CAACTCCTTCAACATACTTCAGCTGAAAAAACACCTAAGAATCAGAAACG	R				chr14	22562109	22562111	+
cg19642764	10	7.7526e-17	6.706e-11	0.77	0.600279	0.939721	50.6631	34.9342	15.7289	54738561	ACTTCTTTCCCCACACAAATATATCAACTATAATTTTTCCTCTTCAAATC		II			CCTGAGGGTGGGGGCTGCAGAAAAGAGAAGCAGCTGCTCATTTCAGCTTCTTGGCTCCTG[CG]ACCTGAAGAGGAAAAACCACAGCTGACACACCTGTGTGGGGAAAGAAGCCAAGAGGATGA	37	14851401	CTTCTTTCCCCACACAGGTGTGTCAGCTGTGGTTTTTCCTCTTCAGGTCG	F				chr10	14809401	14809403	-
cg20854760	2	2.24415e-42	1.94119e-36	0.77	0.600279	0.939721	67.0171	51.7897	15.2274	63664142	ATATCTACTACTTAATACRTAATAAATATTCAACAACCACTTCTTAATAC		II			CCTCATTTTCAATTTGTTTATTCACTTATTTATTCAAAAAATGCTTGTTGAACGTTTATA[CG]CATTAAGAAGTGGTTGTTGAACATTCACTACGCATTAAGTAGCAGATATACAGATGGAAA	37	37783003	CGCATTAAGAAGTGGTTGTTGAACATTCACTACGCATTAAGTAGCAGATA	F				chr2	37555859	37555861	-
cg21578498	15	1.23773e-15	1.07064e-09	0.77	0.600279	0.939721	82.0684	70.6612	11.4072	30695284	AATCAAAATACAAAACACTTCTTTCATATCATTCCAAAAAATTCTCTCAC		II			TCTATCATCCAAATCAAGATACAGAACACTTCTTTCATATCATTCCAGAAAGTTCTCTCA[CG]TGTTCTTCCTCTCACCCCCTCCTTCCTCCCCATCTGACCTCTATCACCAAGATCCATTCT	37	77816887	CGTGAGAGAACTTTCTGGAATGATATGAAAGAAGTGTTCTGTATCTTGAT	R				chr15	77524544	77524546	+
cg21684505	5	6.19602e-44	5.35956e-38	0.77	0.600279	0.939721	70.6786	52.3926	18.286	82780403	ATAAAAATTATAACTTTACAAATTTTTTTTACCTTTAACTACATTCTTAC		II			ATTGTTTCATCATAAAAATTATGGCTTTGCAAATTTTTTTTACCTTTAGCTACATTCTTA[CG]ATTCTTTAACTTTTCACTGTTATTTTATACATTTTTAAAACAATGCATACCAGTGTTTAA	37	177211136	CGTAAGAATGTAGCTAAAGGTAAAAAAAATTTGCAAAGCCATAATTTTTA	R		chr5:177209737-177210523	S_Shore	chr5	177784134	177784136	+
cg24439715	1	1.90596e-16	1.64865e-10	0.77	0.600279	0.939721	30.4772	16.8426	13.6346	87704128	CTACACATCTAAATACACAACCTTAATACAAAACTCCAAATAATTCATTC		II			CTACTTGTGACATAAACTAAAACATTCTTAGCTGTTACAATGGTAGCACAACTTATCAAA[CG]AATGAATTATTTGGAGCTTTGTACTAAGGCTGTGTATTCAGATGTGTAGTCAGTTGTGTG	37	101754029	TACACATCTGAATACACAGCCTTAGTACAAAGCTCCAAATAATTCATTCG	F				chr1	101288472	101288474	-
cg25513555	18	1.11468e-44	9.64199e-39	0.77	0.600279	0.939721	68.4199	48.7489	19.671	96649956	TATAATTATCTCCTATTAATCCCTTATTATCTTTCTATCTTATAAATATC		II			CATGAGTATTCTGTAATTGTCTCCTGTTGGTCCCTTATTGTCTTTCTGTCTTGTGGATAT[CG]TTCTTGTGTTGTTAAAATTCCAGAGAAACAACTGGACTTTGAAATAGTCAATAAATGAGG	37	19809248	GTAATTGTCTCCTGTTGGTCCCTTATTGTCTTTCTGTCTTGTGGATATCG	R				chr18	22229284	22229286	+
rs6471533		6.94311e-29	6.00579e-23	0.77	0.600279	0.939721	35.6822	60.1239	-24.4417	65607256	TAACTACCCATATCACTAATAAAATCACCACCATTCCTCTTCTCCACATT	0064807947	I	C	Grn									chr8	95458071	95458072	-
cg02053407	6	1.51044e-15	1.30653e-09	0.77	0.600279	0.939721	61.1931	46.2795	14.9135	28705565	TTTATATTATCCCAACATATAATAAAATCACACTTTCCCACTCATTTAAC		II			TGTGGCAGGCATTTGTGTTGTCCCAGCATATGATAGAATCACACTTTCCCACTCATTTGA[CG]TTAGATGTGGTTATGCACTTGCTTTAGATAATGACAACTGAGCAGAAGCAACAAGTGTAA	37	119047242	CGTCAAATGAGTGGGAAAGTGTGATTCTATCATATGCTGGGACAACACAA	R				chr6	118726078	118726080	+
cg02532528	1	1.91877e-16	1.65974e-10	0.77	0.600279	0.939721	60.0112	44.6091	15.402	97650521	TTTTTATAATTTCTATTTCTTTATTCTATATTTAATAAAACATCATCATC		II			CCATTTGGTTGTTTTTATAATTTCTGTTTCTTTATTCTGTATTTGATGAGACATCATCAT[CG]TACCTCCCTTTGCTTCTTTAAGTGTGGTTTCCCTAAGTTCTCTGAACATATTTATAATAG	37	228387202	TTTTATAATTTCTGTTTCTTTATTCTGTATTTGATGAGACATCATCATCG	R				chr1	228199500	228199502	+
cg03530136	12	1.19642e-43	1.0349e-37	0.77	0.600279	0.939721	70.6906	52.9486	17.742	96624594	TTTTAAACAAATACTCTAAATAACAATAATTATCTTACAACTTAATATAC		II			TCTAAGTCCACTTTTGAGCAAGTGCTCTGAATAACAATAATTATCTTACAGCTTAATGTA[CG]ATTATTAAATACCACTCCCCTTTCATTTTACCATTGAGGCTTATGTCTTTATTGGTTGTT	37	115175495	CGTACATTAAGCTGTAAGATAATTATTGTTATTCAGAGCACTTGCTCAAA	R		chr12:115173614-115174822	S_Shore	chr12	114737689	114737691	+
cg07685145	7	2.53856e-39	2.19586e-33	0.77	0.600279	0.939721	92.5267	84.0062	8.52053	67661938	AACCTAACCTCCTTAACTTAATATACACATATATATAATATAACTAATAC		II			CCCAGGCCCTGAGCCTAGCCTCCTTGGCTTAGTATGCACATGTGTGTGATGTGACTGATA[CG]TAACACGCATCCCATGGGCGTCCCGTGCCAGGAATTGAGGGGGCCACACCCTACTCAACG	37	1460673	GCCTAGCCTCCTTGGCTTAGTATGCACATGTGTGTGATGTGACTGATACG	R		chr7:1460672-1460989	Island	chr7	1421036	1421038	+
cg12566136	9	5.18488e-15	4.48492e-09	0.77	0.600279	0.939721	47.7215	32.868	14.8535	88768366	ACCACTCATAAAATCTAATACAAATCCTCTAAAAATTCTTAAAACTATCC		II			CGGAGGCAAGAACCACTCATAGAGTCTGATGCAAGTCCTCTGGAAATTCTTGGAGCTGTC[CG]TGGTATCAGTAAGAAGGCCTCACTGTCCCCCCATTTCTCTCCACAAACCTACCCCCCAAA	37	124857977	CGGACAGCTCCAAGAATTTCCAGAGGACTTGCATCAGACTCTATGAGTGG	R		chr9:124854824-124855819	S_Shelf	chr9	122095697	122095699	+
cg13228655	18	4.4101e-16	3.81474e-10	0.77	0.600279	0.939721	82.0722	70.4867	11.5855	90770446	ATATATTAAAACCTTCTACATCCCAAACATCATATTCAATACTCTTACAC		II			TCTGTAAGATGGGCTTACACCTACGTCAAAGGGTTATTTTATTTTAAGAATTAAAAATTA[CG]TGTAAGAGTACTGAATATGATGCCTGGGATGCAGAAGGCCTCAATATACAACAATGCTTT	37	73213583	CGTGTAAGAGTACTGAATATGATGCCTGGGATGCAGAAGGCCTCAATATA	F				chr18	75501627	75501629	-
cg15313990	6	4.72135e-44	4.08396e-38	0.77	0.600279	0.939721	71.3631	52.8544	18.5087	65794183	CAAACAAAACACTTATACATATCTTATAATATAAATCATAATACATATAC		II			GTTTCATCACTCAAGCAGGACACTTATGCATGTCTTGTAGTATGAGTCATAATACATGTA[CG]CTTACCCTAAGAGACCCTCAAACACTTTGGAAGTAACAACTCTATATGACTTTCTGGATT	37	75473865	AAGCAGGACACTTATGCATGTCTTGTAGTATGAGTCATAATACATGTACG	R				chr6	74764148	74764150	+
cg15949553	5	5.1884e-14	4.48797e-08	0.77	0.600279	0.939721	81.0469	70.0129	11.034	73671126	ATATTCTCCTAACCAAAAATAAACTTCACTCTTCCTTAACTTTTCAAAAC		II			AAGCAGACTAGAGAAAGGAAAATTAATAGAAACTGGGCTTCACATGCAAGGTCCATAGGC[CG]TTTTGAAAAGTCAAGGAAGAGTGAAGCTCATCCTTGGCCAGGAGAATATGCATTGGCAGA	37	141879669	TATTCTCCTGGCCAAGGATGAGCTTCACTCTTCCTTGACTTTTCAAAACG	F				chr5	142500103	142500105	-
cg16273873	2	1.76406e-15	1.52592e-09	0.77	0.600279	0.939721	42.5503	27.7895	14.7608	93691835	TAAACRCCAACAAAATAATATAACTCCRAAACTACCTAAATAAAAAACAC		II			GGCAGCCGGGGACAGGAACAAGACCAAGAACCTCACGCAATCGCCGGAGCATTTCCTCCA[CG]TGCTCCTCATCCAGGCAGCTCCGGAGCCACACCATTCTGCTGGCGCCCAGGCTTACCGCT	37	71919384	CGTGCTCCTCATCCAGGCAGCTCCGGAGCCACACCATTCTGCTGGCGCCC	F				chr2	71692253	71692255	-
cg19995117	12	1.73904e-40	1.50427e-34	0.77	0.600279	0.939721	85.7191	74.5198	11.1993	49741166	TAATATCTCTTCCTCCCCTTCTAATCTCCATCTATTTCTACTCAAAAATC		II			TCCAGAGTTACCTTCAATGCCCGTCTTTCGCTCCACTGAGTCACGTCTCAGAAGAGACCC[CG]ACCTTTGAGCAGAAACAGATGGAGATCAGAAGGGGAGGAAGAGACACTACAAGGGGCTAG	37	2880862	AGTGTCTCTTCCTCCCCTTCTGATCTCCATCTGTTTCTGCTCAAAGGTCG	F				chr12	2771695	2771697	-
cg26754552	6	5.64685e-14	4.88452e-08	0.77	0.600279	0.939721	88.574	79.8491	8.72492	82661859	AAAATATTAAAACRCTACATAACCATTTCAACRTCATTTTATAACATCAC		II			TTTATATAGATCATCAAAATCTTGCCAATGCTGAGCCTGATTTAAGGAGAAGGAAGGTGG[CG]TGATGTTACAAAATGACGTTGAAATGGTTATGTAGCGTTTCAATATCCTTCCTGACCAAA	37	29400397	GGATATTGAAACGCTACATAACCATTTCAACGTCATTTTGTAACATCACG	F				chr6	29432619	29432621	-
cg21110092	7	8.72966e-45	7.55116e-39	0.7675	0.596894	0.938106	61.3675	41.5029	19.8646	37804868	AAATAATTAAAAATCCTAATATCAAATAACTAAACAATACTATTCTTAAC		II			TCCATTTCAGGAAATGGTTAGGGATCCTGATATCAGGTGGCTGAGCAGTGCTGTTCTTGG[CG]GGGACAGGTTCAACCTGGGGCTGGGTCAGGGCTCATGAGGTGAGGTCTGTTCTTCCAGAG	37	30740619	AATGGTTAGGGATCCTGATATCAGGTGGCTGAGCAGTGCTGTTCTTGGCG	R				chr7	30701002	30701004	+
cg00178591	8	4.70895e-16	4.07324e-10	0.765	0.593517	0.936483	33.7577	51.4387	-17.681	10761588	ACACRTATACATAAATACATACATAAACATACAAAAACATAAAAACACAC		II			TGAAGTCCATGCACCTGAAGCCATTAATTGATATAAGTGGTATGTACTTGTGTATATGTA[CG]TGTGTCTCTATGTTTCTGTATGTTTATGTATGTATTTATGCATACGTGTATGCAATTGAA	37	60959518	CGTGTGTCTCTATGTTTCTGTATGTTTATGTATGTATTTATGCATACGTG	F				chr8	60046958	60046960	-
cg04763326	5	4.24103e-43	3.66849e-37	0.765	0.593517	0.936483	70.2249	53.5498	16.6751	64703554	TACTAACTAAAATTTCAACRTAAACTATCCCATACTTAATAATCTAAACC		II			TCTATTCAACCTACTGACTAGGGTTTCAGCGTAAGCTATCCCATACTTGGTAATCTAAAC[CG]TATTAAACTCAGTCATTATTTTTATCTGGCATAGTTTAGAGACATGTGCAATATCTTGTT	37	52467184	CGGTTTAGATTACCAAGTATGGGATAGCTTACGCTGAAACCCTAGTCAGT	R				chr5	53171353	53171355	+
cg08964513	19	3.71729e-42	3.21545e-36	0.765	0.593517	0.936483	80.2197	65.4407	14.779	80620968	AAAAAACTCCTACCTACAACCCTAAAAACTTACATATACTCTATAAAAAC		II			CCCCAGGGGTTGGGGGGCTCCTGCCTGCAACCCTGGGGACTTGCATGTACTCTGTGGGGG[CG]CCTTGTTGGGGGAGAGGGGCCACAAAGCAACAGCTCCCTCCAGGAGGCCCCCAGCTGTCA	37	4566759	CGCCCCCACAGAGTACATGCAAGTCCCCAGGGTTGCAGGCAGGAGCCCCC	R		chr19:4566457-4566678	S_Shore	chr19	4566746	4566748	+
cg09860486	3	8.32694e-43	7.2028e-37	0.765	0.593517	0.936483	71.8994	55.8045	16.0948	94771322	AAACAATCAATCTAAAATAACTCRATTAAATCRATTAAACCTTAACCTTC		II			GTGAGTAATTGAAACAATCAGTCTGAAGTGGCTCGATTGGATCGGTTAGACCTTGGCCTT[CG]TTTTCTCTTGTGTGCCTTGTGTGTGCTTGACAGAAGGCCACGTACTGGGGGTCAGTTATC	37	51836419	CGAAGGCCAAGGTCTAACCGATCCAATCGAGCCACTTCAGACTGATTGTT	R				chr3	51802402	51802404	+
cg12426470	17	7.51958e-17	6.50444e-11	0.765	0.593517	0.936483	54.3485	38.5504	15.7982	56808581	TTTCACRATCTCRCTAAATCTTATTAACAATCTCAATTAAAACACTTACC		II			TTCACGGCCTGGTGTCACGACGTATTGAACCTCTCTGAGCTTCAGTCTCTTCAGTAATGA[CG]GTAAGTGCTTTAACTGAGATTGTTAACAAGACCCAGCGAGATCGTGAAAAGAAGACACCC	37	1104627	CGGTAAGTGCTTTAACTGAGATTGTTAACAAGACCCAGCGAGATCGTGAA	F		chr17:1106812-1107379	N_Shelf	chr17	1201332	1201334	-
cg13615516	5	6.97799e-16	6.03596e-10	0.765	0.593517	0.936483	69.9169	55.8075	14.1093	1606282	AAACCAAACTATCATATCCTATCCCATCCTAAAAAAAACACAAAAACCCA	0090704468	I	A	Red	ATGCTGGTGCACAAACCGGGCTGTCATATCCTGTCCCATCCTGGAGGGAGCGCGAGGGCC[CG]GCTCCTCTGGGAGTGGCGGCGACAGGGCGTCGTGCAATGGACGCCAGCACCAGGGGCGGG	37	77269221	CGGGCCCTCGCGCTCCCTCCAGGATGGGACAGGATATGACAGCCCGGTTT	R		chr5:77268350-77268787	S_Shore	chr5	77973396	77973398	+
cg18119885	2	5.32319e-20	4.60456e-14	0.765	0.593517	0.936483	8.3276	21.0775	-12.7499	95642141	TTTACRCTTACTACTAAAAACRATCRCAATACATACTAAAAATTTAATAC		II			TGAGGACACCGCCCCAAACCCCATGACTCTACCCAGAATGCAAGCAAGATGGTGCCAGGG[CG]CACTAAATCCCCAGCATGCACTGCGACCGCCCTTAGTAGCAAGCGTAAACTACAATCCCC	37	2617271	TTACGCTTGCTACTAAGGGCGGTCGCAGTGCATGCTGGGGATTTAGTGCG	F				chr2	2613498	2613500	-
cg23080060	5	1.01335e-43	8.76545e-38	0.765	0.593517	0.936483	53.7351	35.8551	17.88	86756282	TAAATAAAATATAACATACTCTACCTTACATATTACTATTTAAAAAAAAC		II			TGGGCTCCCTGCTTGCGCGGGGCGCTGTGGAGAGCACCATGCATCACCAGCCGGCCCGGG[CG]CTTCCCTTAAATAGTAATATGTAAGGTAGAGCATGTTACATTTCATCCATCACCCATGGG	37	61028303	GGATGAAATGTAACATGCTCTACCTTACATATTACTATTTAAGGGAAGCG	F				chr5	61732475	61732477	-
cg11236543	21	4.15028e-41	3.58999e-35	0.765	0.593517	0.936483	82.9496	70.382	12.5676	85807423	ATATACATTATTCCTTAAAATATACAATACATATTTACAACCCTTACCTC		II			AAGCAGCAAACATGTGCATTGTTCCTTAAGATGTACAATGCATGTTTACAACCCTTGCCT[CG]TTTAATTTTCATATCTGTAAGCTAGGTATAGTAGATCCAGTTTAAAGATGAGGAAACTGA	37	27777262	CGAGGCAAGGGTTGTAAACATGCATTGTACATCTTAAGGAACAATGCACA	R				chr21	26404942	26404944	+
cg11786916	14	1.36299e-41	1.17898e-35	0.765	0.593517	0.936483	79.3742	65.772	13.6023	9763182	AAAATATACCATACATATCTTCTCCATTTATATATCATAAATATTTTACC		II			ATGTACATAGGAAGGTATACCATACATGTCTTCTCCATTTATATATCATGAATATTTTAC[CG]TGTTGTTACATTTCTTTTTGTTTTTTGAGGTGGAGTCTTGCTGTCACCCAAGCTGGAGTG	37	93374972	CGGTAAAATATTCATGATATATAAATGGAGAAGACATGTATGGTATACCT	R				chr14	92908626	92908628	+
cg13825841	3	1.24703e-14	1.07868e-08	0.765	0.593517	0.936483	85.516	75.521	9.99497	90725417	CATCTTAAATTATTACTACAAAATTACAACACACTTTTATACAATTCTCC		II			TCCTTCCTCCTCATCTTAGATTGTTACTGCAGAATTGCAACACACTTTTATACAGTTCTC[CG]TAAATTCCCAAACTCTGTTGACATCATCCTTCATTTCATGGATGGTTTCTGAAAGAAACA	37	24754002	CGGAGAACTGTATAAAAGTGTGTTGCAATTCTGCAGTAACAATCTAAGAT	R				chr3	24712510	24712512	+
cg18815398	20	2.09656e-44	1.81353e-38	0.765	0.593517	0.936483	74.1723	55.0059	19.1664	60775114	CRAAAACTACTACCATACAACTAAACTCCCAATACAATAAAAATAATAAC		II			AAAAACTGCGGCGGGAACTGCTGCCATGCAGCTGGGCTCCCAATGCAGTGGGGATGGTGG[CG]CTCTGGGCTGGCGGGAGCTATCCTGCCGGACGTGATTCCCAGCACAGCCGTGAGCGGCAG	37	61506981	CGCCACCATCCCCACTGCATTGGGAGCCCAGCTGCATGGCAGCAGTTCCC	R		chr20:61508415-61508677	N_Shore	chr20	62875628	62875630	+
cg19854666	10	8.92871e-40	7.72334e-34	0.765	0.593517	0.936483	89.1427	79.5591	9.58362	3725865	AACCAAAAATCTCTTACCRCCTCTAAATTAACCTATTCTAAACATTCCAC		II			CAGCCCCCAACAACCAGGAATCTCTTGCCGCCTCTGGATTGACCTATTCTGGACATTCCA[CG]TAAATGGAATCATAAAACATACGGCCTTTCGCGTCTGGCTTATCCACGGAGCGAGATGCC	37	134797312	CGTGGAATGTCCAGAATAGGTCAATCCAGAGGCGGCAAGAGATTCCTGGT	R				chr10	132983807	132983809	+
cg23553274	13	1.32154e-16	1.14313e-10	0.765	0.593517	0.936483	58.8424	43.3081	15.5343	85601423	ACAAACAAAACAATAATTTTCCRCAAACTCATATATTTCCTTTCATCACC		II			AGGCAGATGAAACAGACAGAACAGTAATTTTCCGCAAACTCATGTATTTCCTTTCATCAC[CG]TTTCTCATTGTTCCTTCAGAACTGAGAGTTGTTTTGCCTGGACTTTGCATCTTTATGCTA	37	112814014	CGGTGATGAAAGGAAATACATGAGTTTGCGGAAAATTACTGTTCTGTCTG	R		chr13:112817816-112818939	N_Shelf	chr13	112159699	112159701	+
cg24702873	7	7.4971e-43	6.48499e-37	0.765	0.593517	0.936483	69.5766	53.391	16.1857	82799963	TAACAAACAACCTAACTAATTACTTTCAAACTTTAAATTCTATAAACAAC		II			GAATCAGACATACCCATAGAAGTACAACAAAGGTTTAGAAAACTGAACTGACATTGAAGC[CG]TTGTCTACAGAACTTAAAGTCTGAAAGTAACCAGTTAGGTTGTCTGCTAAAACGAACAGG	37	25123106	AGCAGACAACCTAACTGGTTACTTTCAGACTTTAAGTTCTGTAGACAACG	F				chr7	25083486	25083488	-
cg27374269	20	3.34281e-14	2.89153e-08	0.765	0.593517	0.936483	31.4511	18.534	12.9171	45622294	AATCATAACTCTTCCAACTACTAACTAACTCTATAACTATAACTAAACAC		II			AGCTTTGATAATTGCTGTTCTTGTCATTGCGGTAAATGAGGAAACAGGCATGAAAGGTTA[CG]TGCTCAGCCACAGCCACAGAGCTAGTCAGTAGCTGGAAGAGCTATGACTCAAACATGTTT	37	35893721	CGTGCTCAGCCACAGCCACAGAGCTAGTCAGTAGCTGGAAGAGCTATGAC	F				chr20	37265317	37265319	-
cg00341522	2	1.65663e-43	1.43298e-37	0.76	0.586788	0.933212	74.2368	56.7666	17.4702	19629550	CACTAATATAAAAACTAAATTAAACTTAAAAAATCACTATAATACAAACA	0098732958	I	A	Red	ATCAATGTGTGTCGCTAGTATAAGAACTGGATTAGGCTTGGGGGGTCACTGTGATACAGA[CG]GGCTTGGGTGCAAAGTGTACTTGGAGTTGGAGAGCTCTGAGTAAGCAGAAGGCAGGAGAG	37	237981972	CGCTAGTATAAGAACTGGATTAGGCTTGGGGGGTCACTGTGATACAGACG	R				chr2	237073328	237073330	+
cg00497149	6	2.18139e-40	1.8869e-34	0.76	0.586788	0.933212	87.4439	76.465	10.9789	95693417	CAAATATCAAAAACCAAATAATCACATTTCCCCTACCATACATTAATATC		II			GGGTAGATCTGGTGGAGGGGAGGAGTGGTCAGTCCCTAGGTGTTTTCTTCAGTGAAGAAG[CG]ACACCAATGCATGGTAGGGGAAATGTGACTACTTGGTCCTTGATATCTGAGGAAAGCCAG	37	41870007	AGATATCAAGGACCAAGTAGTCACATTTCCCCTACCATGCATTGGTGTCG	F				chr6	41902268	41902270	-
cg01330829	19	1.55029e-15	1.341e-09	0.76	0.586788	0.933212	52.9649	37.7709	15.194	93620951	TAATCATACTTCATCAAACCTCTAATTTCCCTAAAACATATTAACTTCAC		II			CACTACAGAGATAGTCATGCTTCATCAAGCCTCTGATTTCCCTGGAGCATGTTGACTTCA[CG]TTGATTTTTTTTTTTACATGTTCTGTTAAAAAAATTTCTTTAAATTGGCCTTTGGAAATT	37	55008663	CGTGAAGTCAACATGCTCCAGGGAAATCAGAGGCTTGATGAAGCATGACT	R				chr19	54497441	54497443	+
cg03126904	9	2.26558e-14	1.95972e-08	0.76	0.586788	0.933212	49.0193	34.4269	14.5924	15727550	ATTATTTAATTACCACAAATTTACAAATTTTCCAACTTTTCCTATTACTC		II			GTTAAGAGTATGTTGTTTAATTGCCACAGATTTGCAAATTTTCCAGCTTTTCCTGTTACT[CG]TTTCTTTCTTTTTTTTTTTTTTTTTGAGACAGCGTTTCGCTTTTGTTGCCCAGGCTGGAG	37	140018255	CGAGTAACAGGAAAAGCTGGAAAATTTGCAAATCTGTGGCAATTAAACAA	R				chr9	137123802	137123804	+
cg03298319	14	1.03033e-15	8.91231e-10	0.76	0.586788	0.933212	5.03826	14.5193	-9.48103	64737866	AATAATTAAAATTTACAAAATTCRTCTCAATAATAACTACTAATTTATTC		II			TTTGTTTCCCTGGTGGTTGGAATTTGCAGAGTTCGTCTCAGTGGTGGCTGCTAATTTATT[CG]TTTCATCGGTCGAAAGGGGCGTATAGAGGTGGGTCAGCGGGGCACAACCGGATCCCTCTA	37	33403060	GTGGTTGGAATTTGCAGAGTTCGTCTCAGTGGTGGCTGCTAATTTATTCG	R		chr14:33402094-33404079	Island	chr14	32933853	32933855	+
cg04013428	14	1.47421e-21	1.27519e-15	0.76	0.586788	0.933212	9.31969	23.1709	-13.8512	42621222	ACTAATAAATAACACCCCCAAATAACAAATTAATAAACAAATTATAAAAC		II			TGACTCTTAAGAATGAGGACAGTAGTGAGGACACACTGCAGAACACTGAGAGGCAGATGA[CG]TCTTATAACCTGTTCATTAACTTGCCACTTGGGGGTGCTATTCACCAGTGAAATCATAAT	37	22782783	CTGGTGAATAGCACCCCCAAGTGGCAAGTTAATGAACAGGTTATAAGACG	F				chr14	22314350	22314352	-
cg04181542	6	5.13394e-41	4.44086e-35	0.76	0.586788	0.933212	88.4369	76.0698	12.3671	12802193	ATAACAAAAATATCCTTTCCAAATCACTATTAATAATTTACCTATAAAAC		II			CTTTATCAGTGATGGCAAGGGTGTCCTTTCCAGATCACTGTTAATGATTTGCCTGTGGGA[CG]CTCCGTGGATGAGGCTCTGCGGCTGGTCCAGGCCTTCCAGTACGCAGAAGAGCACGCGGA	37	100584390	TGGCAAGGGTGTCCTTTCCAGATCACTGTTAATGATTTGCCTGTGGGACG	R		chr6:100583880-100584154	S_Shore	chr6	100136513	100136515	+
cg04880091	8	2.77193e-44	2.39772e-38	0.76	0.586788	0.933212	60.9963	42.0549	18.9414	7759228	AAATAACTTCTAAACAAAAATACAATTTTCACTAACACCCTACACAACCA	0005738490	I	A	Red	GCCATGTCCTGCGGCCTCCGGAGCCGCCGCCTCCAGCCCTCGGCGCCGCCACCTGGGAGC[CG]GCTGCGCAGGGCGCCAGCGAAAATCGCATTTCTGCTTAGAAGCCACCCAGTTCACGGTGT	37	43132451	CGGCTGCGCAGGGCGCCAGCGAAAATCGCATTTCTGCTTAGAAGCCACCC	F		chr8:43132045-43132478	Island	chr8	43277307	43277309	-
cg05206661	2	1.7388e-40	1.50407e-34	0.76	0.586788	0.933212	84.2522	73.0528	11.1994	8679382	AACCTCTATAAACTAAAACCCTAAATCAAACTTTTCTAAATACTATTTTC		II			GCTGCTCCTTGGGCATGGCAGGAACCTGTCGTCGCAGTGCAGGGAGCACAGACACCTCCA[CG]AAAACAGCACTCAGAAAAGCCTGACCCAGGGTCCTAGCTCACAGAGGCCCACCCCGCCGC	37	11271531	GCCTCTGTGAGCTAGGACCCTGGGTCAGGCTTTTCTGAGTGCTGTTTTCG	F				chr2	11131404	11131406	-
[truncated: 776 more rows]
