# Supplementary material for: Precision Oncology: Artificial Intelligence and DNA Methylation Analysis of Circulating Cell-Free DNA for Lung Cancer Detection
Source: Front Oncol. 2022 May 4;12:790645. doi: 10.3389/fonc.2022.790645 (PMC9114890; doi:10.3389/fonc.2022.790645)
Supplement: Supplementary Table 6 — Significantly differentially methylated CpG markers (FDR-p values) for the miRNA coding genes (a subset of Supplementary Table S2 ). [file Table_6.xlsx]

## Sheet: CpGs with miRNAs
TargetID	Chr	p-Val	FDR p-Val	AUC	CI_lower	CI_upper	% Methylation Cases	% Methylation Control	%Methylation Difference	UCSC_REFGENE_NAME (Retained only miRNAs)	UCSC_REFGENE_GROUP	ADDRESSA_ID	ALLELEA_PROBESEQ	ADDRESSB_ID	INFINIUM_DESIGN_TYPE	NEXT_BASE	COLOR_CHANNEL	FORWARD_SEQUENCE	GENOME_BUILD	MAPINFO	SOURCESEQ	STRAND	UCSC_REFGENE_ACCESSION	UCSC_CPG_ISLANDS_NAME	RELATION_TO_UCSC_CPG_ISLAND	CHR_HG38	START_HG38	END_HG38	STRAND_HG38
cg09738906	15	7.11868e-45	6.15766e-39	0.91	0.806143	1	50.6216	30.5963	20.0254	MIR1469	TSS200;1stExon;Body;TSS1500;TSS1500	97649935	AAACACTTTTTAAAACRACAATACTAACACTAATTACRATAATACTAATC		II			CAAGCGCAGCGTGCGGAGGAACCTGAGCTACACGTGCCGCGCCAACCGGAACTGTCCCAT[CG]ACCAGCACCATCGCAACCAGTGCCAGTACTGCCGCCTCAAAAAGTGCCTCAAAGTGGGCA	37	96875703	CGACCAGCACCATCGCAACCAGTGCCAGTACTGCCGCCTCAAAAAGTGCC	F	NM_001145156;NM_021005;NM_001145155;NR_031715;NM_001145157	chr15:96873408-96877721	Island	chr15	96332473	96332475	-
cg09067234	19	9.99731e-44	8.64767e-38	0.75	0.573428	0.926572	75.4149	57.5237	17.8912	MIR1238	Body;Body;Body;Body;TSS1500	24779897	ATATAATTATCACCTCTAACACATAAAATAAATCATATAATTAACTAAAC		II			TATTCTTTTCCATATAGTTATCACCTCTAACACATGAGATAAATCATGTAATTGGCTGGG[CG]TGGTGGCCCACGCCTGTAATCCCAGCACTTTGGGAGGCAGGTGGATCACCTGAGGTCAGG	37	10661869	CGCCCAGCCAATTACATGATTTATCTCATGTGTTAGAGGTGATAACTATA	R	NR_104025;NR_104024;NM_032885;NM_001281504;NR_031603			chr19	10551192	10551194	+
cg23023604	3	1.24135e-43	1.07377e-37	0.66	0.458725	0.861275	74.9095	57.1982	17.7113	MIR563	TSS200	3643254	TATATTCAAAATTATATTAAACAACATTATTACAATTACAAATTCTTATC		II			TTATCTCTATTTGGTTCTAGCTAGGTCATGATTGCTTATGTCAAAGAAACAAAGAAAATA[CG]ACAAGAATCTGTAACTGTAACAATGTTGTTTAACACAACTTTGAATACATTTTTACAGGA	37	15915216	CGACAAGAATCTGTAACTGTAACAATGTTGTTTAACACAACTTTGAATAC	F	NR_030289			chr3	15873708	15873710	-
cg09964116	17	2.7059e-43	2.3406e-37	0.755	0.580092	0.929908	67.1306	50.0735	17.0571	MIR4538	5'UTR;Body;Body	44757548	AAAAAAACCCCCTAACCCCCTTAAAATCCRAACTAAACTAAATAAAAAAC		II			TGGGCTGGGTGAAGGGGGCCCCCTGACCCCCTTGGGGTCCGGGCTGGGCTGGGTGAGGGG[CG]GTTTCCGACCCCCAGCCAGGTTCCCAGGCAGGATGAGCTGGGGTTGGGGTGGCTAGGCCG	37	73997308	CGCCCCTCACCCAGCCCAGCCCGGACCCCAAGGGGGTCAGGGGGCCCCCT	R	NM_001258;NR_130467;NR_037709			chr17	76001226	76001228	+
cg02342910	2	3.94014e-43	3.40822e-37	0.78	0.613905	0.946095	75.7175	58.9796	16.7379	MIR548N	TSS1500;TSS200;Body	65680960	ATCCCTAACAAAATAATAATTACTAATATTTATTAAATACTCTACTAAAC		II			TCTGTACTGTGGTCCCTAACAGAATAATGATTGCTGGTATTTATTGGGTGCTCTGCTAAG[CG]CTGTTCTGAGTTTTACAAGTAGTAACTTGTCTAATCGTCACAATAATACTGTGAGGTTGC	37	179387456	TCCCTAACAGAATAATGATTGCTGGTATTTATTGGGTGCTCTGCTAAGCG	R	NR_038271;NR_038272;NR_031666			chr2	178522728	178522730	+
cg19975560	3	4.37977e-43	3.7885e-37	0.815	0.662718	0.967282	79.9336	63.286	16.6476	MIR922	TSS1500;Body;Body	60649237	AAACACAAAACTCCTTAATTCCCCAAAACCACCCCTATTAACAAAAATTC		II			CCTTCTCGCCACCAAGGCGTGGTGTCCCCTGGGGAGGCCCCGCGAGGTGCTGAGTGGCAC[CG]AACTCTTGCTAACAGGGGTGGCTCTGGGGAATCAAGGAGCCCTGTGTTCAGGCTCACTTG	37	197402207	AACACAGGGCTCCTTGATTCCCCAGAGCCACCCCTGTTAGCAAGAGTTCG	F	NR_030627;NM_014687;NM_001145642			chr3	197675335	197675337	-
cg25844969	9	7.22846e-43	6.25261e-37	0.715	0.527668	0.902332	80.9473	64.7301	16.2172	MIR548Q	ExonBnd;Body;Body	5694886	ATACCATTACAATCAATATAACAAAATCCTAATATCCATACAAAAACTAC		II			CGGCCGGGGGGATACCATTGCAGTCAATGTGACAGAGTCCTGATGTCCATGCAGGGGCTG[CG]TTCTCATGAGAGGAGCCACCTGGCCCTGGCCATGTTTACCCGCGAGGACAAGTACAGCTG	37	109694733	CGCAGCCCCTGCATGGACATCAGGACTCTGTCACATTGACTGCAATGGTA	R	NM_021224;NR_031752;NM_021224			chr9	106932451	106932453	+
cg20207416	1	1.10792e-42	9.58352e-37	0.745	0.566797	0.923203	69.087	53.2402	15.8468	MIR5096	Body;Body	16671294	ATTAAATATTTTTCCCCCTCCTAAATACAAAACTTCAAATAACAAAAAAC		II			GCTCCTTTCTGATTAAATATTTTTCCCCCTCCTAAATGCAGGGCTTCAGATAACAGGGAG[CG]TGCTTATGAACATAGTGCCTATGGACACCATGAACGGGGGACGGGAGGATTTGATCGGAC	37	16202716	CGCTCCCTGTTATCTGAAGCCCTGCATTTAGGAGGGGGAAAAATATTTAA	R	NR_039973;NM_015001			chr1	15876220	15876222	+
cg27138951	20	1.79333e-42	1.55123e-36	0.86	0.72835	0.99165	34.7866	19.3614	15.4252	MIR663	TSS200	57713261	ATTTATAACTATAATCACTTCAAAACCCCAATAACAAAACCAAAAACTCA	0007686311	I	T	Red	TCCCGCGGCGCCCCGCCTGGGACGCCGGAAGGCCCTCGGCACCCACCAAGACCTGCCTCA[CG]AGCCCCTGGTCCCGCCACCGGGGCCCCGAAGCGACCACAGCCACAAACTCAACGCCAGGG	37	26188943	CGAGCCCCTGGTCCCGCCACCGGGGCCCCGAAGCGACCACAGCCACAAAC	F	NR_030386	chr20:26188638-26190348	Island	chr20	26208306	26208308	-
cg15859072	16	2.35742e-42	2.03917e-36	0.825	0.677006	0.972994	81.3923	66.2084	15.1839	MIR548AE2	Body;Body;Body	72783236	AAAACTCAAATAAATACATATACACRAATACTAAATACAATAATACCCCC		II			GAGAATGAAGGCCTGGCTGCCATCATTCTGGGAACCAAGCAGGGGAAGAATGATTGGGGT[CG]GGGGTATCACTGCATTCAGCATCCGTGTATATGCATTCACCTGAGCTCTTGTTTTCAGCA	37	48313411	CGGGGGTATCACTGCATTCAGCATCCGTGTATATGCATTCACCTGAGCTC	F	NR_039639;NM_031490;NM_001300948			chr16	48279499	48279501	-
cg14399060	2	2.93696e-42	2.54047e-36	0.76	0.586788	0.933212	28.9689	13.9799	14.9889	MIR10B	TSS1500;Body	89772128	TATATTCCCCTAAAATCRAATCTATAACTATACRAATACCACACAAATTC		II			GTACCTCACTCTGGGTGGGACCCAGAGGTTGTAACGTTGTCTATATATACCCTGTAGAAC[CG]AATTTGTGTGGTATCCGTATAGTCACAGATTCGATTCTAGGGGAATATATGGTCGATGCA	37	177015070	ATATTCCCCTAGAATCGAATCTGTGACTATACGGATACCACACAAATTCG	F	NM_014621;NR_029609	chr2:177014948-177015214	Island	chr2	176150341	176150343	-
cg18870599	9	3.38884e-42	2.93135e-36	0.91	0.806143	1	25.6361	10.7746	14.8615	MIR1268A	5'UTR;5'UTR;1stExon;Body	5799253	AAAACAAAACCTAAAACCCAAACAAAACCAAAACAAACCCAAAAAAAACA	0016799267	I	A	Red	AACTTGAGCATCCACGCACAGGGGTGGGGAGCAGGATCCCACTCTGAGGGTGCACTGCCC[CG]CCCTCTCCGGGTCTGCCTCGGCCCCGCCCGGGCCCCAGGCCCCGCCCCCTCCCCTCGGCC	37	131183050	GGGGCGGGGCCTGGGGCCCGGGCGGGGCCGAGGCAGACCCGGAGAGGGCG	F	NM_001286760;NM_016174;NM_016174;NR_031672	chr9:131182468-131183335	Island	chr9	128420770	128420772	-
cg21216828	19	5.23641e-42	4.52949e-36	0.93	0.839295	1	23.6743	9.20249	14.4718	MIR1470	TSS1500;5'UTR	54733169	AAAAAATAATAAAAAAACCAAACCCAAACAACCAAAACAAAACCAAAACA	0036706857	I	C	Grn	GCGCCCTCCCCAGGGAGATGGTGGGGAGGCCGGGCCCAGGCAACCGGGGCGGGGCCGGGG[CG]CCAGGCCTGGTTGCAGGCGCTGCCCTCGGGGGCCTGGGGATTCCCAGGGGGCTCCTCCGT	37	15560076	CGCCCCGGCCCCGCCCCGGTTGCCTGGGCCCGGCCTCCCCACCATCTCCC	R	NR_031716;NM_021241	chr19:15563869-15564223	N_Shelf	chr19	15449264	15449266	+
cg05047276	13	6.36914e-42	5.50931e-36	0.695	0.502189	0.887811	85.8303	71.5351	14.2952	MIR4499	TSS1500;Body	84778101	CRACACCTAAACCTAACTTTCTACTACTACTATAAATTTAATAAACTCCC		II			GGACTCCTGCTGGGGTCTCAGCCCCTCTATCTCATCCTCCCAGAGCAATCCGTGTTGTAG[CG]GGAGCCTATCAAATCCACAGCAGCAGCAGAAAGCTAGGTTCAGGTGCCGCGGCTGGGGTG	37	21009140	CGGGAGCCTATCAAATCCACAGCAGCAGCAGAAAGCTAGGTTCAGGTGCC	F	NR_039721;NM_015974	chr13:21009774-21010338	N_Shore	chr13	20435000	20435002	-
cg07749923	19	8.85683e-42	7.66116e-36	0.92	0.822534	1	29.6003	15.6041	13.9963	MIR330	TSS1500;TSS200	94641988	TCCAACTCCAAAAATAACTATAAAAAACAAAACAAAAACACAACAACCCA	0098786339	I	A	Red	GCTTCGGGGCCGGGGGTGGAGCCGGGACCGGCTCTGCCGCTTCCGGCCCTGGGAGGCGCC[CG]GGCCGCCGCGCCCCTGCCCCGCCCTCCACAGCCACCCCTGGAGCCGGAGGGTCCCACCGG	37	46142711	CGGGCCGCCGCGCCCCTGCCCCGCCCTCCACAGCCACCCCTGGAGCCGGA	F	NR_029886;NM_012155	chr19:46144872-46145631	N_Shelf	chr19	45639452	45639454	-
cg09652501	3	1.2789e-41	1.10625e-35	0.755	0.580092	0.929908	81.3624	67.7017	13.6607	MIR569	Body;Body;Body;Body;Body;Body;Body;Body;TSS1500	11724103	ACATCATTCTAAATTAACATTCTCTTCRCCCTTTTATATTTATCAATTAC		II			AGAAGGAGGAAAAGCCAGCAGAAAGGCAGCAGATTAGACACAAAATTGTAATTGTTAGTA[CG]CAACTGATAAATACAAAAGGGCGAAGAGAATGTCAATCCAGAATGATGCAAATCCCTTCA	37	170825091	CGCAACTGATAAATACAAAAGGGCGAAGAGAATGTCAATCCAGAATGATG	F	NM_001161563;NM_001161566;NM_001161560;NM_001161565;NM_001161561;NM_015028;NM_001161562;NM_001161564;NR_030295			chr3	171107301	171107303	-
cg00395657	14	1.4555e-41	1.25901e-35	0.755	0.580092	0.929908	77.8892	64.3473	13.5419	MIR487A	TSS200	86741875	TAAATATAAATCTTACTAAAAAAACTTTCTAAAAAAAACTATTACCCTTC		II			AGTGCCTTTTTTGAGTATGGATCTTGCTGGGGAAGCTTTCTGGAAGGAGCTGTTGCCCTT[CG]TCCCTCTCCAGGGGCAAGAATGCATGGTTGGCTGGAAAGCAAGGGCTTGATTGACATTGT	37	101518615	GAGTATGGATCTTGCTGGGGAAGCTTTCTGGAAGGAGCTGTTGCCCTTCG	R	NR_030162			chr14	101052277	101052279	+
cg25964744	8	1.96605e-41	1.70063e-35	0.66	0.458725	0.861275	78.9743	65.7097	13.2646	MIR30B	TSS1500	5699398	TATTTTCCAAAAACATTAATTCTCAAAATTAAATACACATATACCTCCCC		II			TCCCTTCGGGCTGTTTTCCAAAAGCATTGGTTCTCAAGATTAAATACACATATACCTCCC[CG]CCACCCCACTCTACAACCATACTGCTTTTCTGTTTTAACTACTTCTATTACAACCGTATT	37	135813830	CGGGGAGGTATATGTGTATTTAATCTTGAGAACCAATGCTTTTGGAAAAC	R	NR_029666			chr8	134801586	134801588	+
cg20883326	21	3.47664e-41	3.0073e-35	0.675	0.47718	0.87282	83.3276	70.5938	12.7338	MIR99AHG;MIR99AHG;MIR99AHG;MIR99AHG	Body;Body;Body;Body	28637550	TAAACTATAAATATAAAATCTAAAATAAATATTACCATTTTACCATACTC		II			TAAATAATGAGCTAGGTTCTTTTAGCTTTTTTTAAGAGATAGAGAAAAAGATAATGAAAG[CG]AGCATGGCAAAATGGTAATACCTATTCTAGATTTCATACTTACAGCCTATTTTTTTTTAT	37	17842592	AGGCTGTAAGTATGAAATCTAGAATAGGTATTACCATTTTGCCATGCTCG	F	NR_027790;NR_111005;NR_111004;NR_027791			chr21	16470271	16470273	-
cg07988843	5	8.55936e-40	7.40385e-34	0.725	0.540587	0.909413	89.274	79.6479	9.62609	MIR548P	TSS1500;Body	41755953	CCCATTATATACTCTCAATAAATTATTCTTATTACTACCTCTTAATAATC		II			GACAGACATATTTAACATGATTTGGCAAGCTAAGAGTAAACCTAGGGATAAAAAGATAAG[CG]ATTACTAAGAGGTAGCAATAAGAATAATTTATTGAGAGTATATAATGGGCCAGAGACAGT	37	100153624	CCATTATATACTCTCAATAAATTATTCTTATTGCTACCTCTTAGTAATCG	F	NR_031686;NM_005668			chr5	100817919	100817921	-
cg04288299	4	2.06583e-39	1.78695e-33	0.595	0.381652	0.808348	93.6663	84.9341	8.73215	MIR943	Body;TSS1500	59603951	TATTCACATAAAACCTAATAAAAAACATCTTAAATCTACTAACTATTATC		II			CAAGGTGGAACCTCGGCTGCGGTGGGCAGGAACATGACCCAGGGACGGCCCCCCACACAG[CG]ACAATAGTCAGCAGACCCAAGATGCCTTCTACTAGGTCCCATGTGAACACTGTGGGATTA	37	1988825	GTTCACATGGGACCTAGTAGAAGGCATCTTGGGTCTGCTGACTATTGTCG	F	NM_005663;NR_030641	chr4:1987492-1988260	S_Shore	chr4	1987097	1987099	-
cg06455385	19	2.94295e-39	2.54565e-33	0.62	0.410745	0.829255	92.0897	83.7216	8.36812	MIR1268A	Body;Body	80635390	CTAAAACTACCTACTATACRTAAAATAAATCATACCCRATACTAAATACC		II			TGGAGGCCCAGACCTCCCGCAAAGCCGGGCCCAAGAGGGGTGGCTTCAGGGCCGAGGACG[CG]GCACCCAGCACCGGGCATGACCCACCCCACGCACAGCAGGCAGCCCCAGACCACCCTCCC	37	3964147	CGGCACCCAGCACCGGGCATGACCCACCCCACGCACAGCAGGCAGCCCCA	F	NM_001348;NR_031672	chr19:3964645-3964989	N_Shore	chr19	3964148	3964150	-
cg13151361	2	9.21192e-28	7.96831e-22	0.965	0.902288	1	38.8486	68.4585	-29.6098	MIR548N	Body;Body;Body;Body	55712892	TAAAAAAATACTCRATATCATTAATCAATAAAAAATACAATCAAAACCAC		II			GCTATTTTCCATTTCATTAATGATAGCCATCCTAGTGGATTTGAAGTGGTACCTTATTAT[CG]TGGTTTTGATTGCATTCTCTATTGACTAATGATATCGAGCATCTTTTCATGTATTTTTTG	37	179298300	CGTGGTTTTGATTGCATTCTCTATTGACTAATGATATCGAGCATCTTTTC	F	NM_003690;NR_031666;NM_001139517;NM_001139518			chr2	178433572	178433574	-
cg11386360	21	9.7014e-26	8.39171e-20	0.98	0.933163	1	46.6522	69.4145	-22.7622	MIR99AHG;MIR99AHG;MIR99AHG	Body;Body;Body	30764594	TTTCRATAAAATTTAACACCCCTTCRTATTAAAAACTCTCAATAAACTAC		II			ATGTTTACTATGGGTTTGTCATAGATGTTTCTTATTATTTTGAAGTATATTACTTTAATA[CG]TAGTTTATTGAGAGTTTTTAACACGAAGGGGTGTTAAATTTTATCGAAAGCCTTTTCTGC	37	17516033	CGTAGTTTATTGAGAGTTTTTAACACGAAGGGGTGTTAAATTTTATCGAA	F	NR_027790;NR_111005;NR_111004			chr21	16143712	16143714	-
cg10949319	10	7.07533e-25	6.12016e-19	0.825	0.677006	0.972994	41.3276	63.943	-22.6154	MIR1307	Body;5'UTR	59646850	AAAACAAAAACTAAAAATTCATATACATAACCACCTATCTACCACAACCA	0080732355	I	A	Red	CAAAAGGTCACCAGAACAAGAGCTGAAAATTCGTATGCATGACCGCCTATCTACCACGAC[CG]ACGCCACGCCGAGTCGATTGGCAACACAGACGAGCCGGTCGAGGTCCGGTCGAGATTGGT	37	105154064	CGGTCGTGGTAGATAGGCGGTCATGCATACGAATTTTCAGCTCTTGTTCT	R	NR_031707;NM_032747	chr10:105155820-105156484	N_Shore	chr10	103394306	103394308	+
cg16695999	5	9.32649e-23	8.06741e-17	0.825	0.677006	0.972994	41.8438	63.4504	-21.6067	MIR1974	TSS200;5'UTR;5'UTR	61802294	CATTTATTAATCTCCCCACTCCATCTAACATCTCCACATAATAAAACCTC		II			AATTAACCACTCATTTATTGATCTCCCCACTCCATCTAACATCTCCACATGATGAAACCT[CG]GCTCACTTCTTGGCGCCTGCCTAACCATTCAAATGATCACAGGACTATTCCTAGCCATAC	37	93905343	ATTTATTGATCTCCCCACTCCATCTAACATCTCCACATGATGAAACCTCG	R	NR_031738;NM_173665;NM_001145678			chr5	94569637	94569639	+
cg00366413	12	4.80908e-22	4.15985e-16	0.91	0.806143	1	61.3848	80.2188	-18.834	MIR141;MIR200C	TSS1500;TSS200	15737552	AACAATCAAAAAACTTCAAAAAACCTACTTAAACTACAACCTAAACCTCA	0080644168	I	T	Red	AGGCGGCGGGCCGACGGTCGAGGGGCTTCGGAGGGCCTGCTTGGACTGCAACCTGGGCCT[CG]TGATCAGCGACCCAGGGTGTGGCTGGTGGCGGGCAGCAGGGCTCACCAGGAAGTGTCCCC	37	7072696	CGAGGCCCAGGTTGCAGTCCAAGCAGGCCCTCCGAAGCCCCTCGACCGTC	R	NR_029682;NR_029779			chr12	6963532	6963534	+
cg14435720	9	8.16594e-22	7.06354e-16	0.82	0.669842	0.970158	83.0172	94.6208	-11.6036	MIR126	Body;Body;Body	74619528	CCATAAACAACACATTATTACTCACAATACAAATTTAAAATATCACAACA	0091642197	I	C	Grn	GCAGCATTCTGGAAGACGCCACGCCTCCGCTGGCGACGGGACATTATTACTTTTGGTACG[CG]CTGTGACACTTCAAACTCGTACCGTGAGTAATAATGCGCCGTCCACGGCACCGCATCGAA	37	139565087	CCGTGGACGGCGCATTATTACTCACGGTACGAGTTTGAAGTGTCACAGCG	F	NM_016215;NM_201446;NR_029695	chr9:139564999-139565286	Island	chr9	136670634	136670636	-
cg06792448	14	3.00034e-19	2.59529e-13	0.815	0.662718	0.967282	59.2749	77.335	-18.0601	MIR432;MIR136	TSS1500;TSS1500;1stExon	78606944	AAAAACATAAACTCAAAACCAACAAATACCTAAAACCACAAAAAAATTCA	0027676874	I	A	Red	CCAGTCGACTTCGGGGGCGTGGACTCGGAGCCAGCGGATGCCTAGGACCACAGAGAAGTT[CG]GTGAAGGTACGATGTCAAATTCGATGGACTCCTGGTGGTTCTGGTGGATACACACCAGGG	37	101349632	GGGGGCGTGGACTCGGAGCCAGCGGATGCCTAGGACCACAGAGAAGTTCG	R	NR_030173;NR_029699;NM_001134888	chr14:101349372-101349860	Island	chr14	100883294	100883296	+
cg20713662	1	4.9036e-18	4.24162e-12	0.7575	0.583436	0.931564	13.4444	27.5773	-14.1329	MIR137HG	TSS1500	63675591	AAAAATAACTATATATTCACAACACCTCTCTCTAATAACAAACATATATC		II			AAAGCTGCTAAGAAAATGGCTGTGTGTTCACAGCACCTCTCTCTGATAACAAACATATGT[CG]ACTAAAATGGTTTAGTAGAATGGGAGGGGGTGTTGGAGAATAAAATTTTCTTTCCCCGTG	37	98515589	CGACATATGTTTGTTATCAGAGAGAGGTGCTGTGAACACACAGCCATTTT	R	NR_046105	chr1:98510966-98511710	S_Shelf	chr1	98050032	98050034	+
cg25972714	10	1.12982e-16	9.77292e-11	0.86	0.72835	0.99165	55.9299	73.2938	-17.3639	MIR346	TSS200;Body	94730173	ACAAATTAAAAAACTTCCTCATCTACAAAACCAACCAAAAAAAAACAACA	0077656904	I	A	Red	CAGGCATGCGGGCAGACAGACGCCCAACACAGAGACCTCCCACACGCTCGTCTGTGTCAC[CG]CCGCCCCTTCCTGGTTGGCCCTGCAGACGAGGAAGCCCTCCAACCTGCAGCCAAATTCAC	37	88024569	CGCCGCCCCTTCCTGGTTGGCCCTGCAGACGAGGAAGCCCTCCAACCTGC	F	NR_029907;NM_017551	chr10:88022640-88023279	S_Shore	chr10	86264811	86264813	-
cg05945782	17	1.21893e-16	1.05437e-10	0.88	0.758748	1	25.6729	12.7669	12.906	MIR212	TSS1500	71661553	AACTCCCATAAAAACCTAAAACACAACAAAAACTATAACATCAAAAACCA	0079605859	I	A	Red	GAGAGGAAGCTGGACTCCCGTGGGGGCCTGGGGCGCAGCGAGGGCTGTGGCGTCGGGGGC[CG]GGAGAAGAAGAGTAGGGGAGCCCAAAGTAGCCCAGGAGTCTTTAGCGGAGGAACCTGGGC	37	1954986	CGGCCCCCGACGCCACAGCCCTCGCTGCGCCCCAGGCCCCCACGGGAGTC	R	NR_029625	chr17:1952919-1962328	Island	chr17	2051691	2051693	+
cg27343747	9	1.50808e-16	1.30449e-10	0.945	0.865298	1	23.8751	11.478	12.3971	MIR2861	TSS200;Body	90610368	AAACTACAAATCCCAAAAAACCTAACAATAAACAACAAACAAAAAAAACA	0066686543	I	A	Red	CTGGCCTCTCGGGAACTACAAGTCCCAGGGGGCCTGGCGGTGGGCGGCGGGCGGAAGAGG[CG]GGGTCGGCGCCGCGAGGCCGGAAGTGGCCGTGGAGGCGGAAGTGGCGCGGCCGCGGAGGG	37	130548282	GAACTACAAGTCCCAGGGGGCCTGGCGGTGGGCGGCGGGCGGAAGAGGCG	R	NM_001261;NR_036055	chr9:130547264-130549117	Island	chr9	127786002	127786004	+
cg00699693	16	3.14843e-16	2.72339e-10	0.745	0.566797	0.923203	74.4224	60.9423	13.4801	MIR140	TSS1500;Body;Body	46675229	TAATAACTATATCTACTAAATATTAAACCTTAAAATCCCCTATCCCTCCC		II			GGCGTGAGTCTTGGTGACTGTGTCTGCTGGATATTGGGCCTTAGAGTCCCCTGTCCCTCC[CG]CCCCTGCCTGCTGTGGAAGGGAGAGTGGCAGGCTGGCCCGATGCTCTGTCTTCCCAGATC	37	69965646	GGTGACTGTGTCTGCTGGATATTGGGCCTTAGAGTCCCCTGTCCCTCCCG	R	NR_029681;NM_199424;NM_007014			chr16	69931742	69931744	+
cg14166365	9	3.55864e-16	3.07822e-10	0.875	0.751068	0.998932	44.418	62.5044	-18.0864	MIR601	Body;TSS1500;Body	33794924	TACTCRATCTAATTATCACACCAATAAAAAACCCCAAAAACCAAAAAACC		II			TCTTCTGAACCCAGCAAAGTATGCTTTGGACCCCACCCCTCGAAATCCAGCCCAAGTGCC[CG]GCTCCCTGGCCTCTGGGGCCTCCCACTGGTGTGACAACCAGACCGAGTAAAAGATCAAGT	37	126165469	ACTCGGTCTGGTTGTCACACCAGTGGGAGGCCCCAGAGGCCAGGGAGCCG	F	NM_024820;NR_030332;NM_020946			chr9	123403189	123403191	-
cg22532652	10	3.68522e-16	3.18772e-10	0.615	0.404872	0.825128	86.7049	76.5104	10.1945	MIR5694	Body	33734590	AACCTATACTCTCTATTTCTTCCACRATACAAATTACCATTTATAATTAC		II			GGTTTCTCTATGACCTGTGCTCTCTGTTTCTTCCACGGTGCAAATTACCATTTGTAATTA[CG]TATCAATTTGCTCCTTTGTTCTCTAGAATAGAAGCTTCTGGAAGAAAGGGGCCTGGTGTA	37	122759486	ACCTGTGCTCTCTGTTTCTTCCACGGTGCAAATTACCATTTGTAATTACG	R	NR_049879			chr10	120999972	120999974	+
cg23302214	9	5.46795e-16	4.72978e-10	0.75	0.573428	0.926572	80.1644	91.2027	-11.0383	MIR126	Body;Body;TSS200;Body;Body;Body	59632933	TAATAATATCCCATCACCAACAAAAACATAACATCTTCCAAAATACTACA	0025765261	I	C	Grn	GAGCCTCATATCAGCCAAGAAGGCAGAAGTGCCCCGTCCCGGGGTCCTGTCTGCATCCAG[CG]CAGCATTCTGGAAGACGCCACGCCTCCGCTGGCGACGGGACATTATTACTTTTGGTACGC	37	139565026	TAATAATGTCCCGTCGCCAGCGGAGGCGTGGCGTCTTCCAGAATGCTGCG	F	NM_201446;NM_016215;NR_029695;NR_046367;NR_045111;NR_045110	chr9:139564999-139565286	Island	chr9	136670573	136670575	-
cg13749777	1	1.28055e-15	1.10768e-09	0.6425	0.437515	0.847485	6.19442	16.1913	-9.99683	MIR4781	5'UTR;TSS1500;TSS1500;TSS1500;TSS1500;TSS1500;TSS1500;TSS1500;TSS200;Body	80682848	AAAATACTACRTATTATAAAACCCTCTACTAAATTCTAAAAATAATTATC		II			GTTTGTTCTAGGGGATGCTGCGTATTGTGAGACCCTCTGCTGAGTTCTGGAGGTGGTTGT[CG]GTTGCTGATTACCAGGGCAACCCTTGGGATTATGGCTGTGGTGAGGTGGTTGTTAAGAGG	37	54519627	GGATGCTGCGTATTGTGAGACCCTCTGCTGAGTTCTGGAGGTGGTTGTCG	R	NM_153035;NM_004872;NM_001305066;NM_001305050;NM_001305043;NM_001305052;NM_001305051;NM_001305049;NR_039942;NR_130900	chr1:54518601-54519299	S_Shore	chr1	54053953	54053955	+
cg24541641	1	1.3871e-15	1.19984e-09	0.695	0.502189	0.887811	35.6761	21.5874	14.0888	MIR548F3	Body	99712509	AATACAATTTCCTTTTTCRTTCCTTTTATATTTCCTAATTTTACCTACAC		II			GAGCTGCACAAAATGCAATTTCCTTTTTCGTTCCTTTTGTATTTCCTGATTTTACCTACA[CG]TGTTGTTCTTGCTATATGAAGTCATAAGAATATTTAACTTCTAAATGGGGGACAGAAATA	37	218697209	CGTGTAGGTAAAATCAGGAAATACAAAAGGAACGAAAAAGGAAATTGCAT	R	NR_031644			chr1	218523866	218523868	+
cg08100535	7	2.60985e-15	2.25752e-09	0.84	0.698745	0.981255	65.0758	80.0876	-15.0118	MIR96	TSS200	40772859	ATTACCAAAAAACCATAAACAAAACAAAAACAAATCCACAAAAACCTCCA	0096610432	I	A	Red	TTGGAAGCAGCCTGTTTCCGACGTCTAGGAGCACTCAAGGCAGAAGTGGGTAAGGTGCTC[CG]GAGGCCCTCGTGGATCTGTCTCTGCTCTGTTTATGGCCCTTCGGTAATTCACTGACTGAG	37	129414736	CGGAGGCCCTCGTGGATCTGTCTCTGCTCTGTTTATGGCCCTTCGGTAAT	F	NR_029512	chr7:129418286-129422509	N_Shelf	chr7	129774895	129774897	-
cg19233792	13	3.01595e-15	2.6088e-09	0.75	0.573428	0.926572	34.8396	52.129	-17.2894	MIR548AR	Body;Body;Body	91620368	CAAAAAATCCTATTAAATTAATACAAAAATAACTACAATTTTACCACTAC		II			AAATACACATAACCTATTTATTAGTTTGGTGCAAAAGTAATTGCAGTTTTTGCTGTTGAA[CG]TAGTGGTAAAACTGCAGTTATTTTTGCACCAACCTAATAGGATTTCCTGTTGGTTTTGAT	37	115010008	CGTAGTGGTAAAACTGCAGTTATTTTTGCACCAACCTAATAGGATTTCCT	F	NR_049839;NM_001078645;NM_003903			chr13	114244532	114244534	-
cg04430472	13	3.91263e-15	3.38442e-09	0.635	0.428529	0.841471	75.3806	62.5532	12.8274	MIR548AN	Body;Body;Body;Body	12732522	TAACATAACAAATATAAAAACAACTTATCCTTATTACCTCCCATCAATAC		II			TCCTGTTCTGTTAGCATAGCAAGTGTGAGGGCAGCTTATCCTTGTTGCCTCCCATCAGTG[CG]GGGACCAGGGGTCCACTGTTGTTACTGTTCATGTATCCCAGCAGGGGGACAGTCAGCACA	37	99913409	AGCATAGCAAGTGTGAGGGCAGCTTATCCTTGTTGCCTCCCATCAGTGCG	R	NR_026644;NM_001144072;NM_177967;NR_039765			chr13	99261154	99261156	+
cg05797594	16	5.44115e-15	4.70659e-09	0.875	0.751068	0.998932	38.9648	56.3282	-17.3634	MIR1910	TSS1500;5'UTR	77660401	AAAAAATTTCATTTAACTCACAATTCTACATACTAAACAAAAAACATAAC		II			TGTGGCTCCCCTTCACCTTCCGCCTTGAGTGGAAGCAGCCTGAGGCCCTCACCATCCTGG[CG]CCATGTTTCTTGTCCAGCATGCAGAACTGTGAGCCAAATGAAACTTTTTTTTTTGGAGAC	37	85776108	AAAAGTTTCATTTGGCTCACAGTTCTGCATGCTGGACAAGAAACATGGCG	F	NR_031731;NM_206967			chr16	85742501	85742503	-
cg06337700	14	1.16367e-14	1.00658e-08	0.96	0.892711	1	69.8259	83.4199	-13.594	MIR548AZ	Body	27780927	CATTAAATATATTAAAAAACTAAAATTCTAACCAAACACAATAACTCACA	0089648903	I	C	Grn	CTATTCCTAAAGCATTAGATGTGTTAAAAAACTGGGATTCTGGCCAGGCGCGGTGGCTCA[CG]CCTGTAATCCCAACACTTTGGAAGGCTGAGGCGGGCGGATCACGAAGTCAGGAGCTCGAG	37	64846755	CATTAGATGTGTTAAAAAACTGGGATTCTGGCCAGGCGCGGTGGCTCACG	R	NR_106755			chr14	64380036	64380038	+
cg00884188	14	1.37206e-14	1.18683e-08	0.69	0.495893	0.884107	70.2579	56.7806	13.4773	MIR548AZ	Body;Body;Body	9715107	ACTTATAAATAAAACTAATATATTCAATAACTATAACTCCAATAAAAAAC		II			AGAAAAGAATATTGATATAAGTATTATGGAATTTTAATGGACATTACAGAGATTTTAATG[CG]TCTCTCATTGGAGTCACAGCTACTGAACACATCAGTTTTACTTACAAGTGTGATCCACTA	37	64670981	CTTGTAAGTAAAACTGATGTGTTCAGTAGCTGTGACTCCAATGAGAGACG	F	NM_015180;NM_182914;NR_106755			chr14	64204262	64204264	-
cg05127369	15	2.32636e-14	2.01231e-08	0.875	0.751068	0.998932	26.3788	14.2705	12.1083	MIR1469	TSS200;Body;Body;5'UTR;TSS200	83806337	TACACAAATTAAATCTTTATAATATAAAATTCACCAAACACCACAAACCA	0096683254	I	T	Red	CTGCTTTCGCTCTGCGCGAGTTGGGTCTTTGTGATATAAAATTCGCCGAGCGCCGCGAGC[CG]TGCTTTGCCAATGGCGCGCTCGGCGCGGGGCGCGGGCTCCGGGTTGGGGCGAGCCAACGC	37	96876470	CGGCTCGCGGCGCTCGGCGAATTTTATATCACAAAGACCCAACTCGCGCA	R	NM_001145157;NM_001145155;NM_021005;NM_001145156;NR_031715	chr15:96873408-96877721	Island	chr15	96333240	96333242	+
cg23674379	14	3.46003e-14	2.99293e-08	0.66	0.458725	0.861275	79.1878	67.6152	11.5726	MIR7641-2	TSS200;Body;TSS1500	51790975	CTTATTCTTATTCCTTATATAAAAAAAACTACTAAATCCTTACAATATAC		II			TCTTGATGTGACTTGTTCTTATTCCTTATGTGGAAAAAGCTACTGAATCCTTACAGTGTG[CG]TTGGACTGTGCCAGGCCGAGGGTGTTGAGAATACTGTCGTCTACGGCCATACCACCCTAA	37	76070476	CGCACACTGTAAGGATTCAGTAGCTTTTTCCACATAAGGAATAAGAACAA	R	NR_106988;NM_017791;NM_001195283			chr14	75604132	75604134	+
cg17164827	3	4.09671e-14	3.54366e-08	0.79	0.62767	0.95233	55.0262	71.1086	-16.0824	MIR568	TSS1500	24619265	AAAATAAAAACACATAATATTATTCAATCCCACAATCCTTAAAAAAAACA	0077712188	I	A	Red	CTATAAAAGGAAAAGATGAAGGCACGTGATATTATTCGGTCCCACAATCCTTAAGAAAAA[CG]GTATTTTGCAAGTTTGTGTGTGTGTGTGCTCGCATACATGAAACGCGAGTCCAAGGGGCC	37	114036631	AAGATGAAGGCACGTGATATTATTCGGTCCCACAATCCTTAAGAAAAACG	R	NR_030293			chr3	114317783	114317785	+
cg02718464	13	5.28038e-14	4.56753e-08	0.865	0.735871	0.994129	52.9276	69.1803	-16.2527	MIR621	Body;3'UTR;TSS1500	48692577	TTAAATACATAAAACTACTAACCACTCTATATTTTACCAAAAACAAAAAC		II			GAACCTCTATTTTGCATCATATCATTTCTGTCCATAATTGTACTGAAATAGAAAAGTGAC[CG]CTCTTGCTCTTGGTAAAATATAGAGTGGTCAGTAGCCTTATGCACCTAATTCAAAAGGTG	37	41384019	TAGGTGCATAAGGCTACTGACCACTCTATATTTTACCAAGAGCAAGAGCG	F	NR_003365;NM_014252;NR_030352			chr13	40809882	40809884	-
