# Supplementary material for: Precision Oncology: Artificial Intelligence and DNA Methylation Analysis of Circulating Cell-Free DNA for Lung Cancer Detection
Source: Front Oncol. 2022 May 4;12:790645. doi: 10.3389/fonc.2022.790645 (PMC9114890; doi:10.3389/fonc.2022.790645)
Supplement: Supplementary Table 7 — Over-representation of differentially methylated miRNA in lung cancer phenotypes based on multiple databases. [file Table_7.xlsx]

## Sheet: Lung cancer associated
Category	Subcategory	Enrichment	P-value	Q-value	miRNAs/precursors
Diseases (Mammalian ncRNA-Disease Repository)	lung cancer	over-represented	1.01e-5	4.85e-4	hsa-miR-1238-3p; hsa-miR-126-3p; hsa-miR-1307-3p; hsa-miR-136-5p; hsa-miR-141-3p; hsa-miR-1469; hsa-miR-212-3p; hsa-miR-346; hsa-miR-432-5p; hsa-miR-563; hsa-miR-568; hsa-miR-601; hsa-miR-663a; hsa-miR-922; hsa-miR-943; hsa-miR-96-5p
WikiPathways (miRPathDB)	Non-small cell lung cancer	over-represented	6.79e-5	0.000135	hsa-miR-126-3p; hsa-miR-141-3p; hsa-miR-212-3p; hsa-miR-2861; hsa-miR-621; hsa-miR-663a; hsa-miR-96-5p
Diseases (Mammalian ncRNA-Disease Repository)	Carcinoma, Non-Small-Cell Lung	over-represented	0.0032721	0.0372021	hsa-miR-1238-3p; hsa-miR-126-3p; hsa-miR-136-5p; hsa-miR-141-3p; hsa-miR-212-3p; hsa-miR-663a; hsa-miR-96-5p
