# Supplementary material for: Precision Oncology: Artificial Intelligence and DNA Methylation Analysis of Circulating Cell-Free DNA for Lung Cancer Detection
Source: Front Oncol. 2022 May 4;12:790645. doi: 10.3389/fonc.2022.790645 (PMC9114890; doi:10.3389/fonc.2022.790645)
Supplement: Supplementary Table 8 — Significantly differentially methylated CpG markers (FDR-p values) for the lncRNA coding genes (a subset of Supplementary Table S2 ). [file Table_8.xlsx]

## Sheet: Sheet1
TargetID	Chr	p-Val	FDR p-Val	AUC	CI_lower	CI_upper	% Methylation Cases	% Methylation Control	%Methylation Difference	UCSC_REFGENE_NAME	UCSC_REFGENE_GROUP	ADDRESSA_ID	ALLELEA_PROBESEQ	ADDRESSB_ID	INFINIUM_DESIGN_TYPE	NEXT_BASE	COLOR_CHANNEL	FORWARD_SEQUENCE	GENOME_BUILD	MAPINFO	SOURCESEQ	STRAND	UCSC_REFGENE_ACCESSION	UCSC_CPG_ISLANDS_NAME	RELATION_TO_UCSC_CPG_ISLAND	CHR_HG38	START_HG38	END_HG38	STRAND_HG38
cg00980194	10	4.30162e-44	3.7209e-38	0.745	0.566797	0.923203	61.4625	42.8779	18.5846	ADD3-AS1	Body	96668482	ACTAACTCTAAATACATATAAATCTACTATTTACACTATTAAAATATATC		II			CTTAAATCAAGTAATATAAAGATAAAATGTAAGGTTATAATGCAGATTCTCAGGTGGACA[CG]ACACATTTTAATAGTGTAAATAGCAGATTCATATGCACTTAGAGTCAGTCAATCCACTTG	37	111764646	CTGACTCTAAGTGCATATGAATCTGCTATTTACACTATTAAAATGTGTCG	F	NM_019903;NR_038943	chr10:111767087-111768355	N_Shelf	chr10	110004887	110004889	-
cg26700419	3	5.63656e-14	4.87562e-08	0.645	0.440524	0.849476	79.4771	68.0671	11.41	ARHGEF26-AS1	Body	23791883	TCTCTCACTCATTAAATAAATATTAAATACCCACCATATACCRAAAATAC		II			CTGTCATTCATTCTCTCACTCATTAAATAAATATTAAGTGCCCACCATGTGCCGGAAATA[CG]GAGAAGAAAAAAAAACATGACCCCTGCCCTCATGCAAATTACTGTGTAAAGACAAAAGAC	37	153838134	CTCTCACTCATTAAATAAATATTAAGTGCCCACCATGTGCCGGAAATACG	R	NM_001251962;NM_015595;NM_001251963;NR_037901	chr3:153838787-153840380	N_Shore	chr3	154120344	154120346	+
cg26717129	5	1.38047e-14	1.1941e-08	0.695	0.502189	0.887811	6.07336	15.6034	-9.53007	ARRDC3-AS1	Body	71767979	TATAAACAATATTAAAACCRACRTTTCTAAATTCAATCCAACRTACTTTC		II			GTAATTCTGTGTATAGGCAGTATTGGAGCCGGCGTTTCTAGATTCAGTCCAGCGTACTTT[CG]CATGTCCTCTTGCATGAATTTTAAGAGATTTTACTCTGATTTCCCCAGTAACTTCTAAAT	37	90678745	ATAGGCAGTATTGGAGCCGGCGTTTCTAGATTCAGTCCAGCGTACTTTCG	R	NM_020801;NR_027435	chr5:90675822-90676930	S_Shore	chr5	91382927	91382929	+
cg15340204	5	1.32198e-41	1.14351e-35	0.765	0.593517	0.936483	83.8483	70.218	13.6303	ARRDC3-AS1	Body	88653152	ACTTACTTCACTAAACCATTATTATATTTTATATTATATTTAAACTATTC		II			TGGGCTTCTCAGCTTGCTTCACTGGGCCATTATTGTATTTTGTATTATATTTAAACTATT[CG]TCTTTACCATCAAGGCTCTTTCCTACTTCTCCCCAGCCTACGTCTCATATGCCATCTCCT	37	90681954	CTTGCTTCACTGGGCCATTATTGTATTTTGTATTATATTTAAACTATTCG	R	NR_027435			chr5	91386136	91386138	+
cg24401870	13	7.02447e-45	6.07617e-39	0.82	0.669842	0.970158	60.6456	40.6097	20.0358	ATXN8OS	Body	6616542	AAACCTTAACAACTTCACAAACRAACTTTTTCTTTTACCTCCCTATATAC		II			AATGCCAGAAGAGGTGGTTTTATATAGTCAGTTTGTAAAAGAGAAAAATAGATATTCTAG[CG]CATATAGGGAGGCAAAAGAAAAAGCCCGCCTGTGAAGCTGTCAAGGTCCTCACAGTACAA	37	70682525	GACCTTGACAGCTTCACAGGCGGGCTTTTTCTTTTGCCTCCCTATATGCG	F	NM_020866;NM_020866;NR_002717	chr13:70681732-70682219	S_Shore	chr13	70108392	70108394	-
cg12577250	3	1.00126e-41	8.6609e-36	0.73	0.547093	0.912907	89.5143	75.6298	13.8845	B4GALT4-AS1	Body	39623970	AATAAAAAACATAAACTTCAACCTAACTTTCCACCTTTCCTACAAATTCC		II			AAGTAGTTACTGGTGGCCCACCCAACCACTGTCAGGCACAAAGTCAACAGCAACAGTAAT[CG]GAATTTGTAGGAAAGGTGGAAAGTCAGGTTGAAGCCCATGTTTTTTATTACGTGAATAAT	37	118948906	CGGAATTTGTAGGAAAGGTGGAAAGTCAGGTTGAAGCCCATGTTTTTTAT	F	NM_003778;NM_212543;NR_046574			chr3	119230058	119230060	-
cg10635640	6	1.04661e-15	9.05316e-10	0.78	0.613905	0.946095	78.7158	66.3879	12.3279	BVES-AS1	Body	85640863	CTATTACCAAACCATCTTTTTATCCTTAATACTATACTACTCAATACAAC		II			GTTTCATTCAGCTGTTACCAAACCATCTTTTTATCCTTGATACTGTACTGCTCAATGCAG[CG]TGCTGACTTGCCCTGATTAAATTACTCCACACCCAGCCCTTCTTCACTTGTGTTTTTATT	37	105612346	CGCTGCATTGAGCAGTACAGTATCAAGGATAAAAAGATGGTTTGGTAACA	R	NR_037157;NR_024539;NM_022361			chr6	105164470	105164472	+
cg10995281	6	4.88321e-42	4.22397e-36	0.65	0.446563	0.853437	74.1694	59.6348	14.5346	BVES-AS1	Body	82800296	CATTAAACATCCTTATATCTTCATTTACATTTCCTATTCCTTTATAACTC		II			AAATAAACACAGTTGTTCCAAGCTCATCTGGGTTTTTTTCTCTTTAAATTGTTAAGATTA[CG]AGTTATAAAGGAATAGGAAATGTAAATGAAGATACAAGGATGCTCAATGAAATGCAAAGT	37	105612758	CGAGTTATAAAGGAATAGGAAATGTAAATGAAGATACAAGGATGCTCAAT	F	NR_037157;NR_024539;NM_022361			chr6	105164882	105164884	-
cg11204073	8	4.9349e-14	4.26869e-08	0.565	0.347634	0.782366	91.6368	84.0456	7.59121	C8orf37-AS1;C8orf37-AS1;C8orf37-AS1;C8orf37-AS1;C8orf37-AS1;C8orf37-AS1;C8orf37-AS1;C8orf37-AS1;C8orf37-AS1	Body;Body;Body;Body;Body;Body;Body;Body;Body	37785850	CCTTTATAACTCACAAAATCRACACTAACTAATCTCCATAATTAAAATAC		II			GTTAAATGCAGAGAATTAAGAATACATGCGTAAGCAAGAGAACTTGGTTAGGATTCCAAG[CG]CATTCCAACTATGGAGACTAGTCAGTGTCGATTTTGTGAGCCACAAAGGATGCTTTGTTG	37	96764292	CTTTGTGGCTCACAAAATCGACACTGACTAGTCTCCATAGTTGGAATGCG	F	NR_038209;NR_038208;NR_038207;NR_038206;NR_038205;NR_038204;NR_038203;NR_038202;NR_038201			chr8	95752063	95752065	-
cg09241249	6	2.13568e-40	1.84736e-34	0.655	0.45263	0.85737	86.2763	75.2767	10.9996	CASC15	Body	68693112	TACRACTATATTCCCAAAAATACTTAACAAATACATTCTATAAATCTCTC		II			GATCTGATTATACAATAGCGTATGAATGGGAAAGTGAGGCTTCTCTTTGCCTTCCGTAAA[CG]AGAGATTTATAGAATGCACCTGTCAAGCATTTTTGGGAACACAGTCGCAAAAAAAAAAAG	37	22107021	CGAGAGATTTATAGAATGCACCTGTCAAGCATTTTTGGGAACACAGTCGC	F	NR_015410			chr6	22106791	22106793	-
cg22324523	11	4.66814e-43	4.03794e-37	0.735	0.55363	0.91637	63.1385	46.5455	16.593	CASC23	TSS1500	46618541	AAACRTTTAACAATATAAAAACATAACCACAAAATCTTTCCATTCCTCTC		II			ACCTCAGAAGTTACATAGCATCCAGATTAAAGGGGAGGTAACATAGAACTTGTTTCTCAA[CG]AGAGGAATGGAAAGATTTTGTGGCCATGCTTTCATATTGCCAAACGTCCTCCTCCTACAG	37	8038453	CGAGAGGAATGGAAAGATTTTGTGGCCATGCTTTCATATTGCCAAACGTC	F	NR_125366	chr11:8040409-8041558	N_Shore	chr11	8016905	8016907	-
cg01182742	5	1.22496e-41	1.05959e-35	0.705	0.514869	0.895131	85.4424	71.7422	13.7002	CKMT2-AS1;CKMT2-AS1;CKMT2-AS1	Body;Body;Body	60684541	TAAAAAATACCTACTTTACCCAAACTACTACTATATACTTTTCTTCTAAC		II			TCCGCATCGGGTGAGAGGTGCCTGCTTTGCCCAAACTGCTGCTATGTACTTTTCTTCTGG[CG]TAGCCAGGTTTTCAACAAATTTCATATGTAGCTTAATATTTAGAATCTGACTTTCCCTTG	37	80549747	CGCCAGAAGAAAAGTACATAGCAGCAGTTTGGGCAAAGCAGGCACCTCTC	R	NR_034123;NR_034122;NR_034121;NM_001099735;NM_001825;NM_001099736;NR_002754;NR_002755			chr5	81253927	81253929	+
cg02661810	2	2.9989e-19	2.59405e-13	0.785	0.62077	0.94923	13.0184	27.5386	-14.5203	CYP1B1-AS1	TSS1500	1699310	TAAACAAAACAACATACAACAAATTCATAAATAATATCACTTCCTTTAAC		II			AGCTTTAAGCAAAATGACATGTAACAAAAGCGTTTTTTTCTCATCAACGTTATAACAAAA[CG]TTAAAGGAAGTGACATTATTTATGAACCTGCTGCATGTTGTTTTGCTTAAAGTTACAGAT	37	38357835	AAGCAAAACAACATGCAGCAGGTTCATAAATAATGTCACTTCCTTTAACG	F	NR_027252			chr2	38130692	38130694	-
cg13763027	2	1.07251e-22	9.27725e-17	0.7825	0.617333	0.947667	14.639	31.3304	-16.6915	DARS-AS1;DARS-AS1	TSS1500;TSS1500	26763188	AACCATCCTACAAATTATATATACTATAATACTATTAAACCTTAATTTCC		II			TACTTCTCATGTTGCTTACCACAAACTCAGAACTCCTTATAGAAAAATTAGGGAGCCAGA[CG]GAAATTAAGGCTTAACAGTACTACAGCACACATAACTTGTAGGATGGTTTCAAACTTTGA	37	136742286	CGGAAATTAAGGCTTAACAGTACTACAGCACACATAACTTGTAGGATGGT	F	NR_110199;NR_110200;NM_001293312;NM_001349	chr2:136742687-136743595	N_Shore	chr2	135984715	135984717	-
cg14416359	22	8.12624e-45	7.02919e-39	0.76	0.586788	0.933212	64.0023	44.0812	19.9211	DGCR5	Body	39651175	TACATTCACACTCTCTTCATAACTATAACCTAAAAATAATATAAAACRAC		II			AAGATGAGGGTTGCATTCACACTCTCTTCATAGCTGTGACCTAAGGATGATATGAAACGA[CG]CCCTTGGCAGATCTATCAGAACCCCTACCACATAATAAGTGCTCAGTAAAAGGTTTTGCT	37	18984379	GCATTCACACTCTCTTCATAGCTGTGACCTAAGGATGATATGAAACGACG	R	NR_110533	chr22:18985499-18985700	N_Shore	chr22	18996865	18996867	+
cg25215021	1	8.51767e-21	7.36779e-15	0.885	0.766486	1	57.4316	76.5404	-19.1088	DISC1-IT1	TSS200	86690359	AAAATCTTTTCCRTACCTCTCTCCCAACTTCTAATAATTATCAACAACCC		II			AATGACATATGAAGATGGAGGCGGAGACAGTAGTGAGGCATCTCAAGCCAAGGCATGCTA[CG]GGTTGCTGACAACCACCAGAAGCTGGGAGAGAGGCACGGAAAAGATTCTCCCTCAGAGCC	37	232061571	CGGGTTGCTGACAACCACCAGAAGCTGGGAGAGAGGCACGGAAAAGATTC	F	NR_126441;NM_001164547;NM_001164546;NM_001164542;NM_001164541;NM_001164538;NM_018662;NM_001164540;NM_001012957;NM_001164537;NR_028393			chr1	231925824	231925826	-
cg18803079	1	3.20177e-27	2.76953e-21	0.935	0.847836	1	26.6902	58.9467	-32.2566	DLEU2L	TSS200	26777532	AATAAATTATCCTATCTCTTCCRCTAAATTAATAAAATCAAATATCACTC		II			AGGCAGGGTTGGCTCTAACGAATTTGAATGAGGAGCCTCAGCACTTTTCGGCGCCATTTT[CG]AGTGATACCTGATCTCATCAATCTAGCGGAAGAGACAGGATAACCTATCCAAGAGTATAG	37	64014643	CGAGTGATACCTGATCTCATCAATCTAGCGGAAGAGACAGGATAACCTAT	F	NM_032437;NR_002771			chr1	63548971	63548973	-
cg21961077	3	5.89307e-41	5.0975e-35	0.8	0.641578	0.958422	22.1096	9.87294	12.2367	DLG1-AS1	TSS1500	81609359	CCCTAAACAATAAAACTAAAACCRTACTATCTCATCAAAATTACACAAAC		II			AGGCTTAGATTCCCTAAGCAATAAAGCTAGGACCGTGCTGTCTCATCAAAGTTACACAAA[CG]ATTCTAAAACGGCAATCAAAAAACTGACACACGGAAAAGCAAGTGACATCGACAACAGAG	37	197023976	CGTTTGTGTAACTTTGATGAGACAGCACGGTCCTAGCTTTATTGCTTAGG	R	NR_038289;NM_001290983;NM_001098424;NM_004087;NM_001204386	chr3:197025852-197026105	N_Shore	chr3	197297104	197297106	+
cg25633983	1	1.12122e-43	9.69857e-38	0.805	0.648587	0.961413	62.1194	44.3234	17.796	DPYD-AS2	TSS1500	29699987	TACTAACTATTAACTATATACTAATCTTACTAACAAAATACATAAAATAC		II			TTAGTAACTGATACTAACTGTTAGCTATATGCTGATCTTGCTAACAGAATACATAAAATA[CG]TTTTAAAAGCAAAATAACATAGAATGGAGACTAAAGATCATAATGCACATTGACGCAATT	37	98261042	ACTAACTGTTAGCTATATGCTGATCTTGCTAACAGAATACATAAAATACG	R	NR_046591;NM_000110;NM_001160301			chr1	97795485	97795487	+
cg18539325	21	3.37822e-18	2.92216e-12	0.9	0.790073	1	66.3073	82.3395	-16.0323	DSCR8;DSCR8;DSCR8;DSCR4;DSCR8;DSCR8	TSS200;TSS200;TSS200;TSS200;TSS200;TSS200	6657919	CTAACCCATAACTAACAACAACAAATTTTACAAACAAACTTAAAAAAACA	0068634128	I	A	Red	TTAAGGGAAAGGCTGGCCCGTGACTGACGGCAGCAGGTTTTACGGGCAGGCTTGAGGAGG[CG]GTGTCTGATTTACGTGGAGCCCAGAGATTGGTTCGACCAGGGGTGACGTTTACGTAGCGC	37	39493489	CGCCTCCTCAAGCCTGCCCGTAAAACCTGCTGCCGTCAGTCACGGGCCAG	R	NR_026838;NR_026840;NR_026842;NM_005867;NR_026841;NR_026839			chr21	38121394	38121396	+
cg01852611	21	7.12518e-17	6.16328e-11	0.91	0.806143	1	54.6083	72.2597	-17.6514	DSCR8;DSCR8;DSCR8;DSCR4;DSCR8;DSCR8	TSS200;TSS200;TSS200;TSS200;TSS200;TSS200	67616850	TCTAATTTACRTAAAACCCAAAAATTAATTCRACCAAAAATAACRTTTAC		II			AGGAGGCGGTGTCTGATTTACGTGGAGCCCAGAGATTGGTTCGACCAGGGGTGACGTTTA[CG]TAGCGCGCAGGGAAGGCTGGTCACCCCACCCTAATCTTGTTATGCAAATAGGCTTCCCAC	37	39493543	CTGATTTACGTGGAGCCCAGAGATTGGTTCGACCAGGGGTGACGTTTACG	R	NR_026838;NR_026840;NR_026842;NM_005867;NR_026841;NR_026839			chr21	38121448	38121450	+
cg20264369	7	5.43091e-14	4.69774e-08	0.835	0.691456	0.978544	35.7678	52.3441	-16.5763	ELMO1-AS1	TSS200	49748187	ATTATAATATCACTCCTAAAATTAAAACCCACAAAAACAACAACAAAAAC		II			GATATGGGGTGATTGTGGTGTCACTCCTGGAGTTAGAGCCCACAGAAGCAGCAGCAGGAA[CG]GAGCCATGAGAATGGAGAGTTTAGCTTTGGACATCCCGAGTTTGAGGAGTCTGCAGACCA	37	37037205	TTGTGGTGTCACTCCTGGAGTTAGAGCCCACAGAAGCAGCAGCAGGAACG	R	NR_104120;NM_001206480;NM_014800;NM_001206482			chr7	36997599	36997601	+
cg11075389	10	1.48034e-15	1.28049e-09	0.9	0.790073	1	35.8029	21.7018	14.1011	ENTPD1-AS1	Body	53601181	TCTACTACATAAACAAAACTAACTAAACTAAAATAACCRAAACCRAAACC		II			TTTTGTGGAGCTCTGCTGCATGGGCAGAACTAGCTGGGCTGGGATAACCGGAGCCGGGGC[CG]CGCAGGCCGCTGGGACTTGTAGTTCGGGGGCCTGGCCGACCGGTTTGTTAGCCAATTTGG	37	97667935	CGGCCCCGGCTCCGGTTATCCCAGCCCAGCTAGTTCTGCCCATGCAGCAG	R	NM_001130446;NR_038444	chr10:97667243-97667978	Island	chr10	95908177	95908179	+
cg04779877	1	7.12693e-42	6.1648e-36	0.655	0.45263	0.85737	77.3005	63.107	14.1935	ERICH3-AS1;ERICH3-AS1	Body;TSS1500	21750114	ACACTTAAAAAATTACTCRATAATTTCTATCCAACCTATTTCCTATTTTC		II			CAGACACATACTGTGCTTTATTTCATTCCTGAGATGGAATTCCCATAGGAGGGAATTTAC[CG]AAAATAGGAAACAGGCTGGATAGAAATTATCGAGTAATTTTTTAAGTGCAAGAGAAGGCA	37	75055078	CACTTAAAAAATTACTCGATAATTTCTATCCAGCCTGTTTCCTATTTTCG	F	NR_121671;NR_121670;NM_001002912			chr1	74589393	74589395	-
cg10435675	10	4.03112e-16	3.48691e-10	0.715	0.527668	0.902332	77.124	64.2472	12.8768	FANK1-AS1	TSS1500	94701505	TTAAAAAAATAAACTTACAAACTACCTCCTAACATATCTCTAAAATCTTC		II			GGAAAATAAAGTTGGGAAAGTGAGCTTGCAGGCTGCCTCCTAGCATATCTCTGGGGTCTT[CG]TGTAAGGGAAATTGTTGGCTGTGTGCCCCACTGGCCTGGGGTGGCAAGACCAGGGCAGCC	37	127662798	TGGGAAAGTGAGCTTGCAGGCTGCCTCCTAGCATATCTCTGGGGTCTTCG	R	NR_102707;NM_145235			chr10	125974228	125974230	+
cg11187160	1	1.2696e-26	1.0982e-20	0.875	0.751068	0.998932	53.6934	75.9524	-22.259	GNG12-AS1	Body	28784568	CAAATTTTATACTATTCCTTTAACCATTCRACAAACATTACCAAACACCC		II			TTCCGCTTCCACAGATTTTGTACTATTCCTTTGGCCATTCGACAGACATTACCAAGCACC[CG]CTGTGTACCAACTGCGATGCTAAAGGTGATGGGAGAGGTACAAAGATGAATCAGACAAGG	37	68299854	CGGGTGCTTGGTAATGTCTGTCGAATGGCCAAAGGAATAGTACAAAATCT	R	NM_018841;NR_040077	chr1:68298371-68299315	S_Shore	chr1	67834170	67834172	+
cg21352612	8	8.58357e-46	7.42478e-40	0.835	0.691456	0.978544	44.5211	22.8654	21.6557	HAS2-AS1	Body	27703991	CCAAAACTAAATAATTCTTTCCAAACATCTTAACTTCTCCTTCCCCACCA	0027797253	I	T	Red	GGCTGCTCGAAGCCAGGACTGGGTAATTCTTTCCAGACGTCTTGACTTCTCCTTCCCCGC[CG]TTGTTGCCCTTCTGCCTCCTCCAACTTAAGGGGGTCTTAACAAGTGAGCTGGTGGGTGTT	37	122653642	CGGCGGGGAAGGAGAAGTCAAGACGTCTGGAAAGAATTACCCAGTCCTGG	R	NR_002835;NM_005328	chr8:122651665-122652389	S_Shore	chr8	121641401	121641403	+
cg07714622	1	3.85561e-43	3.3351e-37	0.705	0.514869	0.895131	79.4335	62.6772	16.7564	IPO9-AS1	Body	72601973	ATTCTTATAAAAACTCRCCCCAAATAAAAACTTTTAACACCATTTCTATC		II			AAAGTGCCATTGTTCTTATAAGAACTCGCCCCAAATAAAAACTTTTGACACCATTTCTGT[CG]TACATCAGTAGCCTGTTGGTGGTTGTTTGGATTTGTAGATTAGATTATACAGGGTTATTG	37	201743131	CGACAGAAATGGTGTCAAAAGTTTTTATTTGGGGCGAGTTCTTATAAGAA	R	NR_046945;NM_020443;NR_046696;NM_001167738			chr1	201774002	201774004	+
cg06575031	7	3.2361e-41	2.79923e-35	0.74	0.560198	0.919802	86.4673	73.6664	12.8009	JAZF1-AS1	Body	51636177	ATCRCTTCCTTTTTAAATAAAAAATCACTATATCCCTTACCRTTATTTCC		II			AACCCATCCTCGTTTCAGCCACTGCAGAAAGGACAGTGCATTGGTTAAGGCTAGAAGGAG[CG]GAAACAACGGCAAGGGACATAGTGACTCTTCATTTAAAAAGGAAGCGATTTCATCCTGTG	37	28221147	TCGCTTCCTTTTTAAATGAAGAGTCACTATGTCCCTTGCCGTTGTTTCCG	F	NM_175061;NR_034097	chr7:28220014-28220534	S_Shore	chr7	28181527	28181529	-
cg24696183	11	4.37004e-29	3.78009e-23	0.93	0.839295	1	53.0843	76.6437	-23.5594	KCNQ1DN	Body	66666873	AAAAACCACCCAATAAAAAAATAAATACTAAATACCCTACAAAAAAAACA	0035684243	I	A	Red	CCCCTCTGGAGTCGGCGCTCCAGGCTGCTGCCCGGCCGGTGGCCAAGGCCCCAGCACCAC[CG]TCCCTCCTGCAGGGCATCCAGCACCTACCCTTCCACTGGGCGGCTCCTGGTTCTGGTCCC	37	2891360	AGGAGCCGCCCAGTGGAAGGGTAGGTGCTGGATGCCCTGCAGGAGGGACG	F	NR_024627	chr11:2890388-2891337	S_Shore	chr11	2870129	2870131	-
cg01744331	11	5.37983e-17	4.65355e-11	0.805	0.648587	0.961413	63.4531	79.6158	-16.1627	KCNQ1OT1	TSS1500	84659853	ATAAACATATATTTTCAACAAAAACAATAAAAATAAATAACCTCCTTACA	0051649209	I	T	Red	ACAGGAGGAAGGGGGAGGCTGGAGCCAGCCAAGCGAGCCAGCCGTCCCCCCACCAAGGCA[CG]CAAGGAGGCCATTCATCTTCACTGCCTCTGCCGAAAATATACGTCTACGGGAGAGCCAGG	37	2722358	CGCAAGGAGGCCATTCATCTTCACTGCCTCTGCCGAAAATATACGTCTAC	F	NR_002728;NM_000218;NM_181798	chr11:2720410-2722087	S_Shore	chr11	2701127	2701129	-
cg26637284	3	1.30383e-16	1.12781e-10	0.87	0.743443	0.996557	25.6243	12.8786	12.7457	KIF9-AS1	Body	30743286	AACACAAAAAACRCTAACCCTATAAACCCCCAATATCAAAATAATCTATC		II			GGAGAGATAGGAACGCGTAAATCCAATAGCTAAACTTTCTAGACGCTGAAGAGTTTTTGG[CG]ATAGATCATTTTGACATTGGGGGTTCATAGGGTTAGCGTTTTTTGTGTTGTTGTTGCTGT	37	47206538	ACACAAAAAACGCTAACCCTATGAACCCCCAATGTCAAAATGATCTATCG	F	NM_014159;NR_033373	chr3:47204789-47206336	S_Shore	chr3	47165047	47165049	-
cg23774386	3	1.47146e-42	1.27281e-36	0.75	0.573428	0.926572	68.6512	53.0523	15.5989	KRBOX1-AS1	Body	1629407	TCATTATACTATAACAATCCAAATACTAAATTTAACAAAATCAATAAAAC		II			GTGTGATTCGTTCATTATGCTATAACAATCCAAATGCTAAATTTAACAAGATCAATAAAA[CG]TATAACCATTCACATTTTCTTGCATATTCTGGGTAAGACTTGTAGTTGCAGTTATTGTAG	37	42977539	CATTATGCTATAACAATCCAAATGCTAAATTTAACAAGATCAATAAAACG	R	NR_122033;NM_001205272	chr3:42977830-42978090	N_Shore	chr3	42936046	42936048	+
cg00207193	8	7.99457e-40	6.91531e-34	0.63	0.422574	0.837426	88.9305	79.2359	9.69462	LACTB2-AS1	Body	57674978	ATTATTAACTACACACACTATACAATTACCTCTCCATATCTATAAATACC		II			TCTGTACCAGCATTATTGACTACACACACTATACAGTTGCCTCTCCATATCTGTGGGTGC[CG]CATACACTGTGGATTCAACCAACCTGGAGTAAAAGATATTCAAGAAAAAAACTGCATTTG	37	71522293	CGGCACCCACAGATATGGAGAGGCAACTGTATAGTGTGTGTAGTCAATAA	R	NR_038881	chr8:71519680-71520857	S_Shore	chr8	70610057	70610059	+
cg15906479	4	4.62524e-43	4.00083e-37	0.71	0.521253	0.898747	50.895	34.2941	16.6009	LEF1-AS1	Body	83783228	CCRTTTTAAATCTTCTTATTTTCTTCCCTTTCRCTTCRATTTTTCTTCTC		II			GCTGGAGATGTCCGTTTTAGATCTTCTTATTTTCTTCCCTTTCGCTTCGGTTTTTCTTCT[CG]AGGCTCATTTAATCTGCTAGAGAAGGAGGAGGAGCAGAAGATGGGGGCCGAGGAGGAGGG	37	109089614	CGTTTTAGATCTTCTTATTTTCTTCCCTTTCGCTTCGGTTTTTCTTCTCG	R	NR_029374;NM_001130714;NM_001130713;NM_016269;NM_001130714;NM_001130713;NM_016269	chr4:109087747-109090407	Island	chr4	108168457	108168459	+
cg22080161	4	1.5897e-14	1.37509e-08	0.89	0.774284	1	28.5706	15.9944	12.5762	LEF1-AS1	Body	45623844	AAAAAATTCATACAACAAAACAACAAACAAAAACAAAACAAACAAACACA	0004766167	I	A	Red	AAAGGAGAGTTGGAAGGGTTCGTGCAGCAGGACAGCGGGCGGAAGCGGGGCGGGCGAGCG[CG]GGGCCGCCGGCCGGCAGCCGGAGCAGCTGCCGCGGCGCCCGAATCCCGGCGGCCGCCGCG	37	109089071	GAAGGGTTCGTGCAGCAGGACAGCGGGCGGAAGCGGGGCGGGCGAGCGCG	R	NM_001166119;NR_029374;NM_001130714;NM_001130713;NM_016269;NM_001130714;NM_001130713;NM_016269	chr4:109087747-109090407	Island	chr4	108167914	108167916	+
cg27482076	5	6.86969e-16	5.94228e-10	0.91	0.806143	1	21.1007	9.55403	11.5466	LIFR-AS1;LIFR-AS1	TSS200;TSS200	31743922	ATTAAAACAAAACCAAAACCAAAAACAAAAACAAATCAAAAACAAAACCA	0052631536	I	A	Red	CGGGACTGCGGCGCGCGGGGGCGGCGCCTGCACGCCGCTCGGCTGGGGGCGCAGCGGGCC[CG]GCCCCGCCCCTGACCCGCCCCTGCCCCCGGCCCCGGCCCCGCCCCAACCCGCGCGCCCCC	37	38556802	CGGCCCCGCCCCTGACCCGCCCCTGCCCCCGGCCCCGGCCCCGCCCCAAC	F	NR_103554;NR_103553;NM_001127671;NM_002310	chr5:38556222-38557563	Island	chr5	38556699	38556701	-
cg25229408	20	7.17425e-16	6.20572e-10	0.8	0.641578	0.958422	42.0466	27.1571	14.8895	LINC00029	Body	86736521	ATCAACCTCTCTACTCCAATACCRTCAATTATCACCTACRTAAATAAAAC		II			CTCCTCGGGCAGTCAGCCTCTCTGCTCCAGTGCCGTCAGTTGTCACCTACGTGGGTAAAA[CG]CCAGGAGAGGCTGGATCCCCAGCTCACCGGCCTGTGGCCCGGGCATCCTGGGCTTGCAGA	37	61667764	TCAGCCTCTCTGCTCCAGTGCCGTCAGTTGTCACCTACGTGGGTAAAACG	R	NR_028295;NR_033370	chr20:61665780-61666555	S_Shore	chr20	63036411	63036413	+
cg19240869	21	9.85069e-44	8.52085e-38	0.77	0.600279	0.939721	52.2435	34.34	17.9035	LINC00114;LINC00114	Body;Body	46640201	CCTACCTAAAAAACCTACTATATATTTCRAACATTACTATTTATCCTCAC		II			CTCCAAAACAAAATAGAAGTGAACATTTTGTATGAGAGTGACTCACATGTAAAACTATGA[CG]TGAGGATAAACAGTAATGCCCGAAACATACAGCAGGCCTTCCAGGCAGGCAAGAGATGAC	37	40140783	CGTGAGGATAAACAGTAATGCCCGAAACATACAGCAGGCCTTCCAGGCAG	F	NR_027066;NR_027065			chr21	38768858	38768860	-
cg03610123	21	4.76444e-14	4.12124e-08	0.72	0.534112	0.905888	58.7516	44.4182	14.3334	LINC00158	TSS1500	73660980	TTTATTTTATAACACATCTAAAACAATCCTTTTATTTATTAATAAAAATC		II			TTCTCAATGTATTTATTTTATAGCACATCTGGAACAATCCTTTTATTTATTAATGAAGAT[CG]TCTCAATTGCCAAAGTCTATATTTTTCTTCCACTTAATGAAAAATATCCAAAGTTGCTGG	37	26805158	TTATTTTATAGCACATCTGGAACAATCCTTTTATTTATTAATGAAGATCG	R	NR_024027			chr21	25432845	25432847	+
cg00571088	21	5.18939e-15	4.48882e-09	0.955	0.883378	1	47.4553	64.7363	-17.281	LINC00189	Body	48719198	ACCTAAACTTAACCATATAACTTACCTTAACCAATAAAACATTAACAAAC		II			AAGAGCAAACAGCAGAAAGAGAGAAAGCCACACGCCCTTTTCGAGCCTTTGCTTGCATCA[CG]TTTGCTAATGTCTCATTGGCTAAGGCAAGTCACATGGCCAAGCCCAGGTTCAAAGGTTAG	37	30644407	CCTGGGCTTGGCCATGTGACTTGCCTTAGCCAATGAGACATTAGCAAACG	F	NR_027072			chr21	29272085	29272087	-
cg06795316	13	9.92378e-43	8.58407e-37	0.845	0.706077	0.983923	28.6658	12.7232	15.9426	LINC00350	TSS200	76748840	AAAAAACCCTCAACAACAAAACTTACCAAAAAAAAACACAAAAAAACCCA	0070688199	I	C	Grn	GGGAGGGGCACGGAAAGGCCCTCAGCAGCGGAACTTACCGGAGAGGGGCACGGAGAGGCC[CG]CAGCAACAGAACTTCCGGGGGAGGGGCACGGAAAGGCCCGCAGCAGCGGAACTTCCGGGG	37	20161158	CGGGCCTCTCCGTGCCCCTCTCCGGTAAGTTCCGCTGCTGAGGGCCTTTC	R	NR_046988			chr13	19587017	19587019	+
cg02279226	13	4.89922e-16	4.23782e-10	0.905	0.798071	1	45.5924	63.56	-17.9676	LINC00462	Body	46639841	ATACAAATACATAAAAAAACACTTCCCAAAACAACTTAAAAATATTTCCC		II			AGCTGAGGCACAAAATACAATTTTAAGGAGTTAACTTGAGTCACAGTGAGGACAGCGGCC[CG]GGAAACACTTCCAAGTTGTCTTGGGAAGTGCTCCCTTATGTATTTGCACAGGCAGGGTCT	37	49152283	TGCAAATACATAAGGGAGCACTTCCCAAGACAACTTGGAAGTGTTTCCCG	F	NR_051983			chr13	48578146	48578148	-
cg27386323	13	7.9398e-16	6.86793e-10	0.85	0.713454	0.986546	54.0689	71.2294	-17.1605	LINC00463	Body	32802290	AAAATCTAAAAATAACAACCTCTCCTAAACCTAAACTCATTAATTTCTTC		II			TTCTTAGTTGTATTATTTCCTTTTTTTGTTTATTTTTTTCAAGAACACTGTTTTGTAAAA[CG]AAGAAATCAATGAGTTCAGGTTCAGGAGAGGTTGTCACTTCCAGACTCTAATCCCATCAA	37	25747257	CGAAGAAATCAATGAGTTCAGGTTCAGGAGAGGTTGTCACTTCCAGACTC	F	NM_199138;NM_152704;NR_120428	chr13:25743998-25746127	S_Shore	chr13	25173118	25173120	-
cg23913867	13	5.02502e-40	4.34664e-34	0.715	0.527668	0.902332	86.9912	76.8332	10.158	LINC00598;LINC00598	Body;Body	49699537	AAAAAATAACCTAACTTCTAACCTCAACRCAAACATTTAAAACATAACTC		II			AAGAGTACACAAAGAGATGACCTGACTTCTAACCTCAACGCAAACATTTAAAACATGACT[CG]TACACTGGTAAAAGGTAATATCTCCTTTCCTTAGAGTACTAGAACATTCCATTTTACTCC	37	40981916	CGAGTCATGTTTTAAATGTTTGCGTTGAGGTTAGAAGTCAGGTCATCTCT	R	NR_024506;NR_024507			chr13	40407778	40407780	+
cg25369748	3	2.40349e-18	2.07902e-12	0.885	0.766486	1	48.4087	67.4867	-19.078	LINC00635;LINC00635	Body;Body	61708966	TCATAACACACATATCCTATATTACCATCCCCTACTATTACAAAATAAAC		II			CGTGTGATCTGTCATGGCACACATATCCTGTATTGCCATCCCCTGCTGTTGCAAAATAAA[CG]TATTTGTTCTGGAGGGCCCATCTCTCCGAGTTTCTCCTCAGGCGGACCCATGCCAGTTTC	37	107574971	CATGGCACACATATCCTGTATTGCCATCCCCTGCTGTTGCAAAATAAACG	R	NR_024276;NR_015414			chr3	107856123	107856125	+
cg00160670	21	2.73029e-44	2.3617e-38	0.805	0.648587	0.961413	64.6141	45.6605	18.9536	LINC00649;LINC00649	TSS1500;Body	92662505	TATACTCTACAAACCACACTCAAACATTAACATCRCTAAACATAATAAAC		II			CCAGCGAGGCTGCTGGATTTTCTCGAAGGGTATTGAGTTGCTAAGCAACAGCACTGGCGG[CG]CCTATCATGCCCAGCGATGTCAATGCCTGAGTGTGGCCTGCAGAGCACATTTGCTCCCCT	37	35320599	GTGCTCTGCAGGCCACACTCAGGCATTGACATCGCTGGGCATGATAGGCG	F	NM_001288961;NR_038883			chr21	33948294	33948296	-
cg16396593	19	4.6339e-20	4.00832e-14	0.875	0.751068	0.998932	65.9594	82.8556	-16.8961	LINC00665;LINC00665	Body;Body	40713957	TCAAATACAACATTTAAAAACCCCAACAAAAAACATCACCAAAAAAAACA	0086747361	I	T	Red	CCCTACAAGCTGGCTGTCCTTCCGGGGGAGCACACAGCGGGCCCGGCTCTCGCCCGGTGA[CG]TTTCTCCCGGTGACGTTTCTCGCTGGGGCCTCCAAATGTCGTACCTGAGCGAGTTAGAGA	37	36821349	TCAGGTACGACATTTGGAGGCCCCAGCGAGAAACGTCACCGGGAGAAACG	F	NR_038279;NR_038278	chr19:36822395-36822690	N_Shore	chr19	36330446	36330448	-
cg13223326	10	7.70605e-43	6.66573e-37	0.88	0.758748	1	64.6178	48.4559	16.1619	LINC00705;LINC00704	Body;Body	93662128	ATCAAAAACCCATAAATTTACCTATCACATATCTTATTTTCTCCTAATCC		II			ACAGCGCCTGCATCAGAAGCCCATGGGTTTGCCTATCACATGTCTTGTTTTCTCCTGATC[CG]TGGCTCACAGGCTCAGTGTGACCCAACCTCCTAGATTTCCCCATCAGTGCTATTTGCAGT	37	4704105	CGGATCAGGAGAAAACAAGACATGTGATAGGCAAACCCATGGGCTTCTGA	R	NR_015425;NR_024475			chr10	4661912	4661914	+
cg00558243	10	5.46352e-42	4.72594e-36	0.735	0.55363	0.91637	75.0014	60.5678	14.4335	LINC00836;LINC00836;LINC00836	Body;Body;Body	50658108	ATTACATTATTCTCCAAACCACACTCAAAATATATCTATTTTTATTACTC		II			CTGGAGAAGATATTACATTGTTCTCCAGGCCACACTCAAGATGTGTCTATTTTTGTTACT[CG]TTTTGCAACGGCTTTAAATAGCATACCTTGGGAGGCATTTTGAGATCAAGGAGTTTACCT	37	25971076	CGAGTAACAAAAATAGACACATCTTGAGTGTGGCCTGGAGAACAATGTAA	R	NR_108069;NR_108068;NR_108067			chr10	25682146	25682148	+
cg00704386	10	2.51011e-15	2.17124e-09	0.67	0.471	0.869	73.7385	60.5121	13.2264	LINC00858	TSS1500	38621527	CCACCRACCTATATAACTATCCTTCTACCAAATTACACAATCTTAATTAC		II			TTTGGAAAGGAAAAATAAAGAAGGAGAAATCTGTGTATTCGATTTTAAGACACAGAGCTA[CG]TAACCAAGACTGTGTAATTTGGCAGAAGGATAGTCACACAGGTCGGTGGAACAGCACAGA	37	86039166	CACCGACCTGTGTGACTATCCTTCTGCCAAATTACACAGTCTTGGTTACG	F	NR_038220			chr10	84279409	84279411	-
cg02181293	3	4.73574e-16	4.09641e-10	0.74	0.560198	0.919802	62.2355	47.1827	15.0529	LINC00880	TSS1500	77630531	AAATTATTTAATCCTAACACAATATAAATATTCAACAACTATTAACTATC		II			TTGTTTGGAGCAAATTATTTAATCCTGGCACAATATAAGTATTCAACAACTGTTAGCTAT[CG]TTATCCATTCATATCCCACTGTTATTTTATTGCAGGGTAAAAAAAATGATGCTTTCTTGC	37	156841258	CGATAGCTAACAGTTGTTGAATACTTATATTGTGCCAGGATTAAATAATT	R	NR_034007	chr3:156837983-156838351	S_Shelf	chr3	157123468	157123470	+
cg12197698	3	1.20035e-41	1.0383e-35	0.82	0.669842	0.970158	27.7637	14.0449	13.7188	LINC00887	Body	53709852	CCCATAAATAATCAAAAACRACATACTACTTTACTCATAACCAAACAACC		II			AGGCTGCTGACATCTGTTTCCTTTAAGAAACTTGTAAAAAAATCCTCATGCAGATGCGCA[CG]GTTGCTTGGCTATGAGCAAAGCAGCATGCCGTTCCTGACCATCCATGGGCCCCTCCTAAC	37	194024694	CGGTTGCTTGGCTATGAGCAAAGCAGCATGCCGTTCCTGACCATCCATGG	F	NR_024480			chr3	194306904	194306906	-
cg17989902	12	5.46761e-14	4.72948e-08	0.635	0.428529	0.841471	78.3525	66.6732	11.6793	LINC00941	Body	81714114	TTAATCTCTAATTAACTAATATTTATATCTCCATTATCTAAAATCATACC		II			GGGATTAGGAATTAGTCTCTGATTGACTGATATTTGTGTCTCCATTATCTGAAATCATGC[CG]TTTGTTTGAATTGTTTTTTCCAATATGTGCGCTGCTGGTGTTAAGTCTGAATGAAGGAAG	37	30953130	CGGCATGATTTCAGATAATGGAGACACAAATATCAGTCAATCAGAGACTA	R	NR_040245	chr12:30948548-30949757	S_Shelf	chr12	30800195	30800197	+
cg00682631	1	4.25929e-14	3.68429e-08	0.91	0.806143	1	55.2014	71.2527	-16.0512	LINC00970	Body	11619551	TTATATAATTAAACTAAACCCACCAAATAATCCAAAATCATCTCCCTATC		II			AATATGTTAAATTGTGTGGCAAAAGGGACTTTGCAGGTATAATGAAGGTTACAGATCTTA[CG]ACAGGGAGATGATCCTGGATTATCTGGTGGGCCCAGTCTAATTACATAAGTCCTTGAAAG	37	168946804	CGACAGGGAGATGATCCTGGATTATCTGGTGGGCCCAGTCTAATTACATA	F	NR_104091			chr1	168977565	168977567	-
cg08073096	6	2.93657e-28	2.54013e-22	0.88	0.758748	1	51.5228	74.7887	-23.2659	LINC01010;LINC01010;LINC01010;LINC01010	Body;Body;Body;Body	94787492	ACAATAATACACACACCTCACACTATAACACAACAAAAAAACCCAAAACA	0088642984	I	A	Red	CCAGGCTGGAGTGCAGTGGTGCACACGCCTCACACTGTGACACAGCGGGAGAGCCCAGAG[CG]ACAGCTGTTGGAATGACTGCACTCTTCCTGCTCAAGTCTGACCTTTCCAAGGTAGGATTT	37	134785935	CGCTCTGGGCTCTCCCGCTGTGTCACAGTGTGAGGCGTGTGCACCACTGC	R	NR_125852;NR_038217;NR_038216;NR_038219;NR_038218			chr6	134464796	134464798	+
cg24877733	5	7.26636e-42	6.2854e-36	0.715	0.527668	0.902332	74.2087	60.0327	14.176	LINC01033	Body	34606156	TTTACTTACTAACAACCATATAAAATAAAACTTTCTCCTCCTTAACTTTC		II			CCCTGCACAAATTTGCTTGCTGGCAACCATGTGAGATGGGACTTTCTCCTCCTTGACTTT[CG]CCATGATTGTGAGGCCTTCCCAGCCATGTGGAACTGTAAGTCCATTAAACCTTTTTCTTC	37	53686727	TTGCTTGCTGGCAACCATGTGAGATGGGACTTTCTCCTCCTTGACTTTCG	R	NR_126379			chr5	54390896	54390898	+
cg06279159	13	1.69601e-15	1.46705e-09	0.695	0.502189	0.887811	52.9879	37.8107	15.1771	LINC01049	TSS1500	14624874	AAATTTTATTAAATTTTATATCTACATATTCTTATCATTCACTAAACTAC		II			TATTGTTTGCCAAATTTTATTAAATTTTATATCTGCATATTCTTGTCATTCACTGAACTA[CG]TTATGAGTATTATTCTGATTCTTTTCAGTTATTTCACAAATCTTCATTTCTTTGGGGTTC	37	91144818	CGTAGTTCAGTGAATGACAAGAATATGCAGATATAAAATTTAATAAAATT	R	NR_120414			chr13	90492563	90492565	+
cg14397205	3	1.63947e-15	1.41814e-09	0.95	0.87425	1	47.7921	65.3472	-17.5551	LINC01192	TSS200	15788222	TAAAACACAACAATTATAAAACTCTAAATTCAATACTATCCTATTAAAAC		II			GCTAGGCGAAGTAGAACACAGCAATTGTGAGGCTCTGAATTCAATGCTGTCCTGTTAAAG[CG]GAAACATAAACCAGACCAAACTCAACAGGTGCTTGCCCACAACGGGAGCATTTAAACCAT	37	163021208	AGAACACAGCAATTGTGAGGCTCTGAATTCAATGCTGTCCTGTTAAAGCG	R	NR_033945			chr3	163303419	163303421	+
cg19103200	1	1.6963e-14	1.4673e-08	0.54	0.320025	0.759975	88.2663	79.2493	9.01694	LINC01344	Body	57607290	CTACATTACTCAATACTTCTTCCACATCTTATAAATTCCTTATACTTAAC		II			CAGGCAGGTGGAGTGGTTCTCTGAAGAAAAATCTCCACTGTTAGAGGAAGAAGTTTCCAA[CG]CCAAGCATAAGGAATCTACAAGATGTGGAAGAAGCACTGAGCAATGTAGAAGTTTCCAGA	37	182214004	CGCCAAGCATAAGGAATCTACAAGATGTGGAAGAAGCACTGAGCAATGTA	F	NR_104175			chr1	182244868	182244870	-
cg16803908	1	7.55476e-15	6.53487e-09	0.525	0.303782	0.746218	88.0958	78.892	9.20379	LINC01358	Body	95787847	TCCTAACTAAACTTACTAATTACTCCTTAATCAACTACRAATAAACCTTC		II			GCTGCTTCCCTTTAACTCTGTCCAGCTGGAGCCCTCTTCTCAGCCGCCCAGGGCTGGTAG[CG]AAGGCCCATTCGCAGTTGATTAAGGAGTAATTAGCAAGCCCAGTCAGGATCATTAGCATT	37	59538532	CCTGACTGGGCTTGCTAATTACTCCTTAATCAACTGCGAATGGGCCTTCG	F	NR_110626			chr1	59072859	59072861	-
cg09578275	18	3.09916e-47	2.68078e-41	0.82	0.669842	0.970158	76.7439	52.6583	24.0855	LINC01387	Body	56695570	CCTATAATAATCRTAAACATCACACACTAATATACAAACATAATACCAAC		II			TGCCCTCTCATCCTGTAATAATCGTGGACATCACACACTGATGTACAGACATGGTGCCAG[CG]CCTCCCTTCCTTGGGGTCTTGGAAAACCCGGTGCCACAATGGGATCTAAGTATCCTTGGA	37	6511511	CTGTAATAATCGTGGACATCACACACTGATGTACAGACATGGTGCCAGCG	R	NR_120518			chr18	6511511	6511513	+
cg13757411	7	3.84006e-16	3.32165e-10	0.675	0.47718	0.87282	72.9216	59.1731	13.7485	LINC01445;LINC01445	Body;Body	51658546	TTATAAAACTTTAAAATATCATCTCATCTTTCCTAACTTTCATATACTCC		II			AGAAATAATATTTGTAGAACTTTAAAATATCATCTCATCTTTCCTGGCTTTCATGTGCTC[CG]TGATAACTTGATTAGCCCAAGGAAGACGAAGAGATATCTGAATGGCCTGGACATGGCATG	37	54406806	CGGAGCACATGAAAGCCAGGAAAGATGAGATGATATTTTAAAGTTCTACA	R	NR_120515;NR_120516			chr7	54339112	54339114	+
cg25730371	13	1.36264e-42	1.17868e-36	0.83	0.68421	0.97579	37.6018	21.9356	15.6662	LMO7-AS1;LMO7-AS1;LMO7-AS1	TSS200;TSS200;TSS200	84627140	TATATACAACTATTTCTAATATATCAAACAAACCAAACAACCACAAACCA	0009733958	I	A	Red	GAAAGGTACAATTGTGTGCAGCTATTTCTGGTATGTCAAGCGGGCCGGGCGGCCGCGAGC[CG]GGAGGGGCGCCGCTCTCAGGGGCCCGGGAGAGGGCAGGGGCCAGGCGGGCGGGTGCGGGA	37	76210135	CGGCTCGCGGCCGCCCGGCCCGCTTGACATACCAGAAATAGCTGCACACA	R	NM_001306080;NR_120411;NR_120410;NR_120412;NM_005358	chr13:76209540-76211213	Island	chr13	75635998	75636000	+
cg00729984	4	1.44929e-42	1.25364e-36	0.725	0.540587	0.909413	79.9907	64.3785	15.6122	LNX1-AS2	TSS1500	36660178	AAAAAAATAAATATTAACATTCCTATTTTCCTCCTACTTTTACCTCCCTC		II			TTTTCCCCTTCAGGAAAATAAATGTTGACATTCCTATTTTCCTCCTACTTTTGCCTCCCT[CG]TCTTCTTCTTTCCCTCCTCCTGATTTTGGGAATGCTTTTGTTCCACCGGTTTTAATATTG	37	54458819	CGAGGGAGGCAAAAGTAGGAGGAAAATAGGAATGTCAACATTTATTTTCC	R	NR_046827;NM_001126328			chr4	53592651	53592653	+
cg15306924	5	5.2368e-43	4.52983e-37	0.85	0.713454	0.986546	28.2525	11.758	16.4946	MEF2C-AS1	Body	63654566	TTTACCTCCTTTTTTCCCCCTTTATTTAATTTTATCCTTACCTTTACTTC		II			ATGAAATGTCTTTTGCCTCCTTTTTTCCCCCTTTATTTAATTTTGTCCTTGCCTTTGCTT[CG]CGCTGCCTTTTTCTCTCCGTCTCTCTCTCCCCCACAATCCCAAACCGTTGACTCTTTCCT	37	88179477	TTGCCTCCTTTTTTCCCCCTTTATTTAATTTTGTCCTTGCCTTTGCTTCG	R	NM_001193350;NM_002397;NM_001193347;NM_001131005;NR_109941	chr5:88179866-88180258	N_Shore	chr5	88883659	88883661	+
cg16183386	5	5.52555e-49	4.7796e-43	0.875	0.751068	0.998932	43.2258	16.3891	26.8367	MEF2C-AS1	Body	73755899	TACCTCCTTTTTTCCCCCTTTATTTAATTTTATCCTTACCTTTACTTCRC		II			GAAATGTCTTTTGCCTCCTTTTTTCCCCCTTTATTTAATTTTGTCCTTGCCTTTGCTTCG[CG]CTGCCTTTTTCTCTCCGTCTCTCTCTCCCCCACAATCCCAAACCGTTGACTCTTTCCTCG	37	88179479	CGCGAAGCAAAGGCAAGGACAAAATTAAATAAAGGGGGAAAAAAGGAGGC	R	NM_001193350;NM_002397;NM_001193347;NM_001131005;NR_109941	chr5:88179866-88180258	N_Shore	chr5	88883661	88883663	+
cg17285187	22	6.12427e-15	5.29749e-09	0.6	0.387416	0.812584	90.3189	81.9102	8.40871	MGAT3-AS1	TSS200	51643117	AAAACACACATATCTACRTCCCCRATAACCACCAATAACTAAAATAATAC		II			TCTGCAAAATGGAGACACACATATCTGCGTCCCCGATGACCACCAGTAGCTGGGATGATA[CG]TCGACTGCAGAGTGACCACTTTGTGTAGGCGTCCCTGTGGATGGTTGTCAGTCAAAGGAG	37	39872838	AGACACACATATCTGCGTCCCCGATGACCACCAGTAGCTGGGATGATACG	R	NR_126469;NM_002409			chr22	39476832	39476834	+
cg01381607	11	6.67739e-16	5.77595e-10	0.725	0.540587	0.909413	90.3518	81.6849	8.66688	MRVI1-AS1;MRVI1-AS1;MRVI1-AS1;MRVI1-AS1	Body;Body;Body;Body	46793844	TTCTTCCCTCTAATAATAATACTCTTTAACCATTTACTATATATCAAACC		II			TGAAGAGCTAATTCTTCCCTCTAATAATAATACTCTTTGACCATTTACTATATGTCAAAC[CG]TATTTTAAGGACTTTAAAGGTATTAATTCGTTTAATCTTCACAGCAATCCTGTGAGTAGG	37	10563606	CGGTTTGACATATAGTAAATGGTCAAAGAGTATTATTATTAGAGGGAAGA	R	NM_016422;NR_046375;NR_046374;NR_034094;NR_034093	chr11:10562225-10562942	S_Shore	chr11	10542058	10542060	+
cg26248588	3	5.22932e-16	4.52336e-10	0.925	0.830864	1	58.5489	75.1616	-16.6127	MYLK-AS2	Body;Body;Body;Body	82712357	CCTACCTTCAACTAACCATATAAACAAAACCTAAAAAAACTCCRAAAACC		II			TGAATTGCTCTCCTGCCTTCAGCTAGCCATGTAAACAGGACCTAAAGAGGCTCCGAAAGC[CG]ATAACCTCCTTCACTAGCTCGGGAACCAGTGTGAGTCCCAAACGAGCAGAGGGGTGTTAG	37	123409971	CGGCTTTCGGAGCCTCTTTAGGTCCTGTTTACATGGCTAGCTGAAGGCAG	R	NR_046629;NM_053025;NM_053026;NM_053028;NM_053027			chr3	123691123	123691125	+
